# Supplementary material for: LitChemPlast: An Open Database of Chemicals Measured in Plastics
Source: Environ Sci Technol Lett. 2024 Oct 29;11(11):1147–60. doi: 10.1021/acs.estlett.4c00355 (PMC11562724; doi:10.1021/acs.estlett.4c00355)
Supplement: Supplementary file 2 — ez4c00355_si_002.xlsx [file ez4c00355_si_002.xlsx]

## Sheet: Overview
Supporting Information SI2
LitChemPlast - an open database of chemicals measured in plastics
Environmental, Science & Technology Letters
https://doi.org/XXXX
Helene Wiesinger1*, Anna Shalin1,2, Xinmei Huang1,3, Armin Siegrist1,4, Nils Plinke1, Stefanie Hellweg1,5, Zhanyun Wang1,5,6*
1 Chair of Ecological Systems Design, Institute of Environmental Engineering, ETH Zürich, 8093 Zürich, Switzerland
2 University of Toronto, Toronto, ON M5S 1A1, Canada
3 Department of Environmental and Occupational Health Sciences, University of Washington, Seattle, WA 98195, United States
4 Laboratory of Sustainable Food Processing, Institute of Food, Nutrition and Health, ETH Zürich, 8092 Zürich, Switzerland
5 National Centre of Competence in Research (NCCR) Catalysis, Institute of Environmental Engineering, ETH Zürich, 8093 Zürich, Switzerland
6 Empa – Swiss Federal Laboratories for Materials Science and Technology, 9014 St. Gallen, Switzerland
*Email: wiesinger@ifu.baug.ethz.ch, zhanyun.wang@ifu.baug.ethz.ch
This file (SI2) contains the LitChemPlast database created for the study referred to above (last data update: November 22nd 2022). It contains large tables, that are partially linked to each other via keysbased on the Database structure shown below.
Updated versions of this database may be found at:
https://doi.org/10.5281/zenodo.13271346
Table of Content
	Sheet	Detailed description
	LitChemPlast	Mastertable containing the entire content of the LitChemPlast database. This included the literature with measurements, measured samples, the analytical methods, the measured chemicals, and the results of individual measurements.
	Literature	Table containing the reviewed literature, including the status (whether the study was included or not), study identifiers (main author, year, DOI, title) and basic information about the study design and results.
	Chemicals	Table containing the harmonized chemicals mentioned in the literature, including identifiers (CASRN, Name, InChI, SMILES), and assigned chemical category.
	Chemicals_PlasticMAP	Table containing the harmonized chemicals linked with the identifiers of chemicals used in plastic production (PlasticMAP database, DOI: 10.1021/acs.est.1c00976).
	Product	Table containing the harmonized samples that were tested in the literature.
	LiteratureChemicals	Table containing the results of the individual measurements, including Chemicals (as "Chem_id") in samples (as "Product_id") measured in the studies ("Lit_id"). The table contains several foreign keys that links it to the other tables (Lit_id to Literature, Chem_id to Chemiclas, Product_id to Product). Detection frequency are reproted in percent, all other results are in mg/kg ("ppm").
Database structure

## Sheet: LitChemPlast
		Literature									Sample												Analysis			Chemical						Results
row_counter	LitChemPlast_id	Lit_id	Author	Year	Title	DOI	Journal	Topic_Keywords	Abstract	Notes	Sample_id	Product_category_Level1	Product_subcategory_Level2	Product_group_Level3	Product_details_Level4	Polymer	recycled	Sampling_stage	Sampling_country	Sampling_year	Sampling_size	Sampling_procedure	Preperation	Analytical_method	Non-target	Chem_id	Identifier	CASRN	Substance	Substance_short	Category	freq_detection_percent	LOD_LOQ_ppm	min_ppm	median_ppm	mean_ppm	standard_deviation_ppm	max_ppm	selected_conc_ppm	selected_type	notes
0	11	RISE_2019	RISE	2019	Mapping and Evaluation of some Restricted Chemical Substances in Recycled Plastics Originating from ELV and WEEE Collected in Europe	http://ri.diva-portal.org/smash/record.jsf?pid=diva2%3A1295690&dswid=-5339	Other sources - Government	Textile; Rubber; Polymeric Materials; regulated chemicals; flame retardant; plastic; polymer; recycling; WEEE; ELV; BFR	Recycling of plastics is a critical step toward the realisation of a sustainable society. Plastic is a fitting material to recycle, as it often can easily be melted and formed into new products. Plastic recycling is therefore an easy process with pure plastics, however, most of the plastics that are recycled today are not pure and contain additives and/or impurities. Some of these additives can b…		3257	Automotive	Automotive - Waste	Automotive - Waste - Shredder residue		PP		Waste	Europe	(not specified)	1	Stratified	Solvent extraction	GC-MS	n	430	CASRN	1163-19-5	2,2',3,3',4,4',5,5',6,6'-Decabromodiphenyl ether		BFRs - PBDEs	0	<LOQ						#N/A	<LOD
1	12	RISE_2019	RISE	2019	Mapping and Evaluation of some Restricted Chemical Substances in Recycled Plastics Originating from ELV and WEEE Collected in Europe	http://ri.diva-portal.org/smash/record.jsf?pid=diva2%3A1295690&dswid=-5339	Other sources - Government	Textile; Rubber; Polymeric Materials; regulated chemicals; flame retardant; plastic; polymer; recycling; WEEE; ELV; BFR	Recycling of plastics is a critical step toward the realisation of a sustainable society. Plastic is a fitting material to recycle, as it often can easily be melted and formed into new products. Plastic recycling is therefore an easy process with pure plastics, however, most of the plastics that are recycled today are not pure and contain additives and/or impurities. Some of these additives can b…		3258	Automotive	Automotive - Waste	Automotive - Waste - Shredder residue		PP		Waste	Europe	(not specified)	1	Stratified	Solvent extraction	GC-MS	n	430	CASRN	1163-19-5	2,2',3,3',4,4',5,5',6,6'-Decabromodiphenyl ether		BFRs - PBDEs	0	<LOQ						#N/A	<LOD
2	13	RISE_2019	RISE	2019	Mapping and Evaluation of some Restricted Chemical Substances in Recycled Plastics Originating from ELV and WEEE Collected in Europe	http://ri.diva-portal.org/smash/record.jsf?pid=diva2%3A1295690&dswid=-5339	Other sources - Government	Textile; Rubber; Polymeric Materials; regulated chemicals; flame retardant; plastic; polymer; recycling; WEEE; ELV; BFR	Recycling of plastics is a critical step toward the realisation of a sustainable society. Plastic is a fitting material to recycle, as it often can easily be melted and formed into new products. Plastic recycling is therefore an easy process with pure plastics, however, most of the plastics that are recycled today are not pure and contain additives and/or impurities. Some of these additives can b…		3257	Automotive	Automotive - Waste	Automotive - Waste - Shredder residue		PP		Waste	Europe	(not specified)	1	Stratified	Solvent extraction	GC-MS	n	3626	Substance - Others	nan	Total regulated brominated flame retardents	ƩBFRs - regulated	BFRs	0	<LOQ						#N/A	<LOD
3	14	RISE_2019	RISE	2019	Mapping and Evaluation of some Restricted Chemical Substances in Recycled Plastics Originating from ELV and WEEE Collected in Europe	http://ri.diva-portal.org/smash/record.jsf?pid=diva2%3A1295690&dswid=-5339	Other sources - Government	Textile; Rubber; Polymeric Materials; regulated chemicals; flame retardant; plastic; polymer; recycling; WEEE; ELV; BFR	Recycling of plastics is a critical step toward the realisation of a sustainable society. Plastic is a fitting material to recycle, as it often can easily be melted and formed into new products. Plastic recycling is therefore an easy process with pure plastics, however, most of the plastics that are recycled today are not pure and contain additives and/or impurities. Some of these additives can b…		3258	Automotive	Automotive - Waste	Automotive - Waste - Shredder residue		PP		Waste	Europe	(not specified)	1	Stratified	Solvent extraction	GC-MS	n	3626	Substance - Others	nan	Total regulated brominated flame retardents	ƩBFRs - regulated	BFRs	0	<LOQ						#N/A	<LOD
4	15	RISE_2019	RISE	2019	Mapping and Evaluation of some Restricted Chemical Substances in Recycled Plastics Originating from ELV and WEEE Collected in Europe	http://ri.diva-portal.org/smash/record.jsf?pid=diva2%3A1295690&dswid=-5339	Other sources - Government	Textile; Rubber; Polymeric Materials; regulated chemicals; flame retardant; plastic; polymer; recycling; WEEE; ELV; BFR	Recycling of plastics is a critical step toward the realisation of a sustainable society. Plastic is a fitting material to recycle, as it often can easily be melted and formed into new products. Plastic recycling is therefore an easy process with pure plastics, however, most of the plastics that are recycled today are not pure and contain additives and/or impurities. Some of these additives can b…		3257	Automotive	Automotive - Waste	Automotive - Waste - Shredder residue		PP		Waste	Europe	(not specified)	1	Stratified	None	XRF	n	3588	Substance - Element	nan	Mercury	Hg	Metals	0	50						50	<LOD
5	16	RISE_2019	RISE	2019	Mapping and Evaluation of some Restricted Chemical Substances in Recycled Plastics Originating from ELV and WEEE Collected in Europe	http://ri.diva-portal.org/smash/record.jsf?pid=diva2%3A1295690&dswid=-5339	Other sources - Government	Textile; Rubber; Polymeric Materials; regulated chemicals; flame retardant; plastic; polymer; recycling; WEEE; ELV; BFR	Recycling of plastics is a critical step toward the realisation of a sustainable society. Plastic is a fitting material to recycle, as it often can easily be melted and formed into new products. Plastic recycling is therefore an easy process with pure plastics, however, most of the plastics that are recycled today are not pure and contain additives and/or impurities. Some of these additives can b…		3258	Automotive	Automotive - Waste	Automotive - Waste - Shredder residue		PP		Waste	Europe	(not specified)	1	Stratified	None	XRF	n	3588	Substance - Element	nan	Mercury	Hg	Metals	0	50						50	<LOD
6	17	RISE_2019	RISE	2019	Mapping and Evaluation of some Restricted Chemical Substances in Recycled Plastics Originating from ELV and WEEE Collected in Europe	http://ri.diva-portal.org/smash/record.jsf?pid=diva2%3A1295690&dswid=-5339	Other sources - Government	Textile; Rubber; Polymeric Materials; regulated chemicals; flame retardant; plastic; polymer; recycling; WEEE; ELV; BFR	Recycling of plastics is a critical step toward the realisation of a sustainable society. Plastic is a fitting material to recycle, as it often can easily be melted and formed into new products. Plastic recycling is therefore an easy process with pure plastics, however, most of the plastics that are recycled today are not pure and contain additives and/or impurities. Some of these additives can b…		3257	Automotive	Automotive - Waste	Automotive - Waste - Shredder residue		PP		Waste	Europe	(not specified)	1	Stratified	None	XRF	n	3552	Substance - Element	nan	Bromine	Br	BFRs	0	50						50	<LOD
7	18	RISE_2019	RISE	2019	Mapping and Evaluation of some Restricted Chemical Substances in Recycled Plastics Originating from ELV and WEEE Collected in Europe	http://ri.diva-portal.org/smash/record.jsf?pid=diva2%3A1295690&dswid=-5339	Other sources - Government	Textile; Rubber; Polymeric Materials; regulated chemicals; flame retardant; plastic; polymer; recycling; WEEE; ELV; BFR	Recycling of plastics is a critical step toward the realisation of a sustainable society. Plastic is a fitting material to recycle, as it often can easily be melted and formed into new products. Plastic recycling is therefore an easy process with pure plastics, however, most of the plastics that are recycled today are not pure and contain additives and/or impurities. Some of these additives can b…		3258	Automotive	Automotive - Waste	Automotive - Waste - Shredder residue		PP		Waste	Europe	(not specified)	1	Stratified	None	XRF	n	3552	Substance - Element	nan	Bromine	Br	BFRs	0	50						50	<LOD
8	19	RISE_2019	RISE	2019	Mapping and Evaluation of some Restricted Chemical Substances in Recycled Plastics Originating from ELV and WEEE Collected in Europe	http://ri.diva-portal.org/smash/record.jsf?pid=diva2%3A1295690&dswid=-5339	Other sources - Government	Textile; Rubber; Polymeric Materials; regulated chemicals; flame retardant; plastic; polymer; recycling; WEEE; ELV; BFR	Recycling of plastics is a critical step toward the realisation of a sustainable society. Plastic is a fitting material to recycle, as it often can easily be melted and formed into new products. Plastic recycling is therefore an easy process with pure plastics, however, most of the plastics that are recycled today are not pure and contain additives and/or impurities. Some of these additives can b…		3257	Automotive	Automotive - Waste	Automotive - Waste - Shredder residue		PP		Waste	Europe	(not specified)	1	Stratified	None	XRF	n	3584	Substance - Element	nan	Lead	Pb	Metals	0	45						45	<LOD
9	20	RISE_2019	RISE	2019	Mapping and Evaluation of some Restricted Chemical Substances in Recycled Plastics Originating from ELV and WEEE Collected in Europe	http://ri.diva-portal.org/smash/record.jsf?pid=diva2%3A1295690&dswid=-5339	Other sources - Government	Textile; Rubber; Polymeric Materials; regulated chemicals; flame retardant; plastic; polymer; recycling; WEEE; ELV; BFR	Recycling of plastics is a critical step toward the realisation of a sustainable society. Plastic is a fitting material to recycle, as it often can easily be melted and formed into new products. Plastic recycling is therefore an easy process with pure plastics, however, most of the plastics that are recycled today are not pure and contain additives and/or impurities. Some of these additives can b…		3258	Automotive	Automotive - Waste	Automotive - Waste - Shredder residue		PP		Waste	Europe	(not specified)	1	Stratified	None	XRF	n	3584	Substance - Element	nan	Lead	Pb	Metals	0	45						45	<LOD
10	21	RISE_2019	RISE	2019	Mapping and Evaluation of some Restricted Chemical Substances in Recycled Plastics Originating from ELV and WEEE Collected in Europe	http://ri.diva-portal.org/smash/record.jsf?pid=diva2%3A1295690&dswid=-5339	Other sources - Government	Textile; Rubber; Polymeric Materials; regulated chemicals; flame retardant; plastic; polymer; recycling; WEEE; ELV; BFR	Recycling of plastics is a critical step toward the realisation of a sustainable society. Plastic is a fitting material to recycle, as it often can easily be melted and formed into new products. Plastic recycling is therefore an easy process with pure plastics, however, most of the plastics that are recycled today are not pure and contain additives and/or impurities. Some of these additives can b…		3257	Automotive	Automotive - Waste	Automotive - Waste - Shredder residue		PP		Waste	Europe	(not specified)	1	Stratified	None	XRF	n	3570	Substance - Element	nan	Cadmium	Cd	Metals	0	30						30	<LOD
11	22	RISE_2019	RISE	2019	Mapping and Evaluation of some Restricted Chemical Substances in Recycled Plastics Originating from ELV and WEEE Collected in Europe	http://ri.diva-portal.org/smash/record.jsf?pid=diva2%3A1295690&dswid=-5339	Other sources - Government	Textile; Rubber; Polymeric Materials; regulated chemicals; flame retardant; plastic; polymer; recycling; WEEE; ELV; BFR	Recycling of plastics is a critical step toward the realisation of a sustainable society. Plastic is a fitting material to recycle, as it often can easily be melted and formed into new products. Plastic recycling is therefore an easy process with pure plastics, however, most of the plastics that are recycled today are not pure and contain additives and/or impurities. Some of these additives can b…		3258	Automotive	Automotive - Waste	Automotive - Waste - Shredder residue		PP		Waste	Europe	(not specified)	1	Stratified	None	XRF	n	3570	Substance - Element	nan	Cadmium	Cd	Metals	0	30						30	<LOD
12	23	Leslie_2016	Leslie	2016	Propelling plastics into the circular economy — weeding out the toxics first	https://doi.org/10.1016/j.envint.2016.05.012	Environment International	Plastic; Recycling; WEEE; End-of-life vehicles; Flame retardants; Circular economy	The Stockholm Convention bans toxic chemicals on its persistent organic pollutants (POPs) list in order to promote cleaner production and prevent POPs accumulation in the global environment. The original ‘dirty dozen’ set of POPs has been expanded to include some of the brominated diphenyl ether flame retardants (POP-BDEs). In addition to cleaner production, there is an urgent need for increased …	varied widely - much higher for US/Asian parts	2402	Automotive	Automotive - Waste	Automotive - Waste - Generic	US/Asian automotive	PUR		Waste	Europe - Netherlands	(not specified)	22	(not specified)	None	GC-MS	n	3627	Substance - Others	nan	Total regulated polybrominated diphenyl ether	ƩPBDE - regulated	BFRs			0.3				25000	25000	max
13	24	Leslie_2016	Leslie	2016	Propelling plastics into the circular economy — weeding out the toxics first	https://doi.org/10.1016/j.envint.2016.05.012	Environment International	Plastic; Recycling; WEEE; End-of-life vehicles; Flame retardants; Circular economy	The Stockholm Convention bans toxic chemicals on its persistent organic pollutants (POPs) list in order to promote cleaner production and prevent POPs accumulation in the global environment. The original ‘dirty dozen’ set of POPs has been expanded to include some of the brominated diphenyl ether flame retardants (POP-BDEs). In addition to cleaner production, there is an urgent need for increased …	varied widely - much higher for US/Asian parts	2402	Automotive	Automotive - Waste	Automotive - Waste - Generic	US/Asian automotive	PUR		Waste	Europe - Netherlands	(not specified)	22	(not specified)	None	GC-MS	n	430	CASRN	1163-19-5	2,2',3,3',4,4',5,5',6,6'-Decabromodiphenyl ether		BFRs - PBDEs			2				23000	23000	max
14	25	Leslie_2016	Leslie	2016	Propelling plastics into the circular economy — weeding out the toxics first	https://doi.org/10.1016/j.envint.2016.05.012	Environment International	Plastic; Recycling; WEEE; End-of-life vehicles; Flame retardants; Circular economy	The Stockholm Convention bans toxic chemicals on its persistent organic pollutants (POPs) list in order to promote cleaner production and prevent POPs accumulation in the global environment. The original ‘dirty dozen’ set of POPs has been expanded to include some of the brominated diphenyl ether flame retardants (POP-BDEs). In addition to cleaner production, there is an urgent need for increased …	varied widely - much higher for US/Asian parts	2401	Automotive	Automotive - Waste	Automotive - Waste - Generic	European automotive	PUR		Waste	Europe - Netherlands	(not specified)	12	(not specified)	None	GC-MS	n	430	CASRN	1163-19-5	2,2',3,3',4,4',5,5',6,6'-Decabromodiphenyl ether		BFRs - PBDEs	0	1						1	<LOD
15	26	Leslie_2016	Leslie	2016	Propelling plastics into the circular economy — weeding out the toxics first	https://doi.org/10.1016/j.envint.2016.05.012	Environment International	Plastic; Recycling; WEEE; End-of-life vehicles; Flame retardants; Circular economy	The Stockholm Convention bans toxic chemicals on its persistent organic pollutants (POPs) list in order to promote cleaner production and prevent POPs accumulation in the global environment. The original ‘dirty dozen’ set of POPs has been expanded to include some of the brominated diphenyl ether flame retardants (POP-BDEs). In addition to cleaner production, there is an urgent need for increased …	varied widely - much higher for US/Asian parts	2401	Automotive	Automotive - Waste	Automotive - Waste - Generic	European automotive	PUR		Waste	Europe - Netherlands	(not specified)	12	(not specified)	None	GC-MS	n	3627	Substance - Others	nan	Total regulated polybrominated diphenyl ether	ƩPBDE - regulated	BFRs	0	0.2						0.2	<LOD
16	27	Gallen_2014	Gallen	2014	Towards development of a rapid and effective non-destructive testing strategy to identify brominated flame retardants in the plastics of consumer products	https://doi.org/10.1016/j.scitotenv.2014.01.074	Science of The Total Environment	Plastic; c-OctaBDE; X-ray fluorescence; Surface wipe; BFRs; Consumer products	Polybrominated diphenyl ethers (PBDEs) are a class of brominated flame retardants (BFRs) once extensively used in the plastics of a wide range of consumer products. The listing of certain congeners that are constituents of commercial PBDE mixtures (including c-octaBDE) in the Stockholm Convention and tightening regulation of many other BFRs in recent years have created the need for a rapid and ef…	XRF, surface wipe testing and destructive testing	1477	Automotive	Automotive - Interior	Automotive - Interior - Dashboard	Car dashboard/surfaces	(not specified)		Market	Australia - Australia	2012	(check)	Cluster	None	XRF	n	3552	Substance - Element	nan	Bromine	Br	BFRs							506	506	max
17	28	Leslie_2016	Leslie	2016	Propelling plastics into the circular economy — weeding out the toxics first	https://doi.org/10.1016/j.envint.2016.05.012	Environment International	Plastic; Recycling; WEEE; End-of-life vehicles; Flame retardants; Circular economy	The Stockholm Convention bans toxic chemicals on its persistent organic pollutants (POPs) list in order to promote cleaner production and prevent POPs accumulation in the global environment. The original ‘dirty dozen’ set of POPs has been expanded to include some of the brominated diphenyl ether flame retardants (POP-BDEs). In addition to cleaner production, there is an urgent need for increased …	varied widely - much higher for US/Asian parts	2403	Automotive	Automotive - Waste	Automotive - Waste - Shredder residue		PUR		Waste	Europe - Netherlands	(not specified)	7	(not specified)	None	GC-MS	n	430	CASRN	1163-19-5	2,2',3,3',4,4',5,5',6,6'-Decabromodiphenyl ether		BFRs - PBDEs			0.2				70	70	max
18	29	Leslie_2016	Leslie	2016	Propelling plastics into the circular economy — weeding out the toxics first	https://doi.org/10.1016/j.envint.2016.05.012	Environment International	Plastic; Recycling; WEEE; End-of-life vehicles; Flame retardants; Circular economy	The Stockholm Convention bans toxic chemicals on its persistent organic pollutants (POPs) list in order to promote cleaner production and prevent POPs accumulation in the global environment. The original ‘dirty dozen’ set of POPs has been expanded to include some of the brominated diphenyl ether flame retardants (POP-BDEs). In addition to cleaner production, there is an urgent need for increased …	varied widely - much higher for US/Asian parts	2403	Automotive	Automotive - Waste	Automotive - Waste - Shredder residue		PUR		Waste	Europe - Netherlands	(not specified)	7	(not specified)	None	GC-MS	n	3627	Substance - Others	nan	Total regulated polybrominated diphenyl ether	ƩPBDE - regulated	BFRs			0.1				11	11	max
19	30	Aatmeeyata_2010	Aatmeeyata	2010	Polycyclic aromatic hydrocarbons, elemental and organic carbon emissions from tire-wear	https://doi.org/10.1016/j.scitotenv.2010.06.011	Science of The Total Environment	Emission factors; Tire-wear; Polycyclic aromatic hydrocarbon; Elemental carbon; Organic carbon	Tire-wear is an important source of PAHs, elemental carbon (EC) and organic carbon (OC). The emissions of these pollutants have been studied in an experimental set-up, simulating a realistic road–tire interaction (summer tire–concrete road). The large particle non-exhaust emissions (LPNE; diameter greater than 10 μm) have been evaluated over 14,500 km run of the tire. An increasing linear trend w…		1	Automotive	Automotive - Tire	Automotive - Tire - Generic	Tire	(not specified)		Use	Asia - India	(not specified)	1	Grab sampling	None	OC/EC analyser	n	3554	Substance - Element	nan	Carbon	C	Elements	100				400000			400000	mean
20	31	Aatmeeyata_2010	Aatmeeyata	2010	Polycyclic aromatic hydrocarbons, elemental and organic carbon emissions from tire-wear	https://doi.org/10.1016/j.scitotenv.2010.06.011	Science of The Total Environment	Emission factors; Tire-wear; Polycyclic aromatic hydrocarbon; Elemental carbon; Organic carbon	Tire-wear is an important source of PAHs, elemental carbon (EC) and organic carbon (OC). The emissions of these pollutants have been studied in an experimental set-up, simulating a realistic road–tire interaction (summer tire–concrete road). The large particle non-exhaust emissions (LPNE; diameter greater than 10 μm) have been evaluated over 14,500 km run of the tire. An increasing linear trend w…		1	Automotive	Automotive - Tire	Automotive - Tire - Generic	Tire	(not specified)		Use	Asia - India	(not specified)	1	Grab sampling	None	OC/EC analyser	n	3554	Substance - Element	nan	Carbon	C	Elements	100				200000			200000	mean
21	32	Aatmeeyata_2010	Aatmeeyata	2010	Polycyclic aromatic hydrocarbons, elemental and organic carbon emissions from tire-wear	https://doi.org/10.1016/j.scitotenv.2010.06.011	Science of The Total Environment	Emission factors; Tire-wear; Polycyclic aromatic hydrocarbon; Elemental carbon; Organic carbon	Tire-wear is an important source of PAHs, elemental carbon (EC) and organic carbon (OC). The emissions of these pollutants have been studied in an experimental set-up, simulating a realistic road–tire interaction (summer tire–concrete road). The large particle non-exhaust emissions (LPNE; diameter greater than 10 μm) have been evaluated over 14,500 km run of the tire. An increasing linear trend w…		1	Automotive	Automotive - Tire	Automotive - Tire - Generic	Tire	(not specified)		Use	Asia - India	(not specified)	1	Grab sampling	(check)	GC-MS	n	600	CASRN	129-00-0	Pyrene		PAHs	100				30			30	mean
22	33	Aatmeeyata_2010	Aatmeeyata	2010	Polycyclic aromatic hydrocarbons, elemental and organic carbon emissions from tire-wear	https://doi.org/10.1016/j.scitotenv.2010.06.011	Science of The Total Environment	Emission factors; Tire-wear; Polycyclic aromatic hydrocarbon; Elemental carbon; Organic carbon	Tire-wear is an important source of PAHs, elemental carbon (EC) and organic carbon (OC). The emissions of these pollutants have been studied in an experimental set-up, simulating a realistic road–tire interaction (summer tire–concrete road). The large particle non-exhaust emissions (LPNE; diameter greater than 10 μm) have been evaluated over 14,500 km run of the tire. An increasing linear trend w…		1	Automotive	Automotive - Tire	Automotive - Tire - Generic	Tire	(not specified)		Use	Asia - India	(not specified)	1	Grab sampling	(check)	GC-MS	n	1194	CASRN	205-99-2	Benzo(b)fluoranthene		PAHs	100				20			20	mean
23	34	Aatmeeyata_2010	Aatmeeyata	2010	Polycyclic aromatic hydrocarbons, elemental and organic carbon emissions from tire-wear	https://doi.org/10.1016/j.scitotenv.2010.06.011	Science of The Total Environment	Emission factors; Tire-wear; Polycyclic aromatic hydrocarbon; Elemental carbon; Organic carbon	Tire-wear is an important source of PAHs, elemental carbon (EC) and organic carbon (OC). The emissions of these pollutants have been studied in an experimental set-up, simulating a realistic road–tire interaction (summer tire–concrete road). The large particle non-exhaust emissions (LPNE; diameter greater than 10 μm) have been evaluated over 14,500 km run of the tire. An increasing linear trend w…		1	Automotive	Automotive - Tire	Automotive - Tire - Generic	Tire	(not specified)		Use	Asia - India	(not specified)	1	Grab sampling	(check)	GC-MS	n	3249	CASRN	85-01-8	Phenanthrene		PAHs	100				5			5	mean
24	35	Aatmeeyata_2010	Aatmeeyata	2010	Polycyclic aromatic hydrocarbons, elemental and organic carbon emissions from tire-wear	https://doi.org/10.1016/j.scitotenv.2010.06.011	Science of The Total Environment	Emission factors; Tire-wear; Polycyclic aromatic hydrocarbon; Elemental carbon; Organic carbon	Tire-wear is an important source of PAHs, elemental carbon (EC) and organic carbon (OC). The emissions of these pollutants have been studied in an experimental set-up, simulating a realistic road–tire interaction (summer tire–concrete road). The large particle non-exhaust emissions (LPNE; diameter greater than 10 μm) have been evaluated over 14,500 km run of the tire. An increasing linear trend w…		1	Automotive	Automotive - Tire	Automotive - Tire - Generic	Tire	(not specified)		Use	Asia - India	(not specified)	1	Grab sampling	(check)	GC-MS	n	1202	CASRN	206-44-0	Fluoranthene		PAHs	100				5			5	mean
25	36	Brandsma_2019	Brandsma	2019	Chlorinated Paraffins in Car Tires Recycled to Rubber Granulates and Playground Tiles	https://doi.org/10.1021/acs.est.9b01835	Environmental Science and Technology	Mixtures; Additives; Chlorine; Biopolymers; Carbon	Chlorinated paraffins (CPs) are used in various products to improve their physicochemical characteristics. Due to recycling, CPs may end up in “new” recycled products. In this study we investigated CPs present in end-of-life car tires that are recycled to rubber granulates used on artificial soccer fields, and playground tiles. The ΣCP(C10-C30) concentrations ranged from 1.5 to 67 μg/g in car tir…		392	Automotive	Automotive - Tire	Automotive - Tire - Waste	reuse in: Rubber granulate	(not specified)	y	Waste - Regranulate	(check) Europe - Germany, Netherlands	(not specified)	9	(not specified)	(check)	MS	n	3261	CASRN	85535-84-8	C10-13 chloro alkanes		Chloroalkanes	100		13	24			67	24	median	MCCP: 8-54 ppm, LCCP: 0.9-5.2 ppm, SCCP: 2.1-9.1 ppm
26	37	Brandsma_2019	Brandsma	2019	Chlorinated Paraffins in Car Tires Recycled to Rubber Granulates and Playground Tiles	https://doi.org/10.1021/acs.est.9b01835	Environmental Science and Technology	Mixtures; Additives; Chlorine; Biopolymers; Carbon	Chlorinated paraffins (CPs) are used in various products to improve their physicochemical characteristics. Due to recycling, CPs may end up in “new” recycled products. In this study we investigated CPs present in end-of-life car tires that are recycled to rubber granulates used on artificial soccer fields, and playground tiles. The ΣCP(C10-C30) concentrations ranged from 1.5 to 67 μg/g in car tir…		391	Automotive	Automotive - Tire	Automotive - Tire - Waste	reuse in: Playground tiles	(not specified)	y	Waste - Regranulate	(check) Europe - Germany, Netherlands	(not specified)	6	(not specified)	(check)	MS	n	3261	CASRN	85535-84-8	C10-13 chloro alkanes		Chloroalkanes	100		16	23			74	23	median	MCCP: 10-51 ppm, LCCP: 0.7-6.1 ppm, SCCP: 1.9-25 ppm
27	38	Brandsma_2019	Brandsma	2019	Chlorinated Paraffins in Car Tires Recycled to Rubber Granulates and Playground Tiles	https://doi.org/10.1021/acs.est.9b01835	Environmental Science and Technology	Mixtures; Additives; Chlorine; Biopolymers; Carbon	Chlorinated paraffins (CPs) are used in various products to improve their physicochemical characteristics. Due to recycling, CPs may end up in “new” recycled products. In this study we investigated CPs present in end-of-life car tires that are recycled to rubber granulates used on artificial soccer fields, and playground tiles. The ΣCP(C10-C30) concentrations ranged from 1.5 to 67 μg/g in car tir…		393	Automotive	Automotive - Tire	Automotive - Tire - Generic	Tire	(not specified)		Waste	(check) Europe - Germany, Netherlands	(not specified)	10	(not specified)	(check)	MS	n	3261	CASRN	85535-84-8	C10-13 chloro alkanes		Chloroalkanes	100		1.5	4			67	4	median	MCCP: 1.2-60 ppm, LCCP: <0.1 - 5.2 ppm, SCCP: <0.2-1.8 ppm
28	39	Afshari_2004	Afshari	2004	Emission of phthalates from PVC and other materials	https://doi.org/10.1046/j.1600-0668.2003.00220.x	Indoor Air	Chamber test; Plasticizer; Emission; Surface materials; Sink	The main objective of this study was to generate quantitative and qualitative emission data on phthalates from different materials. To achieve this the existing (Chamber for Laboratory Investigations of Materials, Pollution and Air Quality)Climpa q-based procedure for simplified measurements of emissions of plasticizer from PVC and other plasticized materials was modified. It was applied to a ran…	concentrations were given by manufactuerers	20	B&C	B&C - Flooring	B&C - Flooring - Generic	PVC skirting (0.14 mm)	PVC		Market	(not specified)	(not specified)	1	(not specified)	None	reported	n	435	CASRN	117-81-7	Di(2-ethylhexyl) phthalate		Phthalates	0	#N/A						#N/A	<LOD
29	40	Afshari_2004	Afshari	2004	Emission of phthalates from PVC and other materials	https://doi.org/10.1046/j.1600-0668.2003.00220.x	Indoor Air	Chamber test; Plasticizer; Emission; Surface materials; Sink	The main objective of this study was to generate quantitative and qualitative emission data on phthalates from different materials. To achieve this the existing (Chamber for Laboratory Investigations of Materials, Pollution and Air Quality)Climpa q-based procedure for simplified measurements of emissions of plasticizer from PVC and other plasticized materials was modified. It was applied to a ran…	concentrations were given by manufactuerers	19a	B&C	B&C - Flooring	B&C - Flooring - Generic	PVC flooring	PVC		Market	(not specified)	(not specified)	1	(not specified)	None	reported	n	435	CASRN	117-81-7	Di(2-ethylhexyl) phthalate		Phthalates	100				185000			185000	mean
30	41	Afshari_2004	Afshari	2004	Emission of phthalates from PVC and other materials	https://doi.org/10.1046/j.1600-0668.2003.00220.x	Indoor Air	Chamber test; Plasticizer; Emission; Surface materials; Sink	The main objective of this study was to generate quantitative and qualitative emission data on phthalates from different materials. To achieve this the existing (Chamber for Laboratory Investigations of Materials, Pollution and Air Quality)Climpa q-based procedure for simplified measurements of emissions of plasticizer from PVC and other plasticized materials was modified. It was applied to a ran…	concentrations were given by manufactuerers	19b	B&C	B&C - Flooring	B&C - Flooring - Generic	PVC flooring	PVC		Market	(not specified)	(not specified)	1	(not specified)	None	reported	n	435	CASRN	117-81-7	Di(2-ethylhexyl) phthalate		Phthalates	100				170000			170000	mean
31	42	Afshari_2004	Afshari	2004	Emission of phthalates from PVC and other materials	https://doi.org/10.1046/j.1600-0668.2003.00220.x	Indoor Air	Chamber test; Plasticizer; Emission; Surface materials; Sink	The main objective of this study was to generate quantitative and qualitative emission data on phthalates from different materials. To achieve this the existing (Chamber for Laboratory Investigations of Materials, Pollution and Air Quality)Climpa q-based procedure for simplified measurements of emissions of plasticizer from PVC and other plasticized materials was modified. It was applied to a ran…	concentrations were given by manufactuerers	19c	B&C	B&C - Flooring	B&C - Flooring - Generic	PVC flooring	PVC		Market	(not specified)	(not specified)	1	(not specified)	None	reported	n	435	CASRN	117-81-7	Di(2-ethylhexyl) phthalate		Phthalates	100				170000			170000	mean
32	43	Afshari_2004	Afshari	2004	Emission of phthalates from PVC and other materials	https://doi.org/10.1046/j.1600-0668.2003.00220.x	Indoor Air	Chamber test; Plasticizer; Emission; Surface materials; Sink	The main objective of this study was to generate quantitative and qualitative emission data on phthalates from different materials. To achieve this the existing (Chamber for Laboratory Investigations of Materials, Pollution and Air Quality)Climpa q-based procedure for simplified measurements of emissions of plasticizer from PVC and other plasticized materials was modified. It was applied to a ran…	concentrations were given by manufactuerers	19d	B&C	B&C - Flooring	B&C - Flooring - Generic	PVC flooring	PVC		Market	(not specified)	(not specified)	1	(not specified)	None	reported	n	435	CASRN	117-81-7	Di(2-ethylhexyl) phthalate		Phthalates	100				170000			170000	mean
33	44	Chino_2009	Chino	2009	Study on emission of decomposed chemicals of esters contained in PVC flooring and adhesive	https://doi.org/10.1016/j.buildenv.2008.07.003	Building and Environment	Emission; Chemical reaction; Polyvinyl chloride; Hydrolysis; Adhesive; Ethylhexanol	2-Ethyl-1-hexanol (2E1H) is sometimes detected in indoor air at relatively high concentrations. The emission mechanism for 2E1H is considered to be that moisture with a high pH in concrete slabs and self-leveling sub-flooring material reacts with di-2-ethylhexyl phthalate (DEHP) in the polyvinyl chloride (PVC) flooring and compounds containing the 2-ethyl-1-hexyl group in the adhesive. 2E1H is co…	concentrations were given by manufactuerers, only emission rates were measured	510	B&C	B&C - Flooring	B&C - Flooring - Generic	PVC flooring	PVC		Market	(not specified)	2008	1	Grab sampling	None	reported	n	144	CASRN	104-76-7	2-Ethyl-1-hexanol		Simple alcohols/ethers	100							#N/A	Not quantified
34	45	Chino_2009	Chino	2009	Study on emission of decomposed chemicals of esters contained in PVC flooring and adhesive	https://doi.org/10.1016/j.buildenv.2008.07.003	Building and Environment	Emission; Chemical reaction; Polyvinyl chloride; Hydrolysis; Adhesive; Ethylhexanol	2-Ethyl-1-hexanol (2E1H) is sometimes detected in indoor air at relatively high concentrations. The emission mechanism for 2E1H is considered to be that moisture with a high pH in concrete slabs and self-leveling sub-flooring material reacts with di-2-ethylhexyl phthalate (DEHP) in the polyvinyl chloride (PVC) flooring and compounds containing the 2-ethyl-1-hexyl group in the adhesive. 2E1H is co…	concentrations were given by manufactuerers, only emission rates were measured	510	B&C	B&C - Flooring	B&C - Flooring - Generic	PVC flooring	PVC		Market	(not specified)	2008	1	Grab sampling	None	reported	n	435	CASRN	117-81-7	Di(2-ethylhexyl) phthalate		Phthalates	100				100000			100000	mean
35	46	Llompart_2013	Llompart	2013	Hazardous organic chemicals in rubber recycled tire playgrounds and pavers	https://doi.org/10.1016/j.chemosphere.2012.07.053	Chemosphere	Scrap tires; Recycled rubber; Playgrounds; Polycyclic aromatic hydrocarbons (PAHs); Plasticizers; Benzothiazole	In this study, the presence of hazardous organic chemicals in surfaces containing recycled rubber tires is investigated. Direct material analyses using solvent extraction, as well as SPME analysis of the vapour phase above the sample, were carried out. Twenty-one rubber mulch samples were collected from nine different playgrounds. In addition, seven commercial samples of recycled rubber pavers we…		2507	B&C	B&C - Flooring	B&C - Flooring - Playground	Playground Pavers and Tiles	rubber	y	Market	Europe - Spain	(not specified)	7	Stratified	(check)	GC-MS	y	3253	CASRN	85-68-7	Benzyl butyl phthalate		Phthalates	0	#N/A						#N/A	<LOD
36	47	Llompart_2013	Llompart	2013	Hazardous organic chemicals in rubber recycled tire playgrounds and pavers	https://doi.org/10.1016/j.chemosphere.2012.07.053	Chemosphere	Scrap tires; Recycled rubber; Playgrounds; Polycyclic aromatic hydrocarbons (PAHs); Plasticizers; Benzothiazole	In this study, the presence of hazardous organic chemicals in surfaces containing recycled rubber tires is investigated. Direct material analyses using solvent extraction, as well as SPME analysis of the vapour phase above the sample, were carried out. Twenty-one rubber mulch samples were collected from nine different playgrounds. In addition, seven commercial samples of recycled rubber pavers we…		2507	B&C	B&C - Flooring	B&C - Flooring - Playground	Playground Pavers and Tiles	rubber	y	Market	Europe - Spain	(not specified)	7	Stratified	(check)	GC-MS	y	1600	CASRN	28553-12-0	Diisononyl phthalate		Phthalates	0	#N/A						#N/A	<LOD
37	48	Llompart_2013	Llompart	2013	Hazardous organic chemicals in rubber recycled tire playgrounds and pavers	https://doi.org/10.1016/j.chemosphere.2012.07.053	Chemosphere	Scrap tires; Recycled rubber; Playgrounds; Polycyclic aromatic hydrocarbons (PAHs); Plasticizers; Benzothiazole	In this study, the presence of hazardous organic chemicals in surfaces containing recycled rubber tires is investigated. Direct material analyses using solvent extraction, as well as SPME analysis of the vapour phase above the sample, were carried out. Twenty-one rubber mulch samples were collected from nine different playgrounds. In addition, seven commercial samples of recycled rubber pavers we…		2507	B&C	B&C - Flooring	B&C - Flooring - Playground	Playground Pavers and Tiles	rubber	y	Market	Europe - Spain	(not specified)	7	Stratified	(check)	GC-MS	y	614	CASRN	131-11-3	Dimethyl phthalate		Phthalates	0	#N/A						#N/A	<LOD
38	49	Llompart_2013	Llompart	2013	Hazardous organic chemicals in rubber recycled tire playgrounds and pavers	https://doi.org/10.1016/j.chemosphere.2012.07.053	Chemosphere	Scrap tires; Recycled rubber; Playgrounds; Polycyclic aromatic hydrocarbons (PAHs); Plasticizers; Benzothiazole	In this study, the presence of hazardous organic chemicals in surfaces containing recycled rubber tires is investigated. Direct material analyses using solvent extraction, as well as SPME analysis of the vapour phase above the sample, were carried out. Twenty-one rubber mulch samples were collected from nine different playgrounds. In addition, seven commercial samples of recycled rubber pavers we…		2507	B&C	B&C - Flooring	B&C - Flooring - Playground	Playground Pavers and Tiles	rubber	y	Market	Europe - Spain	(not specified)	7	Stratified	(check)	GC-MS	y	1535	CASRN	26761-40-0	Diisodecyl phthalate		Phthalates	0	#N/A						#N/A	<LOD
39	50	Llompart_2013	Llompart	2013	Hazardous organic chemicals in rubber recycled tire playgrounds and pavers	https://doi.org/10.1016/j.chemosphere.2012.07.053	Chemosphere	Scrap tires; Recycled rubber; Playgrounds; Polycyclic aromatic hydrocarbons (PAHs); Plasticizers; Benzothiazole	In this study, the presence of hazardous organic chemicals in surfaces containing recycled rubber tires is investigated. Direct material analyses using solvent extraction, as well as SPME analysis of the vapour phase above the sample, were carried out. Twenty-one rubber mulch samples were collected from nine different playgrounds. In addition, seven commercial samples of recycled rubber pavers we…		2508	B&C	B&C - Flooring	B&C - Flooring - Playground	Playground Pavers and Tiles	rubber		Use	Europe - Spain	(not specified)	21	Stratified	(check)	GC-MS	n	1600	CASRN	28553-12-0	Diisononyl phthalate		Phthalates	100		16	4179	5415		20615	5415	mean
40	51	Llompart_2013	Llompart	2013	Hazardous organic chemicals in rubber recycled tire playgrounds and pavers	https://doi.org/10.1016/j.chemosphere.2012.07.053	Chemosphere	Scrap tires; Recycled rubber; Playgrounds; Polycyclic aromatic hydrocarbons (PAHs); Plasticizers; Benzothiazole	In this study, the presence of hazardous organic chemicals in surfaces containing recycled rubber tires is investigated. Direct material analyses using solvent extraction, as well as SPME analysis of the vapour phase above the sample, were carried out. Twenty-one rubber mulch samples were collected from nine different playgrounds. In addition, seven commercial samples of recycled rubber pavers we…		2508	B&C	B&C - Flooring	B&C - Flooring - Playground	Playground Pavers and Tiles	rubber		Use	Europe - Spain	(not specified)	21	Stratified	(check)	GC-MS	n	1535	CASRN	26761-40-0	Diisodecyl phthalate		Phthalates	100		1284	1284	1284		1284	1284	mean
41	52	Llompart_2013	Llompart	2013	Hazardous organic chemicals in rubber recycled tire playgrounds and pavers	https://doi.org/10.1016/j.chemosphere.2012.07.053	Chemosphere	Scrap tires; Recycled rubber; Playgrounds; Polycyclic aromatic hydrocarbons (PAHs); Plasticizers; Benzothiazole	In this study, the presence of hazardous organic chemicals in surfaces containing recycled rubber tires is investigated. Direct material analyses using solvent extraction, as well as SPME analysis of the vapour phase above the sample, were carried out. Twenty-one rubber mulch samples were collected from nine different playgrounds. In addition, seven commercial samples of recycled rubber pavers we…		2507	B&C	B&C - Flooring	B&C - Flooring - Playground	Playground Pavers and Tiles	rubber	y	Market	Europe - Spain	(not specified)	7	Stratified	(check)	GC-MS	n	435	CASRN	117-81-7	Di(2-ethylhexyl) phthalate		Phthalates	100		22.4	184	359		1205	359	mean
42	53	Llompart_2013	Llompart	2013	Hazardous organic chemicals in rubber recycled tire playgrounds and pavers	https://doi.org/10.1016/j.chemosphere.2012.07.053	Chemosphere	Scrap tires; Recycled rubber; Playgrounds; Polycyclic aromatic hydrocarbons (PAHs); Plasticizers; Benzothiazole	In this study, the presence of hazardous organic chemicals in surfaces containing recycled rubber tires is investigated. Direct material analyses using solvent extraction, as well as SPME analysis of the vapour phase above the sample, were carried out. Twenty-one rubber mulch samples were collected from nine different playgrounds. In addition, seven commercial samples of recycled rubber pavers we…		2507	B&C	B&C - Flooring	B&C - Flooring - Playground	Playground Pavers and Tiles	rubber	y	Market	Europe - Spain	(not specified)	7	Stratified	(check)	GC-MS	n	3234	CASRN	84-69-5	Diisobutyl phthalate		Phthalates	100		7.48	35.3	58.4		221	58.4	mean
43	54	Llompart_2013	Llompart	2013	Hazardous organic chemicals in rubber recycled tire playgrounds and pavers	https://doi.org/10.1016/j.chemosphere.2012.07.053	Chemosphere	Scrap tires; Recycled rubber; Playgrounds; Polycyclic aromatic hydrocarbons (PAHs); Plasticizers; Benzothiazole	In this study, the presence of hazardous organic chemicals in surfaces containing recycled rubber tires is investigated. Direct material analyses using solvent extraction, as well as SPME analysis of the vapour phase above the sample, were carried out. Twenty-one rubber mulch samples were collected from nine different playgrounds. In addition, seven commercial samples of recycled rubber pavers we…		2508	B&C	B&C - Flooring	B&C - Flooring - Playground	Playground Pavers and Tiles	rubber		Use	Europe - Spain	(not specified)	21	Stratified	(check)	GC-MS	n	3253	CASRN	85-68-7	Benzyl butyl phthalate		Phthalates	100		21.9	48	48		74.1	48	mean
44	55	Llompart_2013	Llompart	2013	Hazardous organic chemicals in rubber recycled tire playgrounds and pavers	https://doi.org/10.1016/j.chemosphere.2012.07.053	Chemosphere	Scrap tires; Recycled rubber; Playgrounds; Polycyclic aromatic hydrocarbons (PAHs); Plasticizers; Benzothiazole	In this study, the presence of hazardous organic chemicals in surfaces containing recycled rubber tires is investigated. Direct material analyses using solvent extraction, as well as SPME analysis of the vapour phase above the sample, were carried out. Twenty-one rubber mulch samples were collected from nine different playgrounds. In addition, seven commercial samples of recycled rubber pavers we…		2507	B&C	B&C - Flooring	B&C - Flooring - Playground	Playground Pavers and Tiles	rubber	y	Market	Europe - Spain	(not specified)	7	Stratified	(check)	GC-MS	n	3236	CASRN	84-74-2	Dibutyl 1,2-benzenedicarboxylate		Phthalates	100		4.18	10.1	43.6		151	43.6	mean
45	56	Llompart_2013	Llompart	2013	Hazardous organic chemicals in rubber recycled tire playgrounds and pavers	https://doi.org/10.1016/j.chemosphere.2012.07.053	Chemosphere	Scrap tires; Recycled rubber; Playgrounds; Polycyclic aromatic hydrocarbons (PAHs); Plasticizers; Benzothiazole	In this study, the presence of hazardous organic chemicals in surfaces containing recycled rubber tires is investigated. Direct material analyses using solvent extraction, as well as SPME analysis of the vapour phase above the sample, were carried out. Twenty-one rubber mulch samples were collected from nine different playgrounds. In addition, seven commercial samples of recycled rubber pavers we…		2508	B&C	B&C - Flooring	B&C - Flooring - Playground	Playground Pavers and Tiles	rubber		Use	Europe - Spain	(not specified)	21	Stratified	(check)	GC-MS	n	435	CASRN	117-81-7	Di(2-ethylhexyl) phthalate		Phthalates	100		3.95	15.6	20		63.8	20	mean
46	57	Llompart_2013	Llompart	2013	Hazardous organic chemicals in rubber recycled tire playgrounds and pavers	https://doi.org/10.1016/j.chemosphere.2012.07.053	Chemosphere	Scrap tires; Recycled rubber; Playgrounds; Polycyclic aromatic hydrocarbons (PAHs); Plasticizers; Benzothiazole	In this study, the presence of hazardous organic chemicals in surfaces containing recycled rubber tires is investigated. Direct material analyses using solvent extraction, as well as SPME analysis of the vapour phase above the sample, were carried out. Twenty-one rubber mulch samples were collected from nine different playgrounds. In addition, seven commercial samples of recycled rubber pavers we…		2507	B&C	B&C - Flooring	B&C - Flooring - Playground	Playground Pavers and Tiles	rubber	y	Market	Europe - Spain	(not specified)	7	Stratified	(check)	GC-MS	n	3233	CASRN	84-66-2	Diethyl phthalate		Phthalates	100		0.41	2.63	3.25		7.68	3.25	mean
47	58	Llompart_2013	Llompart	2013	Hazardous organic chemicals in rubber recycled tire playgrounds and pavers	https://doi.org/10.1016/j.chemosphere.2012.07.053	Chemosphere	Scrap tires; Recycled rubber; Playgrounds; Polycyclic aromatic hydrocarbons (PAHs); Plasticizers; Benzothiazole	In this study, the presence of hazardous organic chemicals in surfaces containing recycled rubber tires is investigated. Direct material analyses using solvent extraction, as well as SPME analysis of the vapour phase above the sample, were carried out. Twenty-one rubber mulch samples were collected from nine different playgrounds. In addition, seven commercial samples of recycled rubber pavers we…		2508	B&C	B&C - Flooring	B&C - Flooring - Playground	Playground Pavers and Tiles	rubber		Use	Europe - Spain	(not specified)	21	Stratified	(check)	GC-MS	n	614	CASRN	131-11-3	Dimethyl phthalate		Phthalates	100		0.86	1.09	1.08		1.3	1.08	mean
48	59	Llompart_2013	Llompart	2013	Hazardous organic chemicals in rubber recycled tire playgrounds and pavers	https://doi.org/10.1016/j.chemosphere.2012.07.053	Chemosphere	Scrap tires; Recycled rubber; Playgrounds; Polycyclic aromatic hydrocarbons (PAHs); Plasticizers; Benzothiazole	In this study, the presence of hazardous organic chemicals in surfaces containing recycled rubber tires is investigated. Direct material analyses using solvent extraction, as well as SPME analysis of the vapour phase above the sample, were carried out. Twenty-one rubber mulch samples were collected from nine different playgrounds. In addition, seven commercial samples of recycled rubber pavers we…		2508	B&C	B&C - Flooring	B&C - Flooring - Playground	Playground Pavers and Tiles	rubber		Use	Europe - Spain	(not specified)	21	Stratified	(check)	GC-MS	n	3234	CASRN	84-69-5	Diisobutyl phthalate		Phthalates	100		0.4	0.76	0.97		2.45	0.97	mean
49	60	Llompart_2013	Llompart	2013	Hazardous organic chemicals in rubber recycled tire playgrounds and pavers	https://doi.org/10.1016/j.chemosphere.2012.07.053	Chemosphere	Scrap tires; Recycled rubber; Playgrounds; Polycyclic aromatic hydrocarbons (PAHs); Plasticizers; Benzothiazole	In this study, the presence of hazardous organic chemicals in surfaces containing recycled rubber tires is investigated. Direct material analyses using solvent extraction, as well as SPME analysis of the vapour phase above the sample, were carried out. Twenty-one rubber mulch samples were collected from nine different playgrounds. In addition, seven commercial samples of recycled rubber pavers we…		2508	B&C	B&C - Flooring	B&C - Flooring - Playground	Playground Pavers and Tiles	rubber		Use	Europe - Spain	(not specified)	21	Stratified	(check)	GC-MS	n	3236	CASRN	84-74-2	Dibutyl 1,2-benzenedicarboxylate		Phthalates	100		0.29	0.43	0.59		1.97	0.59	mean
50	61	Llompart_2013	Llompart	2013	Hazardous organic chemicals in rubber recycled tire playgrounds and pavers	https://doi.org/10.1016/j.chemosphere.2012.07.053	Chemosphere	Scrap tires; Recycled rubber; Playgrounds; Polycyclic aromatic hydrocarbons (PAHs); Plasticizers; Benzothiazole	In this study, the presence of hazardous organic chemicals in surfaces containing recycled rubber tires is investigated. Direct material analyses using solvent extraction, as well as SPME analysis of the vapour phase above the sample, were carried out. Twenty-one rubber mulch samples were collected from nine different playgrounds. In addition, seven commercial samples of recycled rubber pavers we…		2508	B&C	B&C - Flooring	B&C - Flooring - Playground	Playground Pavers and Tiles	rubber		Use	Europe - Spain	(not specified)	21	Stratified	(check)	GC-MS	n	3233	CASRN	84-66-2	Diethyl phthalate		Phthalates	100		0.082	0.37	0.41		1.13	0.41	mean
51	62	Llompart_2013	Llompart	2013	Hazardous organic chemicals in rubber recycled tire playgrounds and pavers	https://doi.org/10.1016/j.chemosphere.2012.07.053	Chemosphere	Scrap tires; Recycled rubber; Playgrounds; Polycyclic aromatic hydrocarbons (PAHs); Plasticizers; Benzothiazole	In this study, the presence of hazardous organic chemicals in surfaces containing recycled rubber tires is investigated. Direct material analyses using solvent extraction, as well as SPME analysis of the vapour phase above the sample, were carried out. Twenty-one rubber mulch samples were collected from nine different playgrounds. In addition, seven commercial samples of recycled rubber pavers we…		2507	B&C	B&C - Flooring	B&C - Flooring - Playground	Playground Pavers and Tiles	rubber	y	Market	Europe - Spain	(not specified)	7	Stratified	(check)	GC-MS	y	827	CASRN	149-30-4	2-Mercaptobenzothiazole			0	#N/A						#N/A	<LOD
52	63	Llompart_2013	Llompart	2013	Hazardous organic chemicals in rubber recycled tire playgrounds and pavers	https://doi.org/10.1016/j.chemosphere.2012.07.053	Chemosphere	Scrap tires; Recycled rubber; Playgrounds; Polycyclic aromatic hydrocarbons (PAHs); Plasticizers; Benzothiazole	In this study, the presence of hazardous organic chemicals in surfaces containing recycled rubber tires is investigated. Direct material analyses using solvent extraction, as well as SPME analysis of the vapour phase above the sample, were carried out. Twenty-one rubber mulch samples were collected from nine different playgrounds. In addition, seven commercial samples of recycled rubber pavers we…		2507	B&C	B&C - Flooring	B&C - Flooring - Playground	Playground Pavers and Tiles	rubber	y	Market	Europe - Spain	(not specified)	7	Stratified	(check)	GC-MS	y	87	CASRN	103-23-1	Bis(2-ethylhexyl)hexanedioate		Plasticizers	0	#N/A						#N/A	<LOD
53	64	Llompart_2013	Llompart	2013	Hazardous organic chemicals in rubber recycled tire playgrounds and pavers	https://doi.org/10.1016/j.chemosphere.2012.07.053	Chemosphere	Scrap tires; Recycled rubber; Playgrounds; Polycyclic aromatic hydrocarbons (PAHs); Plasticizers; Benzothiazole	In this study, the presence of hazardous organic chemicals in surfaces containing recycled rubber tires is investigated. Direct material analyses using solvent extraction, as well as SPME analysis of the vapour phase above the sample, were carried out. Twenty-one rubber mulch samples were collected from nine different playgrounds. In addition, seven commercial samples of recycled rubber pavers we…		2507	B&C	B&C - Flooring	B&C - Flooring - Playground	Playground Pavers and Tiles	rubber	y	Market	Europe - Spain	(not specified)	7	Stratified	(check)	GC-MS	n	607	CASRN	130498-29-2	Polycyclic aromatic hydrocarbons		PAHs	100		396	2812	5744		18699	5744	mean
54	65	Llompart_2013	Llompart	2013	Hazardous organic chemicals in rubber recycled tire playgrounds and pavers	https://doi.org/10.1016/j.chemosphere.2012.07.053	Chemosphere	Scrap tires; Recycled rubber; Playgrounds; Polycyclic aromatic hydrocarbons (PAHs); Plasticizers; Benzothiazole	In this study, the presence of hazardous organic chemicals in surfaces containing recycled rubber tires is investigated. Direct material analyses using solvent extraction, as well as SPME analysis of the vapour phase above the sample, were carried out. Twenty-one rubber mulch samples were collected from nine different playgrounds. In addition, seven commercial samples of recycled rubber pavers we…		2507	B&C	B&C - Flooring	B&C - Flooring - Playground	Playground Pavers and Tiles	rubber	y	Market	Europe - Spain	(not specified)	7	Stratified	(check)	GC-MS	n	3249	CASRN	85-01-8	Phenanthrene		PAHs	100		66.2	860	1205		3388	1205	mean
55	66	Llompart_2013	Llompart	2013	Hazardous organic chemicals in rubber recycled tire playgrounds and pavers	https://doi.org/10.1016/j.chemosphere.2012.07.053	Chemosphere	Scrap tires; Recycled rubber; Playgrounds; Polycyclic aromatic hydrocarbons (PAHs); Plasticizers; Benzothiazole	In this study, the presence of hazardous organic chemicals in surfaces containing recycled rubber tires is investigated. Direct material analyses using solvent extraction, as well as SPME analysis of the vapour phase above the sample, were carried out. Twenty-one rubber mulch samples were collected from nine different playgrounds. In addition, seven commercial samples of recycled rubber pavers we…		2507	B&C	B&C - Flooring	B&C - Flooring - Playground	Playground Pavers and Tiles	rubber	y	Market	Europe - Spain	(not specified)	7	Stratified	(check)	GC-MS	n	1202	CASRN	206-44-0	Fluoranthene		PAHs	100		65.7	384	855		2851	855	mean
56	67	Llompart_2013	Llompart	2013	Hazardous organic chemicals in rubber recycled tire playgrounds and pavers	https://doi.org/10.1016/j.chemosphere.2012.07.053	Chemosphere	Scrap tires; Recycled rubber; Playgrounds; Polycyclic aromatic hydrocarbons (PAHs); Plasticizers; Benzothiazole	In this study, the presence of hazardous organic chemicals in surfaces containing recycled rubber tires is investigated. Direct material analyses using solvent extraction, as well as SPME analysis of the vapour phase above the sample, were carried out. Twenty-one rubber mulch samples were collected from nine different playgrounds. In addition, seven commercial samples of recycled rubber pavers we…		2507	B&C	B&C - Flooring	B&C - Flooring - Playground	Playground Pavers and Tiles	rubber	y	Market	Europe - Spain	(not specified)	7	Stratified	(check)	GC-MS	n	600	CASRN	129-00-0	Pyrene		PAHs	100		65.6	286	632		2088	632	mean
57	68	Llompart_2013	Llompart	2013	Hazardous organic chemicals in rubber recycled tire playgrounds and pavers	https://doi.org/10.1016/j.chemosphere.2012.07.053	Chemosphere	Scrap tires; Recycled rubber; Playgrounds; Polycyclic aromatic hydrocarbons (PAHs); Plasticizers; Benzothiazole	In this study, the presence of hazardous organic chemicals in surfaces containing recycled rubber tires is investigated. Direct material analyses using solvent extraction, as well as SPME analysis of the vapour phase above the sample, were carried out. Twenty-one rubber mulch samples were collected from nine different playgrounds. In addition, seven commercial samples of recycled rubber pavers we…		2507	B&C	B&C - Flooring	B&C - Flooring - Playground	Playground Pavers and Tiles	rubber	y	Market	Europe - Spain	(not specified)	7	Stratified	(check)	GC-MS	n	2410	CASRN	56-55-3	Benz(a)anthracene		PAHs	100		32	156	399		1311	399	mean
58	69	Llompart_2013	Llompart	2013	Hazardous organic chemicals in rubber recycled tire playgrounds and pavers	https://doi.org/10.1016/j.chemosphere.2012.07.053	Chemosphere	Scrap tires; Recycled rubber; Playgrounds; Polycyclic aromatic hydrocarbons (PAHs); Plasticizers; Benzothiazole	In this study, the presence of hazardous organic chemicals in surfaces containing recycled rubber tires is investigated. Direct material analyses using solvent extraction, as well as SPME analysis of the vapour phase above the sample, were carried out. Twenty-one rubber mulch samples were collected from nine different playgrounds. In addition, seven commercial samples of recycled rubber pavers we…		2507	B&C	B&C - Flooring	B&C - Flooring - Playground	Playground Pavers and Tiles	rubber	y	Market	Europe - Spain	(not specified)	7	Stratified	(check)	GC-MS	n	1270	CASRN	218-01-9	Chrysene		PAHs	100		34.5	150	368		1210	368	mean
59	70	Llompart_2013	Llompart	2013	Hazardous organic chemicals in rubber recycled tire playgrounds and pavers	https://doi.org/10.1016/j.chemosphere.2012.07.053	Chemosphere	Scrap tires; Recycled rubber; Playgrounds; Polycyclic aromatic hydrocarbons (PAHs); Plasticizers; Benzothiazole	In this study, the presence of hazardous organic chemicals in surfaces containing recycled rubber tires is investigated. Direct material analyses using solvent extraction, as well as SPME analysis of the vapour phase above the sample, were carried out. Twenty-one rubber mulch samples were collected from nine different playgrounds. In addition, seven commercial samples of recycled rubber pavers we…		2507	B&C	B&C - Flooring	B&C - Flooring - Playground	Playground Pavers and Tiles	rubber	y	Market	Europe - Spain	(not specified)	7	Stratified	(check)	GC-MS	n	2187	CASRN	50-32-8	Benzo[a]pyrene		PAHs	100		23.1	97.5	346		1244	346	mean
60	71	Llompart_2013	Llompart	2013	Hazardous organic chemicals in rubber recycled tire playgrounds and pavers	https://doi.org/10.1016/j.chemosphere.2012.07.053	Chemosphere	Scrap tires; Recycled rubber; Playgrounds; Polycyclic aromatic hydrocarbons (PAHs); Plasticizers; Benzothiazole	In this study, the presence of hazardous organic chemicals in surfaces containing recycled rubber tires is investigated. Direct material analyses using solvent extraction, as well as SPME analysis of the vapour phase above the sample, were carried out. Twenty-one rubber mulch samples were collected from nine different playgrounds. In addition, seven commercial samples of recycled rubber pavers we…		2507	B&C	B&C - Flooring	B&C - Flooring - Playground	Playground Pavers and Tiles	rubber	y	Market	Europe - Spain	(not specified)	7	Stratified	(check)	GC-MS	n	3266	CASRN	86-73-7	Fluorene		PAHs	100		11.3	303	326		900	326	mean
61	72	Llompart_2013	Llompart	2013	Hazardous organic chemicals in rubber recycled tire playgrounds and pavers	https://doi.org/10.1016/j.chemosphere.2012.07.053	Chemosphere	Scrap tires; Recycled rubber; Playgrounds; Polycyclic aromatic hydrocarbons (PAHs); Plasticizers; Benzothiazole	In this study, the presence of hazardous organic chemicals in surfaces containing recycled rubber tires is investigated. Direct material analyses using solvent extraction, as well as SPME analysis of the vapour phase above the sample, were carried out. Twenty-one rubber mulch samples were collected from nine different playgrounds. In addition, seven commercial samples of recycled rubber pavers we…		2507	B&C	B&C - Flooring	B&C - Flooring - Playground	Playground Pavers and Tiles	rubber	y	Market	Europe - Spain	(not specified)	7	Stratified	(check)	GC-MS	n	1194	CASRN	205-99-2	Benzo(b)fluoranthene		PAHs	100		29.1	84.8	326		1182	326	mean
62	73	Llompart_2013	Llompart	2013	Hazardous organic chemicals in rubber recycled tire playgrounds and pavers	https://doi.org/10.1016/j.chemosphere.2012.07.053	Chemosphere	Scrap tires; Recycled rubber; Playgrounds; Polycyclic aromatic hydrocarbons (PAHs); Plasticizers; Benzothiazole	In this study, the presence of hazardous organic chemicals in surfaces containing recycled rubber tires is investigated. Direct material analyses using solvent extraction, as well as SPME analysis of the vapour phase above the sample, were carried out. Twenty-one rubber mulch samples were collected from nine different playgrounds. In addition, seven commercial samples of recycled rubber pavers we…		2507	B&C	B&C - Flooring	B&C - Flooring - Playground	Playground Pavers and Tiles	rubber	y	Market	Europe - Spain	(not specified)	7	Stratified	(check)	GC-MS	n	478	CASRN	120-12-7	Anthracene		PAHs	100		11	176	271		816	271	mean
63	74	Llompart_2013	Llompart	2013	Hazardous organic chemicals in rubber recycled tire playgrounds and pavers	https://doi.org/10.1016/j.chemosphere.2012.07.053	Chemosphere	Scrap tires; Recycled rubber; Playgrounds; Polycyclic aromatic hydrocarbons (PAHs); Plasticizers; Benzothiazole	In this study, the presence of hazardous organic chemicals in surfaces containing recycled rubber tires is investigated. Direct material analyses using solvent extraction, as well as SPME analysis of the vapour phase above the sample, were carried out. Twenty-one rubber mulch samples were collected from nine different playgrounds. In addition, seven commercial samples of recycled rubber pavers we…		2507	B&C	B&C - Flooring	B&C - Flooring - Playground	Playground Pavers and Tiles	rubber	y	Market	Europe - Spain	(not specified)	7	Stratified	(check)	GC-MS	n	1205	CASRN	207-08-9	Benzo[k]fluoranthene		PAHs	100		13.8	77.5	246		872	246	mean
64	75	Llompart_2013	Llompart	2013	Hazardous organic chemicals in rubber recycled tire playgrounds and pavers	https://doi.org/10.1016/j.chemosphere.2012.07.053	Chemosphere	Scrap tires; Recycled rubber; Playgrounds; Polycyclic aromatic hydrocarbons (PAHs); Plasticizers; Benzothiazole	In this study, the presence of hazardous organic chemicals in surfaces containing recycled rubber tires is investigated. Direct material analyses using solvent extraction, as well as SPME analysis of the vapour phase above the sample, were carried out. Twenty-one rubber mulch samples were collected from nine different playgrounds. In addition, seven commercial samples of recycled rubber pavers we…		2507	B&C	B&C - Flooring	B&C - Flooring - Playground	Playground Pavers and Tiles	rubber	y	Market	Europe - Spain	(not specified)	7	Stratified	(check)	GC-MS	n	1128	CASRN	193-39-5	Indeno[1,2,3-cd]pyrene		PAHs	100		10.2	27	243		958	243	mean
65	76	Llompart_2013	Llompart	2013	Hazardous organic chemicals in rubber recycled tire playgrounds and pavers	https://doi.org/10.1016/j.chemosphere.2012.07.053	Chemosphere	Scrap tires; Recycled rubber; Playgrounds; Polycyclic aromatic hydrocarbons (PAHs); Plasticizers; Benzothiazole	In this study, the presence of hazardous organic chemicals in surfaces containing recycled rubber tires is investigated. Direct material analyses using solvent extraction, as well as SPME analysis of the vapour phase above the sample, were carried out. Twenty-one rubber mulch samples were collected from nine different playgrounds. In addition, seven commercial samples of recycled rubber pavers we…		2508	B&C	B&C - Flooring	B&C - Flooring - Playground	Playground Pavers and Tiles	rubber		Use	Europe - Spain	(not specified)	21	Stratified	(check)	GC-MS	n	827	CASRN	149-30-4	2-Mercaptobenzothiazole			100		72	185	195		398	195	mean
66	77	Llompart_2013	Llompart	2013	Hazardous organic chemicals in rubber recycled tire playgrounds and pavers	https://doi.org/10.1016/j.chemosphere.2012.07.053	Chemosphere	Scrap tires; Recycled rubber; Playgrounds; Polycyclic aromatic hydrocarbons (PAHs); Plasticizers; Benzothiazole	In this study, the presence of hazardous organic chemicals in surfaces containing recycled rubber tires is investigated. Direct material analyses using solvent extraction, as well as SPME analysis of the vapour phase above the sample, were carried out. Twenty-one rubber mulch samples were collected from nine different playgrounds. In addition, seven commercial samples of recycled rubber pavers we…		2507	B&C	B&C - Flooring	B&C - Flooring - Playground	Playground Pavers and Tiles	rubber	y	Market	Europe - Spain	(not specified)	7	Stratified	(check)	GC-MS	n	3351	CASRN	91-20-3	Naphthalene		PAHs	100		10.8	134	186		595	186	mean
67	78	Llompart_2013	Llompart	2013	Hazardous organic chemicals in rubber recycled tire playgrounds and pavers	https://doi.org/10.1016/j.chemosphere.2012.07.053	Chemosphere	Scrap tires; Recycled rubber; Playgrounds; Polycyclic aromatic hydrocarbons (PAHs); Plasticizers; Benzothiazole	In this study, the presence of hazardous organic chemicals in surfaces containing recycled rubber tires is investigated. Direct material analyses using solvent extraction, as well as SPME analysis of the vapour phase above the sample, were carried out. Twenty-one rubber mulch samples were collected from nine different playgrounds. In addition, seven commercial samples of recycled rubber pavers we…		2507	B&C	B&C - Flooring	B&C - Flooring - Playground	Playground Pavers and Tiles	rubber	y	Market	Europe - Spain	(not specified)	7	Stratified	(check)	GC-MS	n	1116	CASRN	191-24-2	Benzo[g,h,i]perylene		PAHs	100		11.6	26.6	183		743	183	mean
68	79	Llompart_2013	Llompart	2013	Hazardous organic chemicals in rubber recycled tire playgrounds and pavers	https://doi.org/10.1016/j.chemosphere.2012.07.053	Chemosphere	Scrap tires; Recycled rubber; Playgrounds; Polycyclic aromatic hydrocarbons (PAHs); Plasticizers; Benzothiazole	In this study, the presence of hazardous organic chemicals in surfaces containing recycled rubber tires is investigated. Direct material analyses using solvent extraction, as well as SPME analysis of the vapour phase above the sample, were carried out. Twenty-one rubber mulch samples were collected from nine different playgrounds. In addition, seven commercial samples of recycled rubber pavers we…		2507	B&C	B&C - Flooring	B&C - Flooring - Playground	Playground Pavers and Tiles	rubber	y	Market	Europe - Spain	(not specified)	7	Stratified	(check)	GC-MS	n	3436	CASRN	95-16-9	Benzothiazole		UV Stabilizers	100		19.6	107	95.6		158	95.6	mean
69	80	Llompart_2013	Llompart	2013	Hazardous organic chemicals in rubber recycled tire playgrounds and pavers	https://doi.org/10.1016/j.chemosphere.2012.07.053	Chemosphere	Scrap tires; Recycled rubber; Playgrounds; Polycyclic aromatic hydrocarbons (PAHs); Plasticizers; Benzothiazole	In this study, the presence of hazardous organic chemicals in surfaces containing recycled rubber tires is investigated. Direct material analyses using solvent extraction, as well as SPME analysis of the vapour phase above the sample, were carried out. Twenty-one rubber mulch samples were collected from nine different playgrounds. In addition, seven commercial samples of recycled rubber pavers we…		2507	B&C	B&C - Flooring	B&C - Flooring - Playground	Playground Pavers and Tiles	rubber	y	Market	Europe - Spain	(not specified)	7	Stratified	(check)	GC-MS	n	3208	CASRN	83-32-9	Acenaphthene		PAHs	100		2.62	50.6	56		135	56	mean
70	81	Llompart_2013	Llompart	2013	Hazardous organic chemicals in rubber recycled tire playgrounds and pavers	https://doi.org/10.1016/j.chemosphere.2012.07.053	Chemosphere	Scrap tires; Recycled rubber; Playgrounds; Polycyclic aromatic hydrocarbons (PAHs); Plasticizers; Benzothiazole	In this study, the presence of hazardous organic chemicals in surfaces containing recycled rubber tires is investigated. Direct material analyses using solvent extraction, as well as SPME analysis of the vapour phase above the sample, were carried out. Twenty-one rubber mulch samples were collected from nine different playgrounds. In addition, seven commercial samples of recycled rubber pavers we…		2507	B&C	B&C - Flooring	B&C - Flooring - Playground	Playground Pavers and Tiles	rubber	y	Market	Europe - Spain	(not specified)	7	Stratified	(check)	GC-MS	n	2287	CASRN	53-70-3	Dibenz[a,h]anthracene		PAHs	100		4.6	8.95	51.5		238	51.5	mean
71	82	Llompart_2013	Llompart	2013	Hazardous organic chemicals in rubber recycled tire playgrounds and pavers	https://doi.org/10.1016/j.chemosphere.2012.07.053	Chemosphere	Scrap tires; Recycled rubber; Playgrounds; Polycyclic aromatic hydrocarbons (PAHs); Plasticizers; Benzothiazole	In this study, the presence of hazardous organic chemicals in surfaces containing recycled rubber tires is investigated. Direct material analyses using solvent extraction, as well as SPME analysis of the vapour phase above the sample, were carried out. Twenty-one rubber mulch samples were collected from nine different playgrounds. In addition, seven commercial samples of recycled rubber pavers we…		2507	B&C	B&C - Flooring	B&C - Flooring - Playground	Playground Pavers and Tiles	rubber	y	Market	Europe - Spain	(not specified)	7	Stratified	(check)	GC-MS	n	1211	CASRN	208-96-8	Acenaphthylene		PAHs	100		3.89	37.1	50		167	50	mean
72	83	Llompart_2013	Llompart	2013	Hazardous organic chemicals in rubber recycled tire playgrounds and pavers	https://doi.org/10.1016/j.chemosphere.2012.07.053	Chemosphere	Scrap tires; Recycled rubber; Playgrounds; Polycyclic aromatic hydrocarbons (PAHs); Plasticizers; Benzothiazole	In this study, the presence of hazardous organic chemicals in surfaces containing recycled rubber tires is investigated. Direct material analyses using solvent extraction, as well as SPME analysis of the vapour phase above the sample, were carried out. Twenty-one rubber mulch samples were collected from nine different playgrounds. In addition, seven commercial samples of recycled rubber pavers we…		2508	B&C	B&C - Flooring	B&C - Flooring - Playground	Playground Pavers and Tiles	rubber		Use	Europe - Spain	(not specified)	21	Stratified	(check)	GC-MS	n	607	CASRN	130498-29-2	Polycyclic aromatic hydrocarbons		PAHs	100		1.25	8.42	23.4		178	23.4	mean
73	84	Llompart_2013	Llompart	2013	Hazardous organic chemicals in rubber recycled tire playgrounds and pavers	https://doi.org/10.1016/j.chemosphere.2012.07.053	Chemosphere	Scrap tires; Recycled rubber; Playgrounds; Polycyclic aromatic hydrocarbons (PAHs); Plasticizers; Benzothiazole	In this study, the presence of hazardous organic chemicals in surfaces containing recycled rubber tires is investigated. Direct material analyses using solvent extraction, as well as SPME analysis of the vapour phase above the sample, were carried out. Twenty-one rubber mulch samples were collected from nine different playgrounds. In addition, seven commercial samples of recycled rubber pavers we…		2507	B&C	B&C - Flooring	B&C - Flooring - Playground	Playground Pavers and Tiles	rubber	y	Market	Europe - Spain	(not specified)	7	Stratified	(check)	GC-MS	n	596	CASRN	128-37-0	Butylated hydroxytoluene		Antioxidants - Hindered Phenols	100		0.74	20.8	19.2		39.1	19.2	mean
74	85	Llompart_2013	Llompart	2013	Hazardous organic chemicals in rubber recycled tire playgrounds and pavers	https://doi.org/10.1016/j.chemosphere.2012.07.053	Chemosphere	Scrap tires; Recycled rubber; Playgrounds; Polycyclic aromatic hydrocarbons (PAHs); Plasticizers; Benzothiazole	In this study, the presence of hazardous organic chemicals in surfaces containing recycled rubber tires is investigated. Direct material analyses using solvent extraction, as well as SPME analysis of the vapour phase above the sample, were carried out. Twenty-one rubber mulch samples were collected from nine different playgrounds. In addition, seven commercial samples of recycled rubber pavers we…		2507	B&C	B&C - Flooring	B&C - Flooring - Playground	Playground Pavers and Tiles	rubber	y	Market	Europe - Spain	(not specified)	7	Stratified	(check)	GC-MS	n	3521	CASRN	98-54-4	4-(1,1-Dimethylethyl)phenol		Antioxidants - Hindered Phenols	100		8.6	16.8	14.8		21	14.8	mean
75	86	Llompart_2013	Llompart	2013	Hazardous organic chemicals in rubber recycled tire playgrounds and pavers	https://doi.org/10.1016/j.chemosphere.2012.07.053	Chemosphere	Scrap tires; Recycled rubber; Playgrounds; Polycyclic aromatic hydrocarbons (PAHs); Plasticizers; Benzothiazole	In this study, the presence of hazardous organic chemicals in surfaces containing recycled rubber tires is investigated. Direct material analyses using solvent extraction, as well as SPME analysis of the vapour phase above the sample, were carried out. Twenty-one rubber mulch samples were collected from nine different playgrounds. In addition, seven commercial samples of recycled rubber pavers we…		2508	B&C	B&C - Flooring	B&C - Flooring - Playground	Playground Pavers and Tiles	rubber		Use	Europe - Spain	(not specified)	21	Stratified	(check)	GC-MS	n	87	CASRN	103-23-1	Bis(2-ethylhexyl)hexanedioate		Plasticizers	100		7.74	12.4	13.1		19.3	13.1	mean
76	87	Llompart_2013	Llompart	2013	Hazardous organic chemicals in rubber recycled tire playgrounds and pavers	https://doi.org/10.1016/j.chemosphere.2012.07.053	Chemosphere	Scrap tires; Recycled rubber; Playgrounds; Polycyclic aromatic hydrocarbons (PAHs); Plasticizers; Benzothiazole	In this study, the presence of hazardous organic chemicals in surfaces containing recycled rubber tires is investigated. Direct material analyses using solvent extraction, as well as SPME analysis of the vapour phase above the sample, were carried out. Twenty-one rubber mulch samples were collected from nine different playgrounds. In addition, seven commercial samples of recycled rubber pavers we…		2508	B&C	B&C - Flooring	B&C - Flooring - Playground	Playground Pavers and Tiles	rubber		Use	Europe - Spain	(not specified)	21	Stratified	(check)	GC-MS	n	3436	CASRN	95-16-9	Benzothiazole		UV Stabilizers	100		0.47	6.16	9.6		39.9	9.6	mean
77	88	Llompart_2013	Llompart	2013	Hazardous organic chemicals in rubber recycled tire playgrounds and pavers	https://doi.org/10.1016/j.chemosphere.2012.07.053	Chemosphere	Scrap tires; Recycled rubber; Playgrounds; Polycyclic aromatic hydrocarbons (PAHs); Plasticizers; Benzothiazole	In this study, the presence of hazardous organic chemicals in surfaces containing recycled rubber tires is investigated. Direct material analyses using solvent extraction, as well as SPME analysis of the vapour phase above the sample, were carried out. Twenty-one rubber mulch samples were collected from nine different playgrounds. In addition, seven commercial samples of recycled rubber pavers we…		2508	B&C	B&C - Flooring	B&C - Flooring - Playground	Playground Pavers and Tiles	rubber		Use	Europe - Spain	(not specified)	21	Stratified	(check)	GC-MS	n	600	CASRN	129-00-0	Pyrene		PAHs	100		0.77	3.8	7.73		29.5	7.73	mean
78	89	Llompart_2013	Llompart	2013	Hazardous organic chemicals in rubber recycled tire playgrounds and pavers	https://doi.org/10.1016/j.chemosphere.2012.07.053	Chemosphere	Scrap tires; Recycled rubber; Playgrounds; Polycyclic aromatic hydrocarbons (PAHs); Plasticizers; Benzothiazole	In this study, the presence of hazardous organic chemicals in surfaces containing recycled rubber tires is investigated. Direct material analyses using solvent extraction, as well as SPME analysis of the vapour phase above the sample, were carried out. Twenty-one rubber mulch samples were collected from nine different playgrounds. In addition, seven commercial samples of recycled rubber pavers we…		2508	B&C	B&C - Flooring	B&C - Flooring - Playground	Playground Pavers and Tiles	rubber		Use	Europe - Spain	(not specified)	21	Stratified	(check)	GC-MS	n	596	CASRN	128-37-0	Butylated hydroxytoluene		Antioxidants - Hindered Phenols	100		0.11	1.78	7.08		23.9	7.08	mean
79	90	Llompart_2013	Llompart	2013	Hazardous organic chemicals in rubber recycled tire playgrounds and pavers	https://doi.org/10.1016/j.chemosphere.2012.07.053	Chemosphere	Scrap tires; Recycled rubber; Playgrounds; Polycyclic aromatic hydrocarbons (PAHs); Plasticizers; Benzothiazole	In this study, the presence of hazardous organic chemicals in surfaces containing recycled rubber tires is investigated. Direct material analyses using solvent extraction, as well as SPME analysis of the vapour phase above the sample, were carried out. Twenty-one rubber mulch samples were collected from nine different playgrounds. In addition, seven commercial samples of recycled rubber pavers we…		2508	B&C	B&C - Flooring	B&C - Flooring - Playground	Playground Pavers and Tiles	rubber		Use	Europe - Spain	(not specified)	21	Stratified	(check)	GC-MS	n	1116	CASRN	191-24-2	Benzo[g,h,i]perylene		PAHs	100		0.22	4.28	4.94		11.9	4.94	mean
80	91	Llompart_2013	Llompart	2013	Hazardous organic chemicals in rubber recycled tire playgrounds and pavers	https://doi.org/10.1016/j.chemosphere.2012.07.053	Chemosphere	Scrap tires; Recycled rubber; Playgrounds; Polycyclic aromatic hydrocarbons (PAHs); Plasticizers; Benzothiazole	In this study, the presence of hazardous organic chemicals in surfaces containing recycled rubber tires is investigated. Direct material analyses using solvent extraction, as well as SPME analysis of the vapour phase above the sample, were carried out. Twenty-one rubber mulch samples were collected from nine different playgrounds. In addition, seven commercial samples of recycled rubber pavers we…		2508	B&C	B&C - Flooring	B&C - Flooring - Playground	Playground Pavers and Tiles	rubber		Use	Europe - Spain	(not specified)	21	Stratified	(check)	GC-MS	n	3266	CASRN	86-73-7	Fluorene		PAHs	100		0.056	0.61	3.98		47.7	3.98	mean
81	92	Llompart_2013	Llompart	2013	Hazardous organic chemicals in rubber recycled tire playgrounds and pavers	https://doi.org/10.1016/j.chemosphere.2012.07.053	Chemosphere	Scrap tires; Recycled rubber; Playgrounds; Polycyclic aromatic hydrocarbons (PAHs); Plasticizers; Benzothiazole	In this study, the presence of hazardous organic chemicals in surfaces containing recycled rubber tires is investigated. Direct material analyses using solvent extraction, as well as SPME analysis of the vapour phase above the sample, were carried out. Twenty-one rubber mulch samples were collected from nine different playgrounds. In addition, seven commercial samples of recycled rubber pavers we…		2508	B&C	B&C - Flooring	B&C - Flooring - Playground	Playground Pavers and Tiles	rubber		Use	Europe - Spain	(not specified)	21	Stratified	(check)	GC-MS	n	1194	CASRN	205-99-2	Benzo(b)fluoranthene		PAHs	100		1.67	2.64	2.82		4.32	2.82	mean
82	93	Llompart_2013	Llompart	2013	Hazardous organic chemicals in rubber recycled tire playgrounds and pavers	https://doi.org/10.1016/j.chemosphere.2012.07.053	Chemosphere	Scrap tires; Recycled rubber; Playgrounds; Polycyclic aromatic hydrocarbons (PAHs); Plasticizers; Benzothiazole	In this study, the presence of hazardous organic chemicals in surfaces containing recycled rubber tires is investigated. Direct material analyses using solvent extraction, as well as SPME analysis of the vapour phase above the sample, were carried out. Twenty-one rubber mulch samples were collected from nine different playgrounds. In addition, seven commercial samples of recycled rubber pavers we…		2508	B&C	B&C - Flooring	B&C - Flooring - Playground	Playground Pavers and Tiles	rubber		Use	Europe - Spain	(not specified)	21	Stratified	(check)	GC-MS	n	3249	CASRN	85-01-8	Phenanthrene		PAHs	100		0.082	1.04	2.31		25.5	2.31	mean
83	94	Llompart_2013	Llompart	2013	Hazardous organic chemicals in rubber recycled tire playgrounds and pavers	https://doi.org/10.1016/j.chemosphere.2012.07.053	Chemosphere	Scrap tires; Recycled rubber; Playgrounds; Polycyclic aromatic hydrocarbons (PAHs); Plasticizers; Benzothiazole	In this study, the presence of hazardous organic chemicals in surfaces containing recycled rubber tires is investigated. Direct material analyses using solvent extraction, as well as SPME analysis of the vapour phase above the sample, were carried out. Twenty-one rubber mulch samples were collected from nine different playgrounds. In addition, seven commercial samples of recycled rubber pavers we…		2508	B&C	B&C - Flooring	B&C - Flooring - Playground	Playground Pavers and Tiles	rubber		Use	Europe - Spain	(not specified)	21	Stratified	(check)	GC-MS	n	2187	CASRN	50-32-8	Benzo[a]pyrene		PAHs	100		0.42	1.96	2.23		4.66	2.23	mean
84	95	Llompart_2013	Llompart	2013	Hazardous organic chemicals in rubber recycled tire playgrounds and pavers	https://doi.org/10.1016/j.chemosphere.2012.07.053	Chemosphere	Scrap tires; Recycled rubber; Playgrounds; Polycyclic aromatic hydrocarbons (PAHs); Plasticizers; Benzothiazole	In this study, the presence of hazardous organic chemicals in surfaces containing recycled rubber tires is investigated. Direct material analyses using solvent extraction, as well as SPME analysis of the vapour phase above the sample, were carried out. Twenty-one rubber mulch samples were collected from nine different playgrounds. In addition, seven commercial samples of recycled rubber pavers we…		2508	B&C	B&C - Flooring	B&C - Flooring - Playground	Playground Pavers and Tiles	rubber		Use	Europe - Spain	(not specified)	21	Stratified	(check)	GC-MS	n	3351	CASRN	91-20-3	Naphthalene		PAHs	100		0.06	0.55	1.93		24.2	1.93	mean
85	96	Llompart_2013	Llompart	2013	Hazardous organic chemicals in rubber recycled tire playgrounds and pavers	https://doi.org/10.1016/j.chemosphere.2012.07.053	Chemosphere	Scrap tires; Recycled rubber; Playgrounds; Polycyclic aromatic hydrocarbons (PAHs); Plasticizers; Benzothiazole	In this study, the presence of hazardous organic chemicals in surfaces containing recycled rubber tires is investigated. Direct material analyses using solvent extraction, as well as SPME analysis of the vapour phase above the sample, were carried out. Twenty-one rubber mulch samples were collected from nine different playgrounds. In addition, seven commercial samples of recycled rubber pavers we…		2508	B&C	B&C - Flooring	B&C - Flooring - Playground	Playground Pavers and Tiles	rubber		Use	Europe - Spain	(not specified)	21	Stratified	(check)	GC-MS	n	1270	CASRN	218-01-9	Chrysene		PAHs	100		0.13	0.77	1.88		9.16	1.88	mean
86	97	Llompart_2013	Llompart	2013	Hazardous organic chemicals in rubber recycled tire playgrounds and pavers	https://doi.org/10.1016/j.chemosphere.2012.07.053	Chemosphere	Scrap tires; Recycled rubber; Playgrounds; Polycyclic aromatic hydrocarbons (PAHs); Plasticizers; Benzothiazole	In this study, the presence of hazardous organic chemicals in surfaces containing recycled rubber tires is investigated. Direct material analyses using solvent extraction, as well as SPME analysis of the vapour phase above the sample, were carried out. Twenty-one rubber mulch samples were collected from nine different playgrounds. In addition, seven commercial samples of recycled rubber pavers we…		2508	B&C	B&C - Flooring	B&C - Flooring - Playground	Playground Pavers and Tiles	rubber		Use	Europe - Spain	(not specified)	21	Stratified	(check)	GC-MS	n	1202	CASRN	206-44-0	Fluoranthene		PAHs	100		0.17	1.32	1.83		8.24	1.83	mean
87	98	Llompart_2013	Llompart	2013	Hazardous organic chemicals in rubber recycled tire playgrounds and pavers	https://doi.org/10.1016/j.chemosphere.2012.07.053	Chemosphere	Scrap tires; Recycled rubber; Playgrounds; Polycyclic aromatic hydrocarbons (PAHs); Plasticizers; Benzothiazole	In this study, the presence of hazardous organic chemicals in surfaces containing recycled rubber tires is investigated. Direct material analyses using solvent extraction, as well as SPME analysis of the vapour phase above the sample, were carried out. Twenty-one rubber mulch samples were collected from nine different playgrounds. In addition, seven commercial samples of recycled rubber pavers we…		2508	B&C	B&C - Flooring	B&C - Flooring - Playground	Playground Pavers and Tiles	rubber		Use	Europe - Spain	(not specified)	21	Stratified	(check)	GC-MS	n	478	CASRN	120-12-7	Anthracene		PAHs	100		0.14	0.53	1.8		4.72	1.8	mean
88	99	Llompart_2013	Llompart	2013	Hazardous organic chemicals in rubber recycled tire playgrounds and pavers	https://doi.org/10.1016/j.chemosphere.2012.07.053	Chemosphere	Scrap tires; Recycled rubber; Playgrounds; Polycyclic aromatic hydrocarbons (PAHs); Plasticizers; Benzothiazole	In this study, the presence of hazardous organic chemicals in surfaces containing recycled rubber tires is investigated. Direct material analyses using solvent extraction, as well as SPME analysis of the vapour phase above the sample, were carried out. Twenty-one rubber mulch samples were collected from nine different playgrounds. In addition, seven commercial samples of recycled rubber pavers we…		2508	B&C	B&C - Flooring	B&C - Flooring - Playground	Playground Pavers and Tiles	rubber		Use	Europe - Spain	(not specified)	21	Stratified	(check)	GC-MS	n	3208	CASRN	83-32-9	Acenaphthene		PAHs	100		0.045	0.14	1.75		12.8	1.75	mean
89	100	Llompart_2013	Llompart	2013	Hazardous organic chemicals in rubber recycled tire playgrounds and pavers	https://doi.org/10.1016/j.chemosphere.2012.07.053	Chemosphere	Scrap tires; Recycled rubber; Playgrounds; Polycyclic aromatic hydrocarbons (PAHs); Plasticizers; Benzothiazole	In this study, the presence of hazardous organic chemicals in surfaces containing recycled rubber tires is investigated. Direct material analyses using solvent extraction, as well as SPME analysis of the vapour phase above the sample, were carried out. Twenty-one rubber mulch samples were collected from nine different playgrounds. In addition, seven commercial samples of recycled rubber pavers we…		2508	B&C	B&C - Flooring	B&C - Flooring - Playground	Playground Pavers and Tiles	rubber		Use	Europe - Spain	(not specified)	21	Stratified	(check)	GC-MS	n	1211	CASRN	208-96-8	Acenaphthylene		PAHs	100		0.037	0.11	1.37		13.4	1.37	mean
90	101	Llompart_2013	Llompart	2013	Hazardous organic chemicals in rubber recycled tire playgrounds and pavers	https://doi.org/10.1016/j.chemosphere.2012.07.053	Chemosphere	Scrap tires; Recycled rubber; Playgrounds; Polycyclic aromatic hydrocarbons (PAHs); Plasticizers; Benzothiazole	In this study, the presence of hazardous organic chemicals in surfaces containing recycled rubber tires is investigated. Direct material analyses using solvent extraction, as well as SPME analysis of the vapour phase above the sample, were carried out. Twenty-one rubber mulch samples were collected from nine different playgrounds. In addition, seven commercial samples of recycled rubber pavers we…		2508	B&C	B&C - Flooring	B&C - Flooring - Playground	Playground Pavers and Tiles	rubber		Use	Europe - Spain	(not specified)	21	Stratified	(check)	GC-MS	n	1128	CASRN	193-39-5	Indeno[1,2,3-cd]pyrene		PAHs	100		0.31	1.4	1.37		2.77	1.37	mean
91	102	Llompart_2013	Llompart	2013	Hazardous organic chemicals in rubber recycled tire playgrounds and pavers	https://doi.org/10.1016/j.chemosphere.2012.07.053	Chemosphere	Scrap tires; Recycled rubber; Playgrounds; Polycyclic aromatic hydrocarbons (PAHs); Plasticizers; Benzothiazole	In this study, the presence of hazardous organic chemicals in surfaces containing recycled rubber tires is investigated. Direct material analyses using solvent extraction, as well as SPME analysis of the vapour phase above the sample, were carried out. Twenty-one rubber mulch samples were collected from nine different playgrounds. In addition, seven commercial samples of recycled rubber pavers we…		2508	B&C	B&C - Flooring	B&C - Flooring - Playground	Playground Pavers and Tiles	rubber		Use	Europe - Spain	(not specified)	21	Stratified	(check)	GC-MS	n	2287	CASRN	53-70-3	Dibenz[a,h]anthracene		PAHs	100		0.97	0.97	0.97		0.97	0.97	mean
92	103	Llompart_2013	Llompart	2013	Hazardous organic chemicals in rubber recycled tire playgrounds and pavers	https://doi.org/10.1016/j.chemosphere.2012.07.053	Chemosphere	Scrap tires; Recycled rubber; Playgrounds; Polycyclic aromatic hydrocarbons (PAHs); Plasticizers; Benzothiazole	In this study, the presence of hazardous organic chemicals in surfaces containing recycled rubber tires is investigated. Direct material analyses using solvent extraction, as well as SPME analysis of the vapour phase above the sample, were carried out. Twenty-one rubber mulch samples were collected from nine different playgrounds. In addition, seven commercial samples of recycled rubber pavers we…		2508	B&C	B&C - Flooring	B&C - Flooring - Playground	Playground Pavers and Tiles	rubber		Use	Europe - Spain	(not specified)	21	Stratified	(check)	GC-MS	n	2410	CASRN	56-55-3	Benz(a)anthracene		PAHs	100		0.12	0.92	0.95		2.02	0.95	mean
93	104	Llompart_2013	Llompart	2013	Hazardous organic chemicals in rubber recycled tire playgrounds and pavers	https://doi.org/10.1016/j.chemosphere.2012.07.053	Chemosphere	Scrap tires; Recycled rubber; Playgrounds; Polycyclic aromatic hydrocarbons (PAHs); Plasticizers; Benzothiazole	In this study, the presence of hazardous organic chemicals in surfaces containing recycled rubber tires is investigated. Direct material analyses using solvent extraction, as well as SPME analysis of the vapour phase above the sample, were carried out. Twenty-one rubber mulch samples were collected from nine different playgrounds. In addition, seven commercial samples of recycled rubber pavers we…		2508	B&C	B&C - Flooring	B&C - Flooring - Playground	Playground Pavers and Tiles	rubber		Use	Europe - Spain	(not specified)	21	Stratified	(check)	GC-MS	n	1205	CASRN	207-08-9	Benzo[k]fluoranthene		PAHs	100		0.27	0.68	0.83		1.69	0.83	mean
94	105	Llompart_2013	Llompart	2013	Hazardous organic chemicals in rubber recycled tire playgrounds and pavers	https://doi.org/10.1016/j.chemosphere.2012.07.053	Chemosphere	Scrap tires; Recycled rubber; Playgrounds; Polycyclic aromatic hydrocarbons (PAHs); Plasticizers; Benzothiazole	In this study, the presence of hazardous organic chemicals in surfaces containing recycled rubber tires is investigated. Direct material analyses using solvent extraction, as well as SPME analysis of the vapour phase above the sample, were carried out. Twenty-one rubber mulch samples were collected from nine different playgrounds. In addition, seven commercial samples of recycled rubber pavers we…		2508	B&C	B&C - Flooring	B&C - Flooring - Playground	Playground Pavers and Tiles	rubber		Use	Europe - Spain	(not specified)	21	Stratified	(check)	GC-MS	n	3521	CASRN	98-54-4	4-(1,1-Dimethylethyl)phenol		Antioxidants - Hindered Phenols	100		0.12	0.39	0.43		0.78	0.43	mean
95	106	Leslie_2016	Leslie	2016	Propelling plastics into the circular economy — weeding out the toxics first	https://doi.org/10.1016/j.envint.2016.05.012	Environment International	Plastic; Recycling; WEEE; End-of-life vehicles; Flame retardants; Circular economy	The Stockholm Convention bans toxic chemicals on its persistent organic pollutants (POPs) list in order to promote cleaner production and prevent POPs accumulation in the global environment. The original ‘dirty dozen’ set of POPs has been expanded to include some of the brominated diphenyl ether flame retardants (POP-BDEs). In addition to cleaner production, there is an urgent need for increased …	varied widely - much higher for US/Asian parts	2404	B&C	B&C - Thermal insulation			(not specified)	y	Market	Europe - Netherlands	(not specified)	3	(not specified)	None	GC-MS	n	430	CASRN	1163-19-5	2,2',3,3',4,4',5,5',6,6'-Decabromodiphenyl ether		BFRs - PBDEs			0.01				0.08	0.08	max
96	107	Leslie_2016	Leslie	2016	Propelling plastics into the circular economy — weeding out the toxics first	https://doi.org/10.1016/j.envint.2016.05.012	Environment International	Plastic; Recycling; WEEE; End-of-life vehicles; Flame retardants; Circular economy	The Stockholm Convention bans toxic chemicals on its persistent organic pollutants (POPs) list in order to promote cleaner production and prevent POPs accumulation in the global environment. The original ‘dirty dozen’ set of POPs has been expanded to include some of the brominated diphenyl ether flame retardants (POP-BDEs). In addition to cleaner production, there is an urgent need for increased …	varied widely - much higher for US/Asian parts	2404	B&C	B&C - Thermal insulation			(not specified)	y	Market	Europe - Netherlands	(not specified)	3	(not specified)	None	GC-MS	n	3627	Substance - Others	nan	Total regulated polybrominated diphenyl ether	ƩPBDE - regulated	BFRs			0.001				0.004	0.004	max
97	108	Negev_2021	Negev	2021	Hazardous chemicals in outdoor and indoor surfaces: artificial turf and laminate flooring	https://doi.org/10.1038/s41370-021-00396-4	Journal of Exposure Science and Environmental Epidemiology	Artificial turf; Synthetic playground surfaces; Synthetic grass; Laminate flooring; Phthalates; Trace metals	Background: Synthetic materials, increasingly used for indoor and outdoor surfaces including homes and playgrounds, may contain toxic chemicals. Infants have a higher potential of exposure to chemicals in these materials, which may pose a risk to their health. Objective: To understand potential risks related to outdoor surface coverings, based on a review of the literature and regulations, and to…		2913	B&C	B&C - Flooring	B&C - Flooring - Playground	Synthetic Grass - SG-01	(not specified)		Market	Asia - Israel	(not specified)	1	Cluster	(check)	GC-MS	n	3236	CASRN	84-74-2	Dibutyl 1,2-benzenedicarboxylate		Phthalates	0	0.015						0.015	<LOD
98	109	Negev_2021	Negev	2021	Hazardous chemicals in outdoor and indoor surfaces: artificial turf and laminate flooring	https://doi.org/10.1038/s41370-021-00396-4	Journal of Exposure Science and Environmental Epidemiology	Artificial turf; Synthetic playground surfaces; Synthetic grass; Laminate flooring; Phthalates; Trace metals	Background: Synthetic materials, increasingly used for indoor and outdoor surfaces including homes and playgrounds, may contain toxic chemicals. Infants have a higher potential of exposure to chemicals in these materials, which may pose a risk to their health. Objective: To understand potential risks related to outdoor surface coverings, based on a review of the literature and regulations, and to…		2914	B&C	B&C - Flooring	B&C - Flooring - Playground	Synthetic Grass - SG-02	(not specified)		Market	Asia - Israel	(not specified)	1	Cluster	(check)	GC-MS	n	3236	CASRN	84-74-2	Dibutyl 1,2-benzenedicarboxylate		Phthalates	0	0.015						0.015	<LOD
99	110	Negev_2021	Negev	2021	Hazardous chemicals in outdoor and indoor surfaces: artificial turf and laminate flooring	https://doi.org/10.1038/s41370-021-00396-4	Journal of Exposure Science and Environmental Epidemiology	Artificial turf; Synthetic playground surfaces; Synthetic grass; Laminate flooring; Phthalates; Trace metals	Background: Synthetic materials, increasingly used for indoor and outdoor surfaces including homes and playgrounds, may contain toxic chemicals. Infants have a higher potential of exposure to chemicals in these materials, which may pose a risk to their health. Objective: To understand potential risks related to outdoor surface coverings, based on a review of the literature and regulations, and to…		2915	B&C	B&C - Flooring	B&C - Flooring - Playground	Synthetic Grass - SG-03	(not specified)		Market	Asia - Israel	(not specified)	1	Cluster	(check)	GC-MS	n	3236	CASRN	84-74-2	Dibutyl 1,2-benzenedicarboxylate		Phthalates	0	0.015						0.015	<LOD
100	111	Negev_2021	Negev	2021	Hazardous chemicals in outdoor and indoor surfaces: artificial turf and laminate flooring	https://doi.org/10.1038/s41370-021-00396-4	Journal of Exposure Science and Environmental Epidemiology	Artificial turf; Synthetic playground surfaces; Synthetic grass; Laminate flooring; Phthalates; Trace metals	Background: Synthetic materials, increasingly used for indoor and outdoor surfaces including homes and playgrounds, may contain toxic chemicals. Infants have a higher potential of exposure to chemicals in these materials, which may pose a risk to their health. Objective: To understand potential risks related to outdoor surface coverings, based on a review of the literature and regulations, and to…		2916	B&C	B&C - Flooring	B&C - Flooring - Playground	Synthetic Grass - SG-04	(not specified)		Market	Asia - Israel	(not specified)	1	Cluster	(check)	GC-MS	n	3236	CASRN	84-74-2	Dibutyl 1,2-benzenedicarboxylate		Phthalates	0	0.015						0.015	<LOD
101	112	Negev_2021	Negev	2021	Hazardous chemicals in outdoor and indoor surfaces: artificial turf and laminate flooring	https://doi.org/10.1038/s41370-021-00396-4	Journal of Exposure Science and Environmental Epidemiology	Artificial turf; Synthetic playground surfaces; Synthetic grass; Laminate flooring; Phthalates; Trace metals	Background: Synthetic materials, increasingly used for indoor and outdoor surfaces including homes and playgrounds, may contain toxic chemicals. Infants have a higher potential of exposure to chemicals in these materials, which may pose a risk to their health. Objective: To understand potential risks related to outdoor surface coverings, based on a review of the literature and regulations, and to…		2917	B&C	B&C - Flooring	B&C - Flooring - Playground	Synthetic Grass - SG-05	(not specified)		Market	Asia - Israel	(not specified)	1	Cluster	(check)	GC-MS	n	3236	CASRN	84-74-2	Dibutyl 1,2-benzenedicarboxylate		Phthalates	0	0.015						0.015	<LOD
102	113	Negev_2021	Negev	2021	Hazardous chemicals in outdoor and indoor surfaces: artificial turf and laminate flooring	https://doi.org/10.1038/s41370-021-00396-4	Journal of Exposure Science and Environmental Epidemiology	Artificial turf; Synthetic playground surfaces; Synthetic grass; Laminate flooring; Phthalates; Trace metals	Background: Synthetic materials, increasingly used for indoor and outdoor surfaces including homes and playgrounds, may contain toxic chemicals. Infants have a higher potential of exposure to chemicals in these materials, which may pose a risk to their health. Objective: To understand potential risks related to outdoor surface coverings, based on a review of the literature and regulations, and to…		2918	B&C	B&C - Flooring	B&C - Flooring - Playground	Synthetic Grass - SG-06	(not specified)		Market	Asia - Israel	(not specified)	1	Cluster	(check)	GC-MS	n	3236	CASRN	84-74-2	Dibutyl 1,2-benzenedicarboxylate		Phthalates	0	0.015						0.015	<LOD
103	114	Negev_2021	Negev	2021	Hazardous chemicals in outdoor and indoor surfaces: artificial turf and laminate flooring	https://doi.org/10.1038/s41370-021-00396-4	Journal of Exposure Science and Environmental Epidemiology	Artificial turf; Synthetic playground surfaces; Synthetic grass; Laminate flooring; Phthalates; Trace metals	Background: Synthetic materials, increasingly used for indoor and outdoor surfaces including homes and playgrounds, may contain toxic chemicals. Infants have a higher potential of exposure to chemicals in these materials, which may pose a risk to their health. Objective: To understand potential risks related to outdoor surface coverings, based on a review of the literature and regulations, and to…		2919	B&C	B&C - Flooring	B&C - Flooring - Playground	Synthetic Grass - SG-07	(not specified)		Market	Asia - Israel	(not specified)	1	Cluster	(check)	GC-MS	n	3236	CASRN	84-74-2	Dibutyl 1,2-benzenedicarboxylate		Phthalates	0	0.015						0.015	<LOD
104	115	Negev_2021	Negev	2021	Hazardous chemicals in outdoor and indoor surfaces: artificial turf and laminate flooring	https://doi.org/10.1038/s41370-021-00396-4	Journal of Exposure Science and Environmental Epidemiology	Artificial turf; Synthetic playground surfaces; Synthetic grass; Laminate flooring; Phthalates; Trace metals	Background: Synthetic materials, increasingly used for indoor and outdoor surfaces including homes and playgrounds, may contain toxic chemicals. Infants have a higher potential of exposure to chemicals in these materials, which may pose a risk to their health. Objective: To understand potential risks related to outdoor surface coverings, based on a review of the literature and regulations, and to…		2920	B&C	B&C - Flooring	B&C - Flooring - Playground	Synthetic Grass - SG-08	(not specified)		Market	Asia - Israel	(not specified)	1	Cluster	(check)	GC-MS	n	3236	CASRN	84-74-2	Dibutyl 1,2-benzenedicarboxylate		Phthalates	0	0.015						0.015	<LOD
105	116	Negev_2021	Negev	2021	Hazardous chemicals in outdoor and indoor surfaces: artificial turf and laminate flooring	https://doi.org/10.1038/s41370-021-00396-4	Journal of Exposure Science and Environmental Epidemiology	Artificial turf; Synthetic playground surfaces; Synthetic grass; Laminate flooring; Phthalates; Trace metals	Background: Synthetic materials, increasingly used for indoor and outdoor surfaces including homes and playgrounds, may contain toxic chemicals. Infants have a higher potential of exposure to chemicals in these materials, which may pose a risk to their health. Objective: To understand potential risks related to outdoor surface coverings, based on a review of the literature and regulations, and to…		2913	B&C	B&C - Flooring	B&C - Flooring - Playground	Synthetic Grass - SG-01	(not specified)		Market	Asia - Israel	(not specified)	1	Cluster	(check)	GC-MS	n	435	CASRN	117-81-7	Di(2-ethylhexyl) phthalate		Phthalates	0	0.015						0.015	<LOD
106	117	Negev_2021	Negev	2021	Hazardous chemicals in outdoor and indoor surfaces: artificial turf and laminate flooring	https://doi.org/10.1038/s41370-021-00396-4	Journal of Exposure Science and Environmental Epidemiology	Artificial turf; Synthetic playground surfaces; Synthetic grass; Laminate flooring; Phthalates; Trace metals	Background: Synthetic materials, increasingly used for indoor and outdoor surfaces including homes and playgrounds, may contain toxic chemicals. Infants have a higher potential of exposure to chemicals in these materials, which may pose a risk to their health. Objective: To understand potential risks related to outdoor surface coverings, based on a review of the literature and regulations, and to…		2914	B&C	B&C - Flooring	B&C - Flooring - Playground	Synthetic Grass - SG-02	(not specified)		Market	Asia - Israel	(not specified)	1	Cluster	(check)	GC-MS	n	435	CASRN	117-81-7	Di(2-ethylhexyl) phthalate		Phthalates	0	0.015						0.015	<LOD
107	118	Negev_2021	Negev	2021	Hazardous chemicals in outdoor and indoor surfaces: artificial turf and laminate flooring	https://doi.org/10.1038/s41370-021-00396-4	Journal of Exposure Science and Environmental Epidemiology	Artificial turf; Synthetic playground surfaces; Synthetic grass; Laminate flooring; Phthalates; Trace metals	Background: Synthetic materials, increasingly used for indoor and outdoor surfaces including homes and playgrounds, may contain toxic chemicals. Infants have a higher potential of exposure to chemicals in these materials, which may pose a risk to their health. Objective: To understand potential risks related to outdoor surface coverings, based on a review of the literature and regulations, and to…		2915	B&C	B&C - Flooring	B&C - Flooring - Playground	Synthetic Grass - SG-03	(not specified)		Market	Asia - Israel	(not specified)	1	Cluster	(check)	GC-MS	n	435	CASRN	117-81-7	Di(2-ethylhexyl) phthalate		Phthalates	0	0.015						0.015	<LOD
108	119	Negev_2021	Negev	2021	Hazardous chemicals in outdoor and indoor surfaces: artificial turf and laminate flooring	https://doi.org/10.1038/s41370-021-00396-4	Journal of Exposure Science and Environmental Epidemiology	Artificial turf; Synthetic playground surfaces; Synthetic grass; Laminate flooring; Phthalates; Trace metals	Background: Synthetic materials, increasingly used for indoor and outdoor surfaces including homes and playgrounds, may contain toxic chemicals. Infants have a higher potential of exposure to chemicals in these materials, which may pose a risk to their health. Objective: To understand potential risks related to outdoor surface coverings, based on a review of the literature and regulations, and to…		2916	B&C	B&C - Flooring	B&C - Flooring - Playground	Synthetic Grass - SG-04	(not specified)		Market	Asia - Israel	(not specified)	1	Cluster	(check)	GC-MS	n	435	CASRN	117-81-7	Di(2-ethylhexyl) phthalate		Phthalates	0	0.015						0.015	<LOD
109	120	Negev_2021	Negev	2021	Hazardous chemicals in outdoor and indoor surfaces: artificial turf and laminate flooring	https://doi.org/10.1038/s41370-021-00396-4	Journal of Exposure Science and Environmental Epidemiology	Artificial turf; Synthetic playground surfaces; Synthetic grass; Laminate flooring; Phthalates; Trace metals	Background: Synthetic materials, increasingly used for indoor and outdoor surfaces including homes and playgrounds, may contain toxic chemicals. Infants have a higher potential of exposure to chemicals in these materials, which may pose a risk to their health. Objective: To understand potential risks related to outdoor surface coverings, based on a review of the literature and regulations, and to…		2917	B&C	B&C - Flooring	B&C - Flooring - Playground	Synthetic Grass - SG-05	(not specified)		Market	Asia - Israel	(not specified)	1	Cluster	(check)	GC-MS	n	435	CASRN	117-81-7	Di(2-ethylhexyl) phthalate		Phthalates	0	0.015						0.015	<LOD
110	121	Negev_2021	Negev	2021	Hazardous chemicals in outdoor and indoor surfaces: artificial turf and laminate flooring	https://doi.org/10.1038/s41370-021-00396-4	Journal of Exposure Science and Environmental Epidemiology	Artificial turf; Synthetic playground surfaces; Synthetic grass; Laminate flooring; Phthalates; Trace metals	Background: Synthetic materials, increasingly used for indoor and outdoor surfaces including homes and playgrounds, may contain toxic chemicals. Infants have a higher potential of exposure to chemicals in these materials, which may pose a risk to their health. Objective: To understand potential risks related to outdoor surface coverings, based on a review of the literature and regulations, and to…		2918	B&C	B&C - Flooring	B&C - Flooring - Playground	Synthetic Grass - SG-06	(not specified)		Market	Asia - Israel	(not specified)	1	Cluster	(check)	GC-MS	n	435	CASRN	117-81-7	Di(2-ethylhexyl) phthalate		Phthalates	0	0.015						0.015	<LOD
111	122	Negev_2021	Negev	2021	Hazardous chemicals in outdoor and indoor surfaces: artificial turf and laminate flooring	https://doi.org/10.1038/s41370-021-00396-4	Journal of Exposure Science and Environmental Epidemiology	Artificial turf; Synthetic playground surfaces; Synthetic grass; Laminate flooring; Phthalates; Trace metals	Background: Synthetic materials, increasingly used for indoor and outdoor surfaces including homes and playgrounds, may contain toxic chemicals. Infants have a higher potential of exposure to chemicals in these materials, which may pose a risk to their health. Objective: To understand potential risks related to outdoor surface coverings, based on a review of the literature and regulations, and to…		2919	B&C	B&C - Flooring	B&C - Flooring - Playground	Synthetic Grass - SG-07	(not specified)		Market	Asia - Israel	(not specified)	1	Cluster	(check)	GC-MS	n	435	CASRN	117-81-7	Di(2-ethylhexyl) phthalate		Phthalates	0	0.015						0.015	<LOD
112	123	Negev_2021	Negev	2021	Hazardous chemicals in outdoor and indoor surfaces: artificial turf and laminate flooring	https://doi.org/10.1038/s41370-021-00396-4	Journal of Exposure Science and Environmental Epidemiology	Artificial turf; Synthetic playground surfaces; Synthetic grass; Laminate flooring; Phthalates; Trace metals	Background: Synthetic materials, increasingly used for indoor and outdoor surfaces including homes and playgrounds, may contain toxic chemicals. Infants have a higher potential of exposure to chemicals in these materials, which may pose a risk to their health. Objective: To understand potential risks related to outdoor surface coverings, based on a review of the literature and regulations, and to…		2920	B&C	B&C - Flooring	B&C - Flooring - Playground	Synthetic Grass - SG-08	(not specified)		Market	Asia - Israel	(not specified)	1	Cluster	(check)	GC-MS	n	435	CASRN	117-81-7	Di(2-ethylhexyl) phthalate		Phthalates	0	0.015						0.015	<LOD
113	124	Negev_2021	Negev	2021	Hazardous chemicals in outdoor and indoor surfaces: artificial turf and laminate flooring	https://doi.org/10.1038/s41370-021-00396-4	Journal of Exposure Science and Environmental Epidemiology	Artificial turf; Synthetic playground surfaces; Synthetic grass; Laminate flooring; Phthalates; Trace metals	Background: Synthetic materials, increasingly used for indoor and outdoor surfaces including homes and playgrounds, may contain toxic chemicals. Infants have a higher potential of exposure to chemicals in these materials, which may pose a risk to their health. Objective: To understand potential risks related to outdoor surface coverings, based on a review of the literature and regulations, and to…		2913	B&C	B&C - Flooring	B&C - Flooring - Playground	Synthetic Grass - SG-01	(not specified)		Market	Asia - Israel	(not specified)	1	Cluster	(check)	GC-MS	n	438	CASRN	117-84-0	Di-n-octyl phthalate		Phthalates	0	0.03						0.03	<LOD
114	125	Negev_2021	Negev	2021	Hazardous chemicals in outdoor and indoor surfaces: artificial turf and laminate flooring	https://doi.org/10.1038/s41370-021-00396-4	Journal of Exposure Science and Environmental Epidemiology	Artificial turf; Synthetic playground surfaces; Synthetic grass; Laminate flooring; Phthalates; Trace metals	Background: Synthetic materials, increasingly used for indoor and outdoor surfaces including homes and playgrounds, may contain toxic chemicals. Infants have a higher potential of exposure to chemicals in these materials, which may pose a risk to their health. Objective: To understand potential risks related to outdoor surface coverings, based on a review of the literature and regulations, and to…		2914	B&C	B&C - Flooring	B&C - Flooring - Playground	Synthetic Grass - SG-02	(not specified)		Market	Asia - Israel	(not specified)	1	Cluster	(check)	GC-MS	n	438	CASRN	117-84-0	Di-n-octyl phthalate		Phthalates	0	0.03						0.03	<LOD
115	126	Negev_2021	Negev	2021	Hazardous chemicals in outdoor and indoor surfaces: artificial turf and laminate flooring	https://doi.org/10.1038/s41370-021-00396-4	Journal of Exposure Science and Environmental Epidemiology	Artificial turf; Synthetic playground surfaces; Synthetic grass; Laminate flooring; Phthalates; Trace metals	Background: Synthetic materials, increasingly used for indoor and outdoor surfaces including homes and playgrounds, may contain toxic chemicals. Infants have a higher potential of exposure to chemicals in these materials, which may pose a risk to their health. Objective: To understand potential risks related to outdoor surface coverings, based on a review of the literature and regulations, and to…		2915	B&C	B&C - Flooring	B&C - Flooring - Playground	Synthetic Grass - SG-03	(not specified)		Market	Asia - Israel	(not specified)	1	Cluster	(check)	GC-MS	n	438	CASRN	117-84-0	Di-n-octyl phthalate		Phthalates	0	0.03						0.03	<LOD
116	127	Negev_2021	Negev	2021	Hazardous chemicals in outdoor and indoor surfaces: artificial turf and laminate flooring	https://doi.org/10.1038/s41370-021-00396-4	Journal of Exposure Science and Environmental Epidemiology	Artificial turf; Synthetic playground surfaces; Synthetic grass; Laminate flooring; Phthalates; Trace metals	Background: Synthetic materials, increasingly used for indoor and outdoor surfaces including homes and playgrounds, may contain toxic chemicals. Infants have a higher potential of exposure to chemicals in these materials, which may pose a risk to their health. Objective: To understand potential risks related to outdoor surface coverings, based on a review of the literature and regulations, and to…		2916	B&C	B&C - Flooring	B&C - Flooring - Playground	Synthetic Grass - SG-04	(not specified)		Market	Asia - Israel	(not specified)	1	Cluster	(check)	GC-MS	n	438	CASRN	117-84-0	Di-n-octyl phthalate		Phthalates	0	0.03						0.03	<LOD
117	128	Negev_2021	Negev	2021	Hazardous chemicals in outdoor and indoor surfaces: artificial turf and laminate flooring	https://doi.org/10.1038/s41370-021-00396-4	Journal of Exposure Science and Environmental Epidemiology	Artificial turf; Synthetic playground surfaces; Synthetic grass; Laminate flooring; Phthalates; Trace metals	Background: Synthetic materials, increasingly used for indoor and outdoor surfaces including homes and playgrounds, may contain toxic chemicals. Infants have a higher potential of exposure to chemicals in these materials, which may pose a risk to their health. Objective: To understand potential risks related to outdoor surface coverings, based on a review of the literature and regulations, and to…		2917	B&C	B&C - Flooring	B&C - Flooring - Playground	Synthetic Grass - SG-05	(not specified)		Market	Asia - Israel	(not specified)	1	Cluster	(check)	GC-MS	n	438	CASRN	117-84-0	Di-n-octyl phthalate		Phthalates	0	0.03						0.03	<LOD
118	129	Negev_2021	Negev	2021	Hazardous chemicals in outdoor and indoor surfaces: artificial turf and laminate flooring	https://doi.org/10.1038/s41370-021-00396-4	Journal of Exposure Science and Environmental Epidemiology	Artificial turf; Synthetic playground surfaces; Synthetic grass; Laminate flooring; Phthalates; Trace metals	Background: Synthetic materials, increasingly used for indoor and outdoor surfaces including homes and playgrounds, may contain toxic chemicals. Infants have a higher potential of exposure to chemicals in these materials, which may pose a risk to their health. Objective: To understand potential risks related to outdoor surface coverings, based on a review of the literature and regulations, and to…		2918	B&C	B&C - Flooring	B&C - Flooring - Playground	Synthetic Grass - SG-06	(not specified)		Market	Asia - Israel	(not specified)	1	Cluster	(check)	GC-MS	n	438	CASRN	117-84-0	Di-n-octyl phthalate		Phthalates	0	0.03						0.03	<LOD
119	130	Negev_2021	Negev	2021	Hazardous chemicals in outdoor and indoor surfaces: artificial turf and laminate flooring	https://doi.org/10.1038/s41370-021-00396-4	Journal of Exposure Science and Environmental Epidemiology	Artificial turf; Synthetic playground surfaces; Synthetic grass; Laminate flooring; Phthalates; Trace metals	Background: Synthetic materials, increasingly used for indoor and outdoor surfaces including homes and playgrounds, may contain toxic chemicals. Infants have a higher potential of exposure to chemicals in these materials, which may pose a risk to their health. Objective: To understand potential risks related to outdoor surface coverings, based on a review of the literature and regulations, and to…		2919	B&C	B&C - Flooring	B&C - Flooring - Playground	Synthetic Grass - SG-07	(not specified)		Market	Asia - Israel	(not specified)	1	Cluster	(check)	GC-MS	n	438	CASRN	117-84-0	Di-n-octyl phthalate		Phthalates	0	0.03						0.03	<LOD
120	131	Negev_2021	Negev	2021	Hazardous chemicals in outdoor and indoor surfaces: artificial turf and laminate flooring	https://doi.org/10.1038/s41370-021-00396-4	Journal of Exposure Science and Environmental Epidemiology	Artificial turf; Synthetic playground surfaces; Synthetic grass; Laminate flooring; Phthalates; Trace metals	Background: Synthetic materials, increasingly used for indoor and outdoor surfaces including homes and playgrounds, may contain toxic chemicals. Infants have a higher potential of exposure to chemicals in these materials, which may pose a risk to their health. Objective: To understand potential risks related to outdoor surface coverings, based on a review of the literature and regulations, and to…		2920	B&C	B&C - Flooring	B&C - Flooring - Playground	Synthetic Grass - SG-08	(not specified)		Market	Asia - Israel	(not specified)	1	Cluster	(check)	GC-MS	n	438	CASRN	117-84-0	Di-n-octyl phthalate		Phthalates	0	0.03						0.03	<LOD
121	132	Negev_2021	Negev	2021	Hazardous chemicals in outdoor and indoor surfaces: artificial turf and laminate flooring	https://doi.org/10.1038/s41370-021-00396-4	Journal of Exposure Science and Environmental Epidemiology	Artificial turf; Synthetic playground surfaces; Synthetic grass; Laminate flooring; Phthalates; Trace metals	Background: Synthetic materials, increasingly used for indoor and outdoor surfaces including homes and playgrounds, may contain toxic chemicals. Infants have a higher potential of exposure to chemicals in these materials, which may pose a risk to their health. Objective: To understand potential risks related to outdoor surface coverings, based on a review of the literature and regulations, and to…		2913	B&C	B&C - Flooring	B&C - Flooring - Playground	Synthetic Grass - SG-01	(not specified)		Market	Asia - Israel	(not specified)	1	Cluster	(check)	GC-MS	n	1535	CASRN	26761-40-0	Diisodecyl phthalate		Phthalates	0	0.02						0.02	<LOD
122	133	Negev_2021	Negev	2021	Hazardous chemicals in outdoor and indoor surfaces: artificial turf and laminate flooring	https://doi.org/10.1038/s41370-021-00396-4	Journal of Exposure Science and Environmental Epidemiology	Artificial turf; Synthetic playground surfaces; Synthetic grass; Laminate flooring; Phthalates; Trace metals	Background: Synthetic materials, increasingly used for indoor and outdoor surfaces including homes and playgrounds, may contain toxic chemicals. Infants have a higher potential of exposure to chemicals in these materials, which may pose a risk to their health. Objective: To understand potential risks related to outdoor surface coverings, based on a review of the literature and regulations, and to…		2914	B&C	B&C - Flooring	B&C - Flooring - Playground	Synthetic Grass - SG-02	(not specified)		Market	Asia - Israel	(not specified)	1	Cluster	(check)	GC-MS	n	1535	CASRN	26761-40-0	Diisodecyl phthalate		Phthalates	0	0.02						0.02	<LOD
123	134	Negev_2021	Negev	2021	Hazardous chemicals in outdoor and indoor surfaces: artificial turf and laminate flooring	https://doi.org/10.1038/s41370-021-00396-4	Journal of Exposure Science and Environmental Epidemiology	Artificial turf; Synthetic playground surfaces; Synthetic grass; Laminate flooring; Phthalates; Trace metals	Background: Synthetic materials, increasingly used for indoor and outdoor surfaces including homes and playgrounds, may contain toxic chemicals. Infants have a higher potential of exposure to chemicals in these materials, which may pose a risk to their health. Objective: To understand potential risks related to outdoor surface coverings, based on a review of the literature and regulations, and to…		2915	B&C	B&C - Flooring	B&C - Flooring - Playground	Synthetic Grass - SG-03	(not specified)		Market	Asia - Israel	(not specified)	1	Cluster	(check)	GC-MS	n	1535	CASRN	26761-40-0	Diisodecyl phthalate		Phthalates	0	0.02						0.02	<LOD
124	135	Negev_2021	Negev	2021	Hazardous chemicals in outdoor and indoor surfaces: artificial turf and laminate flooring	https://doi.org/10.1038/s41370-021-00396-4	Journal of Exposure Science and Environmental Epidemiology	Artificial turf; Synthetic playground surfaces; Synthetic grass; Laminate flooring; Phthalates; Trace metals	Background: Synthetic materials, increasingly used for indoor and outdoor surfaces including homes and playgrounds, may contain toxic chemicals. Infants have a higher potential of exposure to chemicals in these materials, which may pose a risk to their health. Objective: To understand potential risks related to outdoor surface coverings, based on a review of the literature and regulations, and to…		2916	B&C	B&C - Flooring	B&C - Flooring - Playground	Synthetic Grass - SG-04	(not specified)		Market	Asia - Israel	(not specified)	1	Cluster	(check)	GC-MS	n	1535	CASRN	26761-40-0	Diisodecyl phthalate		Phthalates	0	0.02						0.02	<LOD
125	136	Negev_2021	Negev	2021	Hazardous chemicals in outdoor and indoor surfaces: artificial turf and laminate flooring	https://doi.org/10.1038/s41370-021-00396-4	Journal of Exposure Science and Environmental Epidemiology	Artificial turf; Synthetic playground surfaces; Synthetic grass; Laminate flooring; Phthalates; Trace metals	Background: Synthetic materials, increasingly used for indoor and outdoor surfaces including homes and playgrounds, may contain toxic chemicals. Infants have a higher potential of exposure to chemicals in these materials, which may pose a risk to their health. Objective: To understand potential risks related to outdoor surface coverings, based on a review of the literature and regulations, and to…		2917	B&C	B&C - Flooring	B&C - Flooring - Playground	Synthetic Grass - SG-05	(not specified)		Market	Asia - Israel	(not specified)	1	Cluster	(check)	GC-MS	n	1535	CASRN	26761-40-0	Diisodecyl phthalate		Phthalates	0	0.02						0.02	<LOD
126	137	Negev_2021	Negev	2021	Hazardous chemicals in outdoor and indoor surfaces: artificial turf and laminate flooring	https://doi.org/10.1038/s41370-021-00396-4	Journal of Exposure Science and Environmental Epidemiology	Artificial turf; Synthetic playground surfaces; Synthetic grass; Laminate flooring; Phthalates; Trace metals	Background: Synthetic materials, increasingly used for indoor and outdoor surfaces including homes and playgrounds, may contain toxic chemicals. Infants have a higher potential of exposure to chemicals in these materials, which may pose a risk to their health. Objective: To understand potential risks related to outdoor surface coverings, based on a review of the literature and regulations, and to…		2918	B&C	B&C - Flooring	B&C - Flooring - Playground	Synthetic Grass - SG-06	(not specified)		Market	Asia - Israel	(not specified)	1	Cluster	(check)	GC-MS	n	1535	CASRN	26761-40-0	Diisodecyl phthalate		Phthalates	0	0.02						0.02	<LOD
127	138	Negev_2021	Negev	2021	Hazardous chemicals in outdoor and indoor surfaces: artificial turf and laminate flooring	https://doi.org/10.1038/s41370-021-00396-4	Journal of Exposure Science and Environmental Epidemiology	Artificial turf; Synthetic playground surfaces; Synthetic grass; Laminate flooring; Phthalates; Trace metals	Background: Synthetic materials, increasingly used for indoor and outdoor surfaces including homes and playgrounds, may contain toxic chemicals. Infants have a higher potential of exposure to chemicals in these materials, which may pose a risk to their health. Objective: To understand potential risks related to outdoor surface coverings, based on a review of the literature and regulations, and to…		2919	B&C	B&C - Flooring	B&C - Flooring - Playground	Synthetic Grass - SG-07	(not specified)		Market	Asia - Israel	(not specified)	1	Cluster	(check)	GC-MS	n	1535	CASRN	26761-40-0	Diisodecyl phthalate		Phthalates	0	0.02						0.02	<LOD
128	139	Negev_2021	Negev	2021	Hazardous chemicals in outdoor and indoor surfaces: artificial turf and laminate flooring	https://doi.org/10.1038/s41370-021-00396-4	Journal of Exposure Science and Environmental Epidemiology	Artificial turf; Synthetic playground surfaces; Synthetic grass; Laminate flooring; Phthalates; Trace metals	Background: Synthetic materials, increasingly used for indoor and outdoor surfaces including homes and playgrounds, may contain toxic chemicals. Infants have a higher potential of exposure to chemicals in these materials, which may pose a risk to their health. Objective: To understand potential risks related to outdoor surface coverings, based on a review of the literature and regulations, and to…		2920	B&C	B&C - Flooring	B&C - Flooring - Playground	Synthetic Grass - SG-08	(not specified)		Market	Asia - Israel	(not specified)	1	Cluster	(check)	GC-MS	n	1535	CASRN	26761-40-0	Diisodecyl phthalate		Phthalates	0	0.02						0.02	<LOD
129	140	Negev_2021	Negev	2021	Hazardous chemicals in outdoor and indoor surfaces: artificial turf and laminate flooring	https://doi.org/10.1038/s41370-021-00396-4	Journal of Exposure Science and Environmental Epidemiology	Artificial turf; Synthetic playground surfaces; Synthetic grass; Laminate flooring; Phthalates; Trace metals	Background: Synthetic materials, increasingly used for indoor and outdoor surfaces including homes and playgrounds, may contain toxic chemicals. Infants have a higher potential of exposure to chemicals in these materials, which may pose a risk to their health. Objective: To understand potential risks related to outdoor surface coverings, based on a review of the literature and regulations, and to…		2913	B&C	B&C - Flooring	B&C - Flooring - Playground	Synthetic Grass - SG-01	(not specified)		Market	Asia - Israel	(not specified)	1	Cluster	(check)	GC-MS	n	3695	Substance - Others	nan	Different Phthalates	DBP + BBP + DEHP	Phthalates	0	0.1						0.1	<LOD
130	141	Negev_2021	Negev	2021	Hazardous chemicals in outdoor and indoor surfaces: artificial turf and laminate flooring	https://doi.org/10.1038/s41370-021-00396-4	Journal of Exposure Science and Environmental Epidemiology	Artificial turf; Synthetic playground surfaces; Synthetic grass; Laminate flooring; Phthalates; Trace metals	Background: Synthetic materials, increasingly used for indoor and outdoor surfaces including homes and playgrounds, may contain toxic chemicals. Infants have a higher potential of exposure to chemicals in these materials, which may pose a risk to their health. Objective: To understand potential risks related to outdoor surface coverings, based on a review of the literature and regulations, and to…		2914	B&C	B&C - Flooring	B&C - Flooring - Playground	Synthetic Grass - SG-02	(not specified)		Market	Asia - Israel	(not specified)	1	Cluster	(check)	GC-MS	n	3695	Substance - Others	nan	Different Phthalates	DBP + BBP + DEHP	Phthalates	0	0.1						0.1	<LOD
131	142	Negev_2021	Negev	2021	Hazardous chemicals in outdoor and indoor surfaces: artificial turf and laminate flooring	https://doi.org/10.1038/s41370-021-00396-4	Journal of Exposure Science and Environmental Epidemiology	Artificial turf; Synthetic playground surfaces; Synthetic grass; Laminate flooring; Phthalates; Trace metals	Background: Synthetic materials, increasingly used for indoor and outdoor surfaces including homes and playgrounds, may contain toxic chemicals. Infants have a higher potential of exposure to chemicals in these materials, which may pose a risk to their health. Objective: To understand potential risks related to outdoor surface coverings, based on a review of the literature and regulations, and to…		2915	B&C	B&C - Flooring	B&C - Flooring - Playground	Synthetic Grass - SG-03	(not specified)		Market	Asia - Israel	(not specified)	1	Cluster	(check)	GC-MS	n	3695	Substance - Others	nan	Different Phthalates	DBP + BBP + DEHP	Phthalates	0	0.1						0.1	<LOD
132	143	Negev_2021	Negev	2021	Hazardous chemicals in outdoor and indoor surfaces: artificial turf and laminate flooring	https://doi.org/10.1038/s41370-021-00396-4	Journal of Exposure Science and Environmental Epidemiology	Artificial turf; Synthetic playground surfaces; Synthetic grass; Laminate flooring; Phthalates; Trace metals	Background: Synthetic materials, increasingly used for indoor and outdoor surfaces including homes and playgrounds, may contain toxic chemicals. Infants have a higher potential of exposure to chemicals in these materials, which may pose a risk to their health. Objective: To understand potential risks related to outdoor surface coverings, based on a review of the literature and regulations, and to…		2916	B&C	B&C - Flooring	B&C - Flooring - Playground	Synthetic Grass - SG-04	(not specified)		Market	Asia - Israel	(not specified)	1	Cluster	(check)	GC-MS	n	3695	Substance - Others	nan	Different Phthalates	DBP + BBP + DEHP	Phthalates	0	0.1						0.1	<LOD
133	144	Negev_2021	Negev	2021	Hazardous chemicals in outdoor and indoor surfaces: artificial turf and laminate flooring	https://doi.org/10.1038/s41370-021-00396-4	Journal of Exposure Science and Environmental Epidemiology	Artificial turf; Synthetic playground surfaces; Synthetic grass; Laminate flooring; Phthalates; Trace metals	Background: Synthetic materials, increasingly used for indoor and outdoor surfaces including homes and playgrounds, may contain toxic chemicals. Infants have a higher potential of exposure to chemicals in these materials, which may pose a risk to their health. Objective: To understand potential risks related to outdoor surface coverings, based on a review of the literature and regulations, and to…		2917	B&C	B&C - Flooring	B&C - Flooring - Playground	Synthetic Grass - SG-05	(not specified)		Market	Asia - Israel	(not specified)	1	Cluster	(check)	GC-MS	n	3695	Substance - Others	nan	Different Phthalates	DBP + BBP + DEHP	Phthalates	0	0.1						0.1	<LOD
134	145	Negev_2021	Negev	2021	Hazardous chemicals in outdoor and indoor surfaces: artificial turf and laminate flooring	https://doi.org/10.1038/s41370-021-00396-4	Journal of Exposure Science and Environmental Epidemiology	Artificial turf; Synthetic playground surfaces; Synthetic grass; Laminate flooring; Phthalates; Trace metals	Background: Synthetic materials, increasingly used for indoor and outdoor surfaces including homes and playgrounds, may contain toxic chemicals. Infants have a higher potential of exposure to chemicals in these materials, which may pose a risk to their health. Objective: To understand potential risks related to outdoor surface coverings, based on a review of the literature and regulations, and to…		2918	B&C	B&C - Flooring	B&C - Flooring - Playground	Synthetic Grass - SG-06	(not specified)		Market	Asia - Israel	(not specified)	1	Cluster	(check)	GC-MS	n	3695	Substance - Others	nan	Different Phthalates	DBP + BBP + DEHP	Phthalates	0	0.1						0.1	<LOD
135	146	Negev_2021	Negev	2021	Hazardous chemicals in outdoor and indoor surfaces: artificial turf and laminate flooring	https://doi.org/10.1038/s41370-021-00396-4	Journal of Exposure Science and Environmental Epidemiology	Artificial turf; Synthetic playground surfaces; Synthetic grass; Laminate flooring; Phthalates; Trace metals	Background: Synthetic materials, increasingly used for indoor and outdoor surfaces including homes and playgrounds, may contain toxic chemicals. Infants have a higher potential of exposure to chemicals in these materials, which may pose a risk to their health. Objective: To understand potential risks related to outdoor surface coverings, based on a review of the literature and regulations, and to…		2919	B&C	B&C - Flooring	B&C - Flooring - Playground	Synthetic Grass - SG-07	(not specified)		Market	Asia - Israel	(not specified)	1	Cluster	(check)	GC-MS	n	3695	Substance - Others	nan	Different Phthalates	DBP + BBP + DEHP	Phthalates	0	0.1						0.1	<LOD
136	147	Negev_2021	Negev	2021	Hazardous chemicals in outdoor and indoor surfaces: artificial turf and laminate flooring	https://doi.org/10.1038/s41370-021-00396-4	Journal of Exposure Science and Environmental Epidemiology	Artificial turf; Synthetic playground surfaces; Synthetic grass; Laminate flooring; Phthalates; Trace metals	Background: Synthetic materials, increasingly used for indoor and outdoor surfaces including homes and playgrounds, may contain toxic chemicals. Infants have a higher potential of exposure to chemicals in these materials, which may pose a risk to their health. Objective: To understand potential risks related to outdoor surface coverings, based on a review of the literature and regulations, and to…		2920	B&C	B&C - Flooring	B&C - Flooring - Playground	Synthetic Grass - SG-08	(not specified)		Market	Asia - Israel	(not specified)	1	Cluster	(check)	GC-MS	n	3695	Substance - Others	nan	Different Phthalates	DBP + BBP + DEHP	Phthalates	0	0.1						0.1	<LOD
137	148	Negev_2021	Negev	2021	Hazardous chemicals in outdoor and indoor surfaces: artificial turf and laminate flooring	https://doi.org/10.1038/s41370-021-00396-4	Journal of Exposure Science and Environmental Epidemiology	Artificial turf; Synthetic playground surfaces; Synthetic grass; Laminate flooring; Phthalates; Trace metals	Background: Synthetic materials, increasingly used for indoor and outdoor surfaces including homes and playgrounds, may contain toxic chemicals. Infants have a higher potential of exposure to chemicals in these materials, which may pose a risk to their health. Objective: To understand potential risks related to outdoor surface coverings, based on a review of the literature and regulations, and to…		2913	B&C	B&C - Flooring	B&C - Flooring - Playground	Synthetic Grass - SG-01	(not specified)		Market	Asia - Israel	(not specified)	1	Cluster	(check)	GC-MS	n	1600	CASRN	28553-12-0	Diisononyl phthalate		Phthalates	0	0.02						0.02	<LOD
138	149	Negev_2021	Negev	2021	Hazardous chemicals in outdoor and indoor surfaces: artificial turf and laminate flooring	https://doi.org/10.1038/s41370-021-00396-4	Journal of Exposure Science and Environmental Epidemiology	Artificial turf; Synthetic playground surfaces; Synthetic grass; Laminate flooring; Phthalates; Trace metals	Background: Synthetic materials, increasingly used for indoor and outdoor surfaces including homes and playgrounds, may contain toxic chemicals. Infants have a higher potential of exposure to chemicals in these materials, which may pose a risk to their health. Objective: To understand potential risks related to outdoor surface coverings, based on a review of the literature and regulations, and to…		2914	B&C	B&C - Flooring	B&C - Flooring - Playground	Synthetic Grass - SG-02	(not specified)		Market	Asia - Israel	(not specified)	1	Cluster	(check)	GC-MS	n	1600	CASRN	28553-12-0	Diisononyl phthalate		Phthalates	0	0.02						0.02	<LOD
139	150	Negev_2021	Negev	2021	Hazardous chemicals in outdoor and indoor surfaces: artificial turf and laminate flooring	https://doi.org/10.1038/s41370-021-00396-4	Journal of Exposure Science and Environmental Epidemiology	Artificial turf; Synthetic playground surfaces; Synthetic grass; Laminate flooring; Phthalates; Trace metals	Background: Synthetic materials, increasingly used for indoor and outdoor surfaces including homes and playgrounds, may contain toxic chemicals. Infants have a higher potential of exposure to chemicals in these materials, which may pose a risk to their health. Objective: To understand potential risks related to outdoor surface coverings, based on a review of the literature and regulations, and to…		2915	B&C	B&C - Flooring	B&C - Flooring - Playground	Synthetic Grass - SG-03	(not specified)		Market	Asia - Israel	(not specified)	1	Cluster	(check)	GC-MS	n	1600	CASRN	28553-12-0	Diisononyl phthalate		Phthalates	0	0.02						0.02	<LOD
140	151	Negev_2021	Negev	2021	Hazardous chemicals in outdoor and indoor surfaces: artificial turf and laminate flooring	https://doi.org/10.1038/s41370-021-00396-4	Journal of Exposure Science and Environmental Epidemiology	Artificial turf; Synthetic playground surfaces; Synthetic grass; Laminate flooring; Phthalates; Trace metals	Background: Synthetic materials, increasingly used for indoor and outdoor surfaces including homes and playgrounds, may contain toxic chemicals. Infants have a higher potential of exposure to chemicals in these materials, which may pose a risk to their health. Objective: To understand potential risks related to outdoor surface coverings, based on a review of the literature and regulations, and to…		2916	B&C	B&C - Flooring	B&C - Flooring - Playground	Synthetic Grass - SG-04	(not specified)		Market	Asia - Israel	(not specified)	1	Cluster	(check)	GC-MS	n	1600	CASRN	28553-12-0	Diisononyl phthalate		Phthalates	0	0.02						0.02	<LOD
141	152	Negev_2021	Negev	2021	Hazardous chemicals in outdoor and indoor surfaces: artificial turf and laminate flooring	https://doi.org/10.1038/s41370-021-00396-4	Journal of Exposure Science and Environmental Epidemiology	Artificial turf; Synthetic playground surfaces; Synthetic grass; Laminate flooring; Phthalates; Trace metals	Background: Synthetic materials, increasingly used for indoor and outdoor surfaces including homes and playgrounds, may contain toxic chemicals. Infants have a higher potential of exposure to chemicals in these materials, which may pose a risk to their health. Objective: To understand potential risks related to outdoor surface coverings, based on a review of the literature and regulations, and to…		2917	B&C	B&C - Flooring	B&C - Flooring - Playground	Synthetic Grass - SG-05	(not specified)		Market	Asia - Israel	(not specified)	1	Cluster	(check)	GC-MS	n	1600	CASRN	28553-12-0	Diisononyl phthalate		Phthalates	0	0.02						0.02	<LOD
142	153	Negev_2021	Negev	2021	Hazardous chemicals in outdoor and indoor surfaces: artificial turf and laminate flooring	https://doi.org/10.1038/s41370-021-00396-4	Journal of Exposure Science and Environmental Epidemiology	Artificial turf; Synthetic playground surfaces; Synthetic grass; Laminate flooring; Phthalates; Trace metals	Background: Synthetic materials, increasingly used for indoor and outdoor surfaces including homes and playgrounds, may contain toxic chemicals. Infants have a higher potential of exposure to chemicals in these materials, which may pose a risk to their health. Objective: To understand potential risks related to outdoor surface coverings, based on a review of the literature and regulations, and to…		2918	B&C	B&C - Flooring	B&C - Flooring - Playground	Synthetic Grass - SG-06	(not specified)		Market	Asia - Israel	(not specified)	1	Cluster	(check)	GC-MS	n	1600	CASRN	28553-12-0	Diisononyl phthalate		Phthalates	0	0.02						0.02	<LOD
143	154	Negev_2021	Negev	2021	Hazardous chemicals in outdoor and indoor surfaces: artificial turf and laminate flooring	https://doi.org/10.1038/s41370-021-00396-4	Journal of Exposure Science and Environmental Epidemiology	Artificial turf; Synthetic playground surfaces; Synthetic grass; Laminate flooring; Phthalates; Trace metals	Background: Synthetic materials, increasingly used for indoor and outdoor surfaces including homes and playgrounds, may contain toxic chemicals. Infants have a higher potential of exposure to chemicals in these materials, which may pose a risk to their health. Objective: To understand potential risks related to outdoor surface coverings, based on a review of the literature and regulations, and to…		2919	B&C	B&C - Flooring	B&C - Flooring - Playground	Synthetic Grass - SG-07	(not specified)		Market	Asia - Israel	(not specified)	1	Cluster	(check)	GC-MS	n	1600	CASRN	28553-12-0	Diisononyl phthalate		Phthalates	0	0.02						0.02	<LOD
144	155	Negev_2021	Negev	2021	Hazardous chemicals in outdoor and indoor surfaces: artificial turf and laminate flooring	https://doi.org/10.1038/s41370-021-00396-4	Journal of Exposure Science and Environmental Epidemiology	Artificial turf; Synthetic playground surfaces; Synthetic grass; Laminate flooring; Phthalates; Trace metals	Background: Synthetic materials, increasingly used for indoor and outdoor surfaces including homes and playgrounds, may contain toxic chemicals. Infants have a higher potential of exposure to chemicals in these materials, which may pose a risk to their health. Objective: To understand potential risks related to outdoor surface coverings, based on a review of the literature and regulations, and to…		2920	B&C	B&C - Flooring	B&C - Flooring - Playground	Synthetic Grass - SG-08	(not specified)		Market	Asia - Israel	(not specified)	1	Cluster	(check)	GC-MS	n	1600	CASRN	28553-12-0	Diisononyl phthalate		Phthalates	0	0.02						0.02	<LOD
145	156	Negev_2021	Negev	2021	Hazardous chemicals in outdoor and indoor surfaces: artificial turf and laminate flooring	https://doi.org/10.1038/s41370-021-00396-4	Journal of Exposure Science and Environmental Epidemiology	Artificial turf; Synthetic playground surfaces; Synthetic grass; Laminate flooring; Phthalates; Trace metals	Background: Synthetic materials, increasingly used for indoor and outdoor surfaces including homes and playgrounds, may contain toxic chemicals. Infants have a higher potential of exposure to chemicals in these materials, which may pose a risk to their health. Objective: To understand potential risks related to outdoor surface coverings, based on a review of the literature and regulations, and to…		2913	B&C	B&C - Flooring	B&C - Flooring - Playground	Synthetic Grass - SG-01	(not specified)		Market	Asia - Israel	(not specified)	1	Cluster	(check)	GC-MS	n	3696	Substance - Others	nan	Different Phthalates	DNOP + DINP + DIDP	Phthalates	0	0.1						0.1	<LOD
146	157	Negev_2021	Negev	2021	Hazardous chemicals in outdoor and indoor surfaces: artificial turf and laminate flooring	https://doi.org/10.1038/s41370-021-00396-4	Journal of Exposure Science and Environmental Epidemiology	Artificial turf; Synthetic playground surfaces; Synthetic grass; Laminate flooring; Phthalates; Trace metals	Background: Synthetic materials, increasingly used for indoor and outdoor surfaces including homes and playgrounds, may contain toxic chemicals. Infants have a higher potential of exposure to chemicals in these materials, which may pose a risk to their health. Objective: To understand potential risks related to outdoor surface coverings, based on a review of the literature and regulations, and to…		2914	B&C	B&C - Flooring	B&C - Flooring - Playground	Synthetic Grass - SG-02	(not specified)		Market	Asia - Israel	(not specified)	1	Cluster	(check)	GC-MS	n	3696	Substance - Others	nan	Different Phthalates	DNOP + DINP + DIDP	Phthalates	0	0.1						0.1	<LOD
147	158	Negev_2021	Negev	2021	Hazardous chemicals in outdoor and indoor surfaces: artificial turf and laminate flooring	https://doi.org/10.1038/s41370-021-00396-4	Journal of Exposure Science and Environmental Epidemiology	Artificial turf; Synthetic playground surfaces; Synthetic grass; Laminate flooring; Phthalates; Trace metals	Background: Synthetic materials, increasingly used for indoor and outdoor surfaces including homes and playgrounds, may contain toxic chemicals. Infants have a higher potential of exposure to chemicals in these materials, which may pose a risk to their health. Objective: To understand potential risks related to outdoor surface coverings, based on a review of the literature and regulations, and to…		2915	B&C	B&C - Flooring	B&C - Flooring - Playground	Synthetic Grass - SG-03	(not specified)		Market	Asia - Israel	(not specified)	1	Cluster	(check)	GC-MS	n	3696	Substance - Others	nan	Different Phthalates	DNOP + DINP + DIDP	Phthalates	0	0.1						0.1	<LOD
148	159	Negev_2021	Negev	2021	Hazardous chemicals in outdoor and indoor surfaces: artificial turf and laminate flooring	https://doi.org/10.1038/s41370-021-00396-4	Journal of Exposure Science and Environmental Epidemiology	Artificial turf; Synthetic playground surfaces; Synthetic grass; Laminate flooring; Phthalates; Trace metals	Background: Synthetic materials, increasingly used for indoor and outdoor surfaces including homes and playgrounds, may contain toxic chemicals. Infants have a higher potential of exposure to chemicals in these materials, which may pose a risk to their health. Objective: To understand potential risks related to outdoor surface coverings, based on a review of the literature and regulations, and to…		2916	B&C	B&C - Flooring	B&C - Flooring - Playground	Synthetic Grass - SG-04	(not specified)		Market	Asia - Israel	(not specified)	1	Cluster	(check)	GC-MS	n	3696	Substance - Others	nan	Different Phthalates	DNOP + DINP + DIDP	Phthalates	0	0.1						0.1	<LOD
149	160	Negev_2021	Negev	2021	Hazardous chemicals in outdoor and indoor surfaces: artificial turf and laminate flooring	https://doi.org/10.1038/s41370-021-00396-4	Journal of Exposure Science and Environmental Epidemiology	Artificial turf; Synthetic playground surfaces; Synthetic grass; Laminate flooring; Phthalates; Trace metals	Background: Synthetic materials, increasingly used for indoor and outdoor surfaces including homes and playgrounds, may contain toxic chemicals. Infants have a higher potential of exposure to chemicals in these materials, which may pose a risk to their health. Objective: To understand potential risks related to outdoor surface coverings, based on a review of the literature and regulations, and to…		2917	B&C	B&C - Flooring	B&C - Flooring - Playground	Synthetic Grass - SG-05	(not specified)		Market	Asia - Israel	(not specified)	1	Cluster	(check)	GC-MS	n	3696	Substance - Others	nan	Different Phthalates	DNOP + DINP + DIDP	Phthalates	0	0.1						0.1	<LOD
150	161	Negev_2021	Negev	2021	Hazardous chemicals in outdoor and indoor surfaces: artificial turf and laminate flooring	https://doi.org/10.1038/s41370-021-00396-4	Journal of Exposure Science and Environmental Epidemiology	Artificial turf; Synthetic playground surfaces; Synthetic grass; Laminate flooring; Phthalates; Trace metals	Background: Synthetic materials, increasingly used for indoor and outdoor surfaces including homes and playgrounds, may contain toxic chemicals. Infants have a higher potential of exposure to chemicals in these materials, which may pose a risk to their health. Objective: To understand potential risks related to outdoor surface coverings, based on a review of the literature and regulations, and to…		2918	B&C	B&C - Flooring	B&C - Flooring - Playground	Synthetic Grass - SG-06	(not specified)		Market	Asia - Israel	(not specified)	1	Cluster	(check)	GC-MS	n	3696	Substance - Others	nan	Different Phthalates	DNOP + DINP + DIDP	Phthalates	0	0.1						0.1	<LOD
151	162	Negev_2021	Negev	2021	Hazardous chemicals in outdoor and indoor surfaces: artificial turf and laminate flooring	https://doi.org/10.1038/s41370-021-00396-4	Journal of Exposure Science and Environmental Epidemiology	Artificial turf; Synthetic playground surfaces; Synthetic grass; Laminate flooring; Phthalates; Trace metals	Background: Synthetic materials, increasingly used for indoor and outdoor surfaces including homes and playgrounds, may contain toxic chemicals. Infants have a higher potential of exposure to chemicals in these materials, which may pose a risk to their health. Objective: To understand potential risks related to outdoor surface coverings, based on a review of the literature and regulations, and to…		2919	B&C	B&C - Flooring	B&C - Flooring - Playground	Synthetic Grass - SG-07	(not specified)		Market	Asia - Israel	(not specified)	1	Cluster	(check)	GC-MS	n	3696	Substance - Others	nan	Different Phthalates	DNOP + DINP + DIDP	Phthalates	0	0.1						0.1	<LOD
152	163	Negev_2021	Negev	2021	Hazardous chemicals in outdoor and indoor surfaces: artificial turf and laminate flooring	https://doi.org/10.1038/s41370-021-00396-4	Journal of Exposure Science and Environmental Epidemiology	Artificial turf; Synthetic playground surfaces; Synthetic grass; Laminate flooring; Phthalates; Trace metals	Background: Synthetic materials, increasingly used for indoor and outdoor surfaces including homes and playgrounds, may contain toxic chemicals. Infants have a higher potential of exposure to chemicals in these materials, which may pose a risk to their health. Objective: To understand potential risks related to outdoor surface coverings, based on a review of the literature and regulations, and to…		2920	B&C	B&C - Flooring	B&C - Flooring - Playground	Synthetic Grass - SG-08	(not specified)		Market	Asia - Israel	(not specified)	1	Cluster	(check)	GC-MS	n	3696	Substance - Others	nan	Different Phthalates	DNOP + DINP + DIDP	Phthalates	0	0.1						0.1	<LOD
153	164	Negev_2021	Negev	2021	Hazardous chemicals in outdoor and indoor surfaces: artificial turf and laminate flooring	https://doi.org/10.1038/s41370-021-00396-4	Journal of Exposure Science and Environmental Epidemiology	Artificial turf; Synthetic playground surfaces; Synthetic grass; Laminate flooring; Phthalates; Trace metals	Background: Synthetic materials, increasingly used for indoor and outdoor surfaces including homes and playgrounds, may contain toxic chemicals. Infants have a higher potential of exposure to chemicals in these materials, which may pose a risk to their health. Objective: To understand potential risks related to outdoor surface coverings, based on a review of the literature and regulations, and to…		2913	B&C	B&C - Flooring	B&C - Flooring - Playground	Synthetic Grass - SG-01	(not specified)		Market	Asia - Israel	(not specified)	1	Cluster	(check)	GC-MS	n	2773	CASRN	6422-86-2	Bis(2-ethylhexyl) terephthalate		Terephthalates	0	0.1						0.1	<LOD
154	165	Negev_2021	Negev	2021	Hazardous chemicals in outdoor and indoor surfaces: artificial turf and laminate flooring	https://doi.org/10.1038/s41370-021-00396-4	Journal of Exposure Science and Environmental Epidemiology	Artificial turf; Synthetic playground surfaces; Synthetic grass; Laminate flooring; Phthalates; Trace metals	Background: Synthetic materials, increasingly used for indoor and outdoor surfaces including homes and playgrounds, may contain toxic chemicals. Infants have a higher potential of exposure to chemicals in these materials, which may pose a risk to their health. Objective: To understand potential risks related to outdoor surface coverings, based on a review of the literature and regulations, and to…		2914	B&C	B&C - Flooring	B&C - Flooring - Playground	Synthetic Grass - SG-02	(not specified)		Market	Asia - Israel	(not specified)	1	Cluster	(check)	GC-MS	n	2773	CASRN	6422-86-2	Bis(2-ethylhexyl) terephthalate		Terephthalates	0	0.1						0.1	<LOD
155	166	Negev_2021	Negev	2021	Hazardous chemicals in outdoor and indoor surfaces: artificial turf and laminate flooring	https://doi.org/10.1038/s41370-021-00396-4	Journal of Exposure Science and Environmental Epidemiology	Artificial turf; Synthetic playground surfaces; Synthetic grass; Laminate flooring; Phthalates; Trace metals	Background: Synthetic materials, increasingly used for indoor and outdoor surfaces including homes and playgrounds, may contain toxic chemicals. Infants have a higher potential of exposure to chemicals in these materials, which may pose a risk to their health. Objective: To understand potential risks related to outdoor surface coverings, based on a review of the literature and regulations, and to…		2915	B&C	B&C - Flooring	B&C - Flooring - Playground	Synthetic Grass - SG-03	(not specified)		Market	Asia - Israel	(not specified)	1	Cluster	(check)	GC-MS	n	2773	CASRN	6422-86-2	Bis(2-ethylhexyl) terephthalate		Terephthalates	0	0.1						0.1	<LOD
156	167	Negev_2021	Negev	2021	Hazardous chemicals in outdoor and indoor surfaces: artificial turf and laminate flooring	https://doi.org/10.1038/s41370-021-00396-4	Journal of Exposure Science and Environmental Epidemiology	Artificial turf; Synthetic playground surfaces; Synthetic grass; Laminate flooring; Phthalates; Trace metals	Background: Synthetic materials, increasingly used for indoor and outdoor surfaces including homes and playgrounds, may contain toxic chemicals. Infants have a higher potential of exposure to chemicals in these materials, which may pose a risk to their health. Objective: To understand potential risks related to outdoor surface coverings, based on a review of the literature and regulations, and to…		2916	B&C	B&C - Flooring	B&C - Flooring - Playground	Synthetic Grass - SG-04	(not specified)		Market	Asia - Israel	(not specified)	1	Cluster	(check)	GC-MS	n	2773	CASRN	6422-86-2	Bis(2-ethylhexyl) terephthalate		Terephthalates	0	0.1						0.1	<LOD
157	168	Negev_2021	Negev	2021	Hazardous chemicals in outdoor and indoor surfaces: artificial turf and laminate flooring	https://doi.org/10.1038/s41370-021-00396-4	Journal of Exposure Science and Environmental Epidemiology	Artificial turf; Synthetic playground surfaces; Synthetic grass; Laminate flooring; Phthalates; Trace metals	Background: Synthetic materials, increasingly used for indoor and outdoor surfaces including homes and playgrounds, may contain toxic chemicals. Infants have a higher potential of exposure to chemicals in these materials, which may pose a risk to their health. Objective: To understand potential risks related to outdoor surface coverings, based on a review of the literature and regulations, and to…		2917	B&C	B&C - Flooring	B&C - Flooring - Playground	Synthetic Grass - SG-05	(not specified)		Market	Asia - Israel	(not specified)	1	Cluster	(check)	GC-MS	n	2773	CASRN	6422-86-2	Bis(2-ethylhexyl) terephthalate		Terephthalates	0	0.1						0.1	<LOD
158	169	Negev_2021	Negev	2021	Hazardous chemicals in outdoor and indoor surfaces: artificial turf and laminate flooring	https://doi.org/10.1038/s41370-021-00396-4	Journal of Exposure Science and Environmental Epidemiology	Artificial turf; Synthetic playground surfaces; Synthetic grass; Laminate flooring; Phthalates; Trace metals	Background: Synthetic materials, increasingly used for indoor and outdoor surfaces including homes and playgrounds, may contain toxic chemicals. Infants have a higher potential of exposure to chemicals in these materials, which may pose a risk to their health. Objective: To understand potential risks related to outdoor surface coverings, based on a review of the literature and regulations, and to…		2918	B&C	B&C - Flooring	B&C - Flooring - Playground	Synthetic Grass - SG-06	(not specified)		Market	Asia - Israel	(not specified)	1	Cluster	(check)	GC-MS	n	2773	CASRN	6422-86-2	Bis(2-ethylhexyl) terephthalate		Terephthalates	0	0.1						0.1	<LOD
159	170	Negev_2021	Negev	2021	Hazardous chemicals in outdoor and indoor surfaces: artificial turf and laminate flooring	https://doi.org/10.1038/s41370-021-00396-4	Journal of Exposure Science and Environmental Epidemiology	Artificial turf; Synthetic playground surfaces; Synthetic grass; Laminate flooring; Phthalates; Trace metals	Background: Synthetic materials, increasingly used for indoor and outdoor surfaces including homes and playgrounds, may contain toxic chemicals. Infants have a higher potential of exposure to chemicals in these materials, which may pose a risk to their health. Objective: To understand potential risks related to outdoor surface coverings, based on a review of the literature and regulations, and to…		2919	B&C	B&C - Flooring	B&C - Flooring - Playground	Synthetic Grass - SG-07	(not specified)		Market	Asia - Israel	(not specified)	1	Cluster	(check)	GC-MS	n	2773	CASRN	6422-86-2	Bis(2-ethylhexyl) terephthalate		Terephthalates	0	0.1						0.1	<LOD
160	171	Negev_2021	Negev	2021	Hazardous chemicals in outdoor and indoor surfaces: artificial turf and laminate flooring	https://doi.org/10.1038/s41370-021-00396-4	Journal of Exposure Science and Environmental Epidemiology	Artificial turf; Synthetic playground surfaces; Synthetic grass; Laminate flooring; Phthalates; Trace metals	Background: Synthetic materials, increasingly used for indoor and outdoor surfaces including homes and playgrounds, may contain toxic chemicals. Infants have a higher potential of exposure to chemicals in these materials, which may pose a risk to their health. Objective: To understand potential risks related to outdoor surface coverings, based on a review of the literature and regulations, and to…		2920	B&C	B&C - Flooring	B&C - Flooring - Playground	Synthetic Grass - SG-08	(not specified)		Market	Asia - Israel	(not specified)	1	Cluster	(check)	GC-MS	n	2773	CASRN	6422-86-2	Bis(2-ethylhexyl) terephthalate		Terephthalates	0	0.1						0.1	<LOD
161	172	Negev_2021	Negev	2021	Hazardous chemicals in outdoor and indoor surfaces: artificial turf and laminate flooring	https://doi.org/10.1038/s41370-021-00396-4	Journal of Exposure Science and Environmental Epidemiology	Artificial turf; Synthetic playground surfaces; Synthetic grass; Laminate flooring; Phthalates; Trace metals	Background: Synthetic materials, increasingly used for indoor and outdoor surfaces including homes and playgrounds, may contain toxic chemicals. Infants have a higher potential of exposure to chemicals in these materials, which may pose a risk to their health. Objective: To understand potential risks related to outdoor surface coverings, based on a review of the literature and regulations, and to…		2913	B&C	B&C - Flooring	B&C - Flooring - Playground	Synthetic Grass - SG-01	(not specified)		Market	Asia - Israel	(not specified)	1	Cluster	None	XRF	n	3573	Substance - Element	nan	Chromium	Cr	Metals	0	10						10	<LOD
162	173	Negev_2021	Negev	2021	Hazardous chemicals in outdoor and indoor surfaces: artificial turf and laminate flooring	https://doi.org/10.1038/s41370-021-00396-4	Journal of Exposure Science and Environmental Epidemiology	Artificial turf; Synthetic playground surfaces; Synthetic grass; Laminate flooring; Phthalates; Trace metals	Background: Synthetic materials, increasingly used for indoor and outdoor surfaces including homes and playgrounds, may contain toxic chemicals. Infants have a higher potential of exposure to chemicals in these materials, which may pose a risk to their health. Objective: To understand potential risks related to outdoor surface coverings, based on a review of the literature and regulations, and to…		2915	B&C	B&C - Flooring	B&C - Flooring - Playground	Synthetic Grass - SG-03	(not specified)		Market	Asia - Israel	(not specified)	1	Cluster	None	XRF	n	3573	Substance - Element	nan	Chromium	Cr	Metals	0	10						10	<LOD
163	174	Negev_2021	Negev	2021	Hazardous chemicals in outdoor and indoor surfaces: artificial turf and laminate flooring	https://doi.org/10.1038/s41370-021-00396-4	Journal of Exposure Science and Environmental Epidemiology	Artificial turf; Synthetic playground surfaces; Synthetic grass; Laminate flooring; Phthalates; Trace metals	Background: Synthetic materials, increasingly used for indoor and outdoor surfaces including homes and playgrounds, may contain toxic chemicals. Infants have a higher potential of exposure to chemicals in these materials, which may pose a risk to their health. Objective: To understand potential risks related to outdoor surface coverings, based on a review of the literature and regulations, and to…		2916	B&C	B&C - Flooring	B&C - Flooring - Playground	Synthetic Grass - SG-04	(not specified)		Market	Asia - Israel	(not specified)	1	Cluster	None	XRF	n	3573	Substance - Element	nan	Chromium	Cr	Metals	0	10						10	<LOD
164	175	Negev_2021	Negev	2021	Hazardous chemicals in outdoor and indoor surfaces: artificial turf and laminate flooring	https://doi.org/10.1038/s41370-021-00396-4	Journal of Exposure Science and Environmental Epidemiology	Artificial turf; Synthetic playground surfaces; Synthetic grass; Laminate flooring; Phthalates; Trace metals	Background: Synthetic materials, increasingly used for indoor and outdoor surfaces including homes and playgrounds, may contain toxic chemicals. Infants have a higher potential of exposure to chemicals in these materials, which may pose a risk to their health. Objective: To understand potential risks related to outdoor surface coverings, based on a review of the literature and regulations, and to…		2918	B&C	B&C - Flooring	B&C - Flooring - Playground	Synthetic Grass - SG-06	(not specified)		Market	Asia - Israel	(not specified)	1	Cluster	None	XRF	n	3573	Substance - Element	nan	Chromium	Cr	Metals	0	10						10	<LOD
165	176	Negev_2021	Negev	2021	Hazardous chemicals in outdoor and indoor surfaces: artificial turf and laminate flooring	https://doi.org/10.1038/s41370-021-00396-4	Journal of Exposure Science and Environmental Epidemiology	Artificial turf; Synthetic playground surfaces; Synthetic grass; Laminate flooring; Phthalates; Trace metals	Background: Synthetic materials, increasingly used for indoor and outdoor surfaces including homes and playgrounds, may contain toxic chemicals. Infants have a higher potential of exposure to chemicals in these materials, which may pose a risk to their health. Objective: To understand potential risks related to outdoor surface coverings, based on a review of the literature and regulations, and to…		2919	B&C	B&C - Flooring	B&C - Flooring - Playground	Synthetic Grass - SG-07	(not specified)		Market	Asia - Israel	(not specified)	1	Cluster	None	XRF	n	3573	Substance - Element	nan	Chromium	Cr	Metals	0	10						10	<LOD
166	177	Negev_2021	Negev	2021	Hazardous chemicals in outdoor and indoor surfaces: artificial turf and laminate flooring	https://doi.org/10.1038/s41370-021-00396-4	Journal of Exposure Science and Environmental Epidemiology	Artificial turf; Synthetic playground surfaces; Synthetic grass; Laminate flooring; Phthalates; Trace metals	Background: Synthetic materials, increasingly used for indoor and outdoor surfaces including homes and playgrounds, may contain toxic chemicals. Infants have a higher potential of exposure to chemicals in these materials, which may pose a risk to their health. Objective: To understand potential risks related to outdoor surface coverings, based on a review of the literature and regulations, and to…		2913	B&C	B&C - Flooring	B&C - Flooring - Playground	Synthetic Grass - SG-01	(not specified)		Market	Asia - Israel	(not specified)	1	Cluster	None	XRF	n	3570	Substance - Element	nan	Cadmium	Cd	Metals	0	10						10	<LOD
167	178	Negev_2021	Negev	2021	Hazardous chemicals in outdoor and indoor surfaces: artificial turf and laminate flooring	https://doi.org/10.1038/s41370-021-00396-4	Journal of Exposure Science and Environmental Epidemiology	Artificial turf; Synthetic playground surfaces; Synthetic grass; Laminate flooring; Phthalates; Trace metals	Background: Synthetic materials, increasingly used for indoor and outdoor surfaces including homes and playgrounds, may contain toxic chemicals. Infants have a higher potential of exposure to chemicals in these materials, which may pose a risk to their health. Objective: To understand potential risks related to outdoor surface coverings, based on a review of the literature and regulations, and to…		2915	B&C	B&C - Flooring	B&C - Flooring - Playground	Synthetic Grass - SG-03	(not specified)		Market	Asia - Israel	(not specified)	1	Cluster	None	XRF	n	3570	Substance - Element	nan	Cadmium	Cd	Metals	0	10						10	<LOD
168	179	Negev_2021	Negev	2021	Hazardous chemicals in outdoor and indoor surfaces: artificial turf and laminate flooring	https://doi.org/10.1038/s41370-021-00396-4	Journal of Exposure Science and Environmental Epidemiology	Artificial turf; Synthetic playground surfaces; Synthetic grass; Laminate flooring; Phthalates; Trace metals	Background: Synthetic materials, increasingly used for indoor and outdoor surfaces including homes and playgrounds, may contain toxic chemicals. Infants have a higher potential of exposure to chemicals in these materials, which may pose a risk to their health. Objective: To understand potential risks related to outdoor surface coverings, based on a review of the literature and regulations, and to…		2916	B&C	B&C - Flooring	B&C - Flooring - Playground	Synthetic Grass - SG-04	(not specified)		Market	Asia - Israel	(not specified)	1	Cluster	None	XRF	n	3570	Substance - Element	nan	Cadmium	Cd	Metals	0	10						10	<LOD
169	180	Negev_2021	Negev	2021	Hazardous chemicals in outdoor and indoor surfaces: artificial turf and laminate flooring	https://doi.org/10.1038/s41370-021-00396-4	Journal of Exposure Science and Environmental Epidemiology	Artificial turf; Synthetic playground surfaces; Synthetic grass; Laminate flooring; Phthalates; Trace metals	Background: Synthetic materials, increasingly used for indoor and outdoor surfaces including homes and playgrounds, may contain toxic chemicals. Infants have a higher potential of exposure to chemicals in these materials, which may pose a risk to their health. Objective: To understand potential risks related to outdoor surface coverings, based on a review of the literature and regulations, and to…		2917	B&C	B&C - Flooring	B&C - Flooring - Playground	Synthetic Grass - SG-05	(not specified)		Market	Asia - Israel	(not specified)	1	Cluster	None	XRF	n	3570	Substance - Element	nan	Cadmium	Cd	Metals	0	10						10	<LOD
170	181	Negev_2021	Negev	2021	Hazardous chemicals in outdoor and indoor surfaces: artificial turf and laminate flooring	https://doi.org/10.1038/s41370-021-00396-4	Journal of Exposure Science and Environmental Epidemiology	Artificial turf; Synthetic playground surfaces; Synthetic grass; Laminate flooring; Phthalates; Trace metals	Background: Synthetic materials, increasingly used for indoor and outdoor surfaces including homes and playgrounds, may contain toxic chemicals. Infants have a higher potential of exposure to chemicals in these materials, which may pose a risk to their health. Objective: To understand potential risks related to outdoor surface coverings, based on a review of the literature and regulations, and to…		2918	B&C	B&C - Flooring	B&C - Flooring - Playground	Synthetic Grass - SG-06	(not specified)		Market	Asia - Israel	(not specified)	1	Cluster	None	XRF	n	3570	Substance - Element	nan	Cadmium	Cd	Metals	0	10						10	<LOD
171	182	Negev_2021	Negev	2021	Hazardous chemicals in outdoor and indoor surfaces: artificial turf and laminate flooring	https://doi.org/10.1038/s41370-021-00396-4	Journal of Exposure Science and Environmental Epidemiology	Artificial turf; Synthetic playground surfaces; Synthetic grass; Laminate flooring; Phthalates; Trace metals	Background: Synthetic materials, increasingly used for indoor and outdoor surfaces including homes and playgrounds, may contain toxic chemicals. Infants have a higher potential of exposure to chemicals in these materials, which may pose a risk to their health. Objective: To understand potential risks related to outdoor surface coverings, based on a review of the literature and regulations, and to…		2919	B&C	B&C - Flooring	B&C - Flooring - Playground	Synthetic Grass - SG-07	(not specified)		Market	Asia - Israel	(not specified)	1	Cluster	None	XRF	n	3570	Substance - Element	nan	Cadmium	Cd	Metals	0	10						10	<LOD
172	183	Negev_2021	Negev	2021	Hazardous chemicals in outdoor and indoor surfaces: artificial turf and laminate flooring	https://doi.org/10.1038/s41370-021-00396-4	Journal of Exposure Science and Environmental Epidemiology	Artificial turf; Synthetic playground surfaces; Synthetic grass; Laminate flooring; Phthalates; Trace metals	Background: Synthetic materials, increasingly used for indoor and outdoor surfaces including homes and playgrounds, may contain toxic chemicals. Infants have a higher potential of exposure to chemicals in these materials, which may pose a risk to their health. Objective: To understand potential risks related to outdoor surface coverings, based on a review of the literature and regulations, and to…		2920	B&C	B&C - Flooring	B&C - Flooring - Playground	Synthetic Grass - SG-08	(not specified)		Market	Asia - Israel	(not specified)	1	Cluster	None	XRF	n	3570	Substance - Element	nan	Cadmium	Cd	Metals	0	10						10	<LOD
173	184	Negev_2021	Negev	2021	Hazardous chemicals in outdoor and indoor surfaces: artificial turf and laminate flooring	https://doi.org/10.1038/s41370-021-00396-4	Journal of Exposure Science and Environmental Epidemiology	Artificial turf; Synthetic playground surfaces; Synthetic grass; Laminate flooring; Phthalates; Trace metals	Background: Synthetic materials, increasingly used for indoor and outdoor surfaces including homes and playgrounds, may contain toxic chemicals. Infants have a higher potential of exposure to chemicals in these materials, which may pose a risk to their health. Objective: To understand potential risks related to outdoor surface coverings, based on a review of the literature and regulations, and to…		2913	B&C	B&C - Flooring	B&C - Flooring - Playground	Synthetic Grass - SG-01	(not specified)		Market	Asia - Israel	(not specified)	1	Cluster	(check)	GC-MS	n	3253	CASRN	85-68-7	Benzyl butyl phthalate		Phthalates	0	0.015						0.015	<LOD
174	185	Negev_2021	Negev	2021	Hazardous chemicals in outdoor and indoor surfaces: artificial turf and laminate flooring	https://doi.org/10.1038/s41370-021-00396-4	Journal of Exposure Science and Environmental Epidemiology	Artificial turf; Synthetic playground surfaces; Synthetic grass; Laminate flooring; Phthalates; Trace metals	Background: Synthetic materials, increasingly used for indoor and outdoor surfaces including homes and playgrounds, may contain toxic chemicals. Infants have a higher potential of exposure to chemicals in these materials, which may pose a risk to their health. Objective: To understand potential risks related to outdoor surface coverings, based on a review of the literature and regulations, and to…		2914	B&C	B&C - Flooring	B&C - Flooring - Playground	Synthetic Grass - SG-02	(not specified)		Market	Asia - Israel	(not specified)	1	Cluster	(check)	GC-MS	n	3253	CASRN	85-68-7	Benzyl butyl phthalate		Phthalates	0	0.015						0.015	<LOD
175	186	Negev_2021	Negev	2021	Hazardous chemicals in outdoor and indoor surfaces: artificial turf and laminate flooring	https://doi.org/10.1038/s41370-021-00396-4	Journal of Exposure Science and Environmental Epidemiology	Artificial turf; Synthetic playground surfaces; Synthetic grass; Laminate flooring; Phthalates; Trace metals	Background: Synthetic materials, increasingly used for indoor and outdoor surfaces including homes and playgrounds, may contain toxic chemicals. Infants have a higher potential of exposure to chemicals in these materials, which may pose a risk to their health. Objective: To understand potential risks related to outdoor surface coverings, based on a review of the literature and regulations, and to…		2915	B&C	B&C - Flooring	B&C - Flooring - Playground	Synthetic Grass - SG-03	(not specified)		Market	Asia - Israel	(not specified)	1	Cluster	(check)	GC-MS	n	3253	CASRN	85-68-7	Benzyl butyl phthalate		Phthalates	0	0.015						0.015	<LOD
176	187	Negev_2021	Negev	2021	Hazardous chemicals in outdoor and indoor surfaces: artificial turf and laminate flooring	https://doi.org/10.1038/s41370-021-00396-4	Journal of Exposure Science and Environmental Epidemiology	Artificial turf; Synthetic playground surfaces; Synthetic grass; Laminate flooring; Phthalates; Trace metals	Background: Synthetic materials, increasingly used for indoor and outdoor surfaces including homes and playgrounds, may contain toxic chemicals. Infants have a higher potential of exposure to chemicals in these materials, which may pose a risk to their health. Objective: To understand potential risks related to outdoor surface coverings, based on a review of the literature and regulations, and to…		2916	B&C	B&C - Flooring	B&C - Flooring - Playground	Synthetic Grass - SG-04	(not specified)		Market	Asia - Israel	(not specified)	1	Cluster	(check)	GC-MS	n	3253	CASRN	85-68-7	Benzyl butyl phthalate		Phthalates	0	0.015						0.015	<LOD
177	188	Negev_2021	Negev	2021	Hazardous chemicals in outdoor and indoor surfaces: artificial turf and laminate flooring	https://doi.org/10.1038/s41370-021-00396-4	Journal of Exposure Science and Environmental Epidemiology	Artificial turf; Synthetic playground surfaces; Synthetic grass; Laminate flooring; Phthalates; Trace metals	Background: Synthetic materials, increasingly used for indoor and outdoor surfaces including homes and playgrounds, may contain toxic chemicals. Infants have a higher potential of exposure to chemicals in these materials, which may pose a risk to their health. Objective: To understand potential risks related to outdoor surface coverings, based on a review of the literature and regulations, and to…		2917	B&C	B&C - Flooring	B&C - Flooring - Playground	Synthetic Grass - SG-05	(not specified)		Market	Asia - Israel	(not specified)	1	Cluster	(check)	GC-MS	n	3253	CASRN	85-68-7	Benzyl butyl phthalate		Phthalates	0	0.015						0.015	<LOD
178	189	Negev_2021	Negev	2021	Hazardous chemicals in outdoor and indoor surfaces: artificial turf and laminate flooring	https://doi.org/10.1038/s41370-021-00396-4	Journal of Exposure Science and Environmental Epidemiology	Artificial turf; Synthetic playground surfaces; Synthetic grass; Laminate flooring; Phthalates; Trace metals	Background: Synthetic materials, increasingly used for indoor and outdoor surfaces including homes and playgrounds, may contain toxic chemicals. Infants have a higher potential of exposure to chemicals in these materials, which may pose a risk to their health. Objective: To understand potential risks related to outdoor surface coverings, based on a review of the literature and regulations, and to…		2918	B&C	B&C - Flooring	B&C - Flooring - Playground	Synthetic Grass - SG-06	(not specified)		Market	Asia - Israel	(not specified)	1	Cluster	(check)	GC-MS	n	3253	CASRN	85-68-7	Benzyl butyl phthalate		Phthalates	0	0.015						0.015	<LOD
179	190	Negev_2021	Negev	2021	Hazardous chemicals in outdoor and indoor surfaces: artificial turf and laminate flooring	https://doi.org/10.1038/s41370-021-00396-4	Journal of Exposure Science and Environmental Epidemiology	Artificial turf; Synthetic playground surfaces; Synthetic grass; Laminate flooring; Phthalates; Trace metals	Background: Synthetic materials, increasingly used for indoor and outdoor surfaces including homes and playgrounds, may contain toxic chemicals. Infants have a higher potential of exposure to chemicals in these materials, which may pose a risk to their health. Objective: To understand potential risks related to outdoor surface coverings, based on a review of the literature and regulations, and to…		2919	B&C	B&C - Flooring	B&C - Flooring - Playground	Synthetic Grass - SG-07	(not specified)		Market	Asia - Israel	(not specified)	1	Cluster	(check)	GC-MS	n	3253	CASRN	85-68-7	Benzyl butyl phthalate		Phthalates	0	0.015						0.015	<LOD
180	191	Negev_2021	Negev	2021	Hazardous chemicals in outdoor and indoor surfaces: artificial turf and laminate flooring	https://doi.org/10.1038/s41370-021-00396-4	Journal of Exposure Science and Environmental Epidemiology	Artificial turf; Synthetic playground surfaces; Synthetic grass; Laminate flooring; Phthalates; Trace metals	Background: Synthetic materials, increasingly used for indoor and outdoor surfaces including homes and playgrounds, may contain toxic chemicals. Infants have a higher potential of exposure to chemicals in these materials, which may pose a risk to their health. Objective: To understand potential risks related to outdoor surface coverings, based on a review of the literature and regulations, and to…		2920	B&C	B&C - Flooring	B&C - Flooring - Playground	Synthetic Grass - SG-08	(not specified)		Market	Asia - Israel	(not specified)	1	Cluster	(check)	GC-MS	n	3253	CASRN	85-68-7	Benzyl butyl phthalate		Phthalates	0	0.015						0.015	<LOD
181	192	Negev_2021	Negev	2021	Hazardous chemicals in outdoor and indoor surfaces: artificial turf and laminate flooring	https://doi.org/10.1038/s41370-021-00396-4	Journal of Exposure Science and Environmental Epidemiology	Artificial turf; Synthetic playground surfaces; Synthetic grass; Laminate flooring; Phthalates; Trace metals	Background: Synthetic materials, increasingly used for indoor and outdoor surfaces including homes and playgrounds, may contain toxic chemicals. Infants have a higher potential of exposure to chemicals in these materials, which may pose a risk to their health. Objective: To understand potential risks related to outdoor surface coverings, based on a review of the literature and regulations, and to…		2913	B&C	B&C - Flooring	B&C - Flooring - Playground	Synthetic Grass - SG-01	(not specified)		Market	Asia - Israel	(not specified)	1	Cluster	None	XRF	n	3588	Substance - Element	nan	Mercury	Hg	Metals	0	10						10	<LOD
182	193	Negev_2021	Negev	2021	Hazardous chemicals in outdoor and indoor surfaces: artificial turf and laminate flooring	https://doi.org/10.1038/s41370-021-00396-4	Journal of Exposure Science and Environmental Epidemiology	Artificial turf; Synthetic playground surfaces; Synthetic grass; Laminate flooring; Phthalates; Trace metals	Background: Synthetic materials, increasingly used for indoor and outdoor surfaces including homes and playgrounds, may contain toxic chemicals. Infants have a higher potential of exposure to chemicals in these materials, which may pose a risk to their health. Objective: To understand potential risks related to outdoor surface coverings, based on a review of the literature and regulations, and to…		2915	B&C	B&C - Flooring	B&C - Flooring - Playground	Synthetic Grass - SG-03	(not specified)		Market	Asia - Israel	(not specified)	1	Cluster	None	XRF	n	3588	Substance - Element	nan	Mercury	Hg	Metals	0	10						10	<LOD
183	194	Negev_2021	Negev	2021	Hazardous chemicals in outdoor and indoor surfaces: artificial turf and laminate flooring	https://doi.org/10.1038/s41370-021-00396-4	Journal of Exposure Science and Environmental Epidemiology	Artificial turf; Synthetic playground surfaces; Synthetic grass; Laminate flooring; Phthalates; Trace metals	Background: Synthetic materials, increasingly used for indoor and outdoor surfaces including homes and playgrounds, may contain toxic chemicals. Infants have a higher potential of exposure to chemicals in these materials, which may pose a risk to their health. Objective: To understand potential risks related to outdoor surface coverings, based on a review of the literature and regulations, and to…		2916	B&C	B&C - Flooring	B&C - Flooring - Playground	Synthetic Grass - SG-04	(not specified)		Market	Asia - Israel	(not specified)	1	Cluster	None	XRF	n	3588	Substance - Element	nan	Mercury	Hg	Metals	0	10						10	<LOD
184	195	Negev_2021	Negev	2021	Hazardous chemicals in outdoor and indoor surfaces: artificial turf and laminate flooring	https://doi.org/10.1038/s41370-021-00396-4	Journal of Exposure Science and Environmental Epidemiology	Artificial turf; Synthetic playground surfaces; Synthetic grass; Laminate flooring; Phthalates; Trace metals	Background: Synthetic materials, increasingly used for indoor and outdoor surfaces including homes and playgrounds, may contain toxic chemicals. Infants have a higher potential of exposure to chemicals in these materials, which may pose a risk to their health. Objective: To understand potential risks related to outdoor surface coverings, based on a review of the literature and regulations, and to…		2918	B&C	B&C - Flooring	B&C - Flooring - Playground	Synthetic Grass - SG-06	(not specified)		Market	Asia - Israel	(not specified)	1	Cluster	None	XRF	n	3588	Substance - Element	nan	Mercury	Hg	Metals	0	10						10	<LOD
185	196	Negev_2021	Negev	2021	Hazardous chemicals in outdoor and indoor surfaces: artificial turf and laminate flooring	https://doi.org/10.1038/s41370-021-00396-4	Journal of Exposure Science and Environmental Epidemiology	Artificial turf; Synthetic playground surfaces; Synthetic grass; Laminate flooring; Phthalates; Trace metals	Background: Synthetic materials, increasingly used for indoor and outdoor surfaces including homes and playgrounds, may contain toxic chemicals. Infants have a higher potential of exposure to chemicals in these materials, which may pose a risk to their health. Objective: To understand potential risks related to outdoor surface coverings, based on a review of the literature and regulations, and to…		2919	B&C	B&C - Flooring	B&C - Flooring - Playground	Synthetic Grass - SG-07	(not specified)		Market	Asia - Israel	(not specified)	1	Cluster	None	XRF	n	3588	Substance - Element	nan	Mercury	Hg	Metals	0	10						10	<LOD
186	197	Negev_2021	Negev	2021	Hazardous chemicals in outdoor and indoor surfaces: artificial turf and laminate flooring	https://doi.org/10.1038/s41370-021-00396-4	Journal of Exposure Science and Environmental Epidemiology	Artificial turf; Synthetic playground surfaces; Synthetic grass; Laminate flooring; Phthalates; Trace metals	Background: Synthetic materials, increasingly used for indoor and outdoor surfaces including homes and playgrounds, may contain toxic chemicals. Infants have a higher potential of exposure to chemicals in these materials, which may pose a risk to their health. Objective: To understand potential risks related to outdoor surface coverings, based on a review of the literature and regulations, and to…		2913	B&C	B&C - Flooring	B&C - Flooring - Playground	Synthetic Grass - SG-01	(not specified)		Market	Asia - Israel	(not specified)	1	Cluster	None	XRF	n	3584	Substance - Element	nan	Lead	Pb	Metals	0	10						10	<LOD
187	198	Negev_2021	Negev	2021	Hazardous chemicals in outdoor and indoor surfaces: artificial turf and laminate flooring	https://doi.org/10.1038/s41370-021-00396-4	Journal of Exposure Science and Environmental Epidemiology	Artificial turf; Synthetic playground surfaces; Synthetic grass; Laminate flooring; Phthalates; Trace metals	Background: Synthetic materials, increasingly used for indoor and outdoor surfaces including homes and playgrounds, may contain toxic chemicals. Infants have a higher potential of exposure to chemicals in these materials, which may pose a risk to their health. Objective: To understand potential risks related to outdoor surface coverings, based on a review of the literature and regulations, and to…		2915	B&C	B&C - Flooring	B&C - Flooring - Playground	Synthetic Grass - SG-03	(not specified)		Market	Asia - Israel	(not specified)	1	Cluster	None	XRF	n	3584	Substance - Element	nan	Lead	Pb	Metals	0	10						10	<LOD
188	199	Negev_2021	Negev	2021	Hazardous chemicals in outdoor and indoor surfaces: artificial turf and laminate flooring	https://doi.org/10.1038/s41370-021-00396-4	Journal of Exposure Science and Environmental Epidemiology	Artificial turf; Synthetic playground surfaces; Synthetic grass; Laminate flooring; Phthalates; Trace metals	Background: Synthetic materials, increasingly used for indoor and outdoor surfaces including homes and playgrounds, may contain toxic chemicals. Infants have a higher potential of exposure to chemicals in these materials, which may pose a risk to their health. Objective: To understand potential risks related to outdoor surface coverings, based on a review of the literature and regulations, and to…		2918	B&C	B&C - Flooring	B&C - Flooring - Playground	Synthetic Grass - SG-06	(not specified)		Market	Asia - Israel	(not specified)	1	Cluster	None	XRF	n	3584	Substance - Element	nan	Lead	Pb	Metals	0	10						10	<LOD
189	200	Negev_2021	Negev	2021	Hazardous chemicals in outdoor and indoor surfaces: artificial turf and laminate flooring	https://doi.org/10.1038/s41370-021-00396-4	Journal of Exposure Science and Environmental Epidemiology	Artificial turf; Synthetic playground surfaces; Synthetic grass; Laminate flooring; Phthalates; Trace metals	Background: Synthetic materials, increasingly used for indoor and outdoor surfaces including homes and playgrounds, may contain toxic chemicals. Infants have a higher potential of exposure to chemicals in these materials, which may pose a risk to their health. Objective: To understand potential risks related to outdoor surface coverings, based on a review of the literature and regulations, and to…		2919	B&C	B&C - Flooring	B&C - Flooring - Playground	Synthetic Grass - SG-07	(not specified)		Market	Asia - Israel	(not specified)	1	Cluster	None	XRF	n	3584	Substance - Element	nan	Lead	Pb	Metals	0	10						10	<LOD
190	201	Negev_2021	Negev	2021	Hazardous chemicals in outdoor and indoor surfaces: artificial turf and laminate flooring	https://doi.org/10.1038/s41370-021-00396-4	Journal of Exposure Science and Environmental Epidemiology	Artificial turf; Synthetic playground surfaces; Synthetic grass; Laminate flooring; Phthalates; Trace metals	Background: Synthetic materials, increasingly used for indoor and outdoor surfaces including homes and playgrounds, may contain toxic chemicals. Infants have a higher potential of exposure to chemicals in these materials, which may pose a risk to their health. Objective: To understand potential risks related to outdoor surface coverings, based on a review of the literature and regulations, and to…		2913	B&C	B&C - Flooring	B&C - Flooring - Playground	Synthetic Grass - SG-01	(not specified)		Market	Asia - Israel	(not specified)	1	Cluster	None	XRF	n	3566	Substance - Element	nan	Arsenic	As	Metals	0	10						10	<LOD
191	202	Negev_2021	Negev	2021	Hazardous chemicals in outdoor and indoor surfaces: artificial turf and laminate flooring	https://doi.org/10.1038/s41370-021-00396-4	Journal of Exposure Science and Environmental Epidemiology	Artificial turf; Synthetic playground surfaces; Synthetic grass; Laminate flooring; Phthalates; Trace metals	Background: Synthetic materials, increasingly used for indoor and outdoor surfaces including homes and playgrounds, may contain toxic chemicals. Infants have a higher potential of exposure to chemicals in these materials, which may pose a risk to their health. Objective: To understand potential risks related to outdoor surface coverings, based on a review of the literature and regulations, and to…		2915	B&C	B&C - Flooring	B&C - Flooring - Playground	Synthetic Grass - SG-03	(not specified)		Market	Asia - Israel	(not specified)	1	Cluster	None	XRF	n	3566	Substance - Element	nan	Arsenic	As	Metals	0	10						10	<LOD
192	203	Negev_2021	Negev	2021	Hazardous chemicals in outdoor and indoor surfaces: artificial turf and laminate flooring	https://doi.org/10.1038/s41370-021-00396-4	Journal of Exposure Science and Environmental Epidemiology	Artificial turf; Synthetic playground surfaces; Synthetic grass; Laminate flooring; Phthalates; Trace metals	Background: Synthetic materials, increasingly used for indoor and outdoor surfaces including homes and playgrounds, may contain toxic chemicals. Infants have a higher potential of exposure to chemicals in these materials, which may pose a risk to their health. Objective: To understand potential risks related to outdoor surface coverings, based on a review of the literature and regulations, and to…		2916	B&C	B&C - Flooring	B&C - Flooring - Playground	Synthetic Grass - SG-04	(not specified)		Market	Asia - Israel	(not specified)	1	Cluster	None	XRF	n	3566	Substance - Element	nan	Arsenic	As	Metals	0	10						10	<LOD
193	204	Negev_2021	Negev	2021	Hazardous chemicals in outdoor and indoor surfaces: artificial turf and laminate flooring	https://doi.org/10.1038/s41370-021-00396-4	Journal of Exposure Science and Environmental Epidemiology	Artificial turf; Synthetic playground surfaces; Synthetic grass; Laminate flooring; Phthalates; Trace metals	Background: Synthetic materials, increasingly used for indoor and outdoor surfaces including homes and playgrounds, may contain toxic chemicals. Infants have a higher potential of exposure to chemicals in these materials, which may pose a risk to their health. Objective: To understand potential risks related to outdoor surface coverings, based on a review of the literature and regulations, and to…		2918	B&C	B&C - Flooring	B&C - Flooring - Playground	Synthetic Grass - SG-06	(not specified)		Market	Asia - Israel	(not specified)	1	Cluster	None	XRF	n	3566	Substance - Element	nan	Arsenic	As	Metals	0	10						10	<LOD
194	205	Negev_2021	Negev	2021	Hazardous chemicals in outdoor and indoor surfaces: artificial turf and laminate flooring	https://doi.org/10.1038/s41370-021-00396-4	Journal of Exposure Science and Environmental Epidemiology	Artificial turf; Synthetic playground surfaces; Synthetic grass; Laminate flooring; Phthalates; Trace metals	Background: Synthetic materials, increasingly used for indoor and outdoor surfaces including homes and playgrounds, may contain toxic chemicals. Infants have a higher potential of exposure to chemicals in these materials, which may pose a risk to their health. Objective: To understand potential risks related to outdoor surface coverings, based on a review of the literature and regulations, and to…		2919	B&C	B&C - Flooring	B&C - Flooring - Playground	Synthetic Grass - SG-07	(not specified)		Market	Asia - Israel	(not specified)	1	Cluster	None	XRF	n	3566	Substance - Element	nan	Arsenic	As	Metals	0	10						10	<LOD
195	206	Negev_2021	Negev	2021	Hazardous chemicals in outdoor and indoor surfaces: artificial turf and laminate flooring	https://doi.org/10.1038/s41370-021-00396-4	Journal of Exposure Science and Environmental Epidemiology	Artificial turf; Synthetic playground surfaces; Synthetic grass; Laminate flooring; Phthalates; Trace metals	Background: Synthetic materials, increasingly used for indoor and outdoor surfaces including homes and playgrounds, may contain toxic chemicals. Infants have a higher potential of exposure to chemicals in these materials, which may pose a risk to their health. Objective: To understand potential risks related to outdoor surface coverings, based on a review of the literature and regulations, and to…		2914	B&C	B&C - Flooring	B&C - Flooring - Playground	Synthetic Grass - SG-02	(not specified)		Market	Asia - Israel	(not specified)	1	Cluster	None	XRF	n	3573	Substance - Element	nan	Chromium	Cr	Metals	100				5710			5710	mean
196	207	Negev_2021	Negev	2021	Hazardous chemicals in outdoor and indoor surfaces: artificial turf and laminate flooring	https://doi.org/10.1038/s41370-021-00396-4	Journal of Exposure Science and Environmental Epidemiology	Artificial turf; Synthetic playground surfaces; Synthetic grass; Laminate flooring; Phthalates; Trace metals	Background: Synthetic materials, increasingly used for indoor and outdoor surfaces including homes and playgrounds, may contain toxic chemicals. Infants have a higher potential of exposure to chemicals in these materials, which may pose a risk to their health. Objective: To understand potential risks related to outdoor surface coverings, based on a review of the literature and regulations, and to…		2914	B&C	B&C - Flooring	B&C - Flooring - Playground	Synthetic Grass - SG-02	(not specified)		Market	Asia - Israel	(not specified)	1	Cluster	None	XRF	n	3584	Substance - Element	nan	Lead	Pb	Metals	100				2530			2530	mean
197	208	Negev_2021	Negev	2021	Hazardous chemicals in outdoor and indoor surfaces: artificial turf and laminate flooring	https://doi.org/10.1038/s41370-021-00396-4	Journal of Exposure Science and Environmental Epidemiology	Artificial turf; Synthetic playground surfaces; Synthetic grass; Laminate flooring; Phthalates; Trace metals	Background: Synthetic materials, increasingly used for indoor and outdoor surfaces including homes and playgrounds, may contain toxic chemicals. Infants have a higher potential of exposure to chemicals in these materials, which may pose a risk to their health. Objective: To understand potential risks related to outdoor surface coverings, based on a review of the literature and regulations, and to…		2920	B&C	B&C - Flooring	B&C - Flooring - Playground	Synthetic Grass - SG-08	(not specified)		Market	Asia - Israel	(not specified)	1	Cluster	None	XRF	n	3584	Substance - Element	nan	Lead	Pb	Metals	100				1760			1760	mean
198	209	Negev_2021	Negev	2021	Hazardous chemicals in outdoor and indoor surfaces: artificial turf and laminate flooring	https://doi.org/10.1038/s41370-021-00396-4	Journal of Exposure Science and Environmental Epidemiology	Artificial turf; Synthetic playground surfaces; Synthetic grass; Laminate flooring; Phthalates; Trace metals	Background: Synthetic materials, increasingly used for indoor and outdoor surfaces including homes and playgrounds, may contain toxic chemicals. Infants have a higher potential of exposure to chemicals in these materials, which may pose a risk to their health. Objective: To understand potential risks related to outdoor surface coverings, based on a review of the literature and regulations, and to…		2917	B&C	B&C - Flooring	B&C - Flooring - Playground	Synthetic Grass - SG-05	(not specified)		Market	Asia - Israel	(not specified)	1	Cluster	None	XRF	n	3584	Substance - Element	nan	Lead	Pb	Metals	100				1200			1200	mean
199	210	Negev_2021	Negev	2021	Hazardous chemicals in outdoor and indoor surfaces: artificial turf and laminate flooring	https://doi.org/10.1038/s41370-021-00396-4	Journal of Exposure Science and Environmental Epidemiology	Artificial turf; Synthetic playground surfaces; Synthetic grass; Laminate flooring; Phthalates; Trace metals	Background: Synthetic materials, increasingly used for indoor and outdoor surfaces including homes and playgrounds, may contain toxic chemicals. Infants have a higher potential of exposure to chemicals in these materials, which may pose a risk to their health. Objective: To understand potential risks related to outdoor surface coverings, based on a review of the literature and regulations, and to…		2914	B&C	B&C - Flooring	B&C - Flooring - Playground	Synthetic Grass - SG-02	(not specified)		Market	Asia - Israel	(not specified)	1	Cluster	None	XRF	n	3566	Substance - Element	nan	Arsenic	As	Metals	100				480			480	mean
200	211	Negev_2021	Negev	2021	Hazardous chemicals in outdoor and indoor surfaces: artificial turf and laminate flooring	https://doi.org/10.1038/s41370-021-00396-4	Journal of Exposure Science and Environmental Epidemiology	Artificial turf; Synthetic playground surfaces; Synthetic grass; Laminate flooring; Phthalates; Trace metals	Background: Synthetic materials, increasingly used for indoor and outdoor surfaces including homes and playgrounds, may contain toxic chemicals. Infants have a higher potential of exposure to chemicals in these materials, which may pose a risk to their health. Objective: To understand potential risks related to outdoor surface coverings, based on a review of the literature and regulations, and to…		2920	B&C	B&C - Flooring	B&C - Flooring - Playground	Synthetic Grass - SG-08	(not specified)		Market	Asia - Israel	(not specified)	1	Cluster	None	XRF	n	3573	Substance - Element	nan	Chromium	Cr	Metals	100				360			360	mean
201	212	Negev_2021	Negev	2021	Hazardous chemicals in outdoor and indoor surfaces: artificial turf and laminate flooring	https://doi.org/10.1038/s41370-021-00396-4	Journal of Exposure Science and Environmental Epidemiology	Artificial turf; Synthetic playground surfaces; Synthetic grass; Laminate flooring; Phthalates; Trace metals	Background: Synthetic materials, increasingly used for indoor and outdoor surfaces including homes and playgrounds, may contain toxic chemicals. Infants have a higher potential of exposure to chemicals in these materials, which may pose a risk to their health. Objective: To understand potential risks related to outdoor surface coverings, based on a review of the literature and regulations, and to…		2917	B&C	B&C - Flooring	B&C - Flooring - Playground	Synthetic Grass - SG-05	(not specified)		Market	Asia - Israel	(not specified)	1	Cluster	None	XRF	n	3573	Substance - Element	nan	Chromium	Cr	Metals	100				270			270	mean
202	213	Negev_2021	Negev	2021	Hazardous chemicals in outdoor and indoor surfaces: artificial turf and laminate flooring	https://doi.org/10.1038/s41370-021-00396-4	Journal of Exposure Science and Environmental Epidemiology	Artificial turf; Synthetic playground surfaces; Synthetic grass; Laminate flooring; Phthalates; Trace metals	Background: Synthetic materials, increasingly used for indoor and outdoor surfaces including homes and playgrounds, may contain toxic chemicals. Infants have a higher potential of exposure to chemicals in these materials, which may pose a risk to their health. Objective: To understand potential risks related to outdoor surface coverings, based on a review of the literature and regulations, and to…		2917	B&C	B&C - Flooring	B&C - Flooring - Playground	Synthetic Grass - SG-05	(not specified)		Market	Asia - Israel	(not specified)	1	Cluster	None	XRF	n	3566	Substance - Element	nan	Arsenic	As	Metals	100				120			120	mean
203	214	Negev_2021	Negev	2021	Hazardous chemicals in outdoor and indoor surfaces: artificial turf and laminate flooring	https://doi.org/10.1038/s41370-021-00396-4	Journal of Exposure Science and Environmental Epidemiology	Artificial turf; Synthetic playground surfaces; Synthetic grass; Laminate flooring; Phthalates; Trace metals	Background: Synthetic materials, increasingly used for indoor and outdoor surfaces including homes and playgrounds, may contain toxic chemicals. Infants have a higher potential of exposure to chemicals in these materials, which may pose a risk to their health. Objective: To understand potential risks related to outdoor surface coverings, based on a review of the literature and regulations, and to…		2917	B&C	B&C - Flooring	B&C - Flooring - Playground	Synthetic Grass - SG-05	(not specified)		Market	Asia - Israel	(not specified)	1	Cluster	None	XRF	n	3588	Substance - Element	nan	Mercury	Hg	Metals	100				100			100	mean
204	215	Negev_2021	Negev	2021	Hazardous chemicals in outdoor and indoor surfaces: artificial turf and laminate flooring	https://doi.org/10.1038/s41370-021-00396-4	Journal of Exposure Science and Environmental Epidemiology	Artificial turf; Synthetic playground surfaces; Synthetic grass; Laminate flooring; Phthalates; Trace metals	Background: Synthetic materials, increasingly used for indoor and outdoor surfaces including homes and playgrounds, may contain toxic chemicals. Infants have a higher potential of exposure to chemicals in these materials, which may pose a risk to their health. Objective: To understand potential risks related to outdoor surface coverings, based on a review of the literature and regulations, and to…		2920	B&C	B&C - Flooring	B&C - Flooring - Playground	Synthetic Grass - SG-08	(not specified)		Market	Asia - Israel	(not specified)	1	Cluster	None	XRF	n	3566	Substance - Element	nan	Arsenic	As	Metals	100				90			90	mean
205	216	Negev_2021	Negev	2021	Hazardous chemicals in outdoor and indoor surfaces: artificial turf and laminate flooring	https://doi.org/10.1038/s41370-021-00396-4	Journal of Exposure Science and Environmental Epidemiology	Artificial turf; Synthetic playground surfaces; Synthetic grass; Laminate flooring; Phthalates; Trace metals	Background: Synthetic materials, increasingly used for indoor and outdoor surfaces including homes and playgrounds, may contain toxic chemicals. Infants have a higher potential of exposure to chemicals in these materials, which may pose a risk to their health. Objective: To understand potential risks related to outdoor surface coverings, based on a review of the literature and regulations, and to…		2914	B&C	B&C - Flooring	B&C - Flooring - Playground	Synthetic Grass - SG-02	(not specified)		Market	Asia - Israel	(not specified)	1	Cluster	None	XRF	n	3570	Substance - Element	nan	Cadmium	Cd	Metals	100				20			20	mean
206	217	Negev_2021	Negev	2021	Hazardous chemicals in outdoor and indoor surfaces: artificial turf and laminate flooring	https://doi.org/10.1038/s41370-021-00396-4	Journal of Exposure Science and Environmental Epidemiology	Artificial turf; Synthetic playground surfaces; Synthetic grass; Laminate flooring; Phthalates; Trace metals	Background: Synthetic materials, increasingly used for indoor and outdoor surfaces including homes and playgrounds, may contain toxic chemicals. Infants have a higher potential of exposure to chemicals in these materials, which may pose a risk to their health. Objective: To understand potential risks related to outdoor surface coverings, based on a review of the literature and regulations, and to…		2920	B&C	B&C - Flooring	B&C - Flooring - Playground	Synthetic Grass - SG-08	(not specified)		Market	Asia - Israel	(not specified)	1	Cluster	None	XRF	n	3588	Substance - Element	nan	Mercury	Hg	Metals	100				10			10	mean
207	218	Negev_2021	Negev	2021	Hazardous chemicals in outdoor and indoor surfaces: artificial turf and laminate flooring	https://doi.org/10.1038/s41370-021-00396-4	Journal of Exposure Science and Environmental Epidemiology	Artificial turf; Synthetic playground surfaces; Synthetic grass; Laminate flooring; Phthalates; Trace metals	Background: Synthetic materials, increasingly used for indoor and outdoor surfaces including homes and playgrounds, may contain toxic chemicals. Infants have a higher potential of exposure to chemicals in these materials, which may pose a risk to their health. Objective: To understand potential risks related to outdoor surface coverings, based on a review of the literature and regulations, and to…		2916	B&C	B&C - Flooring	B&C - Flooring - Playground	Synthetic Grass - SG-04	(not specified)		Market	Asia - Israel	(not specified)	1	Cluster	None	XRF	n	3584	Substance - Element	nan	Lead	Pb	Metals	100				10			10	mean
208	219	Negev_2021	Negev	2021	Hazardous chemicals in outdoor and indoor surfaces: artificial turf and laminate flooring	https://doi.org/10.1038/s41370-021-00396-4	Journal of Exposure Science and Environmental Epidemiology	Artificial turf; Synthetic playground surfaces; Synthetic grass; Laminate flooring; Phthalates; Trace metals	Background: Synthetic materials, increasingly used for indoor and outdoor surfaces including homes and playgrounds, may contain toxic chemicals. Infants have a higher potential of exposure to chemicals in these materials, which may pose a risk to their health. Objective: To understand potential risks related to outdoor surface coverings, based on a review of the literature and regulations, and to…		2914	B&C	B&C - Flooring	B&C - Flooring - Playground	Synthetic Grass - SG-02	(not specified)		Market	Asia - Israel	(not specified)	1	Cluster	None	XRF	n	3588	Substance - Element	nan	Mercury	Hg	Metals	0	10						10	<LOD
209	220	Negev_2021	Negev	2021	Hazardous chemicals in outdoor and indoor surfaces: artificial turf and laminate flooring	https://doi.org/10.1038/s41370-021-00396-4	Journal of Exposure Science and Environmental Epidemiology	Artificial turf; Synthetic playground surfaces; Synthetic grass; Laminate flooring; Phthalates; Trace metals	Background: Synthetic materials, increasingly used for indoor and outdoor surfaces including homes and playgrounds, may contain toxic chemicals. Infants have a higher potential of exposure to chemicals in these materials, which may pose a risk to their health. Objective: To understand potential risks related to outdoor surface coverings, based on a review of the literature and regulations, and to…		2931	B&C	B&C - Flooring	B&C - Flooring - Playground	Synthetic playground - Sample 1; color - Gray	(not specified)		Use	Asia - Israel	(not specified)	1	Cluster	None	XRF	n	3566	Substance - Element	nan	Arsenic	As	Metals	0	10						10	<LOD
210	221	Negev_2021	Negev	2021	Hazardous chemicals in outdoor and indoor surfaces: artificial turf and laminate flooring	https://doi.org/10.1038/s41370-021-00396-4	Journal of Exposure Science and Environmental Epidemiology	Artificial turf; Synthetic playground surfaces; Synthetic grass; Laminate flooring; Phthalates; Trace metals	Background: Synthetic materials, increasingly used for indoor and outdoor surfaces including homes and playgrounds, may contain toxic chemicals. Infants have a higher potential of exposure to chemicals in these materials, which may pose a risk to their health. Objective: To understand potential risks related to outdoor surface coverings, based on a review of the literature and regulations, and to…		2942	B&C	B&C - Flooring	B&C - Flooring - Playground	Synthetic playground - Sample 2; color - Green	(not specified)		Use	Asia - Israel	(not specified)	1	Cluster	None	XRF	n	3566	Substance - Element	nan	Arsenic	As	Metals	0	10						10	<LOD
211	222	Negev_2021	Negev	2021	Hazardous chemicals in outdoor and indoor surfaces: artificial turf and laminate flooring	https://doi.org/10.1038/s41370-021-00396-4	Journal of Exposure Science and Environmental Epidemiology	Artificial turf; Synthetic playground surfaces; Synthetic grass; Laminate flooring; Phthalates; Trace metals	Background: Synthetic materials, increasingly used for indoor and outdoor surfaces including homes and playgrounds, may contain toxic chemicals. Infants have a higher potential of exposure to chemicals in these materials, which may pose a risk to their health. Objective: To understand potential risks related to outdoor surface coverings, based on a review of the literature and regulations, and to…		2944	B&C	B&C - Flooring	B&C - Flooring - Playground	Synthetic playground - Sample 3; color - Gray/Green	(not specified)		Use	Asia - Israel	(not specified)	1	Cluster	None	XRF	n	3566	Substance - Element	nan	Arsenic	As	Metals	0	10						10	<LOD
212	223	Negev_2021	Negev	2021	Hazardous chemicals in outdoor and indoor surfaces: artificial turf and laminate flooring	https://doi.org/10.1038/s41370-021-00396-4	Journal of Exposure Science and Environmental Epidemiology	Artificial turf; Synthetic playground surfaces; Synthetic grass; Laminate flooring; Phthalates; Trace metals	Background: Synthetic materials, increasingly used for indoor and outdoor surfaces including homes and playgrounds, may contain toxic chemicals. Infants have a higher potential of exposure to chemicals in these materials, which may pose a risk to their health. Objective: To understand potential risks related to outdoor surface coverings, based on a review of the literature and regulations, and to…		2945	B&C	B&C - Flooring	B&C - Flooring - Playground	Synthetic playground - Sample 4; color - Gray/Green	(not specified)		Use	Asia - Israel	(not specified)	1	Cluster	None	XRF	n	3566	Substance - Element	nan	Arsenic	As	Metals	0	10						10	<LOD
213	224	Negev_2021	Negev	2021	Hazardous chemicals in outdoor and indoor surfaces: artificial turf and laminate flooring	https://doi.org/10.1038/s41370-021-00396-4	Journal of Exposure Science and Environmental Epidemiology	Artificial turf; Synthetic playground surfaces; Synthetic grass; Laminate flooring; Phthalates; Trace metals	Background: Synthetic materials, increasingly used for indoor and outdoor surfaces including homes and playgrounds, may contain toxic chemicals. Infants have a higher potential of exposure to chemicals in these materials, which may pose a risk to their health. Objective: To understand potential risks related to outdoor surface coverings, based on a review of the literature and regulations, and to…		2946	B&C	B&C - Flooring	B&C - Flooring - Playground	Synthetic playground - Sample 5; color - Gray/Green	(not specified)		Use	Asia - Israel	(not specified)	1	Cluster	None	XRF	n	3566	Substance - Element	nan	Arsenic	As	Metals	0	10						10	<LOD
214	225	Negev_2021	Negev	2021	Hazardous chemicals in outdoor and indoor surfaces: artificial turf and laminate flooring	https://doi.org/10.1038/s41370-021-00396-4	Journal of Exposure Science and Environmental Epidemiology	Artificial turf; Synthetic playground surfaces; Synthetic grass; Laminate flooring; Phthalates; Trace metals	Background: Synthetic materials, increasingly used for indoor and outdoor surfaces including homes and playgrounds, may contain toxic chemicals. Infants have a higher potential of exposure to chemicals in these materials, which may pose a risk to their health. Objective: To understand potential risks related to outdoor surface coverings, based on a review of the literature and regulations, and to…		2947	B&C	B&C - Flooring	B&C - Flooring - Playground	Synthetic playground - Sample 6; color - Brown	(not specified)		Use	Asia - Israel	(not specified)	1	Cluster	None	XRF	n	3566	Substance - Element	nan	Arsenic	As	Metals	0	10						10	<LOD
215	226	Negev_2021	Negev	2021	Hazardous chemicals in outdoor and indoor surfaces: artificial turf and laminate flooring	https://doi.org/10.1038/s41370-021-00396-4	Journal of Exposure Science and Environmental Epidemiology	Artificial turf; Synthetic playground surfaces; Synthetic grass; Laminate flooring; Phthalates; Trace metals	Background: Synthetic materials, increasingly used for indoor and outdoor surfaces including homes and playgrounds, may contain toxic chemicals. Infants have a higher potential of exposure to chemicals in these materials, which may pose a risk to their health. Objective: To understand potential risks related to outdoor surface coverings, based on a review of the literature and regulations, and to…		2948	B&C	B&C - Flooring	B&C - Flooring - Playground	Synthetic playground - Sample 7; color - Gray	(not specified)		Use	Asia - Israel	(not specified)	1	Cluster	None	XRF	n	3566	Substance - Element	nan	Arsenic	As	Metals	0	10						10	<LOD
216	227	Negev_2021	Negev	2021	Hazardous chemicals in outdoor and indoor surfaces: artificial turf and laminate flooring	https://doi.org/10.1038/s41370-021-00396-4	Journal of Exposure Science and Environmental Epidemiology	Artificial turf; Synthetic playground surfaces; Synthetic grass; Laminate flooring; Phthalates; Trace metals	Background: Synthetic materials, increasingly used for indoor and outdoor surfaces including homes and playgrounds, may contain toxic chemicals. Infants have a higher potential of exposure to chemicals in these materials, which may pose a risk to their health. Objective: To understand potential risks related to outdoor surface coverings, based on a review of the literature and regulations, and to…		2950	B&C	B&C - Flooring	B&C - Flooring - Playground	Synthetic playground - Sample 9; color - Blue	(not specified)		Use	Asia - Israel	(not specified)	1	Cluster	None	XRF	n	3566	Substance - Element	nan	Arsenic	As	Metals	0	10						10	<LOD
217	228	Negev_2021	Negev	2021	Hazardous chemicals in outdoor and indoor surfaces: artificial turf and laminate flooring	https://doi.org/10.1038/s41370-021-00396-4	Journal of Exposure Science and Environmental Epidemiology	Artificial turf; Synthetic playground surfaces; Synthetic grass; Laminate flooring; Phthalates; Trace metals	Background: Synthetic materials, increasingly used for indoor and outdoor surfaces including homes and playgrounds, may contain toxic chemicals. Infants have a higher potential of exposure to chemicals in these materials, which may pose a risk to their health. Objective: To understand potential risks related to outdoor surface coverings, based on a review of the literature and regulations, and to…		2921	B&C	B&C - Flooring	B&C - Flooring - Playground	Synthetic playground - Sample 10; color - Brown	(not specified)		Use	Asia - Israel	(not specified)	1	Cluster	None	XRF	n	3566	Substance - Element	nan	Arsenic	As	Metals	0	10						10	<LOD
218	229	Negev_2021	Negev	2021	Hazardous chemicals in outdoor and indoor surfaces: artificial turf and laminate flooring	https://doi.org/10.1038/s41370-021-00396-4	Journal of Exposure Science and Environmental Epidemiology	Artificial turf; Synthetic playground surfaces; Synthetic grass; Laminate flooring; Phthalates; Trace metals	Background: Synthetic materials, increasingly used for indoor and outdoor surfaces including homes and playgrounds, may contain toxic chemicals. Infants have a higher potential of exposure to chemicals in these materials, which may pose a risk to their health. Objective: To understand potential risks related to outdoor surface coverings, based on a review of the literature and regulations, and to…		2922	B&C	B&C - Flooring	B&C - Flooring - Playground	Synthetic playground - Sample 11; color - Yellow	(not specified)		Use	Asia - Israel	(not specified)	1	Cluster	None	XRF	n	3566	Substance - Element	nan	Arsenic	As	Metals	0	10						10	<LOD
219	230	Negev_2021	Negev	2021	Hazardous chemicals in outdoor and indoor surfaces: artificial turf and laminate flooring	https://doi.org/10.1038/s41370-021-00396-4	Journal of Exposure Science and Environmental Epidemiology	Artificial turf; Synthetic playground surfaces; Synthetic grass; Laminate flooring; Phthalates; Trace metals	Background: Synthetic materials, increasingly used for indoor and outdoor surfaces including homes and playgrounds, may contain toxic chemicals. Infants have a higher potential of exposure to chemicals in these materials, which may pose a risk to their health. Objective: To understand potential risks related to outdoor surface coverings, based on a review of the literature and regulations, and to…		2923	B&C	B&C - Flooring	B&C - Flooring - Playground	Synthetic playground - Sample 12; color - Blue	(not specified)		Use	Asia - Israel	(not specified)	1	Cluster	None	XRF	n	3566	Substance - Element	nan	Arsenic	As	Metals	0	10						10	<LOD
220	231	Negev_2021	Negev	2021	Hazardous chemicals in outdoor and indoor surfaces: artificial turf and laminate flooring	https://doi.org/10.1038/s41370-021-00396-4	Journal of Exposure Science and Environmental Epidemiology	Artificial turf; Synthetic playground surfaces; Synthetic grass; Laminate flooring; Phthalates; Trace metals	Background: Synthetic materials, increasingly used for indoor and outdoor surfaces including homes and playgrounds, may contain toxic chemicals. Infants have a higher potential of exposure to chemicals in these materials, which may pose a risk to their health. Objective: To understand potential risks related to outdoor surface coverings, based on a review of the literature and regulations, and to…		2925	B&C	B&C - Flooring	B&C - Flooring - Playground	Synthetic playground - Sample 14; color - Red	(not specified)		Use	Asia - Israel	(not specified)	1	Cluster	None	XRF	n	3566	Substance - Element	nan	Arsenic	As	Metals	0	10						10	<LOD
221	232	Negev_2021	Negev	2021	Hazardous chemicals in outdoor and indoor surfaces: artificial turf and laminate flooring	https://doi.org/10.1038/s41370-021-00396-4	Journal of Exposure Science and Environmental Epidemiology	Artificial turf; Synthetic playground surfaces; Synthetic grass; Laminate flooring; Phthalates; Trace metals	Background: Synthetic materials, increasingly used for indoor and outdoor surfaces including homes and playgrounds, may contain toxic chemicals. Infants have a higher potential of exposure to chemicals in these materials, which may pose a risk to their health. Objective: To understand potential risks related to outdoor surface coverings, based on a review of the literature and regulations, and to…		2926	B&C	B&C - Flooring	B&C - Flooring - Playground	Synthetic playground - Sample 15; color - Purple	(not specified)		Use	Asia - Israel	(not specified)	1	Cluster	None	XRF	n	3566	Substance - Element	nan	Arsenic	As	Metals	0	10						10	<LOD
222	233	Negev_2021	Negev	2021	Hazardous chemicals in outdoor and indoor surfaces: artificial turf and laminate flooring	https://doi.org/10.1038/s41370-021-00396-4	Journal of Exposure Science and Environmental Epidemiology	Artificial turf; Synthetic playground surfaces; Synthetic grass; Laminate flooring; Phthalates; Trace metals	Background: Synthetic materials, increasingly used for indoor and outdoor surfaces including homes and playgrounds, may contain toxic chemicals. Infants have a higher potential of exposure to chemicals in these materials, which may pose a risk to their health. Objective: To understand potential risks related to outdoor surface coverings, based on a review of the literature and regulations, and to…		2927	B&C	B&C - Flooring	B&C - Flooring - Playground	Synthetic playground - Sample 16; color - Yellow	(not specified)		Use	Asia - Israel	(not specified)	1	Cluster	None	XRF	n	3566	Substance - Element	nan	Arsenic	As	Metals	0	10						10	<LOD
223	234	Negev_2021	Negev	2021	Hazardous chemicals in outdoor and indoor surfaces: artificial turf and laminate flooring	https://doi.org/10.1038/s41370-021-00396-4	Journal of Exposure Science and Environmental Epidemiology	Artificial turf; Synthetic playground surfaces; Synthetic grass; Laminate flooring; Phthalates; Trace metals	Background: Synthetic materials, increasingly used for indoor and outdoor surfaces including homes and playgrounds, may contain toxic chemicals. Infants have a higher potential of exposure to chemicals in these materials, which may pose a risk to their health. Objective: To understand potential risks related to outdoor surface coverings, based on a review of the literature and regulations, and to…		2928	B&C	B&C - Flooring	B&C - Flooring - Playground	Synthetic playground - Sample 17; color - Yellow	(not specified)		Use	Asia - Israel	(not specified)	1	Cluster	None	XRF	n	3566	Substance - Element	nan	Arsenic	As	Metals	0	10						10	<LOD
224	235	Negev_2021	Negev	2021	Hazardous chemicals in outdoor and indoor surfaces: artificial turf and laminate flooring	https://doi.org/10.1038/s41370-021-00396-4	Journal of Exposure Science and Environmental Epidemiology	Artificial turf; Synthetic playground surfaces; Synthetic grass; Laminate flooring; Phthalates; Trace metals	Background: Synthetic materials, increasingly used for indoor and outdoor surfaces including homes and playgrounds, may contain toxic chemicals. Infants have a higher potential of exposure to chemicals in these materials, which may pose a risk to their health. Objective: To understand potential risks related to outdoor surface coverings, based on a review of the literature and regulations, and to…		2929	B&C	B&C - Flooring	B&C - Flooring - Playground	Synthetic playground - Sample 18; color - Green	(not specified)		Use	Asia - Israel	(not specified)	1	Cluster	None	XRF	n	3566	Substance - Element	nan	Arsenic	As	Metals	0	10						10	<LOD
225	236	Negev_2021	Negev	2021	Hazardous chemicals in outdoor and indoor surfaces: artificial turf and laminate flooring	https://doi.org/10.1038/s41370-021-00396-4	Journal of Exposure Science and Environmental Epidemiology	Artificial turf; Synthetic playground surfaces; Synthetic grass; Laminate flooring; Phthalates; Trace metals	Background: Synthetic materials, increasingly used for indoor and outdoor surfaces including homes and playgrounds, may contain toxic chemicals. Infants have a higher potential of exposure to chemicals in these materials, which may pose a risk to their health. Objective: To understand potential risks related to outdoor surface coverings, based on a review of the literature and regulations, and to…		2930	B&C	B&C - Flooring	B&C - Flooring - Playground	Synthetic playground - Sample 19; color - Red	(not specified)		Use	Asia - Israel	(not specified)	1	Cluster	None	XRF	n	3566	Substance - Element	nan	Arsenic	As	Metals	0	10						10	<LOD
226	237	Negev_2021	Negev	2021	Hazardous chemicals in outdoor and indoor surfaces: artificial turf and laminate flooring	https://doi.org/10.1038/s41370-021-00396-4	Journal of Exposure Science and Environmental Epidemiology	Artificial turf; Synthetic playground surfaces; Synthetic grass; Laminate flooring; Phthalates; Trace metals	Background: Synthetic materials, increasingly used for indoor and outdoor surfaces including homes and playgrounds, may contain toxic chemicals. Infants have a higher potential of exposure to chemicals in these materials, which may pose a risk to their health. Objective: To understand potential risks related to outdoor surface coverings, based on a review of the literature and regulations, and to…		2932	B&C	B&C - Flooring	B&C - Flooring - Playground	Synthetic playground - Sample 20; color - Blue	(not specified)		Use	Asia - Israel	(not specified)	1	Cluster	None	XRF	n	3566	Substance - Element	nan	Arsenic	As	Metals	0	10						10	<LOD
227	238	Negev_2021	Negev	2021	Hazardous chemicals in outdoor and indoor surfaces: artificial turf and laminate flooring	https://doi.org/10.1038/s41370-021-00396-4	Journal of Exposure Science and Environmental Epidemiology	Artificial turf; Synthetic playground surfaces; Synthetic grass; Laminate flooring; Phthalates; Trace metals	Background: Synthetic materials, increasingly used for indoor and outdoor surfaces including homes and playgrounds, may contain toxic chemicals. Infants have a higher potential of exposure to chemicals in these materials, which may pose a risk to their health. Objective: To understand potential risks related to outdoor surface coverings, based on a review of the literature and regulations, and to…		2933	B&C	B&C - Flooring	B&C - Flooring - Playground	Synthetic playground - Sample 21; color - Yellow	(not specified)		Use	Asia - Israel	(not specified)	1	Cluster	None	XRF	n	3566	Substance - Element	nan	Arsenic	As	Metals	0	10						10	<LOD
228	239	Negev_2021	Negev	2021	Hazardous chemicals in outdoor and indoor surfaces: artificial turf and laminate flooring	https://doi.org/10.1038/s41370-021-00396-4	Journal of Exposure Science and Environmental Epidemiology	Artificial turf; Synthetic playground surfaces; Synthetic grass; Laminate flooring; Phthalates; Trace metals	Background: Synthetic materials, increasingly used for indoor and outdoor surfaces including homes and playgrounds, may contain toxic chemicals. Infants have a higher potential of exposure to chemicals in these materials, which may pose a risk to their health. Objective: To understand potential risks related to outdoor surface coverings, based on a review of the literature and regulations, and to…		2934	B&C	B&C - Flooring	B&C - Flooring - Playground	Synthetic playground - Sample 22; color - Blue	(not specified)		Use	Asia - Israel	(not specified)	1	Cluster	None	XRF	n	3566	Substance - Element	nan	Arsenic	As	Metals	0	10						10	<LOD
229	240	Negev_2021	Negev	2021	Hazardous chemicals in outdoor and indoor surfaces: artificial turf and laminate flooring	https://doi.org/10.1038/s41370-021-00396-4	Journal of Exposure Science and Environmental Epidemiology	Artificial turf; Synthetic playground surfaces; Synthetic grass; Laminate flooring; Phthalates; Trace metals	Background: Synthetic materials, increasingly used for indoor and outdoor surfaces including homes and playgrounds, may contain toxic chemicals. Infants have a higher potential of exposure to chemicals in these materials, which may pose a risk to their health. Objective: To understand potential risks related to outdoor surface coverings, based on a review of the literature and regulations, and to…		2935	B&C	B&C - Flooring	B&C - Flooring - Playground	Synthetic playground - Sample 23; color - Red	(not specified)		Use	Asia - Israel	(not specified)	1	Cluster	None	XRF	n	3566	Substance - Element	nan	Arsenic	As	Metals	0	10						10	<LOD
230	241	Negev_2021	Negev	2021	Hazardous chemicals in outdoor and indoor surfaces: artificial turf and laminate flooring	https://doi.org/10.1038/s41370-021-00396-4	Journal of Exposure Science and Environmental Epidemiology	Artificial turf; Synthetic playground surfaces; Synthetic grass; Laminate flooring; Phthalates; Trace metals	Background: Synthetic materials, increasingly used for indoor and outdoor surfaces including homes and playgrounds, may contain toxic chemicals. Infants have a higher potential of exposure to chemicals in these materials, which may pose a risk to their health. Objective: To understand potential risks related to outdoor surface coverings, based on a review of the literature and regulations, and to…		2937	B&C	B&C - Flooring	B&C - Flooring - Playground	Synthetic playground - Sample 25; color - Green	(not specified)		Use	Asia - Israel	(not specified)	1	Cluster	None	XRF	n	3566	Substance - Element	nan	Arsenic	As	Metals	0	10						10	<LOD
231	242	Negev_2021	Negev	2021	Hazardous chemicals in outdoor and indoor surfaces: artificial turf and laminate flooring	https://doi.org/10.1038/s41370-021-00396-4	Journal of Exposure Science and Environmental Epidemiology	Artificial turf; Synthetic playground surfaces; Synthetic grass; Laminate flooring; Phthalates; Trace metals	Background: Synthetic materials, increasingly used for indoor and outdoor surfaces including homes and playgrounds, may contain toxic chemicals. Infants have a higher potential of exposure to chemicals in these materials, which may pose a risk to their health. Objective: To understand potential risks related to outdoor surface coverings, based on a review of the literature and regulations, and to…		2938	B&C	B&C - Flooring	B&C - Flooring - Playground	Synthetic playground - Sample 26; color - White	(not specified)		Use	Asia - Israel	(not specified)	1	Cluster	None	XRF	n	3566	Substance - Element	nan	Arsenic	As	Metals	0	10						10	<LOD
232	243	Negev_2021	Negev	2021	Hazardous chemicals in outdoor and indoor surfaces: artificial turf and laminate flooring	https://doi.org/10.1038/s41370-021-00396-4	Journal of Exposure Science and Environmental Epidemiology	Artificial turf; Synthetic playground surfaces; Synthetic grass; Laminate flooring; Phthalates; Trace metals	Background: Synthetic materials, increasingly used for indoor and outdoor surfaces including homes and playgrounds, may contain toxic chemicals. Infants have a higher potential of exposure to chemicals in these materials, which may pose a risk to their health. Objective: To understand potential risks related to outdoor surface coverings, based on a review of the literature and regulations, and to…		2939	B&C	B&C - Flooring	B&C - Flooring - Playground	Synthetic playground - Sample 27; color - Red	(not specified)		Use	Asia - Israel	(not specified)	1	Cluster	None	XRF	n	3566	Substance - Element	nan	Arsenic	As	Metals	0	10						10	<LOD
233	244	Negev_2021	Negev	2021	Hazardous chemicals in outdoor and indoor surfaces: artificial turf and laminate flooring	https://doi.org/10.1038/s41370-021-00396-4	Journal of Exposure Science and Environmental Epidemiology	Artificial turf; Synthetic playground surfaces; Synthetic grass; Laminate flooring; Phthalates; Trace metals	Background: Synthetic materials, increasingly used for indoor and outdoor surfaces including homes and playgrounds, may contain toxic chemicals. Infants have a higher potential of exposure to chemicals in these materials, which may pose a risk to their health. Objective: To understand potential risks related to outdoor surface coverings, based on a review of the literature and regulations, and to…		2940	B&C	B&C - Flooring	B&C - Flooring - Playground	Synthetic playground - Sample 28; color - Blue/Gray	(not specified)		Use	Asia - Israel	(not specified)	1	Cluster	None	XRF	n	3566	Substance - Element	nan	Arsenic	As	Metals	0	10						10	<LOD
234	245	Negev_2021	Negev	2021	Hazardous chemicals in outdoor and indoor surfaces: artificial turf and laminate flooring	https://doi.org/10.1038/s41370-021-00396-4	Journal of Exposure Science and Environmental Epidemiology	Artificial turf; Synthetic playground surfaces; Synthetic grass; Laminate flooring; Phthalates; Trace metals	Background: Synthetic materials, increasingly used for indoor and outdoor surfaces including homes and playgrounds, may contain toxic chemicals. Infants have a higher potential of exposure to chemicals in these materials, which may pose a risk to their health. Objective: To understand potential risks related to outdoor surface coverings, based on a review of the literature and regulations, and to…		2941	B&C	B&C - Flooring	B&C - Flooring - Playground	Synthetic playground - Sample 29; color - Green	(not specified)		Use	Asia - Israel	(not specified)	1	Cluster	None	XRF	n	3566	Substance - Element	nan	Arsenic	As	Metals	0	10						10	<LOD
235	246	Negev_2021	Negev	2021	Hazardous chemicals in outdoor and indoor surfaces: artificial turf and laminate flooring	https://doi.org/10.1038/s41370-021-00396-4	Journal of Exposure Science and Environmental Epidemiology	Artificial turf; Synthetic playground surfaces; Synthetic grass; Laminate flooring; Phthalates; Trace metals	Background: Synthetic materials, increasingly used for indoor and outdoor surfaces including homes and playgrounds, may contain toxic chemicals. Infants have a higher potential of exposure to chemicals in these materials, which may pose a risk to their health. Objective: To understand potential risks related to outdoor surface coverings, based on a review of the literature and regulations, and to…		2943	B&C	B&C - Flooring	B&C - Flooring - Playground	Synthetic playground - Sample 30; color - Dark Green	(not specified)		Use	Asia - Israel	(not specified)	1	Cluster	None	XRF	n	3566	Substance - Element	nan	Arsenic	As	Metals	0	10						10	<LOD
236	247	Negev_2021	Negev	2021	Hazardous chemicals in outdoor and indoor surfaces: artificial turf and laminate flooring	https://doi.org/10.1038/s41370-021-00396-4	Journal of Exposure Science and Environmental Epidemiology	Artificial turf; Synthetic playground surfaces; Synthetic grass; Laminate flooring; Phthalates; Trace metals	Background: Synthetic materials, increasingly used for indoor and outdoor surfaces including homes and playgrounds, may contain toxic chemicals. Infants have a higher potential of exposure to chemicals in these materials, which may pose a risk to their health. Objective: To understand potential risks related to outdoor surface coverings, based on a review of the literature and regulations, and to…		2943	B&C	B&C - Flooring	B&C - Flooring - Playground	Synthetic playground - Sample 30; color - Dark Green	(not specified)		Use	Asia - Israel	(not specified)	1	Cluster	None	XRF	n	3573	Substance - Element	nan	Chromium	Cr	Metals	0	10						10	<LOD
237	248	Negev_2021	Negev	2021	Hazardous chemicals in outdoor and indoor surfaces: artificial turf and laminate flooring	https://doi.org/10.1038/s41370-021-00396-4	Journal of Exposure Science and Environmental Epidemiology	Artificial turf; Synthetic playground surfaces; Synthetic grass; Laminate flooring; Phthalates; Trace metals	Background: Synthetic materials, increasingly used for indoor and outdoor surfaces including homes and playgrounds, may contain toxic chemicals. Infants have a higher potential of exposure to chemicals in these materials, which may pose a risk to their health. Objective: To understand potential risks related to outdoor surface coverings, based on a review of the literature and regulations, and to…		2926	B&C	B&C - Flooring	B&C - Flooring - Playground	Synthetic playground - Sample 15; color - Purple	(not specified)		Use	Asia - Israel	(not specified)	1	Cluster	None	XRF	n	3588	Substance - Element	nan	Mercury	Hg	Metals	0	10						10	<LOD
238	249	Negev_2021	Negev	2021	Hazardous chemicals in outdoor and indoor surfaces: artificial turf and laminate flooring	https://doi.org/10.1038/s41370-021-00396-4	Journal of Exposure Science and Environmental Epidemiology	Artificial turf; Synthetic playground surfaces; Synthetic grass; Laminate flooring; Phthalates; Trace metals	Background: Synthetic materials, increasingly used for indoor and outdoor surfaces including homes and playgrounds, may contain toxic chemicals. Infants have a higher potential of exposure to chemicals in these materials, which may pose a risk to their health. Objective: To understand potential risks related to outdoor surface coverings, based on a review of the literature and regulations, and to…		2928	B&C	B&C - Flooring	B&C - Flooring - Playground	Synthetic playground - Sample 17; color - Yellow	(not specified)		Use	Asia - Israel	(not specified)	1	Cluster	None	XRF	n	3588	Substance - Element	nan	Mercury	Hg	Metals	0	10						10	<LOD
239	250	Negev_2021	Negev	2021	Hazardous chemicals in outdoor and indoor surfaces: artificial turf and laminate flooring	https://doi.org/10.1038/s41370-021-00396-4	Journal of Exposure Science and Environmental Epidemiology	Artificial turf; Synthetic playground surfaces; Synthetic grass; Laminate flooring; Phthalates; Trace metals	Background: Synthetic materials, increasingly used for indoor and outdoor surfaces including homes and playgrounds, may contain toxic chemicals. Infants have a higher potential of exposure to chemicals in these materials, which may pose a risk to their health. Objective: To understand potential risks related to outdoor surface coverings, based on a review of the literature and regulations, and to…		2929	B&C	B&C - Flooring	B&C - Flooring - Playground	Synthetic playground - Sample 18; color - Green	(not specified)		Use	Asia - Israel	(not specified)	1	Cluster	None	XRF	n	3588	Substance - Element	nan	Mercury	Hg	Metals	0	10						10	<LOD
240	251	Negev_2021	Negev	2021	Hazardous chemicals in outdoor and indoor surfaces: artificial turf and laminate flooring	https://doi.org/10.1038/s41370-021-00396-4	Journal of Exposure Science and Environmental Epidemiology	Artificial turf; Synthetic playground surfaces; Synthetic grass; Laminate flooring; Phthalates; Trace metals	Background: Synthetic materials, increasingly used for indoor and outdoor surfaces including homes and playgrounds, may contain toxic chemicals. Infants have a higher potential of exposure to chemicals in these materials, which may pose a risk to their health. Objective: To understand potential risks related to outdoor surface coverings, based on a review of the literature and regulations, and to…		2930	B&C	B&C - Flooring	B&C - Flooring - Playground	Synthetic playground - Sample 19; color - Red	(not specified)		Use	Asia - Israel	(not specified)	1	Cluster	None	XRF	n	3588	Substance - Element	nan	Mercury	Hg	Metals	0	10						10	<LOD
241	252	Negev_2021	Negev	2021	Hazardous chemicals in outdoor and indoor surfaces: artificial turf and laminate flooring	https://doi.org/10.1038/s41370-021-00396-4	Journal of Exposure Science and Environmental Epidemiology	Artificial turf; Synthetic playground surfaces; Synthetic grass; Laminate flooring; Phthalates; Trace metals	Background: Synthetic materials, increasingly used for indoor and outdoor surfaces including homes and playgrounds, may contain toxic chemicals. Infants have a higher potential of exposure to chemicals in these materials, which may pose a risk to their health. Objective: To understand potential risks related to outdoor surface coverings, based on a review of the literature and regulations, and to…		2932	B&C	B&C - Flooring	B&C - Flooring - Playground	Synthetic playground - Sample 20; color - Blue	(not specified)		Use	Asia - Israel	(not specified)	1	Cluster	None	XRF	n	3588	Substance - Element	nan	Mercury	Hg	Metals	0	10						10	<LOD
242	253	Negev_2021	Negev	2021	Hazardous chemicals in outdoor and indoor surfaces: artificial turf and laminate flooring	https://doi.org/10.1038/s41370-021-00396-4	Journal of Exposure Science and Environmental Epidemiology	Artificial turf; Synthetic playground surfaces; Synthetic grass; Laminate flooring; Phthalates; Trace metals	Background: Synthetic materials, increasingly used for indoor and outdoor surfaces including homes and playgrounds, may contain toxic chemicals. Infants have a higher potential of exposure to chemicals in these materials, which may pose a risk to their health. Objective: To understand potential risks related to outdoor surface coverings, based on a review of the literature and regulations, and to…		2934	B&C	B&C - Flooring	B&C - Flooring - Playground	Synthetic playground - Sample 22; color - Blue	(not specified)		Use	Asia - Israel	(not specified)	1	Cluster	None	XRF	n	3588	Substance - Element	nan	Mercury	Hg	Metals	0	10						10	<LOD
243	254	Negev_2021	Negev	2021	Hazardous chemicals in outdoor and indoor surfaces: artificial turf and laminate flooring	https://doi.org/10.1038/s41370-021-00396-4	Journal of Exposure Science and Environmental Epidemiology	Artificial turf; Synthetic playground surfaces; Synthetic grass; Laminate flooring; Phthalates; Trace metals	Background: Synthetic materials, increasingly used for indoor and outdoor surfaces including homes and playgrounds, may contain toxic chemicals. Infants have a higher potential of exposure to chemicals in these materials, which may pose a risk to their health. Objective: To understand potential risks related to outdoor surface coverings, based on a review of the literature and regulations, and to…		2935	B&C	B&C - Flooring	B&C - Flooring - Playground	Synthetic playground - Sample 23; color - Red	(not specified)		Use	Asia - Israel	(not specified)	1	Cluster	None	XRF	n	3588	Substance - Element	nan	Mercury	Hg	Metals	0	10						10	<LOD
244	255	Negev_2021	Negev	2021	Hazardous chemicals in outdoor and indoor surfaces: artificial turf and laminate flooring	https://doi.org/10.1038/s41370-021-00396-4	Journal of Exposure Science and Environmental Epidemiology	Artificial turf; Synthetic playground surfaces; Synthetic grass; Laminate flooring; Phthalates; Trace metals	Background: Synthetic materials, increasingly used for indoor and outdoor surfaces including homes and playgrounds, may contain toxic chemicals. Infants have a higher potential of exposure to chemicals in these materials, which may pose a risk to their health. Objective: To understand potential risks related to outdoor surface coverings, based on a review of the literature and regulations, and to…		2923	B&C	B&C - Flooring	B&C - Flooring - Playground	Synthetic playground - Sample 12; color - Blue	(not specified)		Use	Asia - Israel	(not specified)	1	Cluster	None	XRF	n	3570	Substance - Element	nan	Cadmium	Cd	Metals	0	10						10	<LOD
245	256	Negev_2021	Negev	2021	Hazardous chemicals in outdoor and indoor surfaces: artificial turf and laminate flooring	https://doi.org/10.1038/s41370-021-00396-4	Journal of Exposure Science and Environmental Epidemiology	Artificial turf; Synthetic playground surfaces; Synthetic grass; Laminate flooring; Phthalates; Trace metals	Background: Synthetic materials, increasingly used for indoor and outdoor surfaces including homes and playgrounds, may contain toxic chemicals. Infants have a higher potential of exposure to chemicals in these materials, which may pose a risk to their health. Objective: To understand potential risks related to outdoor surface coverings, based on a review of the literature and regulations, and to…		2926	B&C	B&C - Flooring	B&C - Flooring - Playground	Synthetic playground - Sample 15; color - Purple	(not specified)		Use	Asia - Israel	(not specified)	1	Cluster	None	XRF	n	3570	Substance - Element	nan	Cadmium	Cd	Metals	0	10						10	<LOD
246	257	Negev_2021	Negev	2021	Hazardous chemicals in outdoor and indoor surfaces: artificial turf and laminate flooring	https://doi.org/10.1038/s41370-021-00396-4	Journal of Exposure Science and Environmental Epidemiology	Artificial turf; Synthetic playground surfaces; Synthetic grass; Laminate flooring; Phthalates; Trace metals	Background: Synthetic materials, increasingly used for indoor and outdoor surfaces including homes and playgrounds, may contain toxic chemicals. Infants have a higher potential of exposure to chemicals in these materials, which may pose a risk to their health. Objective: To understand potential risks related to outdoor surface coverings, based on a review of the literature and regulations, and to…		2928	B&C	B&C - Flooring	B&C - Flooring - Playground	Synthetic playground - Sample 17; color - Yellow	(not specified)		Use	Asia - Israel	(not specified)	1	Cluster	None	XRF	n	3570	Substance - Element	nan	Cadmium	Cd	Metals	0	10						10	<LOD
247	258	Negev_2021	Negev	2021	Hazardous chemicals in outdoor and indoor surfaces: artificial turf and laminate flooring	https://doi.org/10.1038/s41370-021-00396-4	Journal of Exposure Science and Environmental Epidemiology	Artificial turf; Synthetic playground surfaces; Synthetic grass; Laminate flooring; Phthalates; Trace metals	Background: Synthetic materials, increasingly used for indoor and outdoor surfaces including homes and playgrounds, may contain toxic chemicals. Infants have a higher potential of exposure to chemicals in these materials, which may pose a risk to their health. Objective: To understand potential risks related to outdoor surface coverings, based on a review of the literature and regulations, and to…		2929	B&C	B&C - Flooring	B&C - Flooring - Playground	Synthetic playground - Sample 18; color - Green	(not specified)		Use	Asia - Israel	(not specified)	1	Cluster	None	XRF	n	3570	Substance - Element	nan	Cadmium	Cd	Metals	0	10						10	<LOD
248	259	Negev_2021	Negev	2021	Hazardous chemicals in outdoor and indoor surfaces: artificial turf and laminate flooring	https://doi.org/10.1038/s41370-021-00396-4	Journal of Exposure Science and Environmental Epidemiology	Artificial turf; Synthetic playground surfaces; Synthetic grass; Laminate flooring; Phthalates; Trace metals	Background: Synthetic materials, increasingly used for indoor and outdoor surfaces including homes and playgrounds, may contain toxic chemicals. Infants have a higher potential of exposure to chemicals in these materials, which may pose a risk to their health. Objective: To understand potential risks related to outdoor surface coverings, based on a review of the literature and regulations, and to…		2930	B&C	B&C - Flooring	B&C - Flooring - Playground	Synthetic playground - Sample 19; color - Red	(not specified)		Use	Asia - Israel	(not specified)	1	Cluster	None	XRF	n	3570	Substance - Element	nan	Cadmium	Cd	Metals	0	10						10	<LOD
249	260	Negev_2021	Negev	2021	Hazardous chemicals in outdoor and indoor surfaces: artificial turf and laminate flooring	https://doi.org/10.1038/s41370-021-00396-4	Journal of Exposure Science and Environmental Epidemiology	Artificial turf; Synthetic playground surfaces; Synthetic grass; Laminate flooring; Phthalates; Trace metals	Background: Synthetic materials, increasingly used for indoor and outdoor surfaces including homes and playgrounds, may contain toxic chemicals. Infants have a higher potential of exposure to chemicals in these materials, which may pose a risk to their health. Objective: To understand potential risks related to outdoor surface coverings, based on a review of the literature and regulations, and to…		2932	B&C	B&C - Flooring	B&C - Flooring - Playground	Synthetic playground - Sample 20; color - Blue	(not specified)		Use	Asia - Israel	(not specified)	1	Cluster	None	XRF	n	3570	Substance - Element	nan	Cadmium	Cd	Metals	0	10						10	<LOD
250	261	Negev_2021	Negev	2021	Hazardous chemicals in outdoor and indoor surfaces: artificial turf and laminate flooring	https://doi.org/10.1038/s41370-021-00396-4	Journal of Exposure Science and Environmental Epidemiology	Artificial turf; Synthetic playground surfaces; Synthetic grass; Laminate flooring; Phthalates; Trace metals	Background: Synthetic materials, increasingly used for indoor and outdoor surfaces including homes and playgrounds, may contain toxic chemicals. Infants have a higher potential of exposure to chemicals in these materials, which may pose a risk to their health. Objective: To understand potential risks related to outdoor surface coverings, based on a review of the literature and regulations, and to…		2933	B&C	B&C - Flooring	B&C - Flooring - Playground	Synthetic playground - Sample 21; color - Yellow	(not specified)		Use	Asia - Israel	(not specified)	1	Cluster	None	XRF	n	3570	Substance - Element	nan	Cadmium	Cd	Metals	0	10						10	<LOD
251	262	Negev_2021	Negev	2021	Hazardous chemicals in outdoor and indoor surfaces: artificial turf and laminate flooring	https://doi.org/10.1038/s41370-021-00396-4	Journal of Exposure Science and Environmental Epidemiology	Artificial turf; Synthetic playground surfaces; Synthetic grass; Laminate flooring; Phthalates; Trace metals	Background: Synthetic materials, increasingly used for indoor and outdoor surfaces including homes and playgrounds, may contain toxic chemicals. Infants have a higher potential of exposure to chemicals in these materials, which may pose a risk to their health. Objective: To understand potential risks related to outdoor surface coverings, based on a review of the literature and regulations, and to…		2939	B&C	B&C - Flooring	B&C - Flooring - Playground	Synthetic playground - Sample 27; color - Red	(not specified)		Use	Asia - Israel	(not specified)	1	Cluster	None	XRF	n	3570	Substance - Element	nan	Cadmium	Cd	Metals	0	10						10	<LOD
252	263	Negev_2021	Negev	2021	Hazardous chemicals in outdoor and indoor surfaces: artificial turf and laminate flooring	https://doi.org/10.1038/s41370-021-00396-4	Journal of Exposure Science and Environmental Epidemiology	Artificial turf; Synthetic playground surfaces; Synthetic grass; Laminate flooring; Phthalates; Trace metals	Background: Synthetic materials, increasingly used for indoor and outdoor surfaces including homes and playgrounds, may contain toxic chemicals. Infants have a higher potential of exposure to chemicals in these materials, which may pose a risk to their health. Objective: To understand potential risks related to outdoor surface coverings, based on a review of the literature and regulations, and to…		2940	B&C	B&C - Flooring	B&C - Flooring - Playground	Synthetic playground - Sample 28; color - Blue/Gray	(not specified)		Use	Asia - Israel	(not specified)	1	Cluster	None	XRF	n	3570	Substance - Element	nan	Cadmium	Cd	Metals	0	10						10	<LOD
253	264	Negev_2021	Negev	2021	Hazardous chemicals in outdoor and indoor surfaces: artificial turf and laminate flooring	https://doi.org/10.1038/s41370-021-00396-4	Journal of Exposure Science and Environmental Epidemiology	Artificial turf; Synthetic playground surfaces; Synthetic grass; Laminate flooring; Phthalates; Trace metals	Background: Synthetic materials, increasingly used for indoor and outdoor surfaces including homes and playgrounds, may contain toxic chemicals. Infants have a higher potential of exposure to chemicals in these materials, which may pose a risk to their health. Objective: To understand potential risks related to outdoor surface coverings, based on a review of the literature and regulations, and to…		2943	B&C	B&C - Flooring	B&C - Flooring - Playground	Synthetic playground - Sample 30; color - Dark Green	(not specified)		Use	Asia - Israel	(not specified)	1	Cluster	None	XRF	n	3570	Substance - Element	nan	Cadmium	Cd	Metals	0	10						10	<LOD
254	265	Negev_2021	Negev	2021	Hazardous chemicals in outdoor and indoor surfaces: artificial turf and laminate flooring	https://doi.org/10.1038/s41370-021-00396-4	Journal of Exposure Science and Environmental Epidemiology	Artificial turf; Synthetic playground surfaces; Synthetic grass; Laminate flooring; Phthalates; Trace metals	Background: Synthetic materials, increasingly used for indoor and outdoor surfaces including homes and playgrounds, may contain toxic chemicals. Infants have a higher potential of exposure to chemicals in these materials, which may pose a risk to their health. Objective: To understand potential risks related to outdoor surface coverings, based on a review of the literature and regulations, and to…		2931	B&C	B&C - Flooring	B&C - Flooring - Playground	Synthetic playground - Sample 1; color - Gray	(not specified)		Use	Asia - Israel	(not specified)	1	Cluster	None	XRF	n	3584	Substance - Element	nan	Lead	Pb	Metals	0	10						10	<LOD
255	266	Negev_2021	Negev	2021	Hazardous chemicals in outdoor and indoor surfaces: artificial turf and laminate flooring	https://doi.org/10.1038/s41370-021-00396-4	Journal of Exposure Science and Environmental Epidemiology	Artificial turf; Synthetic playground surfaces; Synthetic grass; Laminate flooring; Phthalates; Trace metals	Background: Synthetic materials, increasingly used for indoor and outdoor surfaces including homes and playgrounds, may contain toxic chemicals. Infants have a higher potential of exposure to chemicals in these materials, which may pose a risk to their health. Objective: To understand potential risks related to outdoor surface coverings, based on a review of the literature and regulations, and to…		2944	B&C	B&C - Flooring	B&C - Flooring - Playground	Synthetic playground - Sample 3; color - Gray/Green	(not specified)		Use	Asia - Israel	(not specified)	1	Cluster	None	XRF	n	3584	Substance - Element	nan	Lead	Pb	Metals	0	10						10	<LOD
256	267	Negev_2021	Negev	2021	Hazardous chemicals in outdoor and indoor surfaces: artificial turf and laminate flooring	https://doi.org/10.1038/s41370-021-00396-4	Journal of Exposure Science and Environmental Epidemiology	Artificial turf; Synthetic playground surfaces; Synthetic grass; Laminate flooring; Phthalates; Trace metals	Background: Synthetic materials, increasingly used for indoor and outdoor surfaces including homes and playgrounds, may contain toxic chemicals. Infants have a higher potential of exposure to chemicals in these materials, which may pose a risk to their health. Objective: To understand potential risks related to outdoor surface coverings, based on a review of the literature and regulations, and to…		2947	B&C	B&C - Flooring	B&C - Flooring - Playground	Synthetic playground - Sample 6; color - Brown	(not specified)		Use	Asia - Israel	(not specified)	1	Cluster	None	XRF	n	3584	Substance - Element	nan	Lead	Pb	Metals	0	10						10	<LOD
257	268	Negev_2021	Negev	2021	Hazardous chemicals in outdoor and indoor surfaces: artificial turf and laminate flooring	https://doi.org/10.1038/s41370-021-00396-4	Journal of Exposure Science and Environmental Epidemiology	Artificial turf; Synthetic playground surfaces; Synthetic grass; Laminate flooring; Phthalates; Trace metals	Background: Synthetic materials, increasingly used for indoor and outdoor surfaces including homes and playgrounds, may contain toxic chemicals. Infants have a higher potential of exposure to chemicals in these materials, which may pose a risk to their health. Objective: To understand potential risks related to outdoor surface coverings, based on a review of the literature and regulations, and to…		2948	B&C	B&C - Flooring	B&C - Flooring - Playground	Synthetic playground - Sample 7; color - Gray	(not specified)		Use	Asia - Israel	(not specified)	1	Cluster	None	XRF	n	3584	Substance - Element	nan	Lead	Pb	Metals	0	10						10	<LOD
258	269	Negev_2021	Negev	2021	Hazardous chemicals in outdoor and indoor surfaces: artificial turf and laminate flooring	https://doi.org/10.1038/s41370-021-00396-4	Journal of Exposure Science and Environmental Epidemiology	Artificial turf; Synthetic playground surfaces; Synthetic grass; Laminate flooring; Phthalates; Trace metals	Background: Synthetic materials, increasingly used for indoor and outdoor surfaces including homes and playgrounds, may contain toxic chemicals. Infants have a higher potential of exposure to chemicals in these materials, which may pose a risk to their health. Objective: To understand potential risks related to outdoor surface coverings, based on a review of the literature and regulations, and to…		2949	B&C	B&C - Flooring	B&C - Flooring - Playground	Synthetic playground - Sample 8; color - Green	(not specified)		Use	Asia - Israel	(not specified)	1	Cluster	None	XRF	n	3584	Substance - Element	nan	Lead	Pb	Metals	0	10						10	<LOD
259	270	Negev_2021	Negev	2021	Hazardous chemicals in outdoor and indoor surfaces: artificial turf and laminate flooring	https://doi.org/10.1038/s41370-021-00396-4	Journal of Exposure Science and Environmental Epidemiology	Artificial turf; Synthetic playground surfaces; Synthetic grass; Laminate flooring; Phthalates; Trace metals	Background: Synthetic materials, increasingly used for indoor and outdoor surfaces including homes and playgrounds, may contain toxic chemicals. Infants have a higher potential of exposure to chemicals in these materials, which may pose a risk to their health. Objective: To understand potential risks related to outdoor surface coverings, based on a review of the literature and regulations, and to…		2950	B&C	B&C - Flooring	B&C - Flooring - Playground	Synthetic playground - Sample 9; color - Blue	(not specified)		Use	Asia - Israel	(not specified)	1	Cluster	None	XRF	n	3584	Substance - Element	nan	Lead	Pb	Metals	0	10						10	<LOD
260	271	Negev_2021	Negev	2021	Hazardous chemicals in outdoor and indoor surfaces: artificial turf and laminate flooring	https://doi.org/10.1038/s41370-021-00396-4	Journal of Exposure Science and Environmental Epidemiology	Artificial turf; Synthetic playground surfaces; Synthetic grass; Laminate flooring; Phthalates; Trace metals	Background: Synthetic materials, increasingly used for indoor and outdoor surfaces including homes and playgrounds, may contain toxic chemicals. Infants have a higher potential of exposure to chemicals in these materials, which may pose a risk to their health. Objective: To understand potential risks related to outdoor surface coverings, based on a review of the literature and regulations, and to…		2921	B&C	B&C - Flooring	B&C - Flooring - Playground	Synthetic playground - Sample 10; color - Brown	(not specified)		Use	Asia - Israel	(not specified)	1	Cluster	None	XRF	n	3584	Substance - Element	nan	Lead	Pb	Metals	0	10						10	<LOD
261	272	Negev_2021	Negev	2021	Hazardous chemicals in outdoor and indoor surfaces: artificial turf and laminate flooring	https://doi.org/10.1038/s41370-021-00396-4	Journal of Exposure Science and Environmental Epidemiology	Artificial turf; Synthetic playground surfaces; Synthetic grass; Laminate flooring; Phthalates; Trace metals	Background: Synthetic materials, increasingly used for indoor and outdoor surfaces including homes and playgrounds, may contain toxic chemicals. Infants have a higher potential of exposure to chemicals in these materials, which may pose a risk to their health. Objective: To understand potential risks related to outdoor surface coverings, based on a review of the literature and regulations, and to…		2922	B&C	B&C - Flooring	B&C - Flooring - Playground	Synthetic playground - Sample 11; color - Yellow	(not specified)		Use	Asia - Israel	(not specified)	1	Cluster	None	XRF	n	3584	Substance - Element	nan	Lead	Pb	Metals	0	10						10	<LOD
262	273	Negev_2021	Negev	2021	Hazardous chemicals in outdoor and indoor surfaces: artificial turf and laminate flooring	https://doi.org/10.1038/s41370-021-00396-4	Journal of Exposure Science and Environmental Epidemiology	Artificial turf; Synthetic playground surfaces; Synthetic grass; Laminate flooring; Phthalates; Trace metals	Background: Synthetic materials, increasingly used for indoor and outdoor surfaces including homes and playgrounds, may contain toxic chemicals. Infants have a higher potential of exposure to chemicals in these materials, which may pose a risk to their health. Objective: To understand potential risks related to outdoor surface coverings, based on a review of the literature and regulations, and to…		2923	B&C	B&C - Flooring	B&C - Flooring - Playground	Synthetic playground - Sample 12; color - Blue	(not specified)		Use	Asia - Israel	(not specified)	1	Cluster	None	XRF	n	3584	Substance - Element	nan	Lead	Pb	Metals	0	10						10	<LOD
263	274	Negev_2021	Negev	2021	Hazardous chemicals in outdoor and indoor surfaces: artificial turf and laminate flooring	https://doi.org/10.1038/s41370-021-00396-4	Journal of Exposure Science and Environmental Epidemiology	Artificial turf; Synthetic playground surfaces; Synthetic grass; Laminate flooring; Phthalates; Trace metals	Background: Synthetic materials, increasingly used for indoor and outdoor surfaces including homes and playgrounds, may contain toxic chemicals. Infants have a higher potential of exposure to chemicals in these materials, which may pose a risk to their health. Objective: To understand potential risks related to outdoor surface coverings, based on a review of the literature and regulations, and to…		2925	B&C	B&C - Flooring	B&C - Flooring - Playground	Synthetic playground - Sample 14; color - Red	(not specified)		Use	Asia - Israel	(not specified)	1	Cluster	None	XRF	n	3584	Substance - Element	nan	Lead	Pb	Metals	0	10						10	<LOD
264	275	Negev_2021	Negev	2021	Hazardous chemicals in outdoor and indoor surfaces: artificial turf and laminate flooring	https://doi.org/10.1038/s41370-021-00396-4	Journal of Exposure Science and Environmental Epidemiology	Artificial turf; Synthetic playground surfaces; Synthetic grass; Laminate flooring; Phthalates; Trace metals	Background: Synthetic materials, increasingly used for indoor and outdoor surfaces including homes and playgrounds, may contain toxic chemicals. Infants have a higher potential of exposure to chemicals in these materials, which may pose a risk to their health. Objective: To understand potential risks related to outdoor surface coverings, based on a review of the literature and regulations, and to…		2927	B&C	B&C - Flooring	B&C - Flooring - Playground	Synthetic playground - Sample 16; color - Yellow	(not specified)		Use	Asia - Israel	(not specified)	1	Cluster	None	XRF	n	3584	Substance - Element	nan	Lead	Pb	Metals	0	10						10	<LOD
265	276	Negev_2021	Negev	2021	Hazardous chemicals in outdoor and indoor surfaces: artificial turf and laminate flooring	https://doi.org/10.1038/s41370-021-00396-4	Journal of Exposure Science and Environmental Epidemiology	Artificial turf; Synthetic playground surfaces; Synthetic grass; Laminate flooring; Phthalates; Trace metals	Background: Synthetic materials, increasingly used for indoor and outdoor surfaces including homes and playgrounds, may contain toxic chemicals. Infants have a higher potential of exposure to chemicals in these materials, which may pose a risk to their health. Objective: To understand potential risks related to outdoor surface coverings, based on a review of the literature and regulations, and to…		2947	B&C	B&C - Flooring	B&C - Flooring - Playground	Synthetic playground - Sample 6; color - Brown	(not specified)		Use	Asia - Israel	(not specified)	1	Cluster	None	XRF	n	3573	Substance - Element	nan	Chromium	Cr	Metals	100				4780			4780	mean
266	277	Negev_2021	Negev	2021	Hazardous chemicals in outdoor and indoor surfaces: artificial turf and laminate flooring	https://doi.org/10.1038/s41370-021-00396-4	Journal of Exposure Science and Environmental Epidemiology	Artificial turf; Synthetic playground surfaces; Synthetic grass; Laminate flooring; Phthalates; Trace metals	Background: Synthetic materials, increasingly used for indoor and outdoor surfaces including homes and playgrounds, may contain toxic chemicals. Infants have a higher potential of exposure to chemicals in these materials, which may pose a risk to their health. Objective: To understand potential risks related to outdoor surface coverings, based on a review of the literature and regulations, and to…		2931	B&C	B&C - Flooring	B&C - Flooring - Playground	Synthetic playground - Sample 1; color - Gray	(not specified)		Use	Asia - Israel	(not specified)	1	Cluster	None	XRF	n	3573	Substance - Element	nan	Chromium	Cr	Metals	100				3620			3620	mean
267	278	Negev_2021	Negev	2021	Hazardous chemicals in outdoor and indoor surfaces: artificial turf and laminate flooring	https://doi.org/10.1038/s41370-021-00396-4	Journal of Exposure Science and Environmental Epidemiology	Artificial turf; Synthetic playground surfaces; Synthetic grass; Laminate flooring; Phthalates; Trace metals	Background: Synthetic materials, increasingly used for indoor and outdoor surfaces including homes and playgrounds, may contain toxic chemicals. Infants have a higher potential of exposure to chemicals in these materials, which may pose a risk to their health. Objective: To understand potential risks related to outdoor surface coverings, based on a review of the literature and regulations, and to…		2924	B&C	B&C - Flooring	B&C - Flooring - Playground	Synthetic playground - Sample 13; color - Orange	(not specified)		Use	Asia - Israel	(not specified)	1	Cluster	None	XRF	n	3573	Substance - Element	nan	Chromium	Cr	Metals	100				830			830	mean
268	279	Negev_2021	Negev	2021	Hazardous chemicals in outdoor and indoor surfaces: artificial turf and laminate flooring	https://doi.org/10.1038/s41370-021-00396-4	Journal of Exposure Science and Environmental Epidemiology	Artificial turf; Synthetic playground surfaces; Synthetic grass; Laminate flooring; Phthalates; Trace metals	Background: Synthetic materials, increasingly used for indoor and outdoor surfaces including homes and playgrounds, may contain toxic chemicals. Infants have a higher potential of exposure to chemicals in these materials, which may pose a risk to their health. Objective: To understand potential risks related to outdoor surface coverings, based on a review of the literature and regulations, and to…		2949	B&C	B&C - Flooring	B&C - Flooring - Playground	Synthetic playground - Sample 8; color - Green	(not specified)		Use	Asia - Israel	(not specified)	1	Cluster	None	XRF	n	3573	Substance - Element	nan	Chromium	Cr	Metals	100				510			510	mean
269	280	Negev_2021	Negev	2021	Hazardous chemicals in outdoor and indoor surfaces: artificial turf and laminate flooring	https://doi.org/10.1038/s41370-021-00396-4	Journal of Exposure Science and Environmental Epidemiology	Artificial turf; Synthetic playground surfaces; Synthetic grass; Laminate flooring; Phthalates; Trace metals	Background: Synthetic materials, increasingly used for indoor and outdoor surfaces including homes and playgrounds, may contain toxic chemicals. Infants have a higher potential of exposure to chemicals in these materials, which may pose a risk to their health. Objective: To understand potential risks related to outdoor surface coverings, based on a review of the literature and regulations, and to…		2948	B&C	B&C - Flooring	B&C - Flooring - Playground	Synthetic playground - Sample 7; color - Gray	(not specified)		Use	Asia - Israel	(not specified)	1	Cluster	None	XRF	n	3573	Substance - Element	nan	Chromium	Cr	Metals	100				410			410	mean
270	281	Negev_2021	Negev	2021	Hazardous chemicals in outdoor and indoor surfaces: artificial turf and laminate flooring	https://doi.org/10.1038/s41370-021-00396-4	Journal of Exposure Science and Environmental Epidemiology	Artificial turf; Synthetic playground surfaces; Synthetic grass; Laminate flooring; Phthalates; Trace metals	Background: Synthetic materials, increasingly used for indoor and outdoor surfaces including homes and playgrounds, may contain toxic chemicals. Infants have a higher potential of exposure to chemicals in these materials, which may pose a risk to their health. Objective: To understand potential risks related to outdoor surface coverings, based on a review of the literature and regulations, and to…		2924	B&C	B&C - Flooring	B&C - Flooring - Playground	Synthetic playground - Sample 13; color - Orange	(not specified)		Use	Asia - Israel	(not specified)	1	Cluster	None	XRF	n	3570	Substance - Element	nan	Cadmium	Cd	Metals	100				380			380	mean
271	282	Negev_2021	Negev	2021	Hazardous chemicals in outdoor and indoor surfaces: artificial turf and laminate flooring	https://doi.org/10.1038/s41370-021-00396-4	Journal of Exposure Science and Environmental Epidemiology	Artificial turf; Synthetic playground surfaces; Synthetic grass; Laminate flooring; Phthalates; Trace metals	Background: Synthetic materials, increasingly used for indoor and outdoor surfaces including homes and playgrounds, may contain toxic chemicals. Infants have a higher potential of exposure to chemicals in these materials, which may pose a risk to their health. Objective: To understand potential risks related to outdoor surface coverings, based on a review of the literature and regulations, and to…		2946	B&C	B&C - Flooring	B&C - Flooring - Playground	Synthetic playground - Sample 5; color - Gray/Green	(not specified)		Use	Asia - Israel	(not specified)	1	Cluster	None	XRF	n	3573	Substance - Element	nan	Chromium	Cr	Metals	100				370			370	mean
272	283	Negev_2021	Negev	2021	Hazardous chemicals in outdoor and indoor surfaces: artificial turf and laminate flooring	https://doi.org/10.1038/s41370-021-00396-4	Journal of Exposure Science and Environmental Epidemiology	Artificial turf; Synthetic playground surfaces; Synthetic grass; Laminate flooring; Phthalates; Trace metals	Background: Synthetic materials, increasingly used for indoor and outdoor surfaces including homes and playgrounds, may contain toxic chemicals. Infants have a higher potential of exposure to chemicals in these materials, which may pose a risk to their health. Objective: To understand potential risks related to outdoor surface coverings, based on a review of the literature and regulations, and to…		2926	B&C	B&C - Flooring	B&C - Flooring - Playground	Synthetic playground - Sample 15; color - Purple	(not specified)		Use	Asia - Israel	(not specified)	1	Cluster	None	XRF	n	3573	Substance - Element	nan	Chromium	Cr	Metals	100				370			370	mean
273	284	Negev_2021	Negev	2021	Hazardous chemicals in outdoor and indoor surfaces: artificial turf and laminate flooring	https://doi.org/10.1038/s41370-021-00396-4	Journal of Exposure Science and Environmental Epidemiology	Artificial turf; Synthetic playground surfaces; Synthetic grass; Laminate flooring; Phthalates; Trace metals	Background: Synthetic materials, increasingly used for indoor and outdoor surfaces including homes and playgrounds, may contain toxic chemicals. Infants have a higher potential of exposure to chemicals in these materials, which may pose a risk to their health. Objective: To understand potential risks related to outdoor surface coverings, based on a review of the literature and regulations, and to…		2921	B&C	B&C - Flooring	B&C - Flooring - Playground	Synthetic playground - Sample 10; color - Brown	(not specified)		Use	Asia - Israel	(not specified)	1	Cluster	None	XRF	n	3573	Substance - Element	nan	Chromium	Cr	Metals	100				350			350	mean
274	285	Negev_2021	Negev	2021	Hazardous chemicals in outdoor and indoor surfaces: artificial turf and laminate flooring	https://doi.org/10.1038/s41370-021-00396-4	Journal of Exposure Science and Environmental Epidemiology	Artificial turf; Synthetic playground surfaces; Synthetic grass; Laminate flooring; Phthalates; Trace metals	Background: Synthetic materials, increasingly used for indoor and outdoor surfaces including homes and playgrounds, may contain toxic chemicals. Infants have a higher potential of exposure to chemicals in these materials, which may pose a risk to their health. Objective: To understand potential risks related to outdoor surface coverings, based on a review of the literature and regulations, and to…		2944	B&C	B&C - Flooring	B&C - Flooring - Playground	Synthetic playground - Sample 3; color - Gray/Green	(not specified)		Use	Asia - Israel	(not specified)	1	Cluster	None	XRF	n	3573	Substance - Element	nan	Chromium	Cr	Metals	100				310			310	mean
275	286	Negev_2021	Negev	2021	Hazardous chemicals in outdoor and indoor surfaces: artificial turf and laminate flooring	https://doi.org/10.1038/s41370-021-00396-4	Journal of Exposure Science and Environmental Epidemiology	Artificial turf; Synthetic playground surfaces; Synthetic grass; Laminate flooring; Phthalates; Trace metals	Background: Synthetic materials, increasingly used for indoor and outdoor surfaces including homes and playgrounds, may contain toxic chemicals. Infants have a higher potential of exposure to chemicals in these materials, which may pose a risk to their health. Objective: To understand potential risks related to outdoor surface coverings, based on a review of the literature and regulations, and to…		2945	B&C	B&C - Flooring	B&C - Flooring - Playground	Synthetic playground - Sample 4; color - Gray/Green	(not specified)		Use	Asia - Israel	(not specified)	1	Cluster	None	XRF	n	3573	Substance - Element	nan	Chromium	Cr	Metals	100				270			270	mean
276	287	Negev_2021	Negev	2021	Hazardous chemicals in outdoor and indoor surfaces: artificial turf and laminate flooring	https://doi.org/10.1038/s41370-021-00396-4	Journal of Exposure Science and Environmental Epidemiology	Artificial turf; Synthetic playground surfaces; Synthetic grass; Laminate flooring; Phthalates; Trace metals	Background: Synthetic materials, increasingly used for indoor and outdoor surfaces including homes and playgrounds, may contain toxic chemicals. Infants have a higher potential of exposure to chemicals in these materials, which may pose a risk to their health. Objective: To understand potential risks related to outdoor surface coverings, based on a review of the literature and regulations, and to…		2942	B&C	B&C - Flooring	B&C - Flooring - Playground	Synthetic playground - Sample 2; color - Green	(not specified)		Use	Asia - Israel	(not specified)	1	Cluster	None	XRF	n	3573	Substance - Element	nan	Chromium	Cr	Metals	100				260			260	mean
277	288	Negev_2021	Negev	2021	Hazardous chemicals in outdoor and indoor surfaces: artificial turf and laminate flooring	https://doi.org/10.1038/s41370-021-00396-4	Journal of Exposure Science and Environmental Epidemiology	Artificial turf; Synthetic playground surfaces; Synthetic grass; Laminate flooring; Phthalates; Trace metals	Background: Synthetic materials, increasingly used for indoor and outdoor surfaces including homes and playgrounds, may contain toxic chemicals. Infants have a higher potential of exposure to chemicals in these materials, which may pose a risk to their health. Objective: To understand potential risks related to outdoor surface coverings, based on a review of the literature and regulations, and to…		2950	B&C	B&C - Flooring	B&C - Flooring - Playground	Synthetic playground - Sample 9; color - Blue	(not specified)		Use	Asia - Israel	(not specified)	1	Cluster	None	XRF	n	3573	Substance - Element	nan	Chromium	Cr	Metals	100				220			220	mean
278	289	Negev_2021	Negev	2021	Hazardous chemicals in outdoor and indoor surfaces: artificial turf and laminate flooring	https://doi.org/10.1038/s41370-021-00396-4	Journal of Exposure Science and Environmental Epidemiology	Artificial turf; Synthetic playground surfaces; Synthetic grass; Laminate flooring; Phthalates; Trace metals	Background: Synthetic materials, increasingly used for indoor and outdoor surfaces including homes and playgrounds, may contain toxic chemicals. Infants have a higher potential of exposure to chemicals in these materials, which may pose a risk to their health. Objective: To understand potential risks related to outdoor surface coverings, based on a review of the literature and regulations, and to…		2949	B&C	B&C - Flooring	B&C - Flooring - Playground	Synthetic playground - Sample 8; color - Green	(not specified)		Use	Asia - Israel	(not specified)	1	Cluster	None	XRF	n	3570	Substance - Element	nan	Cadmium	Cd	Metals	100				220			220	mean
279	290	Negev_2021	Negev	2021	Hazardous chemicals in outdoor and indoor surfaces: artificial turf and laminate flooring	https://doi.org/10.1038/s41370-021-00396-4	Journal of Exposure Science and Environmental Epidemiology	Artificial turf; Synthetic playground surfaces; Synthetic grass; Laminate flooring; Phthalates; Trace metals	Background: Synthetic materials, increasingly used for indoor and outdoor surfaces including homes and playgrounds, may contain toxic chemicals. Infants have a higher potential of exposure to chemicals in these materials, which may pose a risk to their health. Objective: To understand potential risks related to outdoor surface coverings, based on a review of the literature and regulations, and to…		2923	B&C	B&C - Flooring	B&C - Flooring - Playground	Synthetic playground - Sample 12; color - Blue	(not specified)		Use	Asia - Israel	(not specified)	1	Cluster	None	XRF	n	3573	Substance - Element	nan	Chromium	Cr	Metals	100				190			190	mean
280	291	Negev_2021	Negev	2021	Hazardous chemicals in outdoor and indoor surfaces: artificial turf and laminate flooring	https://doi.org/10.1038/s41370-021-00396-4	Journal of Exposure Science and Environmental Epidemiology	Artificial turf; Synthetic playground surfaces; Synthetic grass; Laminate flooring; Phthalates; Trace metals	Background: Synthetic materials, increasingly used for indoor and outdoor surfaces including homes and playgrounds, may contain toxic chemicals. Infants have a higher potential of exposure to chemicals in these materials, which may pose a risk to their health. Objective: To understand potential risks related to outdoor surface coverings, based on a review of the literature and regulations, and to…		2922	B&C	B&C - Flooring	B&C - Flooring - Playground	Synthetic playground - Sample 11; color - Yellow	(not specified)		Use	Asia - Israel	(not specified)	1	Cluster	None	XRF	n	3573	Substance - Element	nan	Chromium	Cr	Metals	100				180			180	mean
281	292	Negev_2021	Negev	2021	Hazardous chemicals in outdoor and indoor surfaces: artificial turf and laminate flooring	https://doi.org/10.1038/s41370-021-00396-4	Journal of Exposure Science and Environmental Epidemiology	Artificial turf; Synthetic playground surfaces; Synthetic grass; Laminate flooring; Phthalates; Trace metals	Background: Synthetic materials, increasingly used for indoor and outdoor surfaces including homes and playgrounds, may contain toxic chemicals. Infants have a higher potential of exposure to chemicals in these materials, which may pose a risk to their health. Objective: To understand potential risks related to outdoor surface coverings, based on a review of the literature and regulations, and to…		2924	B&C	B&C - Flooring	B&C - Flooring - Playground	Synthetic playground - Sample 13; color - Orange	(not specified)		Use	Asia - Israel	(not specified)	1	Cluster	None	XRF	n	3588	Substance - Element	nan	Mercury	Hg	Metals	100				160			160	mean
282	293	Negev_2021	Negev	2021	Hazardous chemicals in outdoor and indoor surfaces: artificial turf and laminate flooring	https://doi.org/10.1038/s41370-021-00396-4	Journal of Exposure Science and Environmental Epidemiology	Artificial turf; Synthetic playground surfaces; Synthetic grass; Laminate flooring; Phthalates; Trace metals	Background: Synthetic materials, increasingly used for indoor and outdoor surfaces including homes and playgrounds, may contain toxic chemicals. Infants have a higher potential of exposure to chemicals in these materials, which may pose a risk to their health. Objective: To understand potential risks related to outdoor surface coverings, based on a review of the literature and regulations, and to…		2925	B&C	B&C - Flooring	B&C - Flooring - Playground	Synthetic playground - Sample 14; color - Red	(not specified)		Use	Asia - Israel	(not specified)	1	Cluster	None	XRF	n	3573	Substance - Element	nan	Chromium	Cr	Metals	100				150			150	mean
283	294	Negev_2021	Negev	2021	Hazardous chemicals in outdoor and indoor surfaces: artificial turf and laminate flooring	https://doi.org/10.1038/s41370-021-00396-4	Journal of Exposure Science and Environmental Epidemiology	Artificial turf; Synthetic playground surfaces; Synthetic grass; Laminate flooring; Phthalates; Trace metals	Background: Synthetic materials, increasingly used for indoor and outdoor surfaces including homes and playgrounds, may contain toxic chemicals. Infants have a higher potential of exposure to chemicals in these materials, which may pose a risk to their health. Objective: To understand potential risks related to outdoor surface coverings, based on a review of the literature and regulations, and to…		2925	B&C	B&C - Flooring	B&C - Flooring - Playground	Synthetic playground - Sample 14; color - Red	(not specified)		Use	Asia - Israel	(not specified)	1	Cluster	None	XRF	n	3588	Substance - Element	nan	Mercury	Hg	Metals	100				140			140	mean
284	295	Negev_2021	Negev	2021	Hazardous chemicals in outdoor and indoor surfaces: artificial turf and laminate flooring	https://doi.org/10.1038/s41370-021-00396-4	Journal of Exposure Science and Environmental Epidemiology	Artificial turf; Synthetic playground surfaces; Synthetic grass; Laminate flooring; Phthalates; Trace metals	Background: Synthetic materials, increasingly used for indoor and outdoor surfaces including homes and playgrounds, may contain toxic chemicals. Infants have a higher potential of exposure to chemicals in these materials, which may pose a risk to their health. Objective: To understand potential risks related to outdoor surface coverings, based on a review of the literature and regulations, and to…		2934	B&C	B&C - Flooring	B&C - Flooring - Playground	Synthetic playground - Sample 22; color - Blue	(not specified)		Use	Asia - Israel	(not specified)	1	Cluster	None	XRF	n	3573	Substance - Element	nan	Chromium	Cr	Metals	100				120			120	mean
285	296	Negev_2021	Negev	2021	Hazardous chemicals in outdoor and indoor surfaces: artificial turf and laminate flooring	https://doi.org/10.1038/s41370-021-00396-4	Journal of Exposure Science and Environmental Epidemiology	Artificial turf; Synthetic playground surfaces; Synthetic grass; Laminate flooring; Phthalates; Trace metals	Background: Synthetic materials, increasingly used for indoor and outdoor surfaces including homes and playgrounds, may contain toxic chemicals. Infants have a higher potential of exposure to chemicals in these materials, which may pose a risk to their health. Objective: To understand potential risks related to outdoor surface coverings, based on a review of the literature and regulations, and to…		2950	B&C	B&C - Flooring	B&C - Flooring - Playground	Synthetic playground - Sample 9; color - Blue	(not specified)		Use	Asia - Israel	(not specified)	1	Cluster	None	XRF	n	3588	Substance - Element	nan	Mercury	Hg	Metals	100				100			100	mean
286	297	Negev_2021	Negev	2021	Hazardous chemicals in outdoor and indoor surfaces: artificial turf and laminate flooring	https://doi.org/10.1038/s41370-021-00396-4	Journal of Exposure Science and Environmental Epidemiology	Artificial turf; Synthetic playground surfaces; Synthetic grass; Laminate flooring; Phthalates; Trace metals	Background: Synthetic materials, increasingly used for indoor and outdoor surfaces including homes and playgrounds, may contain toxic chemicals. Infants have a higher potential of exposure to chemicals in these materials, which may pose a risk to their health. Objective: To understand potential risks related to outdoor surface coverings, based on a review of the literature and regulations, and to…		2921	B&C	B&C - Flooring	B&C - Flooring - Playground	Synthetic playground - Sample 10; color - Brown	(not specified)		Use	Asia - Israel	(not specified)	1	Cluster	None	XRF	n	3588	Substance - Element	nan	Mercury	Hg	Metals	100				100			100	mean
287	298	Negev_2021	Negev	2021	Hazardous chemicals in outdoor and indoor surfaces: artificial turf and laminate flooring	https://doi.org/10.1038/s41370-021-00396-4	Journal of Exposure Science and Environmental Epidemiology	Artificial turf; Synthetic playground surfaces; Synthetic grass; Laminate flooring; Phthalates; Trace metals	Background: Synthetic materials, increasingly used for indoor and outdoor surfaces including homes and playgrounds, may contain toxic chemicals. Infants have a higher potential of exposure to chemicals in these materials, which may pose a risk to their health. Objective: To understand potential risks related to outdoor surface coverings, based on a review of the literature and regulations, and to…		2922	B&C	B&C - Flooring	B&C - Flooring - Playground	Synthetic playground - Sample 11; color - Yellow	(not specified)		Use	Asia - Israel	(not specified)	1	Cluster	None	XRF	n	3588	Substance - Element	nan	Mercury	Hg	Metals	100				100			100	mean
288	299	Negev_2021	Negev	2021	Hazardous chemicals in outdoor and indoor surfaces: artificial turf and laminate flooring	https://doi.org/10.1038/s41370-021-00396-4	Journal of Exposure Science and Environmental Epidemiology	Artificial turf; Synthetic playground surfaces; Synthetic grass; Laminate flooring; Phthalates; Trace metals	Background: Synthetic materials, increasingly used for indoor and outdoor surfaces including homes and playgrounds, may contain toxic chemicals. Infants have a higher potential of exposure to chemicals in these materials, which may pose a risk to their health. Objective: To understand potential risks related to outdoor surface coverings, based on a review of the literature and regulations, and to…		2923	B&C	B&C - Flooring	B&C - Flooring - Playground	Synthetic playground - Sample 12; color - Blue	(not specified)		Use	Asia - Israel	(not specified)	1	Cluster	None	XRF	n	3588	Substance - Element	nan	Mercury	Hg	Metals	100				100			100	mean
289	300	Negev_2021	Negev	2021	Hazardous chemicals in outdoor and indoor surfaces: artificial turf and laminate flooring	https://doi.org/10.1038/s41370-021-00396-4	Journal of Exposure Science and Environmental Epidemiology	Artificial turf; Synthetic playground surfaces; Synthetic grass; Laminate flooring; Phthalates; Trace metals	Background: Synthetic materials, increasingly used for indoor and outdoor surfaces including homes and playgrounds, may contain toxic chemicals. Infants have a higher potential of exposure to chemicals in these materials, which may pose a risk to their health. Objective: To understand potential risks related to outdoor surface coverings, based on a review of the literature and regulations, and to…		2924	B&C	B&C - Flooring	B&C - Flooring - Playground	Synthetic playground - Sample 13; color - Orange	(not specified)		Use	Asia - Israel	(not specified)	1	Cluster	None	XRF	n	3584	Substance - Element	nan	Lead	Pb	Metals	100				90			90	mean
290	301	Negev_2021	Negev	2021	Hazardous chemicals in outdoor and indoor surfaces: artificial turf and laminate flooring	https://doi.org/10.1038/s41370-021-00396-4	Journal of Exposure Science and Environmental Epidemiology	Artificial turf; Synthetic playground surfaces; Synthetic grass; Laminate flooring; Phthalates; Trace metals	Background: Synthetic materials, increasingly used for indoor and outdoor surfaces including homes and playgrounds, may contain toxic chemicals. Infants have a higher potential of exposure to chemicals in these materials, which may pose a risk to their health. Objective: To understand potential risks related to outdoor surface coverings, based on a review of the literature and regulations, and to…		2932	B&C	B&C - Flooring	B&C - Flooring - Playground	Synthetic playground - Sample 20; color - Blue	(not specified)		Use	Asia - Israel	(not specified)	1	Cluster	None	XRF	n	3573	Substance - Element	nan	Chromium	Cr	Metals	100				70			70	mean
291	302	Negev_2021	Negev	2021	Hazardous chemicals in outdoor and indoor surfaces: artificial turf and laminate flooring	https://doi.org/10.1038/s41370-021-00396-4	Journal of Exposure Science and Environmental Epidemiology	Artificial turf; Synthetic playground surfaces; Synthetic grass; Laminate flooring; Phthalates; Trace metals	Background: Synthetic materials, increasingly used for indoor and outdoor surfaces including homes and playgrounds, may contain toxic chemicals. Infants have a higher potential of exposure to chemicals in these materials, which may pose a risk to their health. Objective: To understand potential risks related to outdoor surface coverings, based on a review of the literature and regulations, and to…		2927	B&C	B&C - Flooring	B&C - Flooring - Playground	Synthetic playground - Sample 16; color - Yellow	(not specified)		Use	Asia - Israel	(not specified)	1	Cluster	None	XRF	n	3573	Substance - Element	nan	Chromium	Cr	Metals	100				60			60	mean
292	303	Negev_2021	Negev	2021	Hazardous chemicals in outdoor and indoor surfaces: artificial turf and laminate flooring	https://doi.org/10.1038/s41370-021-00396-4	Journal of Exposure Science and Environmental Epidemiology	Artificial turf; Synthetic playground surfaces; Synthetic grass; Laminate flooring; Phthalates; Trace metals	Background: Synthetic materials, increasingly used for indoor and outdoor surfaces including homes and playgrounds, may contain toxic chemicals. Infants have a higher potential of exposure to chemicals in these materials, which may pose a risk to their health. Objective: To understand potential risks related to outdoor surface coverings, based on a review of the literature and regulations, and to…		2936	B&C	B&C - Flooring	B&C - Flooring - Playground	Synthetic playground - Sample 24; color - Brown/Red	(not specified)		Use	Asia - Israel	(not specified)	1	Cluster	None	XRF	n	3573	Substance - Element	nan	Chromium	Cr	Metals	100				60			60	mean
293	304	Negev_2021	Negev	2021	Hazardous chemicals in outdoor and indoor surfaces: artificial turf and laminate flooring	https://doi.org/10.1038/s41370-021-00396-4	Journal of Exposure Science and Environmental Epidemiology	Artificial turf; Synthetic playground surfaces; Synthetic grass; Laminate flooring; Phthalates; Trace metals	Background: Synthetic materials, increasingly used for indoor and outdoor surfaces including homes and playgrounds, may contain toxic chemicals. Infants have a higher potential of exposure to chemicals in these materials, which may pose a risk to their health. Objective: To understand potential risks related to outdoor surface coverings, based on a review of the literature and regulations, and to…		2935	B&C	B&C - Flooring	B&C - Flooring - Playground	Synthetic playground - Sample 23; color - Red	(not specified)		Use	Asia - Israel	(not specified)	1	Cluster	None	XRF	n	3573	Substance - Element	nan	Chromium	Cr	Metals	100				50			50	mean
294	305	Negev_2021	Negev	2021	Hazardous chemicals in outdoor and indoor surfaces: artificial turf and laminate flooring	https://doi.org/10.1038/s41370-021-00396-4	Journal of Exposure Science and Environmental Epidemiology	Artificial turf; Synthetic playground surfaces; Synthetic grass; Laminate flooring; Phthalates; Trace metals	Background: Synthetic materials, increasingly used for indoor and outdoor surfaces including homes and playgrounds, may contain toxic chemicals. Infants have a higher potential of exposure to chemicals in these materials, which may pose a risk to their health. Objective: To understand potential risks related to outdoor surface coverings, based on a review of the literature and regulations, and to…		2950	B&C	B&C - Flooring	B&C - Flooring - Playground	Synthetic playground - Sample 9; color - Blue	(not specified)		Use	Asia - Israel	(not specified)	1	Cluster	None	XRF	n	3570	Substance - Element	nan	Cadmium	Cd	Metals	100				50			50	mean
295	306	Negev_2021	Negev	2021	Hazardous chemicals in outdoor and indoor surfaces: artificial turf and laminate flooring	https://doi.org/10.1038/s41370-021-00396-4	Journal of Exposure Science and Environmental Epidemiology	Artificial turf; Synthetic playground surfaces; Synthetic grass; Laminate flooring; Phthalates; Trace metals	Background: Synthetic materials, increasingly used for indoor and outdoor surfaces including homes and playgrounds, may contain toxic chemicals. Infants have a higher potential of exposure to chemicals in these materials, which may pose a risk to their health. Objective: To understand potential risks related to outdoor surface coverings, based on a review of the literature and regulations, and to…		2929	B&C	B&C - Flooring	B&C - Flooring - Playground	Synthetic playground - Sample 18; color - Green	(not specified)		Use	Asia - Israel	(not specified)	1	Cluster	None	XRF	n	3573	Substance - Element	nan	Chromium	Cr	Metals	100				40			40	mean
296	307	Negev_2021	Negev	2021	Hazardous chemicals in outdoor and indoor surfaces: artificial turf and laminate flooring	https://doi.org/10.1038/s41370-021-00396-4	Journal of Exposure Science and Environmental Epidemiology	Artificial turf; Synthetic playground surfaces; Synthetic grass; Laminate flooring; Phthalates; Trace metals	Background: Synthetic materials, increasingly used for indoor and outdoor surfaces including homes and playgrounds, may contain toxic chemicals. Infants have a higher potential of exposure to chemicals in these materials, which may pose a risk to their health. Objective: To understand potential risks related to outdoor surface coverings, based on a review of the literature and regulations, and to…		2930	B&C	B&C - Flooring	B&C - Flooring - Playground	Synthetic playground - Sample 19; color - Red	(not specified)		Use	Asia - Israel	(not specified)	1	Cluster	None	XRF	n	3573	Substance - Element	nan	Chromium	Cr	Metals	100				40			40	mean
297	308	Negev_2021	Negev	2021	Hazardous chemicals in outdoor and indoor surfaces: artificial turf and laminate flooring	https://doi.org/10.1038/s41370-021-00396-4	Journal of Exposure Science and Environmental Epidemiology	Artificial turf; Synthetic playground surfaces; Synthetic grass; Laminate flooring; Phthalates; Trace metals	Background: Synthetic materials, increasingly used for indoor and outdoor surfaces including homes and playgrounds, may contain toxic chemicals. Infants have a higher potential of exposure to chemicals in these materials, which may pose a risk to their health. Objective: To understand potential risks related to outdoor surface coverings, based on a review of the literature and regulations, and to…		2933	B&C	B&C - Flooring	B&C - Flooring - Playground	Synthetic playground - Sample 21; color - Yellow	(not specified)		Use	Asia - Israel	(not specified)	1	Cluster	None	XRF	n	3573	Substance - Element	nan	Chromium	Cr	Metals	100				40			40	mean
298	309	Negev_2021	Negev	2021	Hazardous chemicals in outdoor and indoor surfaces: artificial turf and laminate flooring	https://doi.org/10.1038/s41370-021-00396-4	Journal of Exposure Science and Environmental Epidemiology	Artificial turf; Synthetic playground surfaces; Synthetic grass; Laminate flooring; Phthalates; Trace metals	Background: Synthetic materials, increasingly used for indoor and outdoor surfaces including homes and playgrounds, may contain toxic chemicals. Infants have a higher potential of exposure to chemicals in these materials, which may pose a risk to their health. Objective: To understand potential risks related to outdoor surface coverings, based on a review of the literature and regulations, and to…		2937	B&C	B&C - Flooring	B&C - Flooring - Playground	Synthetic playground - Sample 25; color - Green	(not specified)		Use	Asia - Israel	(not specified)	1	Cluster	None	XRF	n	3573	Substance - Element	nan	Chromium	Cr	Metals	100				40			40	mean
299	310	Negev_2021	Negev	2021	Hazardous chemicals in outdoor and indoor surfaces: artificial turf and laminate flooring	https://doi.org/10.1038/s41370-021-00396-4	Journal of Exposure Science and Environmental Epidemiology	Artificial turf; Synthetic playground surfaces; Synthetic grass; Laminate flooring; Phthalates; Trace metals	Background: Synthetic materials, increasingly used for indoor and outdoor surfaces including homes and playgrounds, may contain toxic chemicals. Infants have a higher potential of exposure to chemicals in these materials, which may pose a risk to their health. Objective: To understand potential risks related to outdoor surface coverings, based on a review of the literature and regulations, and to…		2938	B&C	B&C - Flooring	B&C - Flooring - Playground	Synthetic playground - Sample 26; color - White	(not specified)		Use	Asia - Israel	(not specified)	1	Cluster	None	XRF	n	3573	Substance - Element	nan	Chromium	Cr	Metals	100				40			40	mean
300	311	Negev_2021	Negev	2021	Hazardous chemicals in outdoor and indoor surfaces: artificial turf and laminate flooring	https://doi.org/10.1038/s41370-021-00396-4	Journal of Exposure Science and Environmental Epidemiology	Artificial turf; Synthetic playground surfaces; Synthetic grass; Laminate flooring; Phthalates; Trace metals	Background: Synthetic materials, increasingly used for indoor and outdoor surfaces including homes and playgrounds, may contain toxic chemicals. Infants have a higher potential of exposure to chemicals in these materials, which may pose a risk to their health. Objective: To understand potential risks related to outdoor surface coverings, based on a review of the literature and regulations, and to…		2941	B&C	B&C - Flooring	B&C - Flooring - Playground	Synthetic playground - Sample 29; color - Green	(not specified)		Use	Asia - Israel	(not specified)	1	Cluster	None	XRF	n	3573	Substance - Element	nan	Chromium	Cr	Metals	100				40			40	mean
301	312	Negev_2021	Negev	2021	Hazardous chemicals in outdoor and indoor surfaces: artificial turf and laminate flooring	https://doi.org/10.1038/s41370-021-00396-4	Journal of Exposure Science and Environmental Epidemiology	Artificial turf; Synthetic playground surfaces; Synthetic grass; Laminate flooring; Phthalates; Trace metals	Background: Synthetic materials, increasingly used for indoor and outdoor surfaces including homes and playgrounds, may contain toxic chemicals. Infants have a higher potential of exposure to chemicals in these materials, which may pose a risk to their health. Objective: To understand potential risks related to outdoor surface coverings, based on a review of the literature and regulations, and to…		2939	B&C	B&C - Flooring	B&C - Flooring - Playground	Synthetic playground - Sample 27; color - Red	(not specified)		Use	Asia - Israel	(not specified)	1	Cluster	None	XRF	n	3584	Substance - Element	nan	Lead	Pb	Metals	100				40			40	mean
302	313	Negev_2021	Negev	2021	Hazardous chemicals in outdoor and indoor surfaces: artificial turf and laminate flooring	https://doi.org/10.1038/s41370-021-00396-4	Journal of Exposure Science and Environmental Epidemiology	Artificial turf; Synthetic playground surfaces; Synthetic grass; Laminate flooring; Phthalates; Trace metals	Background: Synthetic materials, increasingly used for indoor and outdoor surfaces including homes and playgrounds, may contain toxic chemicals. Infants have a higher potential of exposure to chemicals in these materials, which may pose a risk to their health. Objective: To understand potential risks related to outdoor surface coverings, based on a review of the literature and regulations, and to…		2928	B&C	B&C - Flooring	B&C - Flooring - Playground	Synthetic playground - Sample 17; color - Yellow	(not specified)		Use	Asia - Israel	(not specified)	1	Cluster	None	XRF	n	3573	Substance - Element	nan	Chromium	Cr	Metals	100				30			30	mean
303	314	Negev_2021	Negev	2021	Hazardous chemicals in outdoor and indoor surfaces: artificial turf and laminate flooring	https://doi.org/10.1038/s41370-021-00396-4	Journal of Exposure Science and Environmental Epidemiology	Artificial turf; Synthetic playground surfaces; Synthetic grass; Laminate flooring; Phthalates; Trace metals	Background: Synthetic materials, increasingly used for indoor and outdoor surfaces including homes and playgrounds, may contain toxic chemicals. Infants have a higher potential of exposure to chemicals in these materials, which may pose a risk to their health. Objective: To understand potential risks related to outdoor surface coverings, based on a review of the literature and regulations, and to…		2939	B&C	B&C - Flooring	B&C - Flooring - Playground	Synthetic playground - Sample 27; color - Red	(not specified)		Use	Asia - Israel	(not specified)	1	Cluster	None	XRF	n	3573	Substance - Element	nan	Chromium	Cr	Metals	100				30			30	mean
304	315	Negev_2021	Negev	2021	Hazardous chemicals in outdoor and indoor surfaces: artificial turf and laminate flooring	https://doi.org/10.1038/s41370-021-00396-4	Journal of Exposure Science and Environmental Epidemiology	Artificial turf; Synthetic playground surfaces; Synthetic grass; Laminate flooring; Phthalates; Trace metals	Background: Synthetic materials, increasingly used for indoor and outdoor surfaces including homes and playgrounds, may contain toxic chemicals. Infants have a higher potential of exposure to chemicals in these materials, which may pose a risk to their health. Objective: To understand potential risks related to outdoor surface coverings, based on a review of the literature and regulations, and to…		2940	B&C	B&C - Flooring	B&C - Flooring - Playground	Synthetic playground - Sample 28; color - Blue/Gray	(not specified)		Use	Asia - Israel	(not specified)	1	Cluster	None	XRF	n	3573	Substance - Element	nan	Chromium	Cr	Metals	100				30			30	mean
305	316	Negev_2021	Negev	2021	Hazardous chemicals in outdoor and indoor surfaces: artificial turf and laminate flooring	https://doi.org/10.1038/s41370-021-00396-4	Journal of Exposure Science and Environmental Epidemiology	Artificial turf; Synthetic playground surfaces; Synthetic grass; Laminate flooring; Phthalates; Trace metals	Background: Synthetic materials, increasingly used for indoor and outdoor surfaces including homes and playgrounds, may contain toxic chemicals. Infants have a higher potential of exposure to chemicals in these materials, which may pose a risk to their health. Objective: To understand potential risks related to outdoor surface coverings, based on a review of the literature and regulations, and to…		2921	B&C	B&C - Flooring	B&C - Flooring - Playground	Synthetic playground - Sample 10; color - Brown	(not specified)		Use	Asia - Israel	(not specified)	1	Cluster	None	XRF	n	3570	Substance - Element	nan	Cadmium	Cd	Metals	100				30			30	mean
306	317	Negev_2021	Negev	2021	Hazardous chemicals in outdoor and indoor surfaces: artificial turf and laminate flooring	https://doi.org/10.1038/s41370-021-00396-4	Journal of Exposure Science and Environmental Epidemiology	Artificial turf; Synthetic playground surfaces; Synthetic grass; Laminate flooring; Phthalates; Trace metals	Background: Synthetic materials, increasingly used for indoor and outdoor surfaces including homes and playgrounds, may contain toxic chemicals. Infants have a higher potential of exposure to chemicals in these materials, which may pose a risk to their health. Objective: To understand potential risks related to outdoor surface coverings, based on a review of the literature and regulations, and to…		2925	B&C	B&C - Flooring	B&C - Flooring - Playground	Synthetic playground - Sample 14; color - Red	(not specified)		Use	Asia - Israel	(not specified)	1	Cluster	None	XRF	n	3570	Substance - Element	nan	Cadmium	Cd	Metals	100				30			30	mean
307	318	Negev_2021	Negev	2021	Hazardous chemicals in outdoor and indoor surfaces: artificial turf and laminate flooring	https://doi.org/10.1038/s41370-021-00396-4	Journal of Exposure Science and Environmental Epidemiology	Artificial turf; Synthetic playground surfaces; Synthetic grass; Laminate flooring; Phthalates; Trace metals	Background: Synthetic materials, increasingly used for indoor and outdoor surfaces including homes and playgrounds, may contain toxic chemicals. Infants have a higher potential of exposure to chemicals in these materials, which may pose a risk to their health. Objective: To understand potential risks related to outdoor surface coverings, based on a review of the literature and regulations, and to…		2934	B&C	B&C - Flooring	B&C - Flooring - Playground	Synthetic playground - Sample 22; color - Blue	(not specified)		Use	Asia - Israel	(not specified)	1	Cluster	None	XRF	n	3570	Substance - Element	nan	Cadmium	Cd	Metals	100				30			30	mean
308	319	Negev_2021	Negev	2021	Hazardous chemicals in outdoor and indoor surfaces: artificial turf and laminate flooring	https://doi.org/10.1038/s41370-021-00396-4	Journal of Exposure Science and Environmental Epidemiology	Artificial turf; Synthetic playground surfaces; Synthetic grass; Laminate flooring; Phthalates; Trace metals	Background: Synthetic materials, increasingly used for indoor and outdoor surfaces including homes and playgrounds, may contain toxic chemicals. Infants have a higher potential of exposure to chemicals in these materials, which may pose a risk to their health. Objective: To understand potential risks related to outdoor surface coverings, based on a review of the literature and regulations, and to…		2926	B&C	B&C - Flooring	B&C - Flooring - Playground	Synthetic playground - Sample 15; color - Purple	(not specified)		Use	Asia - Israel	(not specified)	1	Cluster	None	XRF	n	3584	Substance - Element	nan	Lead	Pb	Metals	100				30			30	mean
309	320	Negev_2021	Negev	2021	Hazardous chemicals in outdoor and indoor surfaces: artificial turf and laminate flooring	https://doi.org/10.1038/s41370-021-00396-4	Journal of Exposure Science and Environmental Epidemiology	Artificial turf; Synthetic playground surfaces; Synthetic grass; Laminate flooring; Phthalates; Trace metals	Background: Synthetic materials, increasingly used for indoor and outdoor surfaces including homes and playgrounds, may contain toxic chemicals. Infants have a higher potential of exposure to chemicals in these materials, which may pose a risk to their health. Objective: To understand potential risks related to outdoor surface coverings, based on a review of the literature and regulations, and to…		2928	B&C	B&C - Flooring	B&C - Flooring - Playground	Synthetic playground - Sample 17; color - Yellow	(not specified)		Use	Asia - Israel	(not specified)	1	Cluster	None	XRF	n	3584	Substance - Element	nan	Lead	Pb	Metals	100				30			30	mean
310	321	Negev_2021	Negev	2021	Hazardous chemicals in outdoor and indoor surfaces: artificial turf and laminate flooring	https://doi.org/10.1038/s41370-021-00396-4	Journal of Exposure Science and Environmental Epidemiology	Artificial turf; Synthetic playground surfaces; Synthetic grass; Laminate flooring; Phthalates; Trace metals	Background: Synthetic materials, increasingly used for indoor and outdoor surfaces including homes and playgrounds, may contain toxic chemicals. Infants have a higher potential of exposure to chemicals in these materials, which may pose a risk to their health. Objective: To understand potential risks related to outdoor surface coverings, based on a review of the literature and regulations, and to…		2934	B&C	B&C - Flooring	B&C - Flooring - Playground	Synthetic playground - Sample 22; color - Blue	(not specified)		Use	Asia - Israel	(not specified)	1	Cluster	None	XRF	n	3584	Substance - Element	nan	Lead	Pb	Metals	100				30			30	mean
311	322	Negev_2021	Negev	2021	Hazardous chemicals in outdoor and indoor surfaces: artificial turf and laminate flooring	https://doi.org/10.1038/s41370-021-00396-4	Journal of Exposure Science and Environmental Epidemiology	Artificial turf; Synthetic playground surfaces; Synthetic grass; Laminate flooring; Phthalates; Trace metals	Background: Synthetic materials, increasingly used for indoor and outdoor surfaces including homes and playgrounds, may contain toxic chemicals. Infants have a higher potential of exposure to chemicals in these materials, which may pose a risk to their health. Objective: To understand potential risks related to outdoor surface coverings, based on a review of the literature and regulations, and to…		2943	B&C	B&C - Flooring	B&C - Flooring - Playground	Synthetic playground - Sample 30; color - Dark Green	(not specified)		Use	Asia - Israel	(not specified)	1	Cluster	None	XRF	n	3584	Substance - Element	nan	Lead	Pb	Metals	100				30			30	mean
312	323	Negev_2021	Negev	2021	Hazardous chemicals in outdoor and indoor surfaces: artificial turf and laminate flooring	https://doi.org/10.1038/s41370-021-00396-4	Journal of Exposure Science and Environmental Epidemiology	Artificial turf; Synthetic playground surfaces; Synthetic grass; Laminate flooring; Phthalates; Trace metals	Background: Synthetic materials, increasingly used for indoor and outdoor surfaces including homes and playgrounds, may contain toxic chemicals. Infants have a higher potential of exposure to chemicals in these materials, which may pose a risk to their health. Objective: To understand potential risks related to outdoor surface coverings, based on a review of the literature and regulations, and to…		2949	B&C	B&C - Flooring	B&C - Flooring - Playground	Synthetic playground - Sample 8; color - Green	(not specified)		Use	Asia - Israel	(not specified)	1	Cluster	None	XRF	n	3566	Substance - Element	nan	Arsenic	As	Metals	100				20			20	mean
313	324	Negev_2021	Negev	2021	Hazardous chemicals in outdoor and indoor surfaces: artificial turf and laminate flooring	https://doi.org/10.1038/s41370-021-00396-4	Journal of Exposure Science and Environmental Epidemiology	Artificial turf; Synthetic playground surfaces; Synthetic grass; Laminate flooring; Phthalates; Trace metals	Background: Synthetic materials, increasingly used for indoor and outdoor surfaces including homes and playgrounds, may contain toxic chemicals. Infants have a higher potential of exposure to chemicals in these materials, which may pose a risk to their health. Objective: To understand potential risks related to outdoor surface coverings, based on a review of the literature and regulations, and to…		2924	B&C	B&C - Flooring	B&C - Flooring - Playground	Synthetic playground - Sample 13; color - Orange	(not specified)		Use	Asia - Israel	(not specified)	1	Cluster	None	XRF	n	3566	Substance - Element	nan	Arsenic	As	Metals	100				20			20	mean
314	325	Negev_2021	Negev	2021	Hazardous chemicals in outdoor and indoor surfaces: artificial turf and laminate flooring	https://doi.org/10.1038/s41370-021-00396-4	Journal of Exposure Science and Environmental Epidemiology	Artificial turf; Synthetic playground surfaces; Synthetic grass; Laminate flooring; Phthalates; Trace metals	Background: Synthetic materials, increasingly used for indoor and outdoor surfaces including homes and playgrounds, may contain toxic chemicals. Infants have a higher potential of exposure to chemicals in these materials, which may pose a risk to their health. Objective: To understand potential risks related to outdoor surface coverings, based on a review of the literature and regulations, and to…		2947	B&C	B&C - Flooring	B&C - Flooring - Playground	Synthetic playground - Sample 6; color - Brown	(not specified)		Use	Asia - Israel	(not specified)	1	Cluster	None	XRF	n	3570	Substance - Element	nan	Cadmium	Cd	Metals	100				20			20	mean
315	326	Negev_2021	Negev	2021	Hazardous chemicals in outdoor and indoor surfaces: artificial turf and laminate flooring	https://doi.org/10.1038/s41370-021-00396-4	Journal of Exposure Science and Environmental Epidemiology	Artificial turf; Synthetic playground surfaces; Synthetic grass; Laminate flooring; Phthalates; Trace metals	Background: Synthetic materials, increasingly used for indoor and outdoor surfaces including homes and playgrounds, may contain toxic chemicals. Infants have a higher potential of exposure to chemicals in these materials, which may pose a risk to their health. Objective: To understand potential risks related to outdoor surface coverings, based on a review of the literature and regulations, and to…		2948	B&C	B&C - Flooring	B&C - Flooring - Playground	Synthetic playground - Sample 7; color - Gray	(not specified)		Use	Asia - Israel	(not specified)	1	Cluster	None	XRF	n	3570	Substance - Element	nan	Cadmium	Cd	Metals	100				20			20	mean
316	327	Negev_2021	Negev	2021	Hazardous chemicals in outdoor and indoor surfaces: artificial turf and laminate flooring	https://doi.org/10.1038/s41370-021-00396-4	Journal of Exposure Science and Environmental Epidemiology	Artificial turf; Synthetic playground surfaces; Synthetic grass; Laminate flooring; Phthalates; Trace metals	Background: Synthetic materials, increasingly used for indoor and outdoor surfaces including homes and playgrounds, may contain toxic chemicals. Infants have a higher potential of exposure to chemicals in these materials, which may pose a risk to their health. Objective: To understand potential risks related to outdoor surface coverings, based on a review of the literature and regulations, and to…		2927	B&C	B&C - Flooring	B&C - Flooring - Playground	Synthetic playground - Sample 16; color - Yellow	(not specified)		Use	Asia - Israel	(not specified)	1	Cluster	None	XRF	n	3570	Substance - Element	nan	Cadmium	Cd	Metals	100				20			20	mean
317	328	Negev_2021	Negev	2021	Hazardous chemicals in outdoor and indoor surfaces: artificial turf and laminate flooring	https://doi.org/10.1038/s41370-021-00396-4	Journal of Exposure Science and Environmental Epidemiology	Artificial turf; Synthetic playground surfaces; Synthetic grass; Laminate flooring; Phthalates; Trace metals	Background: Synthetic materials, increasingly used for indoor and outdoor surfaces including homes and playgrounds, may contain toxic chemicals. Infants have a higher potential of exposure to chemicals in these materials, which may pose a risk to their health. Objective: To understand potential risks related to outdoor surface coverings, based on a review of the literature and regulations, and to…		2935	B&C	B&C - Flooring	B&C - Flooring - Playground	Synthetic playground - Sample 23; color - Red	(not specified)		Use	Asia - Israel	(not specified)	1	Cluster	None	XRF	n	3570	Substance - Element	nan	Cadmium	Cd	Metals	100				20			20	mean
318	329	Negev_2021	Negev	2021	Hazardous chemicals in outdoor and indoor surfaces: artificial turf and laminate flooring	https://doi.org/10.1038/s41370-021-00396-4	Journal of Exposure Science and Environmental Epidemiology	Artificial turf; Synthetic playground surfaces; Synthetic grass; Laminate flooring; Phthalates; Trace metals	Background: Synthetic materials, increasingly used for indoor and outdoor surfaces including homes and playgrounds, may contain toxic chemicals. Infants have a higher potential of exposure to chemicals in these materials, which may pose a risk to their health. Objective: To understand potential risks related to outdoor surface coverings, based on a review of the literature and regulations, and to…		2942	B&C	B&C - Flooring	B&C - Flooring - Playground	Synthetic playground - Sample 2; color - Green	(not specified)		Use	Asia - Israel	(not specified)	1	Cluster	None	XRF	n	3584	Substance - Element	nan	Lead	Pb	Metals	100				20			20	mean
319	330	Negev_2021	Negev	2021	Hazardous chemicals in outdoor and indoor surfaces: artificial turf and laminate flooring	https://doi.org/10.1038/s41370-021-00396-4	Journal of Exposure Science and Environmental Epidemiology	Artificial turf; Synthetic playground surfaces; Synthetic grass; Laminate flooring; Phthalates; Trace metals	Background: Synthetic materials, increasingly used for indoor and outdoor surfaces including homes and playgrounds, may contain toxic chemicals. Infants have a higher potential of exposure to chemicals in these materials, which may pose a risk to their health. Objective: To understand potential risks related to outdoor surface coverings, based on a review of the literature and regulations, and to…		2945	B&C	B&C - Flooring	B&C - Flooring - Playground	Synthetic playground - Sample 4; color - Gray/Green	(not specified)		Use	Asia - Israel	(not specified)	1	Cluster	None	XRF	n	3584	Substance - Element	nan	Lead	Pb	Metals	100				20			20	mean
320	331	Negev_2021	Negev	2021	Hazardous chemicals in outdoor and indoor surfaces: artificial turf and laminate flooring	https://doi.org/10.1038/s41370-021-00396-4	Journal of Exposure Science and Environmental Epidemiology	Artificial turf; Synthetic playground surfaces; Synthetic grass; Laminate flooring; Phthalates; Trace metals	Background: Synthetic materials, increasingly used for indoor and outdoor surfaces including homes and playgrounds, may contain toxic chemicals. Infants have a higher potential of exposure to chemicals in these materials, which may pose a risk to their health. Objective: To understand potential risks related to outdoor surface coverings, based on a review of the literature and regulations, and to…		2946	B&C	B&C - Flooring	B&C - Flooring - Playground	Synthetic playground - Sample 5; color - Gray/Green	(not specified)		Use	Asia - Israel	(not specified)	1	Cluster	None	XRF	n	3584	Substance - Element	nan	Lead	Pb	Metals	100				20			20	mean
321	332	Negev_2021	Negev	2021	Hazardous chemicals in outdoor and indoor surfaces: artificial turf and laminate flooring	https://doi.org/10.1038/s41370-021-00396-4	Journal of Exposure Science and Environmental Epidemiology	Artificial turf; Synthetic playground surfaces; Synthetic grass; Laminate flooring; Phthalates; Trace metals	Background: Synthetic materials, increasingly used for indoor and outdoor surfaces including homes and playgrounds, may contain toxic chemicals. Infants have a higher potential of exposure to chemicals in these materials, which may pose a risk to their health. Objective: To understand potential risks related to outdoor surface coverings, based on a review of the literature and regulations, and to…		2930	B&C	B&C - Flooring	B&C - Flooring - Playground	Synthetic playground - Sample 19; color - Red	(not specified)		Use	Asia - Israel	(not specified)	1	Cluster	None	XRF	n	3584	Substance - Element	nan	Lead	Pb	Metals	100				20			20	mean
322	333	Negev_2021	Negev	2021	Hazardous chemicals in outdoor and indoor surfaces: artificial turf and laminate flooring	https://doi.org/10.1038/s41370-021-00396-4	Journal of Exposure Science and Environmental Epidemiology	Artificial turf; Synthetic playground surfaces; Synthetic grass; Laminate flooring; Phthalates; Trace metals	Background: Synthetic materials, increasingly used for indoor and outdoor surfaces including homes and playgrounds, may contain toxic chemicals. Infants have a higher potential of exposure to chemicals in these materials, which may pose a risk to their health. Objective: To understand potential risks related to outdoor surface coverings, based on a review of the literature and regulations, and to…		2932	B&C	B&C - Flooring	B&C - Flooring - Playground	Synthetic playground - Sample 20; color - Blue	(not specified)		Use	Asia - Israel	(not specified)	1	Cluster	None	XRF	n	3584	Substance - Element	nan	Lead	Pb	Metals	100				20			20	mean
323	334	Negev_2021	Negev	2021	Hazardous chemicals in outdoor and indoor surfaces: artificial turf and laminate flooring	https://doi.org/10.1038/s41370-021-00396-4	Journal of Exposure Science and Environmental Epidemiology	Artificial turf; Synthetic playground surfaces; Synthetic grass; Laminate flooring; Phthalates; Trace metals	Background: Synthetic materials, increasingly used for indoor and outdoor surfaces including homes and playgrounds, may contain toxic chemicals. Infants have a higher potential of exposure to chemicals in these materials, which may pose a risk to their health. Objective: To understand potential risks related to outdoor surface coverings, based on a review of the literature and regulations, and to…		2935	B&C	B&C - Flooring	B&C - Flooring - Playground	Synthetic playground - Sample 23; color - Red	(not specified)		Use	Asia - Israel	(not specified)	1	Cluster	None	XRF	n	3584	Substance - Element	nan	Lead	Pb	Metals	100				20			20	mean
324	335	Negev_2021	Negev	2021	Hazardous chemicals in outdoor and indoor surfaces: artificial turf and laminate flooring	https://doi.org/10.1038/s41370-021-00396-4	Journal of Exposure Science and Environmental Epidemiology	Artificial turf; Synthetic playground surfaces; Synthetic grass; Laminate flooring; Phthalates; Trace metals	Background: Synthetic materials, increasingly used for indoor and outdoor surfaces including homes and playgrounds, may contain toxic chemicals. Infants have a higher potential of exposure to chemicals in these materials, which may pose a risk to their health. Objective: To understand potential risks related to outdoor surface coverings, based on a review of the literature and regulations, and to…		2936	B&C	B&C - Flooring	B&C - Flooring - Playground	Synthetic playground - Sample 24; color - Brown/Red	(not specified)		Use	Asia - Israel	(not specified)	1	Cluster	None	XRF	n	3584	Substance - Element	nan	Lead	Pb	Metals	100				20			20	mean
325	336	Negev_2021	Negev	2021	Hazardous chemicals in outdoor and indoor surfaces: artificial turf and laminate flooring	https://doi.org/10.1038/s41370-021-00396-4	Journal of Exposure Science and Environmental Epidemiology	Artificial turf; Synthetic playground surfaces; Synthetic grass; Laminate flooring; Phthalates; Trace metals	Background: Synthetic materials, increasingly used for indoor and outdoor surfaces including homes and playgrounds, may contain toxic chemicals. Infants have a higher potential of exposure to chemicals in these materials, which may pose a risk to their health. Objective: To understand potential risks related to outdoor surface coverings, based on a review of the literature and regulations, and to…		2937	B&C	B&C - Flooring	B&C - Flooring - Playground	Synthetic playground - Sample 25; color - Green	(not specified)		Use	Asia - Israel	(not specified)	1	Cluster	None	XRF	n	3584	Substance - Element	nan	Lead	Pb	Metals	100				20			20	mean
326	337	Negev_2021	Negev	2021	Hazardous chemicals in outdoor and indoor surfaces: artificial turf and laminate flooring	https://doi.org/10.1038/s41370-021-00396-4	Journal of Exposure Science and Environmental Epidemiology	Artificial turf; Synthetic playground surfaces; Synthetic grass; Laminate flooring; Phthalates; Trace metals	Background: Synthetic materials, increasingly used for indoor and outdoor surfaces including homes and playgrounds, may contain toxic chemicals. Infants have a higher potential of exposure to chemicals in these materials, which may pose a risk to their health. Objective: To understand potential risks related to outdoor surface coverings, based on a review of the literature and regulations, and to…		2936	B&C	B&C - Flooring	B&C - Flooring - Playground	Synthetic playground - Sample 24; color - Brown/Red	(not specified)		Use	Asia - Israel	(not specified)	1	Cluster	None	XRF	n	3566	Substance - Element	nan	Arsenic	As	Metals	100				10			10	mean
327	338	Negev_2021	Negev	2021	Hazardous chemicals in outdoor and indoor surfaces: artificial turf and laminate flooring	https://doi.org/10.1038/s41370-021-00396-4	Journal of Exposure Science and Environmental Epidemiology	Artificial turf; Synthetic playground surfaces; Synthetic grass; Laminate flooring; Phthalates; Trace metals	Background: Synthetic materials, increasingly used for indoor and outdoor surfaces including homes and playgrounds, may contain toxic chemicals. Infants have a higher potential of exposure to chemicals in these materials, which may pose a risk to their health. Objective: To understand potential risks related to outdoor surface coverings, based on a review of the literature and regulations, and to…		2927	B&C	B&C - Flooring	B&C - Flooring - Playground	Synthetic playground - Sample 16; color - Yellow	(not specified)		Use	Asia - Israel	(not specified)	1	Cluster	None	XRF	n	3588	Substance - Element	nan	Mercury	Hg	Metals	100				10			10	mean
328	339	Negev_2021	Negev	2021	Hazardous chemicals in outdoor and indoor surfaces: artificial turf and laminate flooring	https://doi.org/10.1038/s41370-021-00396-4	Journal of Exposure Science and Environmental Epidemiology	Artificial turf; Synthetic playground surfaces; Synthetic grass; Laminate flooring; Phthalates; Trace metals	Background: Synthetic materials, increasingly used for indoor and outdoor surfaces including homes and playgrounds, may contain toxic chemicals. Infants have a higher potential of exposure to chemicals in these materials, which may pose a risk to their health. Objective: To understand potential risks related to outdoor surface coverings, based on a review of the literature and regulations, and to…		2933	B&C	B&C - Flooring	B&C - Flooring - Playground	Synthetic playground - Sample 21; color - Yellow	(not specified)		Use	Asia - Israel	(not specified)	1	Cluster	None	XRF	n	3588	Substance - Element	nan	Mercury	Hg	Metals	100				10			10	mean
329	340	Negev_2021	Negev	2021	Hazardous chemicals in outdoor and indoor surfaces: artificial turf and laminate flooring	https://doi.org/10.1038/s41370-021-00396-4	Journal of Exposure Science and Environmental Epidemiology	Artificial turf; Synthetic playground surfaces; Synthetic grass; Laminate flooring; Phthalates; Trace metals	Background: Synthetic materials, increasingly used for indoor and outdoor surfaces including homes and playgrounds, may contain toxic chemicals. Infants have a higher potential of exposure to chemicals in these materials, which may pose a risk to their health. Objective: To understand potential risks related to outdoor surface coverings, based on a review of the literature and regulations, and to…		2931	B&C	B&C - Flooring	B&C - Flooring - Playground	Synthetic playground - Sample 1; color - Gray	(not specified)		Use	Asia - Israel	(not specified)	1	Cluster	None	XRF	n	3570	Substance - Element	nan	Cadmium	Cd	Metals	100				10			10	mean
330	341	Negev_2021	Negev	2021	Hazardous chemicals in outdoor and indoor surfaces: artificial turf and laminate flooring	https://doi.org/10.1038/s41370-021-00396-4	Journal of Exposure Science and Environmental Epidemiology	Artificial turf; Synthetic playground surfaces; Synthetic grass; Laminate flooring; Phthalates; Trace metals	Background: Synthetic materials, increasingly used for indoor and outdoor surfaces including homes and playgrounds, may contain toxic chemicals. Infants have a higher potential of exposure to chemicals in these materials, which may pose a risk to their health. Objective: To understand potential risks related to outdoor surface coverings, based on a review of the literature and regulations, and to…		2942	B&C	B&C - Flooring	B&C - Flooring - Playground	Synthetic playground - Sample 2; color - Green	(not specified)		Use	Asia - Israel	(not specified)	1	Cluster	None	XRF	n	3570	Substance - Element	nan	Cadmium	Cd	Metals	100				10			10	mean
331	342	Negev_2021	Negev	2021	Hazardous chemicals in outdoor and indoor surfaces: artificial turf and laminate flooring	https://doi.org/10.1038/s41370-021-00396-4	Journal of Exposure Science and Environmental Epidemiology	Artificial turf; Synthetic playground surfaces; Synthetic grass; Laminate flooring; Phthalates; Trace metals	Background: Synthetic materials, increasingly used for indoor and outdoor surfaces including homes and playgrounds, may contain toxic chemicals. Infants have a higher potential of exposure to chemicals in these materials, which may pose a risk to their health. Objective: To understand potential risks related to outdoor surface coverings, based on a review of the literature and regulations, and to…		2944	B&C	B&C - Flooring	B&C - Flooring - Playground	Synthetic playground - Sample 3; color - Gray/Green	(not specified)		Use	Asia - Israel	(not specified)	1	Cluster	None	XRF	n	3570	Substance - Element	nan	Cadmium	Cd	Metals	100				10			10	mean
332	343	Negev_2021	Negev	2021	Hazardous chemicals in outdoor and indoor surfaces: artificial turf and laminate flooring	https://doi.org/10.1038/s41370-021-00396-4	Journal of Exposure Science and Environmental Epidemiology	Artificial turf; Synthetic playground surfaces; Synthetic grass; Laminate flooring; Phthalates; Trace metals	Background: Synthetic materials, increasingly used for indoor and outdoor surfaces including homes and playgrounds, may contain toxic chemicals. Infants have a higher potential of exposure to chemicals in these materials, which may pose a risk to their health. Objective: To understand potential risks related to outdoor surface coverings, based on a review of the literature and regulations, and to…		2945	B&C	B&C - Flooring	B&C - Flooring - Playground	Synthetic playground - Sample 4; color - Gray/Green	(not specified)		Use	Asia - Israel	(not specified)	1	Cluster	None	XRF	n	3570	Substance - Element	nan	Cadmium	Cd	Metals	100				10			10	mean
333	344	Negev_2021	Negev	2021	Hazardous chemicals in outdoor and indoor surfaces: artificial turf and laminate flooring	https://doi.org/10.1038/s41370-021-00396-4	Journal of Exposure Science and Environmental Epidemiology	Artificial turf; Synthetic playground surfaces; Synthetic grass; Laminate flooring; Phthalates; Trace metals	Background: Synthetic materials, increasingly used for indoor and outdoor surfaces including homes and playgrounds, may contain toxic chemicals. Infants have a higher potential of exposure to chemicals in these materials, which may pose a risk to their health. Objective: To understand potential risks related to outdoor surface coverings, based on a review of the literature and regulations, and to…		2946	B&C	B&C - Flooring	B&C - Flooring - Playground	Synthetic playground - Sample 5; color - Gray/Green	(not specified)		Use	Asia - Israel	(not specified)	1	Cluster	None	XRF	n	3570	Substance - Element	nan	Cadmium	Cd	Metals	100				10			10	mean
334	345	Negev_2021	Negev	2021	Hazardous chemicals in outdoor and indoor surfaces: artificial turf and laminate flooring	https://doi.org/10.1038/s41370-021-00396-4	Journal of Exposure Science and Environmental Epidemiology	Artificial turf; Synthetic playground surfaces; Synthetic grass; Laminate flooring; Phthalates; Trace metals	Background: Synthetic materials, increasingly used for indoor and outdoor surfaces including homes and playgrounds, may contain toxic chemicals. Infants have a higher potential of exposure to chemicals in these materials, which may pose a risk to their health. Objective: To understand potential risks related to outdoor surface coverings, based on a review of the literature and regulations, and to…		2922	B&C	B&C - Flooring	B&C - Flooring - Playground	Synthetic playground - Sample 11; color - Yellow	(not specified)		Use	Asia - Israel	(not specified)	1	Cluster	None	XRF	n	3570	Substance - Element	nan	Cadmium	Cd	Metals	100				10			10	mean
335	346	Negev_2021	Negev	2021	Hazardous chemicals in outdoor and indoor surfaces: artificial turf and laminate flooring	https://doi.org/10.1038/s41370-021-00396-4	Journal of Exposure Science and Environmental Epidemiology	Artificial turf; Synthetic playground surfaces; Synthetic grass; Laminate flooring; Phthalates; Trace metals	Background: Synthetic materials, increasingly used for indoor and outdoor surfaces including homes and playgrounds, may contain toxic chemicals. Infants have a higher potential of exposure to chemicals in these materials, which may pose a risk to their health. Objective: To understand potential risks related to outdoor surface coverings, based on a review of the literature and regulations, and to…		2936	B&C	B&C - Flooring	B&C - Flooring - Playground	Synthetic playground - Sample 24; color - Brown/Red	(not specified)		Use	Asia - Israel	(not specified)	1	Cluster	None	XRF	n	3570	Substance - Element	nan	Cadmium	Cd	Metals	100				10			10	mean
336	347	Negev_2021	Negev	2021	Hazardous chemicals in outdoor and indoor surfaces: artificial turf and laminate flooring	https://doi.org/10.1038/s41370-021-00396-4	Journal of Exposure Science and Environmental Epidemiology	Artificial turf; Synthetic playground surfaces; Synthetic grass; Laminate flooring; Phthalates; Trace metals	Background: Synthetic materials, increasingly used for indoor and outdoor surfaces including homes and playgrounds, may contain toxic chemicals. Infants have a higher potential of exposure to chemicals in these materials, which may pose a risk to their health. Objective: To understand potential risks related to outdoor surface coverings, based on a review of the literature and regulations, and to…		2937	B&C	B&C - Flooring	B&C - Flooring - Playground	Synthetic playground - Sample 25; color - Green	(not specified)		Use	Asia - Israel	(not specified)	1	Cluster	None	XRF	n	3570	Substance - Element	nan	Cadmium	Cd	Metals	100				10			10	mean
337	348	Negev_2021	Negev	2021	Hazardous chemicals in outdoor and indoor surfaces: artificial turf and laminate flooring	https://doi.org/10.1038/s41370-021-00396-4	Journal of Exposure Science and Environmental Epidemiology	Artificial turf; Synthetic playground surfaces; Synthetic grass; Laminate flooring; Phthalates; Trace metals	Background: Synthetic materials, increasingly used for indoor and outdoor surfaces including homes and playgrounds, may contain toxic chemicals. Infants have a higher potential of exposure to chemicals in these materials, which may pose a risk to their health. Objective: To understand potential risks related to outdoor surface coverings, based on a review of the literature and regulations, and to…		2938	B&C	B&C - Flooring	B&C - Flooring - Playground	Synthetic playground - Sample 26; color - White	(not specified)		Use	Asia - Israel	(not specified)	1	Cluster	None	XRF	n	3570	Substance - Element	nan	Cadmium	Cd	Metals	100				10			10	mean
338	349	Negev_2021	Negev	2021	Hazardous chemicals in outdoor and indoor surfaces: artificial turf and laminate flooring	https://doi.org/10.1038/s41370-021-00396-4	Journal of Exposure Science and Environmental Epidemiology	Artificial turf; Synthetic playground surfaces; Synthetic grass; Laminate flooring; Phthalates; Trace metals	Background: Synthetic materials, increasingly used for indoor and outdoor surfaces including homes and playgrounds, may contain toxic chemicals. Infants have a higher potential of exposure to chemicals in these materials, which may pose a risk to their health. Objective: To understand potential risks related to outdoor surface coverings, based on a review of the literature and regulations, and to…		2941	B&C	B&C - Flooring	B&C - Flooring - Playground	Synthetic playground - Sample 29; color - Green	(not specified)		Use	Asia - Israel	(not specified)	1	Cluster	None	XRF	n	3570	Substance - Element	nan	Cadmium	Cd	Metals	100				10			10	mean
339	350	Negev_2021	Negev	2021	Hazardous chemicals in outdoor and indoor surfaces: artificial turf and laminate flooring	https://doi.org/10.1038/s41370-021-00396-4	Journal of Exposure Science and Environmental Epidemiology	Artificial turf; Synthetic playground surfaces; Synthetic grass; Laminate flooring; Phthalates; Trace metals	Background: Synthetic materials, increasingly used for indoor and outdoor surfaces including homes and playgrounds, may contain toxic chemicals. Infants have a higher potential of exposure to chemicals in these materials, which may pose a risk to their health. Objective: To understand potential risks related to outdoor surface coverings, based on a review of the literature and regulations, and to…		2929	B&C	B&C - Flooring	B&C - Flooring - Playground	Synthetic playground - Sample 18; color - Green	(not specified)		Use	Asia - Israel	(not specified)	1	Cluster	None	XRF	n	3584	Substance - Element	nan	Lead	Pb	Metals	100				10			10	mean
340	351	Negev_2021	Negev	2021	Hazardous chemicals in outdoor and indoor surfaces: artificial turf and laminate flooring	https://doi.org/10.1038/s41370-021-00396-4	Journal of Exposure Science and Environmental Epidemiology	Artificial turf; Synthetic playground surfaces; Synthetic grass; Laminate flooring; Phthalates; Trace metals	Background: Synthetic materials, increasingly used for indoor and outdoor surfaces including homes and playgrounds, may contain toxic chemicals. Infants have a higher potential of exposure to chemicals in these materials, which may pose a risk to their health. Objective: To understand potential risks related to outdoor surface coverings, based on a review of the literature and regulations, and to…		2933	B&C	B&C - Flooring	B&C - Flooring - Playground	Synthetic playground - Sample 21; color - Yellow	(not specified)		Use	Asia - Israel	(not specified)	1	Cluster	None	XRF	n	3584	Substance - Element	nan	Lead	Pb	Metals	100				10			10	mean
341	352	Negev_2021	Negev	2021	Hazardous chemicals in outdoor and indoor surfaces: artificial turf and laminate flooring	https://doi.org/10.1038/s41370-021-00396-4	Journal of Exposure Science and Environmental Epidemiology	Artificial turf; Synthetic playground surfaces; Synthetic grass; Laminate flooring; Phthalates; Trace metals	Background: Synthetic materials, increasingly used for indoor and outdoor surfaces including homes and playgrounds, may contain toxic chemicals. Infants have a higher potential of exposure to chemicals in these materials, which may pose a risk to their health. Objective: To understand potential risks related to outdoor surface coverings, based on a review of the literature and regulations, and to…		2938	B&C	B&C - Flooring	B&C - Flooring - Playground	Synthetic playground - Sample 26; color - White	(not specified)		Use	Asia - Israel	(not specified)	1	Cluster	None	XRF	n	3584	Substance - Element	nan	Lead	Pb	Metals	100				10			10	mean
342	353	Negev_2021	Negev	2021	Hazardous chemicals in outdoor and indoor surfaces: artificial turf and laminate flooring	https://doi.org/10.1038/s41370-021-00396-4	Journal of Exposure Science and Environmental Epidemiology	Artificial turf; Synthetic playground surfaces; Synthetic grass; Laminate flooring; Phthalates; Trace metals	Background: Synthetic materials, increasingly used for indoor and outdoor surfaces including homes and playgrounds, may contain toxic chemicals. Infants have a higher potential of exposure to chemicals in these materials, which may pose a risk to their health. Objective: To understand potential risks related to outdoor surface coverings, based on a review of the literature and regulations, and to…		2940	B&C	B&C - Flooring	B&C - Flooring - Playground	Synthetic playground - Sample 28; color - Blue/Gray	(not specified)		Use	Asia - Israel	(not specified)	1	Cluster	None	XRF	n	3584	Substance - Element	nan	Lead	Pb	Metals	100				10			10	mean
343	354	Negev_2021	Negev	2021	Hazardous chemicals in outdoor and indoor surfaces: artificial turf and laminate flooring	https://doi.org/10.1038/s41370-021-00396-4	Journal of Exposure Science and Environmental Epidemiology	Artificial turf; Synthetic playground surfaces; Synthetic grass; Laminate flooring; Phthalates; Trace metals	Background: Synthetic materials, increasingly used for indoor and outdoor surfaces including homes and playgrounds, may contain toxic chemicals. Infants have a higher potential of exposure to chemicals in these materials, which may pose a risk to their health. Objective: To understand potential risks related to outdoor surface coverings, based on a review of the literature and regulations, and to…		2941	B&C	B&C - Flooring	B&C - Flooring - Playground	Synthetic playground - Sample 29; color - Green	(not specified)		Use	Asia - Israel	(not specified)	1	Cluster	None	XRF	n	3584	Substance - Element	nan	Lead	Pb	Metals	100				10			10	mean
344	355	Negev_2021	Negev	2021	Hazardous chemicals in outdoor and indoor surfaces: artificial turf and laminate flooring	https://doi.org/10.1038/s41370-021-00396-4	Journal of Exposure Science and Environmental Epidemiology	Artificial turf; Synthetic playground surfaces; Synthetic grass; Laminate flooring; Phthalates; Trace metals	Background: Synthetic materials, increasingly used for indoor and outdoor surfaces including homes and playgrounds, may contain toxic chemicals. Infants have a higher potential of exposure to chemicals in these materials, which may pose a risk to their health. Objective: To understand potential risks related to outdoor surface coverings, based on a review of the literature and regulations, and to…		2931	B&C	B&C - Flooring	B&C - Flooring - Playground	Synthetic playground - Sample 1; color - Gray	(not specified)		Use	Asia - Israel	(not specified)	1	Cluster	None	XRF	n	3588	Substance - Element	nan	Mercury	Hg	Metals	0	10						10	<LOD
345	356	Negev_2021	Negev	2021	Hazardous chemicals in outdoor and indoor surfaces: artificial turf and laminate flooring	https://doi.org/10.1038/s41370-021-00396-4	Journal of Exposure Science and Environmental Epidemiology	Artificial turf; Synthetic playground surfaces; Synthetic grass; Laminate flooring; Phthalates; Trace metals	Background: Synthetic materials, increasingly used for indoor and outdoor surfaces including homes and playgrounds, may contain toxic chemicals. Infants have a higher potential of exposure to chemicals in these materials, which may pose a risk to their health. Objective: To understand potential risks related to outdoor surface coverings, based on a review of the literature and regulations, and to…		2942	B&C	B&C - Flooring	B&C - Flooring - Playground	Synthetic playground - Sample 2; color - Green	(not specified)		Use	Asia - Israel	(not specified)	1	Cluster	None	XRF	n	3588	Substance - Element	nan	Mercury	Hg	Metals	0	10						10	<LOD
346	357	Negev_2021	Negev	2021	Hazardous chemicals in outdoor and indoor surfaces: artificial turf and laminate flooring	https://doi.org/10.1038/s41370-021-00396-4	Journal of Exposure Science and Environmental Epidemiology	Artificial turf; Synthetic playground surfaces; Synthetic grass; Laminate flooring; Phthalates; Trace metals	Background: Synthetic materials, increasingly used for indoor and outdoor surfaces including homes and playgrounds, may contain toxic chemicals. Infants have a higher potential of exposure to chemicals in these materials, which may pose a risk to their health. Objective: To understand potential risks related to outdoor surface coverings, based on a review of the literature and regulations, and to…		2944	B&C	B&C - Flooring	B&C - Flooring - Playground	Synthetic playground - Sample 3; color - Gray/Green	(not specified)		Use	Asia - Israel	(not specified)	1	Cluster	None	XRF	n	3588	Substance - Element	nan	Mercury	Hg	Metals	0	10						10	<LOD
347	358	Negev_2021	Negev	2021	Hazardous chemicals in outdoor and indoor surfaces: artificial turf and laminate flooring	https://doi.org/10.1038/s41370-021-00396-4	Journal of Exposure Science and Environmental Epidemiology	Artificial turf; Synthetic playground surfaces; Synthetic grass; Laminate flooring; Phthalates; Trace metals	Background: Synthetic materials, increasingly used for indoor and outdoor surfaces including homes and playgrounds, may contain toxic chemicals. Infants have a higher potential of exposure to chemicals in these materials, which may pose a risk to their health. Objective: To understand potential risks related to outdoor surface coverings, based on a review of the literature and regulations, and to…		2945	B&C	B&C - Flooring	B&C - Flooring - Playground	Synthetic playground - Sample 4; color - Gray/Green	(not specified)		Use	Asia - Israel	(not specified)	1	Cluster	None	XRF	n	3588	Substance - Element	nan	Mercury	Hg	Metals	0	10						10	<LOD
348	359	Negev_2021	Negev	2021	Hazardous chemicals in outdoor and indoor surfaces: artificial turf and laminate flooring	https://doi.org/10.1038/s41370-021-00396-4	Journal of Exposure Science and Environmental Epidemiology	Artificial turf; Synthetic playground surfaces; Synthetic grass; Laminate flooring; Phthalates; Trace metals	Background: Synthetic materials, increasingly used for indoor and outdoor surfaces including homes and playgrounds, may contain toxic chemicals. Infants have a higher potential of exposure to chemicals in these materials, which may pose a risk to their health. Objective: To understand potential risks related to outdoor surface coverings, based on a review of the literature and regulations, and to…		2946	B&C	B&C - Flooring	B&C - Flooring - Playground	Synthetic playground - Sample 5; color - Gray/Green	(not specified)		Use	Asia - Israel	(not specified)	1	Cluster	None	XRF	n	3588	Substance - Element	nan	Mercury	Hg	Metals	0	10						10	<LOD
349	360	Negev_2021	Negev	2021	Hazardous chemicals in outdoor and indoor surfaces: artificial turf and laminate flooring	https://doi.org/10.1038/s41370-021-00396-4	Journal of Exposure Science and Environmental Epidemiology	Artificial turf; Synthetic playground surfaces; Synthetic grass; Laminate flooring; Phthalates; Trace metals	Background: Synthetic materials, increasingly used for indoor and outdoor surfaces including homes and playgrounds, may contain toxic chemicals. Infants have a higher potential of exposure to chemicals in these materials, which may pose a risk to their health. Objective: To understand potential risks related to outdoor surface coverings, based on a review of the literature and regulations, and to…		2947	B&C	B&C - Flooring	B&C - Flooring - Playground	Synthetic playground - Sample 6; color - Brown	(not specified)		Use	Asia - Israel	(not specified)	1	Cluster	None	XRF	n	3588	Substance - Element	nan	Mercury	Hg	Metals	0	10						10	<LOD
350	361	Negev_2021	Negev	2021	Hazardous chemicals in outdoor and indoor surfaces: artificial turf and laminate flooring	https://doi.org/10.1038/s41370-021-00396-4	Journal of Exposure Science and Environmental Epidemiology	Artificial turf; Synthetic playground surfaces; Synthetic grass; Laminate flooring; Phthalates; Trace metals	Background: Synthetic materials, increasingly used for indoor and outdoor surfaces including homes and playgrounds, may contain toxic chemicals. Infants have a higher potential of exposure to chemicals in these materials, which may pose a risk to their health. Objective: To understand potential risks related to outdoor surface coverings, based on a review of the literature and regulations, and to…		2948	B&C	B&C - Flooring	B&C - Flooring - Playground	Synthetic playground - Sample 7; color - Gray	(not specified)		Use	Asia - Israel	(not specified)	1	Cluster	None	XRF	n	3588	Substance - Element	nan	Mercury	Hg	Metals	0	10						10	<LOD
351	362	Negev_2021	Negev	2021	Hazardous chemicals in outdoor and indoor surfaces: artificial turf and laminate flooring	https://doi.org/10.1038/s41370-021-00396-4	Journal of Exposure Science and Environmental Epidemiology	Artificial turf; Synthetic playground surfaces; Synthetic grass; Laminate flooring; Phthalates; Trace metals	Background: Synthetic materials, increasingly used for indoor and outdoor surfaces including homes and playgrounds, may contain toxic chemicals. Infants have a higher potential of exposure to chemicals in these materials, which may pose a risk to their health. Objective: To understand potential risks related to outdoor surface coverings, based on a review of the literature and regulations, and to…		2949	B&C	B&C - Flooring	B&C - Flooring - Playground	Synthetic playground - Sample 8; color - Green	(not specified)		Use	Asia - Israel	(not specified)	1	Cluster	None	XRF	n	3588	Substance - Element	nan	Mercury	Hg	Metals	0	10						10	<LOD
352	363	Negev_2021	Negev	2021	Hazardous chemicals in outdoor and indoor surfaces: artificial turf and laminate flooring	https://doi.org/10.1038/s41370-021-00396-4	Journal of Exposure Science and Environmental Epidemiology	Artificial turf; Synthetic playground surfaces; Synthetic grass; Laminate flooring; Phthalates; Trace metals	Background: Synthetic materials, increasingly used for indoor and outdoor surfaces including homes and playgrounds, may contain toxic chemicals. Infants have a higher potential of exposure to chemicals in these materials, which may pose a risk to their health. Objective: To understand potential risks related to outdoor surface coverings, based on a review of the literature and regulations, and to…		2936	B&C	B&C - Flooring	B&C - Flooring - Playground	Synthetic playground - Sample 24; color - Brown/Red	(not specified)		Use	Asia - Israel	(not specified)	1	Cluster	None	XRF	n	3588	Substance - Element	nan	Mercury	Hg	Metals	0	10						10	<LOD
353	364	Negev_2021	Negev	2021	Hazardous chemicals in outdoor and indoor surfaces: artificial turf and laminate flooring	https://doi.org/10.1038/s41370-021-00396-4	Journal of Exposure Science and Environmental Epidemiology	Artificial turf; Synthetic playground surfaces; Synthetic grass; Laminate flooring; Phthalates; Trace metals	Background: Synthetic materials, increasingly used for indoor and outdoor surfaces including homes and playgrounds, may contain toxic chemicals. Infants have a higher potential of exposure to chemicals in these materials, which may pose a risk to their health. Objective: To understand potential risks related to outdoor surface coverings, based on a review of the literature and regulations, and to…		2937	B&C	B&C - Flooring	B&C - Flooring - Playground	Synthetic playground - Sample 25; color - Green	(not specified)		Use	Asia - Israel	(not specified)	1	Cluster	None	XRF	n	3588	Substance - Element	nan	Mercury	Hg	Metals	0	10						10	<LOD
354	365	Negev_2021	Negev	2021	Hazardous chemicals in outdoor and indoor surfaces: artificial turf and laminate flooring	https://doi.org/10.1038/s41370-021-00396-4	Journal of Exposure Science and Environmental Epidemiology	Artificial turf; Synthetic playground surfaces; Synthetic grass; Laminate flooring; Phthalates; Trace metals	Background: Synthetic materials, increasingly used for indoor and outdoor surfaces including homes and playgrounds, may contain toxic chemicals. Infants have a higher potential of exposure to chemicals in these materials, which may pose a risk to their health. Objective: To understand potential risks related to outdoor surface coverings, based on a review of the literature and regulations, and to…		2938	B&C	B&C - Flooring	B&C - Flooring - Playground	Synthetic playground - Sample 26; color - White	(not specified)		Use	Asia - Israel	(not specified)	1	Cluster	None	XRF	n	3588	Substance - Element	nan	Mercury	Hg	Metals	0	10						10	<LOD
355	366	Negev_2021	Negev	2021	Hazardous chemicals in outdoor and indoor surfaces: artificial turf and laminate flooring	https://doi.org/10.1038/s41370-021-00396-4	Journal of Exposure Science and Environmental Epidemiology	Artificial turf; Synthetic playground surfaces; Synthetic grass; Laminate flooring; Phthalates; Trace metals	Background: Synthetic materials, increasingly used for indoor and outdoor surfaces including homes and playgrounds, may contain toxic chemicals. Infants have a higher potential of exposure to chemicals in these materials, which may pose a risk to their health. Objective: To understand potential risks related to outdoor surface coverings, based on a review of the literature and regulations, and to…		2939	B&C	B&C - Flooring	B&C - Flooring - Playground	Synthetic playground - Sample 27; color - Red	(not specified)		Use	Asia - Israel	(not specified)	1	Cluster	None	XRF	n	3588	Substance - Element	nan	Mercury	Hg	Metals	0	10						10	<LOD
356	367	Negev_2021	Negev	2021	Hazardous chemicals in outdoor and indoor surfaces: artificial turf and laminate flooring	https://doi.org/10.1038/s41370-021-00396-4	Journal of Exposure Science and Environmental Epidemiology	Artificial turf; Synthetic playground surfaces; Synthetic grass; Laminate flooring; Phthalates; Trace metals	Background: Synthetic materials, increasingly used for indoor and outdoor surfaces including homes and playgrounds, may contain toxic chemicals. Infants have a higher potential of exposure to chemicals in these materials, which may pose a risk to their health. Objective: To understand potential risks related to outdoor surface coverings, based on a review of the literature and regulations, and to…		2940	B&C	B&C - Flooring	B&C - Flooring - Playground	Synthetic playground - Sample 28; color - Blue/Gray	(not specified)		Use	Asia - Israel	(not specified)	1	Cluster	None	XRF	n	3588	Substance - Element	nan	Mercury	Hg	Metals	0	10						10	<LOD
357	368	Negev_2021	Negev	2021	Hazardous chemicals in outdoor and indoor surfaces: artificial turf and laminate flooring	https://doi.org/10.1038/s41370-021-00396-4	Journal of Exposure Science and Environmental Epidemiology	Artificial turf; Synthetic playground surfaces; Synthetic grass; Laminate flooring; Phthalates; Trace metals	Background: Synthetic materials, increasingly used for indoor and outdoor surfaces including homes and playgrounds, may contain toxic chemicals. Infants have a higher potential of exposure to chemicals in these materials, which may pose a risk to their health. Objective: To understand potential risks related to outdoor surface coverings, based on a review of the literature and regulations, and to…		2941	B&C	B&C - Flooring	B&C - Flooring - Playground	Synthetic playground - Sample 29; color - Green	(not specified)		Use	Asia - Israel	(not specified)	1	Cluster	None	XRF	n	3588	Substance - Element	nan	Mercury	Hg	Metals	0	10						10	<LOD
358	369	Negev_2021	Negev	2021	Hazardous chemicals in outdoor and indoor surfaces: artificial turf and laminate flooring	https://doi.org/10.1038/s41370-021-00396-4	Journal of Exposure Science and Environmental Epidemiology	Artificial turf; Synthetic playground surfaces; Synthetic grass; Laminate flooring; Phthalates; Trace metals	Background: Synthetic materials, increasingly used for indoor and outdoor surfaces including homes and playgrounds, may contain toxic chemicals. Infants have a higher potential of exposure to chemicals in these materials, which may pose a risk to their health. Objective: To understand potential risks related to outdoor surface coverings, based on a review of the literature and regulations, and to…		2943	B&C	B&C - Flooring	B&C - Flooring - Playground	Synthetic playground - Sample 30; color - Dark Green	(not specified)		Use	Asia - Israel	(not specified)	1	Cluster	None	XRF	n	3588	Substance - Element	nan	Mercury	Hg	Metals	0	10						10	<LOD
359	370	McGrath_2021	McGrath	2021	Short- and Medium-Chain Chlorinated Paraffins in Polyvinylchloride and Rubber Consumer Products and Toys purchased on the Belgian Market	https://doi.org/10.3390/ijerph18031069	International Journal of Environmental Research and Public Health	chlorinated paraffins; SCCPs; MCCPs; consumer products; polyvinyl chloride; rubber	This study investigates the presence of Stockholm Convention listed short-chain chlorinated paraffins (SCCPs) and their replacement medium-chain chlorinated paraffins (MCCPs) counterparts in polyvinyl chloride and rubber consumer products and toys purchased on the Belgian market in 2019. SCCPs were detected in 27/28 samples at concentrations ranging from <LOQ–130,000 µg/g with a median level of 2…		2795	Other	Other - Household			PVC, rubber		Market	Europe - Belgium	2019	28	Cluster	(check)	(check) HPLC-MS; GC-MS	n	3262	CASRN	85535-85-9	Cercelor S 52			0.18		<LOQ				3500	3500	max
360	371	McGrath_2021	McGrath	2021	Short- and Medium-Chain Chlorinated Paraffins in Polyvinylchloride and Rubber Consumer Products and Toys purchased on the Belgian Market	https://doi.org/10.3390/ijerph18031069	International Journal of Environmental Research and Public Health	chlorinated paraffins; SCCPs; MCCPs; consumer products; polyvinyl chloride; rubber	This study investigates the presence of Stockholm Convention listed short-chain chlorinated paraffins (SCCPs) and their replacement medium-chain chlorinated paraffins (MCCPs) counterparts in polyvinyl chloride and rubber consumer products and toys purchased on the Belgian market in 2019. SCCPs were detected in 27/28 samples at concentrations ranging from <LOQ–130,000 µg/g with a median level of 2…		2795	Other	Other - Household			PVC, rubber		Market	Europe - Belgium	2019	28	Cluster	(check)	(check) HPLC-MS; GC-MS	n	3261	CASRN	85535-84-8	C10-13 chloro alkanes		Chloroalkanes	96		<LOQ	2.5			130000	2.5	median
361	372	Afshari_2004	Afshari	2004	Emission of phthalates from PVC and other materials	https://doi.org/10.1046/j.1600-0668.2003.00220.x	Indoor Air	Chamber test; Plasticizer; Emission; Surface materials; Sink	The main objective of this study was to generate quantitative and qualitative emission data on phthalates from different materials. To achieve this the existing (Chamber for Laboratory Investigations of Materials, Pollution and Air Quality)Climpa q-based procedure for simplified measurements of emissions of plasticizer from PVC and other plasticized materials was modified. It was applied to a ran…	concentrations were given by manufactuerers	23	EEE	EEE - CRAC	EEE - CRAC - Fridge	Refrigerator strip	(not specified)		Market	(not specified)	(not specified)	1	(not specified)	None	reported	n	435	CASRN	117-81-7	Di(2-ethylhexyl) phthalate		Phthalates	0	#N/A						#N/A	<LOD
362	373	Afshari_2004	Afshari	2004	Emission of phthalates from PVC and other materials	https://doi.org/10.1046/j.1600-0668.2003.00220.x	Indoor Air	Chamber test; Plasticizer; Emission; Surface materials; Sink	The main objective of this study was to generate quantitative and qualitative emission data on phthalates from different materials. To achieve this the existing (Chamber for Laboratory Investigations of Materials, Pollution and Air Quality)Climpa q-based procedure for simplified measurements of emissions of plasticizer from PVC and other plasticized materials was modified. It was applied to a ran…	concentrations were given by manufactuerers	22	EEE	EEE - Other	EEE - Other - Cable	Electric wire (Ø6 mm)	(not specified)		Market	(not specified)	(not specified)	1	(not specified)	None	reported	n	435	CASRN	117-81-7	Di(2-ethylhexyl) phthalate		Phthalates	100				250000			250000	mean
363	374	Afshari_2004	Afshari	2004	Emission of phthalates from PVC and other materials	https://doi.org/10.1046/j.1600-0668.2003.00220.x	Indoor Air	Chamber test; Plasticizer; Emission; Surface materials; Sink	The main objective of this study was to generate quantitative and qualitative emission data on phthalates from different materials. To achieve this the existing (Chamber for Laboratory Investigations of Materials, Pollution and Air Quality)Climpa q-based procedure for simplified measurements of emissions of plasticizer from PVC and other plasticized materials was modified. It was applied to a ran…	concentrations were given by manufactuerers	21	EEE	EEE - Other	EEE - Other - Cable	Electric cable (Ø11 mm)	(not specified)		Market	(not specified)	(not specified)	1	(not specified)	None	reported	n	435	CASRN	117-81-7	Di(2-ethylhexyl) phthalate		Phthalates	100				200000			200000	mean
364	375	Ballesteros-Gomez_2016_a	Ballesteros-Gomez	2016	Screening of additives in plastics with high resolution time-of-flight mass spectrometry and different ionization sources: direct probe injection (DIP)-APCI, LC-APCI, and LC-ion booster ESI	https://doi.org/10.1007/s00216-015-9238-5	Analytical and Bioanalytical Chemistry	Plastics; Screening; Additives; Flame Retardants; Mass spectrometry; Direct probe injection	Plastics are complex mixtures consisting of a polymer and additives with different physico-chemical properties. We developed a broad screening method to elucidate the nature of compounds present in plastics used in electrical/electronic equipment commonly found at homes (e.g., electrical adaptors, computer casings, heaters). The analysis was done by (a) solvent extraction followed by liquid chrom…	No conc. data, only number of samples which contained additives	211	EEE	EEE - Generic			(not specified)		Market	Europe - Netherlands	2014	28	Cluster	(check)	HPLC-MS	y	3233	CASRN	84-66-2	Diethyl phthalate		Phthalates	3.57143							#N/A	Non Target	study does not mention concentrations only presence
365	376	Ballesteros-Gomez_2016_a	Ballesteros-Gomez	2016	Screening of additives in plastics with high resolution time-of-flight mass spectrometry and different ionization sources: direct probe injection (DIP)-APCI, LC-APCI, and LC-ion booster ESI	https://doi.org/10.1007/s00216-015-9238-5	Analytical and Bioanalytical Chemistry	Plastics; Screening; Additives; Flame Retardants; Mass spectrometry; Direct probe injection	Plastics are complex mixtures consisting of a polymer and additives with different physico-chemical properties. We developed a broad screening method to elucidate the nature of compounds present in plastics used in electrical/electronic equipment commonly found at homes (e.g., electrical adaptors, computer casings, heaters). The analysis was done by (a) solvent extraction followed by liquid chrom…	No conc. data, only number of samples which contained additives	211	EEE	EEE - Generic			(not specified)		Market	Europe - Netherlands	2014	28	Cluster	(check)	HPLC-MS	y	3253	CASRN	85-68-7	Benzyl butyl phthalate		Phthalates	25							#N/A	Non Target	study does not mention concentrations only presence
366	377	Ballesteros-Gomez_2016_a	Ballesteros-Gomez	2016	Screening of additives in plastics with high resolution time-of-flight mass spectrometry and different ionization sources: direct probe injection (DIP)-APCI, LC-APCI, and LC-ion booster ESI	https://doi.org/10.1007/s00216-015-9238-5	Analytical and Bioanalytical Chemistry	Plastics; Screening; Additives; Flame Retardants; Mass spectrometry; Direct probe injection	Plastics are complex mixtures consisting of a polymer and additives with different physico-chemical properties. We developed a broad screening method to elucidate the nature of compounds present in plastics used in electrical/electronic equipment commonly found at homes (e.g., electrical adaptors, computer casings, heaters). The analysis was done by (a) solvent extraction followed by liquid chrom…	No conc. data, only number of samples which contained additives	211	EEE	EEE - Generic			(not specified)		Market	Europe - Netherlands	2014	28	Cluster	(check)	HPLC-MS	y	435	CASRN	117-81-7	Di(2-ethylhexyl) phthalate		Phthalates	71.4286							#N/A	Non Target	study does not mention concentrations only presence
367	378	Ballesteros-Gomez_2016_a	Ballesteros-Gomez	2016	Screening of additives in plastics with high resolution time-of-flight mass spectrometry and different ionization sources: direct probe injection (DIP)-APCI, LC-APCI, and LC-ion booster ESI	https://doi.org/10.1007/s00216-015-9238-5	Analytical and Bioanalytical Chemistry	Plastics; Screening; Additives; Flame Retardants; Mass spectrometry; Direct probe injection	Plastics are complex mixtures consisting of a polymer and additives with different physico-chemical properties. We developed a broad screening method to elucidate the nature of compounds present in plastics used in electrical/electronic equipment commonly found at homes (e.g., electrical adaptors, computer casings, heaters). The analysis was done by (a) solvent extraction followed by liquid chrom…	No conc. data, only number of samples which contained additives	211	EEE	EEE - Generic			(not specified)		Market	Europe - Netherlands	2014	28	Cluster	(check)	HPLC-MS	y	3236	CASRN	84-74-2	Dibutyl 1,2-benzenedicarboxylate		Phthalates	39.2857							#N/A	Non Target	study does not mention concentrations only presence
368	379	Ballesteros-Gomez_2016_a	Ballesteros-Gomez	2016	Screening of additives in plastics with high resolution time-of-flight mass spectrometry and different ionization sources: direct probe injection (DIP)-APCI, LC-APCI, and LC-ion booster ESI	https://doi.org/10.1007/s00216-015-9238-5	Analytical and Bioanalytical Chemistry	Plastics; Screening; Additives; Flame Retardants; Mass spectrometry; Direct probe injection	Plastics are complex mixtures consisting of a polymer and additives with different physico-chemical properties. We developed a broad screening method to elucidate the nature of compounds present in plastics used in electrical/electronic equipment commonly found at homes (e.g., electrical adaptors, computer casings, heaters). The analysis was done by (a) solvent extraction followed by liquid chrom…	No conc. data, only number of samples which contained additives	211	EEE	EEE - Generic			(not specified)		Market	Europe - Netherlands	2014	28	Cluster	(check)	HPLC-MS	y	1600	CASRN	28553-12-0	Diisononyl phthalate		Phthalates	17.8571							#N/A	Non Target	study does not mention concentrations only presence
369	380	Ballesteros-Gomez_2016_a	Ballesteros-Gomez	2016	Screening of additives in plastics with high resolution time-of-flight mass spectrometry and different ionization sources: direct probe injection (DIP)-APCI, LC-APCI, and LC-ion booster ESI	https://doi.org/10.1007/s00216-015-9238-5	Analytical and Bioanalytical Chemistry	Plastics; Screening; Additives; Flame Retardants; Mass spectrometry; Direct probe injection	Plastics are complex mixtures consisting of a polymer and additives with different physico-chemical properties. We developed a broad screening method to elucidate the nature of compounds present in plastics used in electrical/electronic equipment commonly found at homes (e.g., electrical adaptors, computer casings, heaters). The analysis was done by (a) solvent extraction followed by liquid chrom…	No conc. data, only number of samples which contained additives	211	EEE	EEE - Generic			(not specified)		Market	Europe - Netherlands	2014	28	Cluster	(check)	HPLC-MS	y	617	CASRN	131-18-0	Dipentyl phthalate		Phthalates	25							#N/A	Non Target	study does not mention concentrations only presence
370	381	Ballesteros-Gomez_2016_a	Ballesteros-Gomez	2016	Screening of additives in plastics with high resolution time-of-flight mass spectrometry and different ionization sources: direct probe injection (DIP)-APCI, LC-APCI, and LC-ion booster ESI	https://doi.org/10.1007/s00216-015-9238-5	Analytical and Bioanalytical Chemistry	Plastics; Screening; Additives; Flame Retardants; Mass spectrometry; Direct probe injection	Plastics are complex mixtures consisting of a polymer and additives with different physico-chemical properties. We developed a broad screening method to elucidate the nature of compounds present in plastics used in electrical/electronic equipment commonly found at homes (e.g., electrical adaptors, computer casings, heaters). The analysis was done by (a) solvent extraction followed by liquid chrom…	No conc. data, only number of samples which contained additives	211	EEE	EEE - Generic			(not specified)		Market	Europe - Netherlands	2014	28	Cluster	(check)	HPLC-MS	y	3322	CASRN	89-19-0	Butyl decyl phthalate		Phthalates	3.57143							#N/A	Non Target	study does not mention concentrations only presence
371	382	Ballesteros-Gomez_2016_a	Ballesteros-Gomez	2016	Screening of additives in plastics with high resolution time-of-flight mass spectrometry and different ionization sources: direct probe injection (DIP)-APCI, LC-APCI, and LC-ion booster ESI	https://doi.org/10.1007/s00216-015-9238-5	Analytical and Bioanalytical Chemistry	Plastics; Screening; Additives; Flame Retardants; Mass spectrometry; Direct probe injection	Plastics are complex mixtures consisting of a polymer and additives with different physico-chemical properties. We developed a broad screening method to elucidate the nature of compounds present in plastics used in electrical/electronic equipment commonly found at homes (e.g., electrical adaptors, computer casings, heaters). The analysis was done by (a) solvent extraction followed by liquid chrom…	No conc. data, only number of samples which contained additives	211	EEE	EEE - Generic			(not specified)		Market	Europe - Netherlands	2014	28	Cluster	(check)	HPLC-MS	y	615	CASRN	131-16-8	Di-n-propylphthalate		Phthalates	17.8571							#N/A	Non Target	study does not mention concentrations only presence
372	383	Ballesteros-Gomez_2016_a	Ballesteros-Gomez	2016	Screening of additives in plastics with high resolution time-of-flight mass spectrometry and different ionization sources: direct probe injection (DIP)-APCI, LC-APCI, and LC-ion booster ESI	https://doi.org/10.1007/s00216-015-9238-5	Analytical and Bioanalytical Chemistry	Plastics; Screening; Additives; Flame Retardants; Mass spectrometry; Direct probe injection	Plastics are complex mixtures consisting of a polymer and additives with different physico-chemical properties. We developed a broad screening method to elucidate the nature of compounds present in plastics used in electrical/electronic equipment commonly found at homes (e.g., electrical adaptors, computer casings, heaters). The analysis was done by (a) solvent extraction followed by liquid chrom…	No conc. data, only number of samples which contained additives	211	EEE	EEE - Generic			(not specified)		Market	Europe - Netherlands	2014	28	Cluster	(check)	HPLC-MS	y	3231	CASRN	84-64-0	Butyl cyclohexyl phthalate		Phthalates	7.14286							#N/A	Non Target	study does not mention concentrations only presence
373	384	Ballesteros-Gomez_2016_a	Ballesteros-Gomez	2016	Screening of additives in plastics with high resolution time-of-flight mass spectrometry and different ionization sources: direct probe injection (DIP)-APCI, LC-APCI, and LC-ion booster ESI	https://doi.org/10.1007/s00216-015-9238-5	Analytical and Bioanalytical Chemistry	Plastics; Screening; Additives; Flame Retardants; Mass spectrometry; Direct probe injection	Plastics are complex mixtures consisting of a polymer and additives with different physico-chemical properties. We developed a broad screening method to elucidate the nature of compounds present in plastics used in electrical/electronic equipment commonly found at homes (e.g., electrical adaptors, computer casings, heaters). The analysis was done by (a) solvent extraction followed by liquid chrom…	No conc. data, only number of samples which contained additives	211	EEE	EEE - Generic			(not specified)		Market	Europe - Netherlands	2014	28	Cluster	(check)	HPLC-MS	y	3237	CASRN	84-75-3	Dihexyl phthalate		Phthalates	10.7143							#N/A	Non Target	study does not mention concentrations only presence
374	385	Ballesteros-Gomez_2016_a	Ballesteros-Gomez	2016	Screening of additives in plastics with high resolution time-of-flight mass spectrometry and different ionization sources: direct probe injection (DIP)-APCI, LC-APCI, and LC-ion booster ESI	https://doi.org/10.1007/s00216-015-9238-5	Analytical and Bioanalytical Chemistry	Plastics; Screening; Additives; Flame Retardants; Mass spectrometry; Direct probe injection	Plastics are complex mixtures consisting of a polymer and additives with different physico-chemical properties. We developed a broad screening method to elucidate the nature of compounds present in plastics used in electrical/electronic equipment commonly found at homes (e.g., electrical adaptors, computer casings, heaters). The analysis was done by (a) solvent extraction followed by liquid chrom…	No conc. data, only number of samples which contained additives	211	EEE	EEE - Generic			(not specified)		Market	Europe - Netherlands	2014	28	Cluster	(check)	HPLC-MS	y	1214	CASRN	2082-79-3	Octadecyl 3-(3,5-di-tert-butyl-4-hydroxyphenyl)propionate		Antioxidants - Hindered Phenols	78.5714							#N/A	Non Target	study does not mention concentrations only presence
375	386	Ballesteros-Gomez_2016_a	Ballesteros-Gomez	2016	Screening of additives in plastics with high resolution time-of-flight mass spectrometry and different ionization sources: direct probe injection (DIP)-APCI, LC-APCI, and LC-ion booster ESI	https://doi.org/10.1007/s00216-015-9238-5	Analytical and Bioanalytical Chemistry	Plastics; Screening; Additives; Flame Retardants; Mass spectrometry; Direct probe injection	Plastics are complex mixtures consisting of a polymer and additives with different physico-chemical properties. We developed a broad screening method to elucidate the nature of compounds present in plastics used in electrical/electronic equipment commonly found at homes (e.g., electrical adaptors, computer casings, heaters). The analysis was done by (a) solvent extraction followed by liquid chrom…	No conc. data, only number of samples which contained additives	211	EEE	EEE - Generic			(not specified)		Market	Europe - Netherlands	2014	28	Cluster	(check)	HPLC-MS	y	1845	CASRN	36443-68-2	Triethylene glycol bis(3-tert-butyl-4-hydroxy-5-methylphenyl)propionate			39.2857							#N/A	Non Target	study does not mention concentrations only presence
376	387	Ballesteros-Gomez_2016_a	Ballesteros-Gomez	2016	Screening of additives in plastics with high resolution time-of-flight mass spectrometry and different ionization sources: direct probe injection (DIP)-APCI, LC-APCI, and LC-ion booster ESI	https://doi.org/10.1007/s00216-015-9238-5	Analytical and Bioanalytical Chemistry	Plastics; Screening; Additives; Flame Retardants; Mass spectrometry; Direct probe injection	Plastics are complex mixtures consisting of a polymer and additives with different physico-chemical properties. We developed a broad screening method to elucidate the nature of compounds present in plastics used in electrical/electronic equipment commonly found at homes (e.g., electrical adaptors, computer casings, heaters). The analysis was done by (a) solvent extraction followed by liquid chrom…	No conc. data, only number of samples which contained additives	211	EEE	EEE - Generic			(not specified)		Market	Europe - Netherlands	2014	28	Cluster	(check)	HPLC-MS	y	1334	CASRN	23128-74-7	Antioxidant 1098			3.57143							#N/A	Non Target	study does not mention concentrations only presence
377	388	Ballesteros-Gomez_2016_a	Ballesteros-Gomez	2016	Screening of additives in plastics with high resolution time-of-flight mass spectrometry and different ionization sources: direct probe injection (DIP)-APCI, LC-APCI, and LC-ion booster ESI	https://doi.org/10.1007/s00216-015-9238-5	Analytical and Bioanalytical Chemistry	Plastics; Screening; Additives; Flame Retardants; Mass spectrometry; Direct probe injection	Plastics are complex mixtures consisting of a polymer and additives with different physico-chemical properties. We developed a broad screening method to elucidate the nature of compounds present in plastics used in electrical/electronic equipment commonly found at homes (e.g., electrical adaptors, computer casings, heaters). The analysis was done by (a) solvent extraction followed by liquid chrom…	No conc. data, only number of samples which contained additives	211	EEE	EEE - Generic			(not specified)		Market	Europe - Netherlands	2014	28	Cluster	(check)	HPLC-MS	y	1710	CASRN	31570-04-4	Tris(2,4-di-tert-butylphenyl) phosphite		PFRs	35.7143							#N/A	Non Target	study does not mention concentrations only presence
378	389	Ballesteros-Gomez_2016_a	Ballesteros-Gomez	2016	Screening of additives in plastics with high resolution time-of-flight mass spectrometry and different ionization sources: direct probe injection (DIP)-APCI, LC-APCI, and LC-ion booster ESI	https://doi.org/10.1007/s00216-015-9238-5	Analytical and Bioanalytical Chemistry	Plastics; Screening; Additives; Flame Retardants; Mass spectrometry; Direct probe injection	Plastics are complex mixtures consisting of a polymer and additives with different physico-chemical properties. We developed a broad screening method to elucidate the nature of compounds present in plastics used in electrical/electronic equipment commonly found at homes (e.g., electrical adaptors, computer casings, heaters). The analysis was done by (a) solvent extraction followed by liquid chrom…	No conc. data, only number of samples which contained additives	211	EEE	EEE - Generic			(not specified)		Market	Europe - Netherlands	2014	28	Cluster	(check)	HPLC-MS	y	596	CASRN	128-37-0	Butylated hydroxytoluene		Antioxidants - Hindered Phenols	50							#N/A	Non Target	study does not mention concentrations only presence
379	390	Ballesteros-Gomez_2016_a	Ballesteros-Gomez	2016	Screening of additives in plastics with high resolution time-of-flight mass spectrometry and different ionization sources: direct probe injection (DIP)-APCI, LC-APCI, and LC-ion booster ESI	https://doi.org/10.1007/s00216-015-9238-5	Analytical and Bioanalytical Chemistry	Plastics; Screening; Additives; Flame Retardants; Mass spectrometry; Direct probe injection	Plastics are complex mixtures consisting of a polymer and additives with different physico-chemical properties. We developed a broad screening method to elucidate the nature of compounds present in plastics used in electrical/electronic equipment commonly found at homes (e.g., electrical adaptors, computer casings, heaters). The analysis was done by (a) solvent extraction followed by liquid chrom…	No conc. data, only number of samples which contained additives	211	EEE	EEE - Generic			(not specified)		Market	Europe - Netherlands	2014	28	Cluster	(check)	HPLC-MS	y	1936	CASRN	40601-76-1	Cyanox CY 1790			21.4286							#N/A	Non Target	study does not mention concentrations only presence
380	391	Ballesteros-Gomez_2016_a	Ballesteros-Gomez	2016	Screening of additives in plastics with high resolution time-of-flight mass spectrometry and different ionization sources: direct probe injection (DIP)-APCI, LC-APCI, and LC-ion booster ESI	https://doi.org/10.1007/s00216-015-9238-5	Analytical and Bioanalytical Chemistry	Plastics; Screening; Additives; Flame Retardants; Mass spectrometry; Direct probe injection	Plastics are complex mixtures consisting of a polymer and additives with different physico-chemical properties. We developed a broad screening method to elucidate the nature of compounds present in plastics used in electrical/electronic equipment commonly found at homes (e.g., electrical adaptors, computer casings, heaters). The analysis was done by (a) solvent extraction followed by liquid chrom…	No conc. data, only number of samples which contained additives	211	EEE	EEE - Generic			(not specified)		Market	Europe - Netherlands	2014	28	Cluster	(check)	HPLC-MS	y	535	CASRN	123-28-4	Propanoic acid, 3,3'-thiobis-, didodecyl ester			60.7143							#N/A	Non Target	study does not mention concentrations only presence
381	392	Ballesteros-Gomez_2016_a	Ballesteros-Gomez	2016	Screening of additives in plastics with high resolution time-of-flight mass spectrometry and different ionization sources: direct probe injection (DIP)-APCI, LC-APCI, and LC-ion booster ESI	https://doi.org/10.1007/s00216-015-9238-5	Analytical and Bioanalytical Chemistry	Plastics; Screening; Additives; Flame Retardants; Mass spectrometry; Direct probe injection	Plastics are complex mixtures consisting of a polymer and additives with different physico-chemical properties. We developed a broad screening method to elucidate the nature of compounds present in plastics used in electrical/electronic equipment commonly found at homes (e.g., electrical adaptors, computer casings, heaters). The analysis was done by (a) solvent extraction followed by liquid chrom…	No conc. data, only number of samples which contained additives	211	EEE	EEE - Generic			(not specified)		Market	Europe - Netherlands	2014	28	Cluster	(check)	HPLC-MS	y	3545	CASRN	991-84-4	4-{[4,6-Bis(octylsulfanyl)-1,3,5-triazin-2-yl]amino}-2,6-di-tert-butylphenol			3.57143							#N/A	Non Target	study does not mention concentrations only presence
382	393	Ballesteros-Gomez_2016_a	Ballesteros-Gomez	2016	Screening of additives in plastics with high resolution time-of-flight mass spectrometry and different ionization sources: direct probe injection (DIP)-APCI, LC-APCI, and LC-ion booster ESI	https://doi.org/10.1007/s00216-015-9238-5	Analytical and Bioanalytical Chemistry	Plastics; Screening; Additives; Flame Retardants; Mass spectrometry; Direct probe injection	Plastics are complex mixtures consisting of a polymer and additives with different physico-chemical properties. We developed a broad screening method to elucidate the nature of compounds present in plastics used in electrical/electronic equipment commonly found at homes (e.g., electrical adaptors, computer casings, heaters). The analysis was done by (a) solvent extraction followed by liquid chrom…	No conc. data, only number of samples which contained additives	211	EEE	EEE - Generic			(not specified)		Market	Europe - Netherlands	2014	28	Cluster	(check)	HPLC-MS	y	2823	CASRN	6683-19-8	Irganox 1010		Antioxidants	32.1429							#N/A	Non Target	study does not mention concentrations only presence
383	394	Ballesteros-Gomez_2016_a	Ballesteros-Gomez	2016	Screening of additives in plastics with high resolution time-of-flight mass spectrometry and different ionization sources: direct probe injection (DIP)-APCI, LC-APCI, and LC-ion booster ESI	https://doi.org/10.1007/s00216-015-9238-5	Analytical and Bioanalytical Chemistry	Plastics; Screening; Additives; Flame Retardants; Mass spectrometry; Direct probe injection	Plastics are complex mixtures consisting of a polymer and additives with different physico-chemical properties. We developed a broad screening method to elucidate the nature of compounds present in plastics used in electrical/electronic equipment commonly found at homes (e.g., electrical adaptors, computer casings, heaters). The analysis was done by (a) solvent extraction followed by liquid chrom…	No conc. data, only number of samples which contained additives	211	EEE	EEE - Generic			(not specified)		Market	Europe - Netherlands	2014	28	Cluster	(check)	HPLC-MS	y	464	CASRN	119-47-1	2,2'-Methylenebis(4-methyl-6-tert-butylphenol)		Antioxidants - Hindered Phenols	35.7143							#N/A	Non Target	study does not mention concentrations only presence
384	395	Ballesteros-Gomez_2016_a	Ballesteros-Gomez	2016	Screening of additives in plastics with high resolution time-of-flight mass spectrometry and different ionization sources: direct probe injection (DIP)-APCI, LC-APCI, and LC-ion booster ESI	https://doi.org/10.1007/s00216-015-9238-5	Analytical and Bioanalytical Chemistry	Plastics; Screening; Additives; Flame Retardants; Mass spectrometry; Direct probe injection	Plastics are complex mixtures consisting of a polymer and additives with different physico-chemical properties. We developed a broad screening method to elucidate the nature of compounds present in plastics used in electrical/electronic equipment commonly found at homes (e.g., electrical adaptors, computer casings, heaters). The analysis was done by (a) solvent extraction followed by liquid chrom…	No conc. data, only number of samples which contained additives	211	EEE	EEE - Generic			(not specified)		Market	Europe - Netherlands	2014	28	Cluster	(check)	HPLC-MS	y	2917	CASRN	70331-94-1	2,2'-Oxamidodiethyl bis[3-(3,5-di-tert-butyl-4-hydroxyphenyl)propionate]			3.57143							#N/A	Non Target	study does not mention concentrations only presence
385	396	Ballesteros-Gomez_2016_a	Ballesteros-Gomez	2016	Screening of additives in plastics with high resolution time-of-flight mass spectrometry and different ionization sources: direct probe injection (DIP)-APCI, LC-APCI, and LC-ion booster ESI	https://doi.org/10.1007/s00216-015-9238-5	Analytical and Bioanalytical Chemistry	Plastics; Screening; Additives; Flame Retardants; Mass spectrometry; Direct probe injection	Plastics are complex mixtures consisting of a polymer and additives with different physico-chemical properties. We developed a broad screening method to elucidate the nature of compounds present in plastics used in electrical/electronic equipment commonly found at homes (e.g., electrical adaptors, computer casings, heaters). The analysis was done by (a) solvent extraction followed by liquid chrom…	No conc. data, only number of samples which contained additives	211	EEE	EEE - Generic			(not specified)		Market	Europe - Netherlands	2014	28	Cluster	(check)	HPLC-MS	y	1533	CASRN	26741-53-7	Bis(2,4-di-tert-butylphenyl) pentaerythritol diphosphite			10.7143							#N/A	Non Target	study does not mention concentrations only presence
386	397	Ballesteros-Gomez_2016_a	Ballesteros-Gomez	2016	Screening of additives in plastics with high resolution time-of-flight mass spectrometry and different ionization sources: direct probe injection (DIP)-APCI, LC-APCI, and LC-ion booster ESI	https://doi.org/10.1007/s00216-015-9238-5	Analytical and Bioanalytical Chemistry	Plastics; Screening; Additives; Flame Retardants; Mass spectrometry; Direct probe injection	Plastics are complex mixtures consisting of a polymer and additives with different physico-chemical properties. We developed a broad screening method to elucidate the nature of compounds present in plastics used in electrical/electronic equipment commonly found at homes (e.g., electrical adaptors, computer casings, heaters). The analysis was done by (a) solvent extraction followed by liquid chrom…	No conc. data, only number of samples which contained additives	211	EEE	EEE - Generic			(not specified)		Market	Europe - Netherlands	2014	28	Cluster	(check)	HPLC-MS	y	1735	CASRN	32687-78-8	Benzenepropanoic acid, 3,5-bis(1,1-dimethylethyl)-4-hydroxy-, 2-[3-[3,5-bis(1,1-dimethylethyl)-4-hydroxyphenyl]-1-oxopropyl]hydrazide			7.14286							#N/A	Non Target	study does not mention concentrations only presence
387	398	Ballesteros-Gomez_2016_a	Ballesteros-Gomez	2016	Screening of additives in plastics with high resolution time-of-flight mass spectrometry and different ionization sources: direct probe injection (DIP)-APCI, LC-APCI, and LC-ion booster ESI	https://doi.org/10.1007/s00216-015-9238-5	Analytical and Bioanalytical Chemistry	Plastics; Screening; Additives; Flame Retardants; Mass spectrometry; Direct probe injection	Plastics are complex mixtures consisting of a polymer and additives with different physico-chemical properties. We developed a broad screening method to elucidate the nature of compounds present in plastics used in electrical/electronic equipment commonly found at homes (e.g., electrical adaptors, computer casings, heaters). The analysis was done by (a) solvent extraction followed by liquid chrom…	No conc. data, only number of samples which contained additives	211	EEE	EEE - Generic			(not specified)		Market	Europe - Netherlands	2014	28	Cluster	(check)	HPLC-MS	y	1495	CASRN	25713-60-4	2,4,6-Tris-(2,4,6-tribromophenoxy)-1,3,5-triazine		BFRs	28.5714							#N/A	Non Target	study does not mention concentrations only presence
388	399	Ballesteros-Gomez_2016_a	Ballesteros-Gomez	2016	Screening of additives in plastics with high resolution time-of-flight mass spectrometry and different ionization sources: direct probe injection (DIP)-APCI, LC-APCI, and LC-ion booster ESI	https://doi.org/10.1007/s00216-015-9238-5	Analytical and Bioanalytical Chemistry	Plastics; Screening; Additives; Flame Retardants; Mass spectrometry; Direct probe injection	Plastics are complex mixtures consisting of a polymer and additives with different physico-chemical properties. We developed a broad screening method to elucidate the nature of compounds present in plastics used in electrical/electronic equipment commonly found at homes (e.g., electrical adaptors, computer casings, heaters). The analysis was done by (a) solvent extraction followed by liquid chrom…	No conc. data, only number of samples which contained additives	211	EEE	EEE - Generic			(not specified)		Market	Europe - Netherlands	2014	28	Cluster	(check)	HPLC-MS	y	3148	CASRN	79-94-7	3,3',5,5'-Tetrabromobisphenol A		BFRs	39.2857							#N/A	Non Target	study does not mention concentrations only presence
389	400	Ballesteros-Gomez_2016_a	Ballesteros-Gomez	2016	Screening of additives in plastics with high resolution time-of-flight mass spectrometry and different ionization sources: direct probe injection (DIP)-APCI, LC-APCI, and LC-ion booster ESI	https://doi.org/10.1007/s00216-015-9238-5	Analytical and Bioanalytical Chemistry	Plastics; Screening; Additives; Flame Retardants; Mass spectrometry; Direct probe injection	Plastics are complex mixtures consisting of a polymer and additives with different physico-chemical properties. We developed a broad screening method to elucidate the nature of compounds present in plastics used in electrical/electronic equipment commonly found at homes (e.g., electrical adaptors, computer casings, heaters). The analysis was done by (a) solvent extraction followed by liquid chrom…	No conc. data, only number of samples which contained additives	211	EEE	EEE - Generic			(not specified)		Market	Europe - Netherlands	2014	28	Cluster	(check)	HPLC-MS	y	1886	CASRN	37853-59-1	1,2-Bis(2,4,6-tribromophenoxy)ethane		BFRs	7.14286							#N/A	Non Target	study does not mention concentrations only presence
390	401	Ballesteros-Gomez_2016_a	Ballesteros-Gomez	2016	Screening of additives in plastics with high resolution time-of-flight mass spectrometry and different ionization sources: direct probe injection (DIP)-APCI, LC-APCI, and LC-ion booster ESI	https://doi.org/10.1007/s00216-015-9238-5	Analytical and Bioanalytical Chemistry	Plastics; Screening; Additives; Flame Retardants; Mass spectrometry; Direct probe injection	Plastics are complex mixtures consisting of a polymer and additives with different physico-chemical properties. We developed a broad screening method to elucidate the nature of compounds present in plastics used in electrical/electronic equipment commonly found at homes (e.g., electrical adaptors, computer casings, heaters). The analysis was done by (a) solvent extraction followed by liquid chrom…	No conc. data, only number of samples which contained additives	211	EEE	EEE - Generic			(not specified)		Market	Europe - Netherlands	2014	28	Cluster	(check)	HPLC-MS	y	3246	CASRN	84852-53-9	1,1'-Ethane-1,2-diylbis(pentabromobenzene)		BFRs	17.8571							#N/A	Non Target	study does not mention concentrations only presence
391	402	Ballesteros-Gomez_2016_a	Ballesteros-Gomez	2016	Screening of additives in plastics with high resolution time-of-flight mass spectrometry and different ionization sources: direct probe injection (DIP)-APCI, LC-APCI, and LC-ion booster ESI	https://doi.org/10.1007/s00216-015-9238-5	Analytical and Bioanalytical Chemistry	Plastics; Screening; Additives; Flame Retardants; Mass spectrometry; Direct probe injection	Plastics are complex mixtures consisting of a polymer and additives with different physico-chemical properties. We developed a broad screening method to elucidate the nature of compounds present in plastics used in electrical/electronic equipment commonly found at homes (e.g., electrical adaptors, computer casings, heaters). The analysis was done by (a) solvent extraction followed by liquid chrom…	No conc. data, only number of samples which contained additives	211	EEE	EEE - Generic			(not specified)		Market	Europe - Netherlands	2014	28	Cluster	(check)	HPLC-MS	y	447	CASRN	117948-63-7	2,2',3,4,4',6,6'-Heptabromodiphenyl ether		BFRs - PBDEs	17.8571							#N/A	Non Target	study does not mention concentrations only presence
392	403	Ballesteros-Gomez_2016_a	Ballesteros-Gomez	2016	Screening of additives in plastics with high resolution time-of-flight mass spectrometry and different ionization sources: direct probe injection (DIP)-APCI, LC-APCI, and LC-ion booster ESI	https://doi.org/10.1007/s00216-015-9238-5	Analytical and Bioanalytical Chemistry	Plastics; Screening; Additives; Flame Retardants; Mass spectrometry; Direct probe injection	Plastics are complex mixtures consisting of a polymer and additives with different physico-chemical properties. We developed a broad screening method to elucidate the nature of compounds present in plastics used in electrical/electronic equipment commonly found at homes (e.g., electrical adaptors, computer casings, heaters). The analysis was done by (a) solvent extraction followed by liquid chrom…	No conc. data, only number of samples which contained additives	211	EEE	EEE - Generic			(not specified)		Market	Europe - Netherlands	2014	28	Cluster	(check)	HPLC-MS	y	2873	CASRN	68928-80-3	Heptabromodiphenyl ether		BFRs - PBDEs	17.8571							#N/A	Non Target	study does not mention concentrations only presence
393	404	Ballesteros-Gomez_2016_a	Ballesteros-Gomez	2016	Screening of additives in plastics with high resolution time-of-flight mass spectrometry and different ionization sources: direct probe injection (DIP)-APCI, LC-APCI, and LC-ion booster ESI	https://doi.org/10.1007/s00216-015-9238-5	Analytical and Bioanalytical Chemistry	Plastics; Screening; Additives; Flame Retardants; Mass spectrometry; Direct probe injection	Plastics are complex mixtures consisting of a polymer and additives with different physico-chemical properties. We developed a broad screening method to elucidate the nature of compounds present in plastics used in electrical/electronic equipment commonly found at homes (e.g., electrical adaptors, computer casings, heaters). The analysis was done by (a) solvent extraction followed by liquid chrom…	No conc. data, only number of samples which contained additives	211	EEE	EEE - Generic			(not specified)		Market	Europe - Netherlands	2014	28	Cluster	(check)	HPLC-MS	y	2873	CASRN	68928-80-3	Heptabromodiphenyl ether		BFRs - PBDEs	17.8571							#N/A	Non Target	study does not mention concentrations only presence
394	405	Ballesteros-Gomez_2016_a	Ballesteros-Gomez	2016	Screening of additives in plastics with high resolution time-of-flight mass spectrometry and different ionization sources: direct probe injection (DIP)-APCI, LC-APCI, and LC-ion booster ESI	https://doi.org/10.1007/s00216-015-9238-5	Analytical and Bioanalytical Chemistry	Plastics; Screening; Additives; Flame Retardants; Mass spectrometry; Direct probe injection	Plastics are complex mixtures consisting of a polymer and additives with different physico-chemical properties. We developed a broad screening method to elucidate the nature of compounds present in plastics used in electrical/electronic equipment commonly found at homes (e.g., electrical adaptors, computer casings, heaters). The analysis was done by (a) solvent extraction followed by liquid chrom…	No conc. data, only number of samples which contained additives	211	EEE	EEE - Generic			(not specified)		Market	Europe - Netherlands	2014	28	Cluster	(check)	HPLC-MS	y	2066	CASRN	446255-30-7	2,3,3',4,4',5',6-Heptabromodiphenyl ether		BFRs - PBDEs	17.8571							#N/A	Non Target	study does not mention concentrations only presence
395	406	Ballesteros-Gomez_2016_a	Ballesteros-Gomez	2016	Screening of additives in plastics with high resolution time-of-flight mass spectrometry and different ionization sources: direct probe injection (DIP)-APCI, LC-APCI, and LC-ion booster ESI	https://doi.org/10.1007/s00216-015-9238-5	Analytical and Bioanalytical Chemistry	Plastics; Screening; Additives; Flame Retardants; Mass spectrometry; Direct probe injection	Plastics are complex mixtures consisting of a polymer and additives with different physico-chemical properties. We developed a broad screening method to elucidate the nature of compounds present in plastics used in electrical/electronic equipment commonly found at homes (e.g., electrical adaptors, computer casings, heaters). The analysis was done by (a) solvent extraction followed by liquid chrom…	No conc. data, only number of samples which contained additives	211	EEE	EEE - Generic			(not specified)		Market	Europe - Netherlands	2014	28	Cluster	(check)	HPLC-MS	y	2013	CASRN	437701-78-5	2,2',3,3',4,5,5',6,6'-Nonobromodiphenyl ether		BFRs - PBDEs	17.8571							#N/A	Non Target	study does not mention concentrations only presence
396	407	Ballesteros-Gomez_2016_a	Ballesteros-Gomez	2016	Screening of additives in plastics with high resolution time-of-flight mass spectrometry and different ionization sources: direct probe injection (DIP)-APCI, LC-APCI, and LC-ion booster ESI	https://doi.org/10.1007/s00216-015-9238-5	Analytical and Bioanalytical Chemistry	Plastics; Screening; Additives; Flame Retardants; Mass spectrometry; Direct probe injection	Plastics are complex mixtures consisting of a polymer and additives with different physico-chemical properties. We developed a broad screening method to elucidate the nature of compounds present in plastics used in electrical/electronic equipment commonly found at homes (e.g., electrical adaptors, computer casings, heaters). The analysis was done by (a) solvent extraction followed by liquid chrom…	No conc. data, only number of samples which contained additives	211	EEE	EEE - Generic			(not specified)		Market	Europe - Netherlands	2014	28	Cluster	(check)	HPLC-MS	y	2014	CASRN	437701-79-6	2,2′,3,3′,4,4′,5,6,6′-Nonabromodiphenyl ether		BFRs - PBDEs	17.8571							#N/A	Non Target	study does not mention concentrations only presence
397	408	Ballesteros-Gomez_2016_a	Ballesteros-Gomez	2016	Screening of additives in plastics with high resolution time-of-flight mass spectrometry and different ionization sources: direct probe injection (DIP)-APCI, LC-APCI, and LC-ion booster ESI	https://doi.org/10.1007/s00216-015-9238-5	Analytical and Bioanalytical Chemistry	Plastics; Screening; Additives; Flame Retardants; Mass spectrometry; Direct probe injection	Plastics are complex mixtures consisting of a polymer and additives with different physico-chemical properties. We developed a broad screening method to elucidate the nature of compounds present in plastics used in electrical/electronic equipment commonly found at homes (e.g., electrical adaptors, computer casings, heaters). The analysis was done by (a) solvent extraction followed by liquid chrom…	No conc. data, only number of samples which contained additives	211	EEE	EEE - Generic			(not specified)		Market	Europe - Netherlands	2014	28	Cluster	(check)	HPLC-MS	y	2765	CASRN	63936-56-1	Nonabromodiphenyl ether		BFRs - PBDEs	17.8571							#N/A	Non Target	study does not mention concentrations only presence
398	409	Ballesteros-Gomez_2016_a	Ballesteros-Gomez	2016	Screening of additives in plastics with high resolution time-of-flight mass spectrometry and different ionization sources: direct probe injection (DIP)-APCI, LC-APCI, and LC-ion booster ESI	https://doi.org/10.1007/s00216-015-9238-5	Analytical and Bioanalytical Chemistry	Plastics; Screening; Additives; Flame Retardants; Mass spectrometry; Direct probe injection	Plastics are complex mixtures consisting of a polymer and additives with different physico-chemical properties. We developed a broad screening method to elucidate the nature of compounds present in plastics used in electrical/electronic equipment commonly found at homes (e.g., electrical adaptors, computer casings, heaters). The analysis was done by (a) solvent extraction followed by liquid chrom…	No conc. data, only number of samples which contained additives	211	EEE	EEE - Generic			(not specified)		Market	Europe - Netherlands	2014	28	Cluster	(check)	HPLC-MS	y	448	CASRN	117964-21-3	2,2′,3,3′,4,4′,6,6′-octabromodiphenyl ether		BFRs - PBDEs	17.8571							#N/A	Non Target	study does not mention concentrations only presence
399	410	Ballesteros-Gomez_2016_a	Ballesteros-Gomez	2016	Screening of additives in plastics with high resolution time-of-flight mass spectrometry and different ionization sources: direct probe injection (DIP)-APCI, LC-APCI, and LC-ion booster ESI	https://doi.org/10.1007/s00216-015-9238-5	Analytical and Bioanalytical Chemistry	Plastics; Screening; Additives; Flame Retardants; Mass spectrometry; Direct probe injection	Plastics are complex mixtures consisting of a polymer and additives with different physico-chemical properties. We developed a broad screening method to elucidate the nature of compounds present in plastics used in electrical/electronic equipment commonly found at homes (e.g., electrical adaptors, computer casings, heaters). The analysis was done by (a) solvent extraction followed by liquid chrom…	No conc. data, only number of samples which contained additives	211	EEE	EEE - Generic			(not specified)		Market	Europe - Netherlands	2014	28	Cluster	(check)	HPLC-MS	y	1779	CASRN	337513-72-1	1,2,3,4,5-Pentabromo-6-(2,4,5-tribromophenoxy)benzene		BFRs - PBDEs	17.8571							#N/A	Non Target	study does not mention concentrations only presence
400	411	Ballesteros-Gomez_2016_a	Ballesteros-Gomez	2016	Screening of additives in plastics with high resolution time-of-flight mass spectrometry and different ionization sources: direct probe injection (DIP)-APCI, LC-APCI, and LC-ion booster ESI	https://doi.org/10.1007/s00216-015-9238-5	Analytical and Bioanalytical Chemistry	Plastics; Screening; Additives; Flame Retardants; Mass spectrometry; Direct probe injection	Plastics are complex mixtures consisting of a polymer and additives with different physico-chemical properties. We developed a broad screening method to elucidate the nature of compounds present in plastics used in electrical/electronic equipment commonly found at homes (e.g., electrical adaptors, computer casings, heaters). The analysis was done by (a) solvent extraction followed by liquid chrom…	No conc. data, only number of samples which contained additives	211	EEE	EEE - Generic			(not specified)		Market	Europe - Netherlands	2014	28	Cluster	(check)	HPLC-MS	y	2067	CASRN	446255-39-6	2,2′,3,3′,4,4′,5,6′-octabromodiphenyl ether		BFRs - PBDEs	17.8571							#N/A	Non Target	study does not mention concentrations only presence
401	412	Ballesteros-Gomez_2016_a	Ballesteros-Gomez	2016	Screening of additives in plastics with high resolution time-of-flight mass spectrometry and different ionization sources: direct probe injection (DIP)-APCI, LC-APCI, and LC-ion booster ESI	https://doi.org/10.1007/s00216-015-9238-5	Analytical and Bioanalytical Chemistry	Plastics; Screening; Additives; Flame Retardants; Mass spectrometry; Direct probe injection	Plastics are complex mixtures consisting of a polymer and additives with different physico-chemical properties. We developed a broad screening method to elucidate the nature of compounds present in plastics used in electrical/electronic equipment commonly found at homes (e.g., electrical adaptors, computer casings, heaters). The analysis was done by (a) solvent extraction followed by liquid chrom…	No conc. data, only number of samples which contained additives	211	EEE	EEE - Generic			(not specified)		Market	Europe - Netherlands	2014	28	Cluster	(check)	HPLC-MS	y	2070	CASRN	446255-54-5	2,2',3,4,4',5,6,6'-Octabromodiphenyl ether		BFRs - PBDEs	17.8571							#N/A	Non Target	study does not mention concentrations only presence
[truncated: 65,526 more rows]

## Sheet: Literature
	Lit_id	Status	Date	Author	Year	Title	DOI	Journal	Topic_Keywords	Abstract	Findings	Target	concentration_overview_ppm_mass	Polymer	Product	Sampling_stage	Sample_size	Sampling_Country	Sampling_Year	Sampling_Method	Sampling_Details	Preparation	Analytical_Method	workflow	Notes
[truncated: 786 more rows]

[truncated: 4 more sheets: LiteratureChemical, Chemical, Chemical_PlasticMAP, Sample]
