# Supplementary material for: LitChemPlast: An Open Database of Chemicals Measured in Plastics
Source: Environ Sci Technol Lett. 2024 Oct 29;11(11):1147–60. doi: 10.1021/acs.estlett.4c00355 (PMC11562724; doi:10.1021/acs.estlett.4c00355)
Supplement: Supplementary file 3 — ez4c00355_si_003.zip [file ez4c00355_si_003.zip]

Archive with 11 entries (9 files):
- local_files_needed/
- local_files_needed/Chem_Hazard_Regulation_processed.xlsx
- local_files_needed/Graphics/
- local_files_needed/Graphics/Venn_PlasticMAP-LitChemPlast - Target-LitChemPlast - Non-target.png
- local_files_needed/Graphics/Venn_PlasticMAP-LitChemPlast - Target-LitChemPlast - Non-target.svg
- local_files_needed/Graphics/Venn_PlasticMAP-LitChemPlast-indicated by Element.png
- local_files_needed/Graphics/Venn_PlasticMAP-LitChemPlast-indicated by Element.svg
- local_files_needed/PlasticMAP_selected.xlsx
- local_files_needed/Product_MFA_231115.xlsx
- SI3_LitChemPlast_Jupyter.ipynb
- SI3_LitChemPlast_python.py
