# Supplementary material for: LitChemPlast: An Open Database of Chemicals Measured in Plastics
Source: Environ Sci Technol Lett. 2024 Oct 29;11(11):1147–60. doi: 10.1021/acs.estlett.4c00355 (PMC11562724; doi:10.1021/acs.estlett.4c00355)
Supplement: Supplementary file 3 — ez4c00355_si_003.zip [file ez4c00355_si_003.zip › local_files_needed/Chem_Hazard_Regulation_processed.xlsx]

## Sheet: exported
	Chem_id	CASRN_or_name	CASRN	CASRN_check	EC_number_x	Substance name	Authorisation_list	Restriction_intentions	Restriction_list	SVHC_intention	SVHC_list	reg	reg_intention	reg_lists	EC_number_y	H200-Unst. Expl.	H201-Expl. Div. 1.1	H202-Expl. Div. 1.2	H203-Expl. Div. 1.3	H204-Expl. Div. 1.4	H205-Expl. Div. 1.5	H220-Flam. Gas 1	H221-Flam. Gas 2	H222-Aerosol 1	H223-Aerosol 2	H224-Flam. Liquid 1	H225-Flam. Liquid 2	H226-Flam. Liquid 3	H227-Flam. Liquid 4	H228-Flam. Solid 1	H228-Flam. Solid 2	H240-Self React. Type A	H241-Self React. Type B	H242-Self React. Type C	H242-Self React. Type D	H242-Self React. Type E	H242-Self React. Type F	H242-Self React. Type G	H250-Pyr. Liquid 1	H250-Pyr. Solid 1	H251-Self Heat. 1	H252-Self Heat. 2	H260-Water React. Flam. Gas 1	H261-Water React. Flam. Gas 2	H261-Water React. Flam. Gas 3	H270-Oxid. Gas 1	H271-Oxid. Liquid 1	H272-Oxid. Liquid 2	H272-Oxid. Liquid 3
3449	1	100-01-6	100-01-6	TRUE		p-Nitroaniline	0	0	0	0	0	0	0			FALSE	FALSE	FALSE	FALSE	FALSE	FALSE	FALSE	FALSE	FALSE	FALSE	FALSE	FALSE	FALSE	FALSE	FALSE	FALSE	FALSE	FALSE	FALSE	FALSE	FALSE	FALSE	FALSE	FALSE	FALSE	FALSE	FALSE	FALSE	FALSE	FALSE	FALSE	FALSE	FALSE	FALSE
5166	2	100-21-0	100-21-0	TRUE		Terephthalic Acid	0	0	0	0	0	0	0			FALSE	FALSE	FALSE	FALSE	FALSE	FALSE	FALSE	FALSE	FALSE	FALSE	FALSE	FALSE	FALSE	FALSE	FALSE	FALSE	FALSE	FALSE	FALSE	FALSE	FALSE	FALSE	FALSE	FALSE	FALSE	FALSE	FALSE	FALSE	FALSE	FALSE	FALSE	FALSE	FALSE	FALSE
2915	3	100-37-8	100-37-8	TRUE		Ethanol, 2-(diethylamino)-	0	0	0	0	0	0	0			FALSE	FALSE	FALSE	FALSE	FALSE	FALSE	FALSE	FALSE	FALSE	FALSE	FALSE	FALSE	TRUE	FALSE	FALSE	FALSE	FALSE	FALSE	FALSE	FALSE	FALSE	FALSE	FALSE	FALSE	FALSE	FALSE	FALSE	FALSE	FALSE	FALSE	FALSE	FALSE	FALSE	FALSE
7559	4	100-39-0	100-39-0	TRUE		α-bromotoluene	0	0	0	0	0	0	0			FALSE	FALSE	FALSE	FALSE	FALSE	FALSE	FALSE	FALSE	FALSE	FALSE	FALSE	FALSE	FALSE	TRUE	FALSE	FALSE	FALSE	FALSE	FALSE	FALSE	FALSE	FALSE	FALSE	FALSE	FALSE	FALSE	FALSE	FALSE	FALSE	FALSE	FALSE	FALSE	FALSE	FALSE
4500	5	100-40-3	100-40-3	TRUE		4-vinylcyclohexene	0	0	0	0	0	0	0			FALSE	FALSE	FALSE	FALSE	FALSE	FALSE	FALSE	FALSE	FALSE	FALSE	FALSE	TRUE	FALSE	FALSE	FALSE	FALSE	FALSE	FALSE	FALSE	FALSE	FALSE	FALSE	FALSE	FALSE	FALSE	FALSE	FALSE	FALSE	FALSE	FALSE	FALSE	FALSE	FALSE	FALSE
3895	6	100-41-4	100-41-4	TRUE		Ethylbenzene	0	0	0	0	0	0	0			FALSE	FALSE	FALSE	FALSE	FALSE	FALSE	FALSE	FALSE	FALSE	FALSE	FALSE	TRUE	FALSE	FALSE	FALSE	FALSE	FALSE	FALSE	FALSE	FALSE	FALSE	FALSE	FALSE	FALSE	FALSE	FALSE	FALSE	FALSE	FALSE	FALSE	FALSE	FALSE	FALSE	FALSE
4064	7	100-42-5	100-42-5	TRUE		Styrene	0	0	0	0	0	0	0			FALSE	FALSE	FALSE	FALSE	FALSE	FALSE	FALSE	FALSE	FALSE	FALSE	FALSE	FALSE	TRUE	FALSE	FALSE	FALSE	FALSE	FALSE	FALSE	FALSE	FALSE	FALSE	FALSE	FALSE	FALSE	FALSE	FALSE	FALSE	FALSE	FALSE	FALSE	FALSE	FALSE	FALSE
3779	8	100-44-7	100-44-7	TRUE		Benzyl chloride	0	0	0	0	0	0	0			FALSE	FALSE	FALSE	FALSE	FALSE	FALSE	FALSE	FALSE	FALSE	FALSE	FALSE	FALSE	FALSE	TRUE	FALSE	FALSE	FALSE	FALSE	FALSE	FALSE	FALSE	FALSE	FALSE	FALSE	FALSE	FALSE	FALSE	FALSE	FALSE	FALSE	FALSE	FALSE	FALSE	FALSE
3080	10	100-46-9	100-46-9	TRUE		benzylamine	0	0	0	0	0	0	0			FALSE	FALSE	FALSE	FALSE	FALSE	FALSE	FALSE	FALSE	FALSE	FALSE	FALSE	FALSE	TRUE	FALSE	FALSE	FALSE	FALSE	FALSE	FALSE	FALSE	FALSE	FALSE	FALSE	FALSE	FALSE	FALSE	FALSE	FALSE	FALSE	FALSE	FALSE	FALSE	FALSE	FALSE
3076	11	100-47-0	100-47-0	TRUE		Benzonitrile	0	0	0	0	0	0	0			FALSE	FALSE	FALSE	FALSE	FALSE	FALSE	FALSE	FALSE	FALSE	FALSE	FALSE	FALSE	FALSE	TRUE	FALSE	FALSE	FALSE	FALSE	FALSE	FALSE	FALSE	FALSE	FALSE	FALSE	FALSE	FALSE	FALSE	FALSE	FALSE	FALSE	FALSE	FALSE	FALSE	FALSE
3079	13	100-51-6	100-51-6	TRUE		benzyl alcohol	0	0	0	0	0	0	0			FALSE	FALSE	FALSE	FALSE	FALSE	FALSE	FALSE	FALSE	FALSE	FALSE	FALSE	FALSE	FALSE	FALSE	FALSE	FALSE	FALSE	FALSE	FALSE	FALSE	FALSE	FALSE	FALSE	FALSE	FALSE	FALSE	FALSE	FALSE	FALSE	FALSE	FALSE	FALSE	FALSE	FALSE
4586	14	100-52-7	100-52-7	TRUE		Benzaldehyde	0	0	0	0	0	0	0			FALSE	FALSE	FALSE	FALSE	FALSE	FALSE	FALSE	FALSE	FALSE	FALSE	FALSE	FALSE	FALSE	TRUE	FALSE	FALSE	FALSE	FALSE	FALSE	FALSE	FALSE	FALSE	FALSE	FALSE	FALSE	FALSE	FALSE	FALSE	FALSE	FALSE	FALSE	FALSE	FALSE	FALSE
5694	15	100-66-3	100-66-3	TRUE		Methoxybenzene	0	0	0	0	0	0	0			FALSE	FALSE	FALSE	FALSE	FALSE	FALSE	FALSE	FALSE	FALSE	FALSE	FALSE	FALSE	TRUE	FALSE	FALSE	FALSE	FALSE	FALSE	FALSE	FALSE	FALSE	FALSE	FALSE	FALSE	FALSE	FALSE	FALSE	FALSE	FALSE	FALSE	FALSE	FALSE	FALSE	FALSE
3598	36	101-02-0	101-02-0	TRUE		triphenyl phosphite	0	0	0	0	0	0	0		202-908-4	FALSE	FALSE	FALSE	FALSE	FALSE	FALSE	FALSE	FALSE	FALSE	FALSE	FALSE	FALSE	FALSE	FALSE	FALSE	FALSE	FALSE	FALSE	FALSE	FALSE	FALSE	FALSE	TRUE	FALSE	FALSE	FALSE	FALSE	FALSE	FALSE	FALSE	FALSE	FALSE	FALSE	FALSE
7947	39	101-43-9	101-43-9	TRUE		Cyclohexyl methacrylate	0	0	0	0	0	0	0			FALSE	FALSE	FALSE	FALSE	FALSE	FALSE	FALSE	FALSE	FALSE	FALSE	FALSE	FALSE	FALSE	TRUE	FALSE	FALSE	FALSE	FALSE	FALSE	FALSE	FALSE	FALSE	FALSE	FALSE	FALSE	FALSE	FALSE	FALSE	FALSE	FALSE	FALSE	FALSE	FALSE	FALSE
444	41	101-61-1	101-61-1	TRUE	202-959-2	N,N,N',N'-tetramethyl-4,4'-methylenedianiline	0	0	0	1	1	1	1	SVHC List, SVHC Intention		FALSE	FALSE	FALSE	FALSE	FALSE	FALSE	FALSE	FALSE	FALSE	FALSE	FALSE	FALSE	FALSE	FALSE	FALSE	FALSE	FALSE	FALSE	FALSE	FALSE	FALSE	FALSE	FALSE	FALSE	FALSE	FALSE	FALSE	FALSE	FALSE	FALSE	FALSE	FALSE	FALSE	FALSE
1308	43	101-68-8	101-68-8	TRUE	202-966-0	4,4’-Methylenediphenyl diisocyanate	0	1	1	0	0	1	1	Restriction List, Restriction Intention	202-966-0	FALSE	FALSE	FALSE	FALSE	FALSE	FALSE	FALSE	FALSE	FALSE	FALSE	FALSE	FALSE	FALSE	FALSE	FALSE	FALSE	FALSE	FALSE	FALSE	FALSE	FALSE	FALSE	FALSE	FALSE	FALSE	FALSE	FALSE	FALSE	FALSE	FALSE	FALSE	FALSE	FALSE	FALSE
4946	44	101-72-4	101-72-4	TRUE		N-isopropyl-N'-phenyl-p-phenylenediamine	0	0	0	0	0	0	0			FALSE	FALSE	FALSE	FALSE	FALSE	FALSE	FALSE	FALSE	FALSE	FALSE	FALSE	FALSE	FALSE	FALSE	FALSE	FALSE	FALSE	FALSE	FALSE	FALSE	FALSE	FALSE	FALSE	FALSE	FALSE	FALSE	FALSE	FALSE	FALSE	FALSE	FALSE	FALSE	FALSE	FALSE
1	45	101-77-9	101-77-9	TRUE	202-974-4	4,4'-methylenedianiline	1	0	0	1	1	1	1	Authorisation List, SVHC List, SVHC Intention		FALSE	FALSE	FALSE	FALSE	FALSE	FALSE	FALSE	FALSE	FALSE	FALSE	FALSE	FALSE	FALSE	FALSE	FALSE	FALSE	FALSE	FALSE	FALSE	FALSE	FALSE	FALSE	FALSE	FALSE	FALSE	FALSE	FALSE	FALSE	FALSE	FALSE	FALSE	FALSE	FALSE	FALSE
4746	47	101-84-8	101-84-8	TRUE		Diphenyl ether	0	0	0	0	0	0	0			FALSE	FALSE	FALSE	FALSE	FALSE	FALSE	FALSE	FALSE	FALSE	FALSE	FALSE	FALSE	FALSE	FALSE	FALSE	FALSE	FALSE	FALSE	FALSE	FALSE	FALSE	FALSE	FALSE	FALSE	FALSE	FALSE	FALSE	FALSE	FALSE	FALSE	FALSE	FALSE	FALSE	FALSE
7870	48	101-86-0	101-86-0	TRUE		2-Benzylideneoctanal	0	0	0	0	0	0	0			FALSE	FALSE	FALSE	FALSE	FALSE	FALSE	FALSE	FALSE	FALSE	FALSE	FALSE	FALSE	FALSE	FALSE	FALSE	FALSE	FALSE	FALSE	FALSE	FALSE	FALSE	FALSE	FALSE	FALSE	FALSE	FALSE	FALSE	FALSE	FALSE	FALSE	FALSE	FALSE	FALSE	FALSE
3516	49	101-90-6	101-90-6	TRUE		m-bis(2,3-epoxypropoxy)benzene	0	0	0	0	0	0	0			FALSE	FALSE	FALSE	FALSE	FALSE	FALSE	FALSE	FALSE	FALSE	FALSE	FALSE	FALSE	FALSE	FALSE	FALSE	FALSE	FALSE	FALSE	FALSE	FALSE	FALSE	FALSE	FALSE	FALSE	FALSE	FALSE	FALSE	FALSE	FALSE	FALSE	FALSE	FALSE	FALSE	FALSE
4204	64	102-06-7	102-06-7	TRUE		1,3-diphenylguanidine	0	0	0	0	0	0	0			FALSE	FALSE	FALSE	FALSE	FALSE	FALSE	FALSE	FALSE	FALSE	FALSE	FALSE	FALSE	FALSE	FALSE	FALSE	FALSE	FALSE	FALSE	FALSE	FALSE	FALSE	FALSE	FALSE	FALSE	FALSE	FALSE	FALSE	FALSE	FALSE	FALSE	FALSE	FALSE	FALSE	FALSE
4864	65	102-27-2	102-27-2	TRUE		N-Ethyl-m-toluidine	0	0	0	0	0	0	0			FALSE	FALSE	FALSE	FALSE	FALSE	FALSE	FALSE	FALSE	FALSE	FALSE	FALSE	FALSE	FALSE	TRUE	FALSE	FALSE	FALSE	FALSE	FALSE	FALSE	FALSE	FALSE	FALSE	FALSE	FALSE	FALSE	FALSE	FALSE	FALSE	FALSE	FALSE	FALSE	FALSE	FALSE
3704	66	102-36-3	102-36-3	TRUE		3,4-Dichlorophenyl isocyanate	0	0	0	0	0	0	0			FALSE	FALSE	FALSE	FALSE	FALSE	FALSE	FALSE	FALSE	FALSE	FALSE	FALSE	FALSE	FALSE	FALSE	FALSE	FALSE	FALSE	FALSE	FALSE	FALSE	FALSE	FALSE	FALSE	FALSE	FALSE	FALSE	FALSE	FALSE	FALSE	FALSE	FALSE	FALSE	FALSE	FALSE
7781	68	102-71-6	102-71-6	TRUE		Triethanolamine	0	0	0	0	0	0	0			FALSE	FALSE	FALSE	FALSE	FALSE	FALSE	FALSE	FALSE	FALSE	FALSE	FALSE	FALSE	FALSE	FALSE	FALSE	FALSE	FALSE	FALSE	FALSE	FALSE	FALSE	FALSE	FALSE	FALSE	FALSE	FALSE	FALSE	FALSE	FALSE	FALSE	FALSE	FALSE	FALSE	FALSE
4197	79	1025-15-6	1025-15-6	TRUE		1,3,5-Tris-2'-propenylisocyanuric acid	0	0	0	0	0	0	0			FALSE	FALSE	FALSE	FALSE	FALSE	FALSE	FALSE	FALSE	FALSE	FALSE	FALSE	FALSE	FALSE	FALSE	FALSE	FALSE	FALSE	FALSE	FALSE	FALSE	FALSE	FALSE	FALSE	FALSE	FALSE	FALSE	FALSE	FALSE	FALSE	FALSE	FALSE	FALSE	FALSE	FALSE
5404	86	103-11-7	103-11-7	TRUE		2-ethylhexyl acrylate	0	0	0	0	0	0	0			FALSE	FALSE	FALSE	FALSE	FALSE	FALSE	FALSE	FALSE	FALSE	FALSE	FALSE	FALSE	FALSE	TRUE	FALSE	FALSE	FALSE	FALSE	FALSE	FALSE	FALSE	FALSE	FALSE	FALSE	FALSE	FALSE	FALSE	FALSE	FALSE	FALSE	FALSE	FALSE	FALSE	FALSE
7842	87	103-23-1	103-23-1	TRUE		Bis(2-ehtylhexyl) adipate	0	0	0	0	0	0	0			FALSE	FALSE	FALSE	FALSE	FALSE	FALSE	FALSE	FALSE	FALSE	FALSE	FALSE	FALSE	FALSE	FALSE	FALSE	FALSE	FALSE	FALSE	FALSE	FALSE	FALSE	FALSE	FALSE	FALSE	FALSE	FALSE	FALSE	FALSE	FALSE	FALSE	FALSE	FALSE	FALSE	FALSE
4710	93	103-50-4	103-50-4	TRUE		Dibenzyl ether	0	0	0	0	0	0	0			FALSE	FALSE	FALSE	FALSE	FALSE	FALSE	FALSE	FALSE	FALSE	FALSE	FALSE	FALSE	FALSE	FALSE	FALSE	FALSE	FALSE	FALSE	FALSE	FALSE	FALSE	FALSE	FALSE	FALSE	FALSE	FALSE	FALSE	FALSE	FALSE	FALSE	FALSE	FALSE	FALSE	FALSE
5776	95	103-65-1	103-65-1	TRUE		propylbenzene	0	0	0	0	0	0	0			FALSE	FALSE	FALSE	FALSE	FALSE	FALSE	FALSE	FALSE	FALSE	FALSE	FALSE	FALSE	TRUE	FALSE	FALSE	FALSE	FALSE	FALSE	FALSE	FALSE	FALSE	FALSE	FALSE	FALSE	FALSE	FALSE	FALSE	FALSE	FALSE	FALSE	FALSE	FALSE	FALSE	FALSE
4988	105	1034-01-1	1034-01-1	TRUE		octyl 3,4,5-trihydroxybenzoate	0	0	0	0	0	0	0			FALSE	FALSE	FALSE	FALSE	FALSE	FALSE	FALSE	FALSE	FALSE	FALSE	FALSE	FALSE	FALSE	FALSE	FALSE	FALSE	FALSE	FALSE	FALSE	FALSE	FALSE	FALSE	FALSE	FALSE	FALSE	FALSE	FALSE	FALSE	FALSE	FALSE	FALSE	FALSE	FALSE	FALSE
5981	124	103597-45-1	103597-45-1	TRUE		2,2'-methylenebis(6-(2H-benzotriazol-2-yl)-4-(1,1,3,3-tetramethylbutyl)phenol)	0	0	0	0	0	0	0			FALSE	FALSE	FALSE	FALSE	FALSE	FALSE	FALSE	FALSE	FALSE	FALSE	FALSE	FALSE	FALSE	FALSE	FALSE	FALSE	FALSE	FALSE	FALSE	FALSE	FALSE	FALSE	FALSE	FALSE	FALSE	FALSE	FALSE	FALSE	FALSE	FALSE	FALSE	FALSE	FALSE	FALSE
3728	132	104-12-1	104-12-1	TRUE		4-chlorophenylisocyanate	0	0	0	0	0	0	0			FALSE	FALSE	FALSE	FALSE	FALSE	FALSE	FALSE	FALSE	FALSE	FALSE	FALSE	FALSE	FALSE	FALSE	FALSE	FALSE	FALSE	FALSE	FALSE	FALSE	FALSE	FALSE	FALSE	FALSE	FALSE	FALSE	FALSE	FALSE	FALSE	FALSE	FALSE	FALSE	FALSE	FALSE
90	133	104-35-8	104-35-8	TRUE		2-(4-nonylphenoxy)ethanol	1	0	0	1	1	1	1	Authorisation List, SVHC List, SVHC Intention
430	134	104-40-5	104-40-5	TRUE	203-199-4	p-nonylphenol	0	0	0	1	1	1	1	SVHC List, SVHC Intention
5734	137	104-51-8	104-51-8	TRUE		n-Butylbenzene	0	0	0	0	0	0	0			FALSE	FALSE	FALSE	FALSE	FALSE	FALSE	FALSE	FALSE	FALSE	FALSE	FALSE	FALSE	TRUE	FALSE	FALSE	FALSE	FALSE	FALSE	FALSE	FALSE	FALSE	FALSE	FALSE	FALSE	FALSE	FALSE	FALSE	FALSE	FALSE	FALSE	FALSE	FALSE	FALSE	FALSE
2919	144	104-76-7	104-76-7	TRUE		2-Ethyl-1-hexanol	0	0	0	0	0	0	0			FALSE	FALSE	FALSE	FALSE	FALSE	FALSE	FALSE	FALSE	FALSE	FALSE	FALSE	FALSE	FALSE	TRUE	FALSE	FALSE	FALSE	FALSE	FALSE	FALSE	FALSE	FALSE	FALSE	FALSE	FALSE	FALSE	FALSE	FALSE	FALSE	FALSE	FALSE	FALSE	FALSE	FALSE
5002	145	104-87-0	104-87-0	TRUE		p-Tolylaldehyde	0	0	0	0	0	0	0			FALSE	FALSE	FALSE	FALSE	FALSE	FALSE	FALSE	FALSE	FALSE	FALSE	FALSE	FALSE	FALSE	TRUE	FALSE	FALSE	FALSE	FALSE	FALSE	FALSE	FALSE	FALSE	FALSE	FALSE	FALSE	FALSE	FALSE	FALSE	FALSE	FALSE	FALSE	FALSE	FALSE	FALSE
3025	146	104-90-5	104-90-5	TRUE		5-Ethyl-2-methylpyridine	0	0	0	0	0	0	0			FALSE	FALSE	FALSE	FALSE	FALSE	FALSE	FALSE	FALSE	FALSE	FALSE	FALSE	FALSE	FALSE	TRUE	FALSE	FALSE	FALSE	FALSE	FALSE	FALSE	FALSE	FALSE	FALSE	FALSE	FALSE	FALSE	FALSE	FALSE	FALSE	FALSE	FALSE	FALSE	FALSE	FALSE
5315	163	105-05-5	105-05-5	TRUE		1,4-Diethylbenzene	0	0	0	0	0	0	0			FALSE	FALSE	FALSE	FALSE	FALSE	FALSE	FALSE	FALSE	FALSE	FALSE	FALSE	FALSE	TRUE	FALSE	FALSE	FALSE	FALSE	FALSE	FALSE	FALSE	FALSE	FALSE	FALSE	FALSE	FALSE	FALSE	FALSE	FALSE	FALSE	FALSE	FALSE	FALSE	FALSE	FALSE
5112	167	105-46-4	105-46-4	TRUE		sec-butyl acetate	0	0	0	0	0	0	0			FALSE	FALSE	FALSE	FALSE	FALSE	FALSE	FALSE	FALSE	FALSE	FALSE	FALSE	TRUE	FALSE	FALSE	FALSE	FALSE	FALSE	FALSE	FALSE	FALSE	FALSE	FALSE	FALSE	FALSE	FALSE	FALSE	FALSE	FALSE	FALSE	FALSE	FALSE	FALSE	FALSE	FALSE
5591	168	105-53-3	105-53-3	TRUE		Diethyl malonate	0	0	0	0	0	0	0			FALSE	FALSE	FALSE	FALSE	FALSE	FALSE	FALSE	FALSE	FALSE	FALSE	FALSE	FALSE	FALSE	TRUE	FALSE	FALSE	FALSE	FALSE	FALSE	FALSE	FALSE	FALSE	FALSE	FALSE	FALSE	FALSE	FALSE	FALSE	FALSE	FALSE	FALSE	FALSE	FALSE	FALSE
7884	169	105-54-4	105-54-4	TRUE		Ethyl butanoate	0	0	0	0	0	0	0			FALSE	FALSE	FALSE	FALSE	FALSE	FALSE	FALSE	FALSE	FALSE	FALSE	FALSE	FALSE	TRUE	FALSE	FALSE	FALSE	FALSE	FALSE	FALSE	FALSE	FALSE	FALSE	FALSE	FALSE	FALSE	FALSE	FALSE	FALSE	FALSE	FALSE	FALSE	FALSE	FALSE	FALSE
3243	171	105-60-2	105-60-2	TRUE		ε-caprolactam	0	0	0	0	0	0	0			FALSE	FALSE	FALSE	FALSE	FALSE	FALSE	FALSE	FALSE	FALSE	FALSE	FALSE	FALSE	FALSE	FALSE	FALSE	FALSE	FALSE	FALSE	FALSE	FALSE	FALSE	FALSE	FALSE	FALSE	FALSE	FALSE	FALSE	FALSE	FALSE	FALSE	FALSE	FALSE	FALSE	FALSE
5585	176	105-99-7	105-99-7	TRUE		Dibutyl adipate	0	0	0	0	0	0	0			FALSE	FALSE	FALSE	FALSE	FALSE	FALSE	FALSE	FALSE	FALSE	FALSE	FALSE	FALSE	FALSE	FALSE	FALSE	FALSE	FALSE	FALSE	FALSE	FALSE	FALSE	FALSE	FALSE	FALSE	FALSE	FALSE	FALSE	FALSE	FALSE	FALSE	FALSE	FALSE	FALSE	FALSE
5652	193	106-24-1	106-24-1	TRUE		Geraniol	0	0	0	0	0	0	0			FALSE	FALSE	FALSE	FALSE	FALSE	FALSE	FALSE	FALSE	FALSE	FALSE	FALSE	FALSE	FALSE	TRUE	FALSE	FALSE	FALSE	FALSE	FALSE	FALSE	FALSE	FALSE	TRUE	FALSE	FALSE	FALSE	FALSE	FALSE	FALSE	FALSE	FALSE	FALSE	FALSE	FALSE
3919	196	106-35-4	106-35-4	TRUE		n-Butyl ethyl ketone	0	0	0	0	0	0	0			FALSE	FALSE	FALSE	FALSE	FALSE	FALSE	FALSE	FALSE	FALSE	FALSE	FALSE	FALSE	TRUE	FALSE	FALSE	FALSE	FALSE	FALSE	FALSE	FALSE	FALSE	FALSE	FALSE	FALSE	FALSE	FALSE	FALSE	FALSE	FALSE	FALSE	FALSE	FALSE	FALSE	FALSE
4993	197	106-41-2	106-41-2	TRUE		p-Bromophenol	0	0	0	0	0	0	0			FALSE	FALSE	FALSE	FALSE	FALSE	FALSE	FALSE	FALSE	FALSE	FALSE	FALSE	FALSE	FALSE	FALSE	FALSE	FALSE	FALSE	FALSE	FALSE	FALSE	FALSE	FALSE	FALSE	FALSE	FALSE	FALSE	FALSE	FALSE	FALSE	FALSE	FALSE	FALSE	FALSE	FALSE
3452	198	106-42-3	106-42-3	TRUE		p-Xylene	0	0	0	0	0	0	0			FALSE	FALSE	FALSE	FALSE	FALSE	FALSE	FALSE	FALSE	FALSE	FALSE	FALSE	FALSE	TRUE	FALSE	FALSE	FALSE	FALSE	FALSE	FALSE	FALSE	FALSE	FALSE	FALSE	FALSE	FALSE	FALSE	FALSE	FALSE	FALSE	FALSE	FALSE	FALSE	FALSE	FALSE
3729	199	106-43-4	106-43-4	TRUE		4-chlorotoluene	0	0	0	0	0	0	0			FALSE	FALSE	FALSE	FALSE	FALSE	FALSE	FALSE	FALSE	FALSE	FALSE	FALSE	FALSE	TRUE	FALSE	FALSE	FALSE	FALSE	FALSE	FALSE	FALSE	FALSE	FALSE	FALSE	FALSE	FALSE	FALSE	FALSE	FALSE	FALSE	FALSE	FALSE	FALSE	FALSE	FALSE
3448	200	106-44-5	106-44-5	TRUE		p-Cresol	0	0	0	0	0	0	0			FALSE	FALSE	FALSE	FALSE	FALSE	FALSE	FALSE	FALSE	FALSE	FALSE	FALSE	FALSE	FALSE	FALSE	FALSE	FALSE	FALSE	FALSE	FALSE	FALSE	FALSE	FALSE	FALSE	FALSE	FALSE	FALSE	FALSE	FALSE	FALSE	FALSE	FALSE	FALSE	FALSE	FALSE
1786	201	106-46-7	106-46-7	TRUE	203-400-5	1,4-Dichlorobenzene	0	1	1	0	0	1	1	Restriction List, Restriction Intention		FALSE	FALSE	FALSE	FALSE	FALSE	FALSE	FALSE	FALSE	FALSE	FALSE	FALSE	FALSE	FALSE	FALSE	FALSE	FALSE	FALSE	FALSE	FALSE	FALSE	FALSE	FALSE	FALSE	FALSE	FALSE	FALSE	FALSE	FALSE	FALSE	FALSE	FALSE	FALSE	FALSE	FALSE
3451	202	106-49-0	106-49-0	TRUE		p-Toluidine	0	0	0	0	0	0	0			FALSE	FALSE	FALSE	FALSE	FALSE	FALSE	FALSE	FALSE	FALSE	FALSE	FALSE	FALSE	FALSE	FALSE	FALSE	FALSE	FALSE	FALSE	FALSE	FALSE	FALSE	FALSE	FALSE	FALSE	FALSE	FALSE	FALSE	FALSE	FALSE	FALSE	FALSE	FALSE	FALSE	FALSE
3314	206	106-63-8	106-63-8	TRUE		Isobutyl acrylate	0	0	0	0	0	0	0			FALSE	FALSE	FALSE	FALSE	FALSE	FALSE	FALSE	FALSE	FALSE	FALSE	FALSE	FALSE	TRUE	FALSE	FALSE	FALSE	FALSE	FALSE	FALSE	FALSE	FALSE	FALSE	TRUE	FALSE	FALSE	FALSE	FALSE	FALSE	FALSE	FALSE	FALSE	FALSE	FALSE	FALSE
5600	207	106-65-0	106-65-0	TRUE		Dimethyl succinate	0	0	0	0	0	0	0			FALSE	FALSE	FALSE	FALSE	FALSE	FALSE	FALSE	FALSE	FALSE	FALSE	FALSE	FALSE	FALSE	TRUE	FALSE	FALSE	FALSE	FALSE	FALSE	FALSE	FALSE	FALSE	FALSE	FALSE	FALSE	FALSE	FALSE	FALSE	FALSE	FALSE	FALSE	FALSE	FALSE	FALSE
2835	211	106-91-2	106-91-2	TRUE		2,3-Epoxypropyl methacrylate	0	0	0	0	0	0	0			FALSE	FALSE	FALSE	FALSE	FALSE	FALSE	FALSE	FALSE	FALSE	FALSE	FALSE	FALSE	FALSE	TRUE	FALSE	FALSE	FALSE	FALSE	FALSE	FALSE	FALSE	FALSE	FALSE	FALSE	FALSE	FALSE	FALSE	FALSE	FALSE	FALSE	FALSE	FALSE	FALSE	FALSE
2760	212	106-93-4	106-93-4	TRUE		1,2-Dibromoethane (EDB)	0	0	0	0	0	0	0			FALSE	FALSE	FALSE	FALSE	FALSE	FALSE	FALSE	FALSE	FALSE	FALSE	FALSE	FALSE	FALSE	FALSE	FALSE	FALSE	FALSE	FALSE	FALSE	FALSE	FALSE	FALSE	FALSE	FALSE	FALSE	FALSE	FALSE	FALSE	FALSE	FALSE	FALSE	FALSE	FALSE	FALSE
7469	213	106-98-9	106-98-9	TRUE		but-1-ene	0	0	0	0	0	0	0			FALSE	FALSE	FALSE	FALSE	FALSE	FALSE	TRUE	FALSE	FALSE	FALSE	FALSE	FALSE	FALSE	FALSE	FALSE	FALSE	FALSE	FALSE	FALSE	FALSE	FALSE	FALSE	FALSE	FALSE	FALSE	FALSE	FALSE	FALSE	FALSE	FALSE	FALSE	FALSE	FALSE	FALSE
3041	222	107-02-8	107-02-8	TRUE		Acrolein	0	0	0	0	0	0	0			FALSE	FALSE	FALSE	FALSE	FALSE	FALSE	FALSE	FALSE	FALSE	FALSE	FALSE	TRUE	FALSE	FALSE	FALSE	FALSE	FALSE	FALSE	FALSE	FALSE	FALSE	FALSE	TRUE	FALSE	FALSE	FALSE	FALSE	FALSE	FALSE	FALSE	FALSE	FALSE	FALSE	FALSE
34	223	107-06-2	107-06-2	TRUE	203-458-1	1,2-dichloroethane	1	0	0	1	1	1	1	Authorisation List, SVHC List, SVHC Intention		FALSE	FALSE	FALSE	FALSE	FALSE	FALSE	FALSE	FALSE	FALSE	FALSE	FALSE	TRUE	FALSE	FALSE	FALSE	FALSE	FALSE	FALSE	FALSE	FALSE	FALSE	FALSE	FALSE	FALSE	FALSE	FALSE	FALSE	FALSE	FALSE	FALSE	FALSE	FALSE	FALSE	FALSE
3900	224	107-21-1	107-21-1	TRUE		Ethylene glycol	0	0	0	0	0	0	0			FALSE	FALSE	FALSE	FALSE	FALSE	FALSE	FALSE	FALSE	FALSE	FALSE	FALSE	FALSE	FALSE	FALSE	FALSE	FALSE	FALSE	FALSE	FALSE	FALSE	FALSE	FALSE	FALSE	FALSE	FALSE	FALSE	FALSE	FALSE	FALSE	FALSE	FALSE	FALSE	FALSE	FALSE
4713	225	107-66-4	107-66-4	TRUE		Dibutyl phosphate	0	0	0	0	0	0	0			FALSE	FALSE	FALSE	FALSE	FALSE	FALSE	FALSE	FALSE	FALSE	FALSE	FALSE	FALSE	FALSE	FALSE	FALSE	FALSE	FALSE	FALSE	FALSE	FALSE	FALSE	FALSE	FALSE	FALSE	FALSE	FALSE	FALSE	FALSE	FALSE	FALSE	FALSE	FALSE	FALSE	FALSE
3719	227	107-86-8	107-86-8	TRUE		3-Methyl-2-butenal	0	0	0	0	0	0	0			FALSE	FALSE	FALSE	FALSE	FALSE	FALSE	FALSE	FALSE	FALSE	FALSE	FALSE	FALSE	TRUE	FALSE	FALSE	FALSE	FALSE	FALSE	FALSE	FALSE	FALSE	FALSE	FALSE	FALSE	FALSE	FALSE	FALSE	FALSE	FALSE	FALSE	FALSE	FALSE	FALSE	FALSE
3108	229	107-92-6	107-92-6	TRUE		butyric acid	0	0	0	0	0	0	0			FALSE	FALSE	FALSE	FALSE	FALSE	FALSE	FALSE	FALSE	FALSE	FALSE	FALSE	FALSE	FALSE	TRUE	FALSE	FALSE	FALSE	FALSE	FALSE	FALSE	FALSE	FALSE	FALSE	FALSE	FALSE	FALSE	FALSE	FALSE	FALSE	FALSE	FALSE	FALSE	FALSE	FALSE
4023	231	107-98-2	107-98-2	TRUE		1-methoxy-2-propanol	0	0	0	0	0	0	0			FALSE	FALSE	FALSE	FALSE	FALSE	FALSE	FALSE	FALSE	FALSE	FALSE	FALSE	FALSE	TRUE	FALSE	FALSE	FALSE	FALSE	FALSE	FALSE	FALSE	FALSE	FALSE	FALSE	FALSE	FALSE	FALSE	FALSE	FALSE	FALSE	FALSE	FALSE	FALSE	FALSE	FALSE
5654	235	1071-83-6	1071-83-6	TRUE		glyphosate (ISO)	0	0	0	0	0	0	0			FALSE	FALSE	FALSE	FALSE	FALSE	FALSE	FALSE	FALSE	FALSE	FALSE	FALSE	FALSE	FALSE	FALSE	FALSE	FALSE	FALSE	FALSE	FALSE	FALSE	FALSE	FALSE	FALSE	FALSE	FALSE	FALSE	FALSE	FALSE	FALSE	FALSE	FALSE	FALSE	FALSE	FALSE
2916	249	108-01-0	108-01-0	TRUE		2-Dimethylaminoethanol	0	0	0	0	0	0	0			FALSE	FALSE	FALSE	FALSE	FALSE	FALSE	FALSE	FALSE	FALSE	FALSE	FALSE	FALSE	TRUE	FALSE	FALSE	FALSE	FALSE	FALSE	FALSE	FALSE	FALSE	FALSE	FALSE	FALSE	FALSE	FALSE	FALSE	FALSE	FALSE	FALSE	FALSE	FALSE	FALSE	FALSE
3606	250	108-05-4	108-05-4	TRUE		Vinyl acetate	0	0	0	0	0	0	0			FALSE	FALSE	FALSE	FALSE	FALSE	FALSE	FALSE	FALSE	FALSE	FALSE	FALSE	TRUE	FALSE	FALSE	FALSE	FALSE	FALSE	FALSE	FALSE	FALSE	FALSE	FALSE	TRUE	FALSE	FALSE	FALSE	FALSE	FALSE	FALSE	FALSE	FALSE	FALSE	FALSE	FALSE
3371	251	108-10-1	108-10-1	TRUE		Methylisobutylketone	0	0	0	0	0	0	0			FALSE	FALSE	FALSE	FALSE	FALSE	FALSE	FALSE	FALSE	FALSE	FALSE	FALSE	TRUE	FALSE	FALSE	FALSE	FALSE	FALSE	FALSE	FALSE	FALSE	FALSE	FALSE	FALSE	FALSE	FALSE	FALSE	FALSE	FALSE	FALSE	FALSE	FALSE	FALSE	FALSE	FALSE
2955	252	108-11-2	108-11-2	TRUE		4-methylpentan-2-ol	0	0	0	0	0	0	0			FALSE	FALSE	FALSE	FALSE	FALSE	FALSE	FALSE	FALSE	FALSE	FALSE	FALSE	FALSE	TRUE	FALSE	FALSE	FALSE	FALSE	FALSE	FALSE	FALSE	FALSE	FALSE	FALSE	FALSE	FALSE	FALSE	FALSE	FALSE	FALSE	FALSE	FALSE	FALSE	FALSE	FALSE
3937	253	108-21-4	108-21-4	TRUE		isopropyl acetate	0	0	0	0	0	0	0			FALSE	FALSE	FALSE	FALSE	FALSE	FALSE	FALSE	FALSE	FALSE	FALSE	FALSE	TRUE	FALSE	FALSE	FALSE	FALSE	FALSE	FALSE	FALSE	FALSE	FALSE	FALSE	FALSE	FALSE	FALSE	FALSE	FALSE	FALSE	FALSE	FALSE	FALSE	FALSE	FALSE	FALSE
5156	255	108-30-5	108-30-5	TRUE		succinic anhydride	0	0	0	0	0	0	0			FALSE	FALSE	FALSE	FALSE	FALSE	FALSE	FALSE	FALSE	FALSE	FALSE	FALSE	FALSE	FALSE	FALSE	FALSE	FALSE	FALSE	FALSE	FALSE	FALSE	FALSE	FALSE	FALSE	FALSE	FALSE	FALSE	FALSE	FALSE	FALSE	FALSE	FALSE	FALSE	FALSE	FALSE
7707	256	108-32-7	108-32-7	TRUE		propylene carbonate	0	0	0	0	0	0	0			FALSE	FALSE	FALSE	FALSE	FALSE	FALSE	FALSE	FALSE	FALSE	FALSE	FALSE	FALSE	FALSE	FALSE	FALSE	FALSE	FALSE	FALSE	FALSE	FALSE	FALSE	FALSE	FALSE	FALSE	FALSE	FALSE	FALSE	FALSE	FALSE	FALSE	FALSE	FALSE	FALSE	FALSE
3339	257	108-38-3	108-38-3	TRUE		m-Xylene	0	0	0	0	0	0	0			FALSE	FALSE	FALSE	FALSE	FALSE	FALSE	FALSE	FALSE	FALSE	FALSE	FALSE	FALSE	TRUE	FALSE	FALSE	FALSE	FALSE	FALSE	FALSE	FALSE	FALSE	FALSE	FALSE	FALSE	FALSE	FALSE	FALSE	FALSE	FALSE	FALSE	FALSE	FALSE	FALSE	FALSE
3715	258	108-41-8	108-41-8	TRUE		3-chlorotoluene	0	0	0	0	0	0	0			FALSE	FALSE	FALSE	FALSE	FALSE	FALSE	FALSE	FALSE	FALSE	FALSE	FALSE	FALSE	FALSE	FALSE	FALSE	FALSE	FALSE	FALSE	FALSE	FALSE	FALSE	FALSE	FALSE	FALSE	FALSE	FALSE	FALSE	FALSE	FALSE	FALSE	FALSE	FALSE	FALSE	FALSE
3335	259	108-45-2	108-45-2	TRUE		m-Phenylenediamine	0	0	0	0	0	0	0			FALSE	FALSE	FALSE	FALSE	FALSE	FALSE	FALSE	FALSE	FALSE	FALSE	FALSE	FALSE	FALSE	FALSE	FALSE	FALSE	FALSE	FALSE	FALSE	FALSE	FALSE	FALSE	FALSE	FALSE	FALSE	FALSE	FALSE	FALSE	FALSE	FALSE	FALSE	FALSE	FALSE	FALSE
4316	260	108-48-5	108-48-5	TRUE		2,6-Dimethylpyridine; 2,6-Lutidine	0	0	0	0	0	0	0			FALSE	FALSE	FALSE	FALSE	FALSE	FALSE	FALSE	FALSE	FALSE	FALSE	FALSE	FALSE	TRUE	FALSE	FALSE	FALSE	FALSE	FALSE	FALSE	FALSE	FALSE	FALSE	FALSE	FALSE	FALSE	FALSE	FALSE	FALSE	FALSE	FALSE	FALSE	FALSE	FALSE	FALSE
7502	263	108-65-6	108-65-6	TRUE		Propylene glycol monomethyl ether acetate	0	0	0	0	0	0	0			FALSE	FALSE	FALSE	FALSE	FALSE	FALSE	FALSE	FALSE	FALSE	FALSE	FALSE	FALSE	TRUE	FALSE	FALSE	FALSE	FALSE	FALSE	FALSE	FALSE	FALSE	FALSE	FALSE	FALSE	FALSE	FALSE	FALSE	FALSE	FALSE	FALSE	FALSE	FALSE	FALSE	FALSE
5307	264	108-67-8	108-67-8	TRUE		1,3,5-Trimethylbenzene	0	0	0	0	0	0	0			FALSE	FALSE	FALSE	FALSE	FALSE	FALSE	FALSE	FALSE	FALSE	FALSE	FALSE	FALSE	TRUE	FALSE	FALSE	FALSE	FALSE	FALSE	FALSE	FALSE	FALSE	FALSE	FALSE	FALSE	FALSE	FALSE	FALSE	FALSE	FALSE	FALSE	FALSE	FALSE	FALSE	FALSE
2845	265	108-75-8	108-75-8	TRUE		2,4,6-Trimethylpyridine; 2,4,6-Collidine	0	0	0	0	0	0	0			FALSE	FALSE	FALSE	FALSE	FALSE	FALSE	FALSE	FALSE	FALSE	FALSE	FALSE	FALSE	TRUE	FALSE	FALSE	FALSE	FALSE	FALSE	FALSE	FALSE	FALSE	FALSE	FALSE	FALSE	FALSE	FALSE	FALSE	FALSE	FALSE	FALSE	FALSE	FALSE	FALSE	FALSE
3798	266	108-86-1	108-86-1	TRUE		bromobenzene	0	0	0	0	0	0	0			FALSE	FALSE	FALSE	FALSE	FALSE	FALSE	FALSE	FALSE	FALSE	FALSE	FALSE	FALSE	TRUE	FALSE	FALSE	FALSE	FALSE	FALSE	FALSE	FALSE	FALSE	FALSE	FALSE	FALSE	FALSE	FALSE	FALSE	FALSE	FALSE	FALSE	FALSE	FALSE	FALSE	FALSE
4901	267	108-87-2	108-87-2	TRUE		methylcyclohexane	0	0	0	0	0	0	0		203-624-3	FALSE	FALSE	FALSE	FALSE	FALSE	FALSE	FALSE	FALSE	FALSE	FALSE	FALSE	TRUE	FALSE	FALSE	FALSE	FALSE	FALSE	FALSE	FALSE	FALSE	FALSE	FALSE	FALSE	FALSE	FALSE	FALSE	FALSE	FALSE	FALSE	FALSE	FALSE	FALSE	FALSE	FALSE
2691	268	108-88-3	108-88-3	TRUE	203-625-9	Toluene	0	0	1	0	0	1	0	Restriction List		FALSE	FALSE	FALSE	FALSE	FALSE	FALSE	FALSE	FALSE	FALSE	FALSE	FALSE	TRUE	FALSE	FALSE	FALSE	FALSE	FALSE	FALSE	FALSE	FALSE	FALSE	FALSE	FALSE	FALSE	FALSE	FALSE	FALSE	FALSE	FALSE	FALSE	FALSE	FALSE	FALSE	FALSE
3827	269	108-90-7	108-90-7	TRUE		Chlorobenzene	0	0	0	0	0	0	0			FALSE	FALSE	FALSE	FALSE	FALSE	FALSE	FALSE	FALSE	FALSE	FALSE	FALSE	FALSE	TRUE	FALSE	FALSE	FALSE	FALSE	FALSE	FALSE	FALSE	FALSE	FALSE	FALSE	FALSE	FALSE	FALSE	FALSE	FALSE	FALSE	FALSE	FALSE	FALSE	FALSE	FALSE
3839	270	108-93-0	108-93-0	TRUE		Cyclohexanol	0	0	0	0	0	0	0			FALSE	FALSE	FALSE	FALSE	FALSE	FALSE	FALSE	FALSE	FALSE	FALSE	FALSE	FALSE	FALSE	FALSE	FALSE	FALSE	FALSE	FALSE	FALSE	FALSE	FALSE	FALSE	FALSE	FALSE	FALSE	FALSE	FALSE	FALSE	FALSE	FALSE	FALSE	FALSE	FALSE	FALSE
3152	271	108-94-1	108-94-1	TRUE		cyclohexanone	0	0	0	0	0	0	0			FALSE	FALSE	FALSE	FALSE	FALSE	FALSE	FALSE	FALSE	FALSE	FALSE	FALSE	FALSE	TRUE	FALSE	FALSE	FALSE	FALSE	FALSE	FALSE	FALSE	FALSE	FALSE	FALSE	FALSE	FALSE	FALSE	FALSE	FALSE	FALSE	FALSE	FALSE	FALSE	FALSE	FALSE
3464	272	108-95-2	108-95-2	TRUE		Phenol	0	0	0	0	0	0	0			FALSE	FALSE	FALSE	FALSE	FALSE	FALSE	FALSE	FALSE	FALSE	FALSE	FALSE	FALSE	FALSE	FALSE	FALSE	FALSE	FALSE	FALSE	FALSE	FALSE	FALSE	FALSE	FALSE	FALSE	FALSE	FALSE	FALSE	FALSE	FALSE	FALSE	FALSE	FALSE	FALSE	FALSE
2951	279	109-06-8	109-06-8	TRUE		2-methylpyridine; 2-picoline	0	0	0	0	0	0	0			FALSE	FALSE	FALSE	FALSE	FALSE	FALSE	FALSE	FALSE	FALSE	FALSE	FALSE	FALSE	TRUE	FALSE	FALSE	FALSE	FALSE	FALSE	FALSE	FALSE	FALSE	FALSE	FALSE	FALSE	FALSE	FALSE	FALSE	FALSE	FALSE	FALSE	FALSE	FALSE	FALSE	FALSE
5541	281	109-21-7	109-21-7	TRUE		butyl butyrate	0	0	0	0	0	0	0			FALSE	FALSE	FALSE	FALSE	FALSE	FALSE	FALSE	FALSE	FALSE	FALSE	FALSE	FALSE	TRUE	FALSE	FALSE	FALSE	FALSE	FALSE	FALSE	FALSE	FALSE	FALSE	FALSE	FALSE	FALSE	FALSE	FALSE	FALSE	FALSE	FALSE	FALSE	FALSE	FALSE	FALSE
3605	284	109-52-4	109-52-4	TRUE		valeric acid	0	0	0	0	0	0	0			FALSE	FALSE	FALSE	FALSE	FALSE	FALSE	FALSE	FALSE	FALSE	FALSE	FALSE	FALSE	FALSE	TRUE	FALSE	FALSE	FALSE	FALSE	FALSE	FALSE	FALSE	FALSE	FALSE	FALSE	FALSE	FALSE	FALSE	FALSE	FALSE	FALSE	FALSE	FALSE	FALSE	FALSE
3975	285	109-60-4	109-60-4	TRUE		propyl acetate	0	0	0	0	0	0	0			FALSE	FALSE	FALSE	FALSE	FALSE	FALSE	FALSE	FALSE	FALSE	FALSE	FALSE	TRUE	FALSE	FALSE	FALSE	FALSE	FALSE	FALSE	FALSE	FALSE	FALSE	FALSE	FALSE	FALSE	FALSE	FALSE	FALSE	FALSE	FALSE	FALSE	FALSE	FALSE	FALSE	FALSE
7470	286	109-69-3	109-69-3	TRUE		1-chlorobutane; butyl chloride	0	0	0	0	0	0	0			FALSE	FALSE	FALSE	FALSE	FALSE	FALSE	FALSE	FALSE	FALSE	FALSE	FALSE	TRUE	FALSE	FALSE	FALSE	FALSE	FALSE	FALSE	FALSE	FALSE	FALSE	FALSE	FALSE	FALSE	FALSE	FALSE	FALSE	FALSE	FALSE	FALSE	FALSE	FALSE	FALSE	FALSE
3192	287	109-89-7	109-89-7	TRUE		Diethylamine	0	0	0	0	0	0	0			FALSE	FALSE	FALSE	FALSE	FALSE	FALSE	FALSE	FALSE	FALSE	FALSE	FALSE	TRUE	FALSE	FALSE	FALSE	FALSE	FALSE	FALSE	FALSE	FALSE	FALSE	FALSE	FALSE	FALSE	FALSE	FALSE	FALSE	FALSE	FALSE	FALSE	FALSE	FALSE	FALSE	FALSE
4082	288	109-99-9	109-99-9	TRUE		Tetrahydrofuran	0	0	0	0	0	0	0			FALSE	FALSE	FALSE	FALSE	FALSE	FALSE	FALSE	FALSE	FALSE	FALSE	FALSE	TRUE	FALSE	FALSE	FALSE	FALSE	FALSE	FALSE	FALSE	FALSE	FALSE	FALSE	FALSE	FALSE	FALSE	FALSE	FALSE	FALSE	FALSE	FALSE	FALSE	FALSE	FALSE	FALSE
405	293	110-00-9	110-00-9	TRUE	203-727-3	Furan	0	0	0	1	1	1	1	SVHC List, SVHC Intention		FALSE	FALSE	FALSE	FALSE	FALSE	FALSE	FALSE	FALSE	FALSE	FALSE	TRUE	FALSE	FALSE	FALSE	FALSE	FALSE	FALSE	FALSE	FALSE	FALSE	FALSE	FALSE	FALSE	FALSE	FALSE	FALSE	FALSE	FALSE	FALSE	FALSE	FALSE	FALSE	FALSE	FALSE
3685	294	110-12-3	110-12-3	TRUE		5-methylhexan-2-one	0	0	0	0	0	0	0			FALSE	FALSE	FALSE	FALSE	FALSE	FALSE	FALSE	FALSE	FALSE	FALSE	FALSE	FALSE	TRUE	FALSE	FALSE	FALSE	FALSE	FALSE	FALSE	FALSE	FALSE	FALSE	FALSE	FALSE	FALSE	FALSE	FALSE	FALSE	FALSE	FALSE	FALSE	FALSE	FALSE	FALSE
3693	295	110-19-0	110-19-0	TRUE		Isobutyle acetate	0	0	0	0	0	0	0			FALSE	FALSE	FALSE	FALSE	FALSE	FALSE	FALSE	FALSE	FALSE	FALSE	FALSE	TRUE	FALSE	FALSE	FALSE	FALSE	FALSE	FALSE	FALSE	FALSE	FALSE	FALSE	FALSE	FALSE	FALSE	FALSE	FALSE	FALSE	FALSE	FALSE	FALSE	FALSE	FALSE	FALSE
3918	300	110-43-0	110-43-0	TRUE		Methyl n-pentyl ketone (2-Heptanone)	0	0	0	0	0	0	0			FALSE	FALSE	FALSE	FALSE	FALSE	FALSE	FALSE	FALSE	FALSE	FALSE	FALSE	FALSE	TRUE	FALSE	FALSE	FALSE	FALSE	FALSE	FALSE	FALSE	FALSE	FALSE	FALSE	FALSE	FALSE	FALSE	FALSE	FALSE	FALSE	FALSE	FALSE	FALSE	FALSE	FALSE
5662	302	110-54-3	110-54-3	TRUE		n-hexane	0	0	0	0	0	0	0			FALSE	FALSE	FALSE	FALSE	FALSE	FALSE	FALSE	FALSE	FALSE	FALSE	FALSE	TRUE	FALSE	FALSE	FALSE	FALSE	FALSE	FALSE	FALSE	FALSE	FALSE	FALSE	FALSE	FALSE	FALSE	FALSE	FALSE	FALSE	FALSE	FALSE	FALSE	FALSE	FALSE	FALSE
3460	303	110-62-3	110-62-3	TRUE		1-Pentanal (n-Valeraldehyde)	0	0	0	0	0	0	0			FALSE	FALSE	FALSE	FALSE	FALSE	FALSE	FALSE	FALSE	FALSE	FALSE	FALSE	TRUE	FALSE	FALSE	FALSE	FALSE	FALSE	FALSE	FALSE	FALSE	FALSE	FALSE	FALSE	FALSE	FALSE	FALSE	FALSE	FALSE	FALSE	FALSE	FALSE	FALSE	FALSE	FALSE
2703	305	110-82-7	110-82-7	TRUE	203-806-2	Cyclohexane	0	0	1	0	0	1	0	Restriction List		FALSE	FALSE	FALSE	FALSE	FALSE	FALSE	FALSE	FALSE	FALSE	FALSE	FALSE	TRUE	FALSE	FALSE	FALSE	FALSE	FALSE	FALSE	FALSE	FALSE	FALSE	FALSE	FALSE	FALSE	FALSE	FALSE	FALSE	FALSE	FALSE	FALSE	FALSE	FALSE	FALSE	FALSE
3153	306	110-83-8	110-83-8	TRUE		Cyclohexene	0	0	0	0	0	0	0			FALSE	FALSE	FALSE	FALSE	FALSE	FALSE	FALSE	FALSE	FALSE	FALSE	FALSE	TRUE	FALSE	FALSE	FALSE	FALSE	FALSE	FALSE	FALSE	FALSE	FALSE	FALSE	FALSE	FALSE	FALSE	FALSE	FALSE	FALSE	FALSE	FALSE	FALSE	FALSE	FALSE	FALSE
3503	307	110-86-1	110-86-1	TRUE		Pyridine	0	0	0	0	0	0	0			FALSE	FALSE	FALSE	FALSE	FALSE	FALSE	FALSE	FALSE	FALSE	FALSE	FALSE	TRUE	FALSE	FALSE	FALSE	FALSE	FALSE	FALSE	FALSE	FALSE	FALSE	FALSE	FALSE	FALSE	FALSE	FALSE	FALSE	FALSE	FALSE	FALSE	FALSE	FALSE	FALSE	FALSE
7828	308	110-88-3	110-88-3	TRUE		1,3,5-trioxan; trioxymethylene	0	0	0	0	0	0	0			FALSE	FALSE	FALSE	FALSE	FALSE	FALSE	FALSE	FALSE	FALSE	FALSE	FALSE	FALSE	FALSE	FALSE	TRUE	FALSE	FALSE	FALSE	FALSE	FALSE	FALSE	FALSE	FALSE	FALSE	FALSE	FALSE	FALSE	FALSE	FALSE	FALSE	FALSE	FALSE	FALSE	FALSE
5489	309	110-93-0	110-93-0	TRUE		6-Methyl-5-hepten-2-one	0	0	0	0	0	0	0			FALSE	FALSE	FALSE	FALSE	FALSE	FALSE	FALSE	FALSE	FALSE	FALSE	FALSE	FALSE	TRUE	FALSE	FALSE	FALSE	FALSE	FALSE	FALSE	FALSE	FALSE	FALSE	FALSE	FALSE	FALSE	FALSE	FALSE	FALSE	FALSE	FALSE	FALSE	FALSE	FALSE	FALSE
3197	310	110-96-3	110-96-3	TRUE		Diisobutylamine	0	0	0	0	0	0	0			FALSE	FALSE	FALSE	FALSE	FALSE	FALSE	FALSE	FALSE	FALSE	FALSE	FALSE	FALSE	TRUE	FALSE	FALSE	FALSE	FALSE	FALSE	FALSE	FALSE	FALSE	FALSE	FALSE	FALSE	FALSE	FALSE	FALSE	FALSE	FALSE	FALSE	FALSE	FALSE	FALSE	FALSE
5420	323	111-13-7	111-13-7	TRUE		2-Octanone	0	0	0	0	0	0	0			FALSE	FALSE	FALSE	FALSE	FALSE	FALSE	FALSE	FALSE	FALSE	FALSE	FALSE	FALSE	TRUE	FALSE	FALSE	FALSE	FALSE	FALSE	FALSE	FALSE	FALSE	FALSE	FALSE	FALSE	FALSE	FALSE	FALSE	FALSE	FALSE	FALSE	FALSE	FALSE	FALSE	FALSE
5659	324	111-14-8	111-14-8	TRUE		heptanoic acid	0	0	0	0	0	0	0			FALSE	FALSE	FALSE	FALSE	FALSE	FALSE	FALSE	FALSE	FALSE	FALSE	FALSE	FALSE	FALSE	FALSE	FALSE	FALSE	FALSE	FALSE	FALSE	FALSE	FALSE	FALSE	FALSE	FALSE	FALSE	FALSE	FALSE	FALSE	FALSE	FALSE	FALSE	FALSE	FALSE	FALSE
4821	326	111-27-3	111-27-3	TRUE		hexan-1-ol	0	0	0	0	0	0	0			FALSE	FALSE	FALSE	FALSE	FALSE	FALSE	FALSE	FALSE	FALSE	FALSE	FALSE	FALSE	TRUE	FALSE	FALSE	FALSE	FALSE	FALSE	FALSE	FALSE	FALSE	FALSE	FALSE	FALSE	FALSE	FALSE	FALSE	FALSE	FALSE	FALSE	FALSE	FALSE	FALSE	FALSE
4265	327	111-42-2	111-42-2	TRUE		2,2'-Iminodiethanol	0	0	0	0	0	0	0			FALSE	FALSE	FALSE	FALSE	FALSE	FALSE	FALSE	FALSE	FALSE	FALSE	FALSE	FALSE	FALSE	FALSE	FALSE	FALSE	FALSE	FALSE	FALSE	FALSE	FALSE	FALSE	FALSE	FALSE	FALSE	FALSE	FALSE	FALSE	FALSE	FALSE	FALSE	FALSE	FALSE	FALSE
4260	328	111-46-6	111-46-6	TRUE		2,2' -oxybisethanol; diethylene glycol	0	0	0	0	0	0	0			FALSE	FALSE	FALSE	FALSE	FALSE	FALSE	FALSE	FALSE	FALSE	FALSE	FALSE	FALSE	FALSE	FALSE	FALSE	FALSE	FALSE	FALSE	FALSE	FALSE	FALSE	FALSE	FALSE	FALSE	FALSE	FALSE	FALSE	FALSE	FALSE	FALSE	FALSE	FALSE	FALSE	FALSE
5738	332	111-65-9	111-65-9	TRUE		Octane	0	0	0	0	0	0	0			FALSE	FALSE	FALSE	FALSE	FALSE	FALSE	FALSE	FALSE	FALSE	FALSE	FALSE	TRUE	FALSE	FALSE	FALSE	FALSE	FALSE	FALSE	FALSE	FALSE	FALSE	FALSE	FALSE	FALSE	FALSE	FALSE	FALSE	FALSE	FALSE	FALSE	FALSE	FALSE	FALSE	FALSE
3987	333	111-66-0	111-66-0	TRUE		Oct-1-ene; 1-Octene	0	0	0	0	0	0	0			FALSE	FALSE	FALSE	FALSE	FALSE	FALSE	FALSE	FALSE	FALSE	FALSE	FALSE	TRUE	FALSE	FALSE	FALSE	FALSE	FALSE	FALSE	FALSE	FALSE	FALSE	FALSE	FALSE	FALSE	FALSE	FALSE	FALSE	FALSE	FALSE	FALSE	FALSE	FALSE	FALSE	FALSE
5334	334	111-70-6	111-70-6	TRUE		1-Heptanol	0	0	0	0	0	0	0			FALSE	FALSE	FALSE	FALSE	FALSE	FALSE	FALSE	FALSE	FALSE	FALSE	FALSE	FALSE	FALSE	TRUE	FALSE	FALSE	FALSE	FALSE	FALSE	FALSE	FALSE	FALSE	FALSE	FALSE	FALSE	FALSE	FALSE	FALSE	FALSE	FALSE	FALSE	FALSE	FALSE	FALSE
5657	335	111-71-7	111-71-7	TRUE		Heptanal	0	0	0	0	0	0	0			FALSE	FALSE	FALSE	FALSE	FALSE	FALSE	FALSE	FALSE	FALSE	FALSE	FALSE	FALSE	TRUE	FALSE	FALSE	FALSE	FALSE	FALSE	FALSE	FALSE	FALSE	FALSE	FALSE	FALSE	FALSE	FALSE	FALSE	FALSE	FALSE	FALSE	FALSE	FALSE	FALSE	FALSE
2892	336	111-76-2	111-76-2	TRUE		Ethylene glycol mono-n-butyl ether, (Butyl cellosolve)	0	0	0	0	0	0	0			FALSE	FALSE	FALSE	FALSE	FALSE	FALSE	FALSE	FALSE	FALSE	FALSE	FALSE	FALSE	FALSE	TRUE	FALSE	FALSE	FALSE	FALSE	FALSE	FALSE	FALSE	FALSE	FALSE	FALSE	FALSE	FALSE	FALSE	FALSE	FALSE	FALSE	FALSE	FALSE	FALSE	FALSE
3840	337	111-78-4	111-78-4	TRUE		Cycloocta-1,5-diene	0	0	0	0	0	0	0			FALSE	FALSE	FALSE	FALSE	FALSE	FALSE	FALSE	FALSE	FALSE	FALSE	FALSE	FALSE	TRUE	FALSE	FALSE	FALSE	FALSE	FALSE	FALSE	FALSE	FALSE	FALSE	FALSE	FALSE	FALSE	FALSE	FALSE	FALSE	FALSE	FALSE	FALSE	FALSE	FALSE	FALSE
5708	338	111-82-0	111-82-0	TRUE		Methyl dodecanoate	0	0	0	0	0	0	0			FALSE	FALSE	FALSE	FALSE	FALSE	FALSE	FALSE	FALSE	FALSE	FALSE	FALSE	FALSE	FALSE	FALSE	FALSE	FALSE	FALSE	FALSE	FALSE	FALSE	FALSE	FALSE	FALSE	FALSE	FALSE	FALSE	FALSE	FALSE	FALSE	FALSE	FALSE	FALSE	FALSE	FALSE
3974	339	111-84-2	111-84-2	TRUE		Nonane	0	0	0	0	0	0	0			FALSE	FALSE	FALSE	FALSE	FALSE	FALSE	FALSE	FALSE	FALSE	FALSE	FALSE	FALSE	TRUE	FALSE	FALSE	FALSE	FALSE	FALSE	FALSE	FALSE	FALSE	FALSE	FALSE	FALSE	FALSE	FALSE	FALSE	FALSE	FALSE	FALSE	FALSE	FALSE	FALSE	FALSE
5331	340	111-85-3	111-85-3	TRUE		1-Chlorooctane	0	0	0	0	0	0	0			FALSE	FALSE	FALSE	FALSE	FALSE	FALSE	FALSE	FALSE	FALSE	FALSE	FALSE	FALSE	FALSE	TRUE	FALSE	FALSE	FALSE	FALSE	FALSE	FALSE	FALSE	FALSE	FALSE	FALSE	FALSE	FALSE	FALSE	FALSE	FALSE	FALSE	FALSE	FALSE	FALSE	FALSE
5338	341	111-87-5	111-87-5	TRUE		1-Octanol	0	0	0	0	0	0	0			FALSE	FALSE	FALSE	FALSE	FALSE	FALSE	FALSE	FALSE	FALSE	FALSE	FALSE	FALSE	FALSE	TRUE	FALSE	FALSE	FALSE	FALSE	FALSE	FALSE	FALSE	FALSE	FALSE	FALSE	FALSE	FALSE	FALSE	FALSE	FALSE	FALSE	FALSE	FALSE	FALSE	FALSE
5746	349	112-05-0	112-05-0	TRUE		nonanoic acid	0	0	0	0	0	0	0			FALSE	FALSE	FALSE	FALSE	FALSE	FALSE	FALSE	FALSE	FALSE	FALSE	FALSE	FALSE	FALSE	FALSE	FALSE	FALSE	FALSE	FALSE	FALSE	FALSE	FALSE	FALSE	FALSE	FALSE	FALSE	FALSE	FALSE	FALSE	FALSE	FALSE	FALSE	FALSE	FALSE	FALSE
2893	350	112-07-2	112-07-2	TRUE		Ethylene glycol monobutyl ether acetate	0	0	0	0	0	0	0			FALSE	FALSE	FALSE	FALSE	FALSE	FALSE	FALSE	FALSE	FALSE	FALSE	FALSE	FALSE	FALSE	TRUE	FALSE	FALSE	FALSE	FALSE	FALSE	FALSE	FALSE	FALSE	FALSE	FALSE	FALSE	FALSE	FALSE	FALSE	FALSE	FALSE	FALSE	FALSE	FALSE	FALSE
4932	355	112-18-5	112-18-5	TRUE		N,N-Dimethyldodecan-1-ylamine	0	0	0	0	0	0	0			FALSE	FALSE	FALSE	FALSE	FALSE	FALSE	FALSE	FALSE	FALSE	FALSE	FALSE	FALSE	FALSE	FALSE	FALSE	FALSE	FALSE	FALSE	FALSE	FALSE	FALSE	FALSE	FALSE	FALSE	FALSE	FALSE	FALSE	FALSE	FALSE	FALSE	FALSE	FALSE	FALSE	FALSE
2925	357	112-25-4	112-25-4	TRUE		2-Hexyloxyethanol	0	0	0	0	0	0	0			FALSE	FALSE	FALSE	FALSE	FALSE	FALSE	FALSE	FALSE	FALSE	FALSE	FALSE	FALSE	FALSE	TRUE	FALSE	FALSE	FALSE	FALSE	FALSE	FALSE	FALSE	FALSE	FALSE	FALSE	FALSE	FALSE	FALSE	FALSE	FALSE	FALSE	FALSE	FALSE	FALSE	FALSE
3845	359	112-30-1	112-30-1	TRUE		Decan-1-ol	0	0	0	0	0	0	0			FALSE	FALSE	FALSE	FALSE	FALSE	FALSE	FALSE	FALSE	FALSE	FALSE	FALSE	FALSE	FALSE	FALSE	FALSE	FALSE	FALSE	FALSE	FALSE	FALSE	FALSE	FALSE	FALSE	FALSE	FALSE	FALSE	FALSE	FALSE	FALSE	FALSE	FALSE	FALSE	FALSE	FALSE
2700	362	112-34-5	112-34-5	TRUE	203-961-6	2-(2-butoxyethoxy)ethanol (DEGBE)	0	0	1	0	0	1	0	Restriction List		FALSE	FALSE	FALSE	FALSE	FALSE	FALSE	FALSE	FALSE	FALSE	FALSE	FALSE	FALSE	FALSE	TRUE	FALSE	FALSE	FALSE	FALSE	FALSE	FALSE	FALSE	FALSE	FALSE	FALSE	FALSE	FALSE	FALSE	FALSE	FALSE	FALSE	FALSE	FALSE	FALSE	FALSE
5612	366	112-41-4	112-41-4	TRUE		Dodec-1-ene; 1-Dodecene	0	0	0	0	0	0	0			FALSE	FALSE	FALSE	FALSE	FALSE	FALSE	FALSE	FALSE	FALSE	FALSE	FALSE	FALSE	FALSE	TRUE	FALSE	FALSE	FALSE	FALSE	FALSE	FALSE	FALSE	FALSE	FALSE	FALSE	FALSE	FALSE	FALSE	FALSE	FALSE	FALSE	FALSE	FALSE	FALSE	FALSE
5878	367	112-42-5	112-42-5	TRUE		Undecan-1-ol	0	0	0	0	0	0	0			FALSE	FALSE	FALSE	FALSE	FALSE	FALSE	FALSE	FALSE	FALSE	FALSE	FALSE	FALSE	FALSE	FALSE	FALSE	FALSE	FALSE	FALSE	FALSE	FALSE	FALSE	FALSE	FALSE	FALSE	FALSE	FALSE	FALSE	FALSE	FALSE	FALSE	FALSE	FALSE	FALSE	FALSE
5613	370	112-53-8	112-53-8	TRUE		Dodecan-1-ol	0	0	0	0	0	0	0			FALSE	FALSE	FALSE	FALSE	FALSE	FALSE	FALSE	FALSE	FALSE	FALSE	FALSE	FALSE	FALSE	FALSE	FALSE	FALSE	FALSE	FALSE	FALSE	FALSE	FALSE	FALSE	FALSE	FALSE	FALSE	FALSE	FALSE	FALSE	FALSE	FALSE	FALSE	FALSE	FALSE	FALSE
6606	379	112-72-1	112-72-1	TRUE		Tetradecan-1-ol	0	0	0	0	0	0	0			FALSE	FALSE	FALSE	FALSE	FALSE	FALSE	FALSE	FALSE	FALSE	FALSE	FALSE	FALSE	FALSE	FALSE	FALSE	FALSE	FALSE	FALSE	FALSE	FALSE	FALSE	FALSE	FALSE	FALSE	FALSE	FALSE	FALSE	FALSE	FALSE	FALSE	FALSE	FALSE	FALSE	FALSE
5742	393	1120-21-4	1120-21-4	TRUE		n-Undecane	0	0	0	0	0	0	0			FALSE	FALSE	FALSE	FALSE	FALSE	FALSE	FALSE	FALSE	FALSE	FALSE	FALSE	FALSE	TRUE	FALSE	FALSE	FALSE	FALSE	FALSE	FALSE	FALSE	FALSE	FALSE	FALSE	FALSE	FALSE	FALSE	FALSE	FALSE	FALSE	FALSE	FALSE	FALSE	FALSE	FALSE
3338	411	1129-41-5	1129-41-5	TRUE		metolcarb (ISO)	0	0	0	0	0	0	0			FALSE	FALSE	FALSE	FALSE	FALSE	FALSE	FALSE	FALSE	FALSE	FALSE	FALSE	FALSE	FALSE	FALSE	FALSE	FALSE	FALSE	FALSE	FALSE	FALSE	FALSE	FALSE	FALSE	FALSE	FALSE	FALSE	FALSE	FALSE	FALSE	FALSE	FALSE	FALSE	FALSE	FALSE
3237	421	115-29-7	115-29-7	TRUE		endosulfan (ISO)	0	0	0	0	0	0	0			FALSE	FALSE	FALSE	FALSE	FALSE	FALSE	FALSE	FALSE	FALSE	FALSE	FALSE	FALSE	FALSE	FALSE	FALSE	FALSE	FALSE	FALSE	FALSE	FALSE	FALSE	FALSE	FALSE	FALSE	FALSE	FALSE	FALSE	FALSE	FALSE	FALSE	FALSE	FALSE	FALSE	FALSE
2721	422	115-86-6	115-86-6	TRUE	204-112-2	Triphenyl phosphate	0	0	0	1	0	0	1	SVHC Intention		FALSE	FALSE	FALSE	FALSE	FALSE	FALSE	FALSE	FALSE	FALSE	FALSE	FALSE	FALSE	FALSE	FALSE	FALSE	FALSE	FALSE	FALSE	FALSE	FALSE	FALSE	FALSE	FALSE	FALSE	FALSE	FALSE	FALSE	FALSE	FALSE	FALSE	FALSE	FALSE	FALSE	FALSE
5684	425	115-95-7	115-95-7	TRUE		Linalyl acetate	0	0	0	0	0	0	0			FALSE	FALSE	FALSE	FALSE	FALSE	FALSE	FALSE	FALSE	FALSE	FALSE	FALSE	FALSE	FALSE	TRUE	FALSE	FALSE	FALSE	FALSE	FALSE	FALSE	FALSE	FALSE	TRUE	FALSE	FALSE	FALSE	FALSE	FALSE	FALSE	FALSE	FALSE	FALSE	FALSE	FALSE
17	426	115-96-8	115-96-8	TRUE	204-118-5	Tris(2-chloroethyl) phosphate	1	1	0	1	1	1	1	Authorisation List, SVHC List, SVHC Intention, Restriction Intention		FALSE	FALSE	FALSE	FALSE	FALSE	FALSE	FALSE	FALSE	FALSE	FALSE	FALSE	FALSE	FALSE	FALSE	FALSE	FALSE	FALSE	FALSE	FALSE	FALSE	FALSE	FALSE	FALSE	FALSE	FALSE	FALSE	FALSE	FALSE	FALSE	FALSE	FALSE	FALSE	FALSE	FALSE
417	430	1163-19-5	1163-19-5	TRUE	214-604-9	Bis(pentabromophenyl) ether	0	1	0	1	1	1	1	SVHC List, SVHC Intention, Restriction Intention		FALSE	FALSE	FALSE	FALSE	FALSE	FALSE	FALSE	FALSE	FALSE	FALSE	FALSE	FALSE	FALSE	FALSE	FALSE	FALSE	FALSE	FALSE	FALSE	FALSE	FALSE	FALSE	FALSE	FALSE	FALSE	FALSE	FALSE	FALSE	FALSE	FALSE	FALSE	FALSE	FALSE	FALSE
8	435	117-81-7	117-81-7	TRUE	204-211-0	Bis(2-ethylhexyl) phthalate	1	1	1	1	1	1	1	Authorisation List, SVHC List, Restriction List, SVHC Intention, Restriction Intention		FALSE	FALSE	FALSE	FALSE	FALSE	FALSE	FALSE	FALSE	FALSE	FALSE	FALSE	FALSE	FALSE	FALSE	FALSE	FALSE	FALSE	FALSE	FALSE	FALSE	FALSE	FALSE	FALSE	FALSE	FALSE	FALSE	FALSE	FALSE	FALSE	FALSE	FALSE	FALSE	FALSE	FALSE
45	436	117-82-8	117-82-8	TRUE	204-212-6	Bis(2-methoxyethyl) phthalate	1	0	0	1	1	1	1	Authorisation List, SVHC List, SVHC Intention		FALSE	FALSE	FALSE	FALSE	FALSE	FALSE	FALSE	FALSE	FALSE	FALSE	FALSE	FALSE	FALSE	FALSE	FALSE	FALSE	FALSE	FALSE	FALSE	FALSE	FALSE	FALSE	FALSE	FALSE	FALSE	FALSE	FALSE	FALSE	FALSE	FALSE	FALSE	FALSE	FALSE	FALSE
2696	438	117-84-0	117-84-0	TRUE	204-214-7	Di-n-octyl phthalate (DNOP)	0	0	1	0	0	1	0	Restriction List		FALSE	FALSE	FALSE	FALSE	FALSE	FALSE	FALSE	FALSE	FALSE	FALSE	FALSE	FALSE	FALSE	FALSE	FALSE	FALSE	FALSE	FALSE	FALSE	FALSE	FALSE	FALSE	FALSE	FALSE	FALSE	FALSE	FALSE	FALSE	FALSE	FALSE	FALSE	FALSE	FALSE	FALSE
8119	451	118-58-1	118-58-1	TRUE		Benzyl salicylate	0	0	0	0	0	0	0
3920	455	118-74-1	118-74-1	TRUE		hexachlorobenzene	0	0	0	0	0	0	0			FALSE	FALSE	FALSE	FALSE	FALSE	FALSE	FALSE	FALSE	FALSE	FALSE	FALSE	FALSE	FALSE	FALSE	FALSE	FALSE	FALSE	FALSE	FALSE	FALSE	FALSE	FALSE	FALSE	FALSE	FALSE	FALSE	FALSE	FALSE	FALSE	FALSE	FALSE	FALSE	FALSE	FALSE
4288	456	118-79-6	118-79-6	TRUE		2,4,6-Tribromophenol	0	0	0	0	0	0	0		204-278-6	FALSE	FALSE	FALSE	FALSE	FALSE	FALSE	FALSE	FALSE	FALSE	FALSE	FALSE	FALSE	FALSE	FALSE	FALSE	FALSE	FALSE	FALSE	FALSE	FALSE	FALSE	FALSE	FALSE	FALSE	FALSE	FALSE	FALSE	FALSE	FALSE	FALSE	FALSE	FALSE	FALSE	FALSE
8120	457	118-82-1	118-82-1	TRUE		2,2',6,6'-tetra-tert-butyl-4,4'-methylenediphenol	0	0	0	0	0	0	0		204-279-1
172	464	119-47-1	119-47-1	TRUE	204-327-1	6,6'-di-tert-butyl-2,2'-methylenedi-p-cresol	0	0	0	1	1	1	1	SVHC List, SVHC Intention
4593	465	119-61-9	119-61-9	TRUE		Benzophenone	0	0	0	0	0	0	0			FALSE	FALSE	FALSE	FALSE	FALSE	FALSE	FALSE	FALSE	FALSE	FALSE	FALSE	FALSE	FALSE	FALSE	FALSE	FALSE	FALSE	FALSE	FALSE	FALSE	FALSE	FALSE	FALSE	FALSE	FALSE	FALSE	FALSE	FALSE	FALSE	FALSE	FALSE	FALSE	FALSE	FALSE
3626	466	119-64-2	119-64-2	TRUE		1,2,3,4-tetrahydronaphthalene	0	0	0	0	0	0	0			FALSE	FALSE	FALSE	FALSE	FALSE	FALSE	FALSE	FALSE	FALSE	FALSE	FALSE	FALSE	FALSE	TRUE	FALSE	FALSE	FALSE	FALSE	FALSE	FALSE	FALSE	FALSE	FALSE	FALSE	FALSE	FALSE	FALSE	FALSE	FALSE	FALSE	FALSE	FALSE	FALSE	FALSE
4848	467	119-65-3	119-65-3	TRUE		Isoquinoline	0	0	0	0	0	0	0			FALSE	FALSE	FALSE	FALSE	FALSE	FALSE	FALSE	FALSE	FALSE	FALSE	FALSE	FALSE	FALSE	FALSE	FALSE	FALSE	FALSE	FALSE	FALSE	FALSE	FALSE	FALSE	FALSE	FALSE	FALSE	FALSE	FALSE	FALSE	FALSE	FALSE	FALSE	FALSE	FALSE	FALSE
4404	469	119-90-4	119-90-4	TRUE		3,3'-dimethoxybenzidine	0	0	0	0	0	0	0			FALSE	FALSE	FALSE	FALSE	FALSE	FALSE	FALSE	FALSE	FALSE	FALSE	FALSE	FALSE	FALSE	FALSE	FALSE	FALSE	FALSE	FALSE	FALSE	FALSE	FALSE	FALSE	FALSE	FALSE	FALSE	FALSE	FALSE	FALSE	FALSE	FALSE	FALSE	FALSE	FALSE	FALSE
236	471	119313-12-1	119313-12-1	TRUE	404-360-3	2-benzyl-2-dimethylamino-4'-morpholinobutyrophenone	0	0	0	1	1	1	1	SVHC List, SVHC Intention		FALSE	FALSE	FALSE	FALSE	FALSE	FALSE	FALSE	FALSE	FALSE	FALSE	FALSE	FALSE	FALSE	FALSE	FALSE	FALSE	FALSE	FALSE	FALSE	FALSE	FALSE	FALSE	FALSE	FALSE	FALSE	FALSE	FALSE	FALSE	FALSE	FALSE	FALSE	FALSE	FALSE	FALSE
494	478	120-12-7	120-12-7	TRUE	204-371-1	Anthracene	0	1	0	1	1	1	1	SVHC List, SVHC Intention, Restriction Intention		FALSE	FALSE	FALSE	FALSE	FALSE	FALSE	FALSE	FALSE	FALSE	FALSE	FALSE	FALSE	FALSE	FALSE	FALSE	FALSE	FALSE	FALSE	FALSE	FALSE	FALSE	FALSE	FALSE	FALSE	FALSE	FALSE	FALSE	FALSE	FALSE	FALSE	FALSE	FALSE	FALSE	FALSE
4595	482	120-51-4	120-51-4	TRUE		benzyl benzoate	0	0	0	0	0	0	0			FALSE	FALSE	FALSE	FALSE	FALSE	FALSE	FALSE	FALSE	FALSE	FALSE	FALSE	FALSE	FALSE	FALSE	FALSE	FALSE	FALSE	FALSE	FALSE	FALSE	FALSE	FALSE	FALSE	FALSE	FALSE	FALSE	FALSE	FALSE	FALSE	FALSE	FALSE	FALSE	FALSE	FALSE
4735	485	120-61-6	120-61-6	TRUE		Dimethyl terephthalate	0	0	0	0	0	0	0			FALSE	FALSE	FALSE	FALSE	FALSE	FALSE	FALSE	FALSE	FALSE	FALSE	FALSE	FALSE	FALSE	FALSE	FALSE	FALSE	FALSE	FALSE	FALSE	FALSE	FALSE	FALSE	FALSE	FALSE	FALSE	FALSE	FALSE	FALSE	FALSE	FALSE	FALSE	FALSE	FALSE	FALSE
3304	486	120-72-9	120-72-9	TRUE		Indole	0	0	0	0	0	0	0			FALSE	FALSE	FALSE	FALSE	FALSE	FALSE	FALSE	FALSE	FALSE	FALSE	FALSE	FALSE	FALSE	FALSE	FALSE	FALSE	FALSE	FALSE	FALSE	FALSE	FALSE	FALSE	FALSE	FALSE	FALSE	FALSE	FALSE	FALSE	FALSE	FALSE	FALSE	FALSE	FALSE	FALSE
5580	487	120-78-5	120-78-5	TRUE		di(benzothiazol-2-yl) disulphide	0	0	0	0	0	0	0			FALSE	FALSE	FALSE	FALSE	FALSE	FALSE	FALSE	FALSE	FALSE	FALSE	FALSE	FALSE	FALSE	FALSE	FALSE	FALSE	FALSE	FALSE	FALSE	FALSE	FALSE	FALSE	FALSE	FALSE	FALSE	FALSE	FALSE	FALSE	FALSE	FALSE	FALSE	FALSE	FALSE	FALSE
2692	488	120-82-1	120-82-1	TRUE	204-428-0	1,2,4-trichlorobenzene	0	0	1	1	0	1	1	Restriction List, SVHC Intention		FALSE	FALSE	FALSE	FALSE	FALSE	FALSE	FALSE	FALSE	FALSE	FALSE	FALSE	FALSE	FALSE	FALSE	FALSE	FALSE	FALSE	FALSE	FALSE	FALSE	FALSE	FALSE	FALSE	FALSE	FALSE	FALSE	FALSE	FALSE	FALSE	FALSE	FALSE	FALSE	FALSE	FALSE
2855	489	120-83-2	120-83-2	TRUE		2,4-dichlorophenol	0	0	0	0	0	0	0			FALSE	FALSE	FALSE	FALSE	FALSE	FALSE	FALSE	FALSE	FALSE	FALSE	FALSE	FALSE	FALSE	FALSE	FALSE	FALSE	FALSE	FALSE	FALSE	FALSE	FALSE	FALSE	FALSE	FALSE	FALSE	FALSE	FALSE	FALSE	FALSE	FALSE	FALSE	FALSE	FALSE	FALSE
4687	490	120-92-3	120-92-3	TRUE		cyclopentanone	0	0	0	0	0	0	0			FALSE	FALSE	FALSE	FALSE	FALSE	FALSE	FALSE	FALSE	FALSE	FALSE	FALSE	FALSE	TRUE	FALSE	FALSE	FALSE	FALSE	FALSE	FALSE	FALSE	FALSE	FALSE	FALSE	FALSE	FALSE	FALSE	FALSE	FALSE	FALSE	FALSE	FALSE	FALSE	FALSE	FALSE
5879	495	121-33-5	121-33-5	TRUE		Vanillin	0	0	0	0	0	0	0			FALSE	FALSE	FALSE	FALSE	FALSE	FALSE	FALSE	FALSE	FALSE	FALSE	FALSE	FALSE	FALSE	FALSE	FALSE	FALSE	FALSE	FALSE	FALSE	FALSE	FALSE	FALSE	FALSE	FALSE	FALSE	FALSE	FALSE	FALSE	FALSE	FALSE	FALSE	FALSE	FALSE	FALSE
3592	496	121-44-8	121-44-8	TRUE		Triethylamine	0	0	0	0	0	0	0			FALSE	FALSE	FALSE	FALSE	FALSE	FALSE	FALSE	FALSE	FALSE	FALSE	FALSE	TRUE	FALSE	FALSE	FALSE	FALSE	FALSE	FALSE	FALSE	FALSE	FALSE	FALSE	FALSE	FALSE	FALSE	FALSE	FALSE	FALSE	FALSE	FALSE	FALSE	FALSE	FALSE	FALSE
3396	497	121-69-7	121-69-7	TRUE		N,N-Dimethylaniline	0	0	0	0	0	0	0			FALSE	FALSE	FALSE	FALSE	FALSE	FALSE	FALSE	FALSE	FALSE	FALSE	FALSE	FALSE	FALSE	TRUE	FALSE	FALSE	FALSE	FALSE	FALSE	FALSE	FALSE	FALSE	FALSE	FALSE	FALSE	FALSE	FALSE	FALSE	FALSE	FALSE	FALSE	FALSE	FALSE	FALSE
4359	500	121-87-9	121-87-9	TRUE		2-Chloro-4-nitroaniline	0	0	0	0	0	0	0			FALSE	FALSE	FALSE	FALSE	FALSE	FALSE	FALSE	FALSE	FALSE	FALSE	FALSE	FALSE	FALSE	FALSE	FALSE	FALSE	FALSE	FALSE	FALSE	FALSE	FALSE	FALSE	FALSE	FALSE	FALSE	FALSE	FALSE	FALSE	FALSE	FALSE	FALSE	FALSE	FALSE	FALSE
3368	502	12108-13-3	12108-13-3	TRUE		methyl cyclopentadienyl manganese tricarbonyl	0	0	0	0	0	0	0			FALSE	FALSE	FALSE	FALSE	FALSE	FALSE	FALSE	FALSE	FALSE	FALSE	FALSE	FALSE	FALSE	FALSE	FALSE	FALSE	FALSE	FALSE	FALSE	FALSE	FALSE	FALSE	FALSE	FALSE	FALSE	FALSE	FALSE	FALSE	FALSE	FALSE	FALSE	FALSE	FALSE	FALSE
4997	511	122-00-9	122-00-9	TRUE		p-Methylacetophenone	0	0	0	0	0	0	0			FALSE	FALSE	FALSE	FALSE	FALSE	FALSE	FALSE	FALSE	FALSE	FALSE	FALSE	FALSE	FALSE	TRUE	FALSE	FALSE	FALSE	FALSE	FALSE	FALSE	FALSE	FALSE	FALSE	FALSE	FALSE	FALSE	FALSE	FALSE	FALSE	FALSE	FALSE	FALSE	FALSE	FALSE
4680	512	122-03-2	122-03-2	TRUE		Cuminaldehyde	0	0	0	0	0	0	0			FALSE	FALSE	FALSE	FALSE	FALSE	FALSE	FALSE	FALSE	FALSE	FALSE	FALSE	FALSE	FALSE	FALSE	FALSE	FALSE	FALSE	FALSE	FALSE	FALSE	FALSE	FALSE	FALSE	FALSE	FALSE	FALSE	FALSE	FALSE	FALSE	FALSE	FALSE	FALSE	FALSE	FALSE
5395	513	122-34-9	122-34-9	TRUE		simazine (ISO)	0	0	0	0	0	0	0			FALSE	FALSE	FALSE	FALSE	FALSE	FALSE	FALSE	FALSE	FALSE	FALSE	FALSE	FALSE	FALSE	FALSE	FALSE	FALSE	FALSE	FALSE	FALSE	FALSE	FALSE	FALSE	FALSE	FALSE	FALSE	FALSE	FALSE	FALSE	FALSE	FALSE	FALSE	FALSE	FALSE	FALSE
3222	514	122-39-4	122-39-4	TRUE		Diphenylamine	0	0	0	0	0	0	0			FALSE	FALSE	FALSE	FALSE	FALSE	FALSE	FALSE	FALSE	FALSE	FALSE	FALSE	FALSE	FALSE	FALSE	FALSE	FALSE	FALSE	FALSE	FALSE	FALSE	FALSE	FALSE	FALSE	FALSE	FALSE	FALSE	FALSE	FALSE	FALSE	FALSE	FALSE	FALSE	FALSE	FALSE
5509	515	122-40-7	122-40-7	TRUE		Amylcinnamaldehyde	0	0	0	0	0	0	0			FALSE	FALSE	FALSE	FALSE	FALSE	FALSE	FALSE	FALSE	FALSE	FALSE	FALSE	FALSE	FALSE	FALSE	FALSE	FALSE	FALSE	FALSE	FALSE	FALSE	FALSE	FALSE	FALSE	FALSE	FALSE	FALSE	FALSE	FALSE	FALSE	FALSE	FALSE	FALSE	FALSE	FALSE
5867	516	122-52-1	122-52-1	TRUE		Triethyl phosphite	0	0	0	0	0	0	0			FALSE	FALSE	FALSE	FALSE	FALSE	FALSE	FALSE	FALSE	FALSE	FALSE	FALSE	FALSE	TRUE	FALSE	FALSE	FALSE	FALSE	FALSE	FALSE	FALSE	FALSE	FALSE	FALSE	FALSE	FALSE	FALSE	FALSE	FALSE	FALSE	FALSE	FALSE	FALSE	FALSE	FALSE
4393	521	122-99-6	122-99-6	TRUE		2-phenoxyethanol	0	0	0	0	0	0	0			FALSE	FALSE	FALSE	FALSE	FALSE	FALSE	FALSE	FALSE	FALSE	FALSE	FALSE	FALSE	FALSE	FALSE	FALSE	FALSE	FALSE	FALSE	FALSE	FALSE	FALSE	FALSE	FALSE	FALSE	FALSE	FALSE	FALSE	FALSE	FALSE	FALSE	FALSE	FALSE	FALSE	FALSE
5306	522	1222-05-5	1222-05-5	TRUE		4,6,6,7,8,8-Hexamethyl-1,3,4,6,7,8-hexahydrocyclopenta[g]isochromene	0	0	0	0	0	0	0		214-946-9	FALSE	FALSE	FALSE	FALSE	FALSE	FALSE	FALSE	FALSE	FALSE	FALSE	FALSE	FALSE	FALSE	FALSE	FALSE	FALSE	FALSE	FALSE	FALSE	FALSE	FALSE	FALSE	FALSE	FALSE	FALSE	FALSE	FALSE	FALSE	FALSE	FALSE	FALSE	FALSE	FALSE	FALSE
5479	531	123-07-9	123-07-9	TRUE		4-Ethylphenol	0	0	0	0	0	0	0			FALSE	FALSE	FALSE	FALSE	FALSE	FALSE	FALSE	FALSE	FALSE	FALSE	FALSE	FALSE	FALSE	FALSE	FALSE	FALSE	FALSE	FALSE	FALSE	FALSE	FALSE	FALSE	FALSE	FALSE	FALSE	FALSE	FALSE	FALSE	FALSE	FALSE	FALSE	FALSE	FALSE	FALSE
5754	532	123-11-5	123-11-5	TRUE		p-Anisaldehyde	0	0	0	0	0	0	0			FALSE	FALSE	FALSE	FALSE	FALSE	FALSE	FALSE	FALSE	FALSE	FALSE	FALSE	FALSE	FALSE	FALSE	FALSE	FALSE	FALSE	FALSE	FALSE	FALSE	FALSE	FALSE	FALSE	FALSE	FALSE	FALSE	FALSE	FALSE	FALSE	FALSE	FALSE	FALSE	FALSE	FALSE
5491	536	123-35-3	123-35-3	TRUE		7-Methyl-3-methylene-1,6-octadiene	0	0	0	0	0	0	0			FALSE	FALSE	FALSE	FALSE	FALSE	FALSE	FALSE	FALSE	FALSE	FALSE	FALSE	FALSE	TRUE	FALSE	FALSE	FALSE	FALSE	FALSE	FALSE	FALSE	FALSE	FALSE	FALSE	FALSE	FALSE	FALSE	FALSE	FALSE	FALSE	FALSE	FALSE	FALSE	FALSE	FALSE
4017	537	123-38-6	123-38-6	TRUE		propanal	0	0	0	0	0	0	0			FALSE	FALSE	FALSE	FALSE	FALSE	FALSE	FALSE	FALSE	FALSE	FALSE	FALSE	TRUE	FALSE	FALSE	FALSE	FALSE	FALSE	FALSE	FALSE	FALSE	FALSE	FALSE	FALSE	FALSE	FALSE	FALSE	FALSE	FALSE	FALSE	FALSE	FALSE	FALSE	FALSE	FALSE
4704	538	123-42-2	123-42-2	TRUE		Diacetone alcohol	0	0	0	0	0	0	0			FALSE	FALSE	FALSE	FALSE	FALSE	FALSE	FALSE	FALSE	FALSE	FALSE	FALSE	FALSE	FALSE	TRUE	FALSE	FALSE	FALSE	FALSE	FALSE	FALSE	FALSE	FALSE	FALSE	FALSE	FALSE	FALSE	FALSE	FALSE	FALSE	FALSE	FALSE	FALSE	FALSE	FALSE
7486	540	123-63-7	123-63-7	TRUE		2,4,6-trimethyl-1,3,5-trioxan; paraldehyde	0	0	0	0	0	0	0			FALSE	FALSE	FALSE	FALSE	FALSE	FALSE	FALSE	FALSE	FALSE	FALSE	FALSE	FALSE	TRUE	FALSE	FALSE	FALSE	FALSE	FALSE	FALSE	FALSE	FALSE	FALSE	FALSE	FALSE	FALSE	FALSE	FALSE	FALSE	FALSE	FALSE	FALSE	FALSE	FALSE	FALSE
5625	541	123-66-0	123-66-0	TRUE		Ethyl caproate	0	0	0	0	0	0	0			FALSE	FALSE	FALSE	FALSE	FALSE	FALSE	FALSE	FALSE	FALSE	FALSE	FALSE	FALSE	TRUE	FALSE	FALSE	FALSE	FALSE	FALSE	FALSE	FALSE	FALSE	FALSE	FALSE	FALSE	FALSE	FALSE	FALSE	FALSE	FALSE	FALSE	FALSE	FALSE	FALSE	FALSE
5543	544	123-72-8	123-72-8	TRUE		butyraldehyde	0	0	0	0	0	0	0			FALSE	FALSE	FALSE	FALSE	FALSE	FALSE	FALSE	FALSE	FALSE	FALSE	FALSE	TRUE	FALSE	FALSE	FALSE	FALSE	FALSE	FALSE	FALSE	FALSE	FALSE	FALSE	FALSE	FALSE	FALSE	FALSE	FALSE	FALSE	FALSE	FALSE	FALSE	FALSE	FALSE	FALSE
4028	545	123-75-1	123-75-1	TRUE		Pyrrolidine	0	0	0	0	0	0	0			FALSE	FALSE	FALSE	FALSE	FALSE	FALSE	FALSE	FALSE	FALSE	FALSE	FALSE	TRUE	FALSE	FALSE	FALSE	FALSE	FALSE	FALSE	FALSE	FALSE	FALSE	FALSE	FALSE	FALSE	FALSE	FALSE	FALSE	FALSE	FALSE	FALSE	FALSE	FALSE	FALSE	FALSE
3808	547	123-86-4	123-86-4	TRUE		n-butyl acetate	0	0	0	0	0	0	0			FALSE	FALSE	FALSE	FALSE	FALSE	FALSE	FALSE	FALSE	FALSE	FALSE	FALSE	TRUE	TRUE	FALSE	FALSE	FALSE	FALSE	FALSE	FALSE	FALSE	FALSE	FALSE	FALSE	FALSE	FALSE	FALSE	FALSE	FALSE	FALSE	FALSE	FALSE	FALSE	FALSE	FALSE
211	548	123-91-1	123-91-1	TRUE	204-661-8	1,4-dioxane	0	1	0	1	1	1	1	SVHC List, SVHC Intention, Restriction Intention	204-661-8	FALSE	FALSE	FALSE	FALSE	FALSE	FALSE	FALSE	FALSE	FALSE	FALSE	FALSE	TRUE	FALSE	FALSE	FALSE	FALSE	FALSE	FALSE	FALSE	FALSE	FALSE	FALSE	FALSE	FALSE	FALSE	FALSE	FALSE	FALSE	FALSE	FALSE	FALSE	FALSE	FALSE	FALSE
7545	549	123-92-2	123-92-2	TRUE		isopentyl acetate	0	0	0	0	0	0	0			FALSE	FALSE	FALSE	FALSE	FALSE	FALSE	FALSE	FALSE	FALSE	FALSE	FALSE	FALSE	TRUE	FALSE	FALSE	FALSE	FALSE	FALSE	FALSE	FALSE	FALSE	FALSE	FALSE	FALSE	FALSE	FALSE	FALSE	FALSE	FALSE	FALSE	FALSE	FALSE	FALSE	FALSE
3747	557	124-04-9	124-04-9	TRUE		adipic acid	0	0	0	0	0	0	0			FALSE	FALSE	FALSE	FALSE	FALSE	FALSE	FALSE	FALSE	FALSE	FALSE	FALSE	FALSE	FALSE	FALSE	FALSE	FALSE	FALSE	FALSE	FALSE	FALSE	FALSE	FALSE	FALSE	FALSE	FALSE	FALSE	FALSE	FALSE	FALSE	FALSE	FALSE	FALSE	FALSE	FALSE
5576	563	124-18-5	124-18-5	TRUE		Decane	0	0	0	0	0	0	0			FALSE	FALSE	FALSE	FALSE	FALSE	FALSE	FALSE	FALSE	FALSE	FALSE	FALSE	FALSE	TRUE	FALSE	FALSE	FALSE	FALSE	FALSE	FALSE	FALSE	FALSE	FALSE	FALSE	FALSE	FALSE	FALSE	FALSE	FALSE	FALSE	FALSE	FALSE	FALSE	FALSE	FALSE
5337	564	124-19-6	124-19-6	TRUE		1-Nonanal	0	0	0	0	0	0	0			FALSE	FALSE	FALSE	FALSE	FALSE	FALSE	FALSE	FALSE	FALSE	FALSE	FALSE	FALSE	FALSE	TRUE	FALSE	FALSE	FALSE	FALSE	FALSE	FALSE	FALSE	FALSE	FALSE	FALSE	FALSE	FALSE	FALSE	FALSE	FALSE	FALSE	FALSE	FALSE	FALSE	FALSE
5750	566	124-30-1	124-30-1	TRUE		Octadecylamine; Monostearylamine	0	0	0	0	0	0	0			FALSE	FALSE	FALSE	FALSE	FALSE	FALSE	FALSE	FALSE	FALSE	FALSE	FALSE	FALSE	FALSE	FALSE	FALSE	FALSE	FALSE	FALSE	FALSE	FALSE	FALSE	FALSE	FALSE	FALSE	FALSE	FALSE	FALSE	FALSE	FALSE	FALSE	FALSE	FALSE	FALSE	FALSE
8057	567	124-38-9	124-38-9	TRUE		Carbon dioxide	0	0	0	0	0	0	0			FALSE	FALSE	FALSE	FALSE	FALSE	FALSE	FALSE	FALSE	FALSE	FALSE	FALSE	FALSE	FALSE	FALSE	FALSE	FALSE	FALSE	FALSE	FALSE	FALSE	FALSE	FALSE	FALSE	FALSE	FALSE	FALSE	FALSE	FALSE	FALSE	FALSE	FALSE	FALSE	FALSE	FALSE
4712	568	124-48-1	124-48-1	TRUE		Dibromochloromethane	0	0	0	0	0	0	0			FALSE	FALSE	FALSE	FALSE	FALSE	FALSE	FALSE	FALSE	FALSE	FALSE	FALSE	FALSE	FALSE	FALSE	FALSE	FALSE	FALSE	FALSE	FALSE	FALSE	FALSE	FALSE	FALSE	FALSE	FALSE	FALSE	FALSE	FALSE	FALSE	FALSE	FALSE	FALSE	FALSE	FALSE
5402	571	1241-94-7	1241-94-7	TRUE		2-Ethylhexan-1-yl diphenyl phosphate	0	0	0	0	0	0	0		214-987-2	FALSE	FALSE	FALSE	FALSE	FALSE	FALSE	FALSE	FALSE	FALSE	FALSE	FALSE	FALSE	FALSE	FALSE	FALSE	FALSE	FALSE	FALSE	FALSE	FALSE	FALSE	FALSE	FALSE	FALSE	FALSE	FALSE	FALSE	FALSE	FALSE	FALSE	FALSE	FALSE	FALSE	FALSE
1795	579	126-72-7	126-72-7	TRUE	204-799-9	Tris (2,3 dibromopropyl) phosphate	0	0	1	0	0	1	0	Restriction List		FALSE	FALSE	FALSE	FALSE	FALSE	FALSE	FALSE	FALSE	FALSE	FALSE	FALSE	FALSE	FALSE	FALSE	FALSE	FALSE	FALSE	FALSE	FALSE	FALSE	FALSE	FALSE	FALSE	FALSE	FALSE	FALSE	FALSE	FALSE	FALSE	FALSE	FALSE	FALSE	FALSE	FALSE
4103	580	126-73-8	126-73-8	TRUE		Tri-n-butyl phosphate	0	0	0	0	0	0	0			FALSE	FALSE	FALSE	FALSE	FALSE	FALSE	FALSE	FALSE	FALSE	FALSE	FALSE	FALSE	FALSE	FALSE	FALSE	FALSE	FALSE	FALSE	FALSE	FALSE	FALSE	FALSE	FALSE	FALSE	FALSE	FALSE	FALSE	FALSE	FALSE	FALSE	FALSE	FALSE	FALSE	FALSE
2898	582	126-99-8	126-99-8	TRUE		chloroprene (stabilised)	0	0	0	0	0	0	0			FALSE	FALSE	FALSE	FALSE	FALSE	FALSE	FALSE	FALSE	FALSE	FALSE	FALSE	TRUE	FALSE	FALSE	FALSE	FALSE	FALSE	FALSE	FALSE	FALSE	FALSE	FALSE	TRUE	FALSE	FALSE	FALSE	FALSE	FALSE	FALSE	FALSE	FALSE	FALSE	FALSE	FALSE
5588	585	126990-35-0	126990-35-0	TRUE		dicyclopentyldimethoxysilane	0	0	0	0	0	0	0			FALSE	FALSE	FALSE	FALSE	FALSE	FALSE	FALSE	FALSE	FALSE	FALSE	FALSE	FALSE	FALSE	FALSE	FALSE	FALSE	FALSE	FALSE	FALSE	FALSE	FALSE	FALSE	FALSE	FALSE	FALSE	FALSE	FALSE	FALSE	FALSE	FALSE	FALSE	FALSE	FALSE	FALSE
2792	586	127-00-4	127-00-4	TRUE		1-Chloro-2-propanol	0	0	0	0	0	0	0			FALSE	FALSE	FALSE	FALSE	FALSE	FALSE	FALSE	FALSE	FALSE	FALSE	FALSE	FALSE	TRUE	FALSE	FALSE	FALSE	FALSE	FALSE	FALSE	FALSE	FALSE	FALSE	FALSE	FALSE	FALSE	FALSE	FALSE	FALSE	FALSE	FALSE	FALSE	FALSE	FALSE	FALSE
3567	587	127-18-4	127-18-4	TRUE		tetrachloroethylene	0	0	0	0	0	0	0			FALSE	FALSE	FALSE	FALSE	FALSE	FALSE	FALSE	FALSE	FALSE	FALSE	FALSE	FALSE	FALSE	FALSE	FALSE	FALSE	FALSE	FALSE	FALSE	FALSE	FALSE	FALSE	FALSE	FALSE	FALSE	FALSE	FALSE	FALSE	FALSE	FALSE	FALSE	FALSE	FALSE	FALSE
3786	593	127-91-3	127-91-3	TRUE		beta-Pinene	0	0	0	0	0	0	0			FALSE	FALSE	FALSE	FALSE	FALSE	FALSE	FALSE	FALSE	FALSE	FALSE	FALSE	FALSE	TRUE	FALSE	FALSE	FALSE	FALSE	FALSE	FALSE	FALSE	FALSE	FALSE	FALSE	FALSE	FALSE	FALSE	FALSE	FALSE	FALSE	FALSE	FALSE	FALSE	FALSE	FALSE
2866	596	128-37-0	128-37-0	TRUE		2,6-tert-Butyl-p-cresol; Dibutylhydroxytoluene; BHT	0	0	0	0	0	0	0			FALSE	FALSE	FALSE	FALSE	FALSE	FALSE	FALSE	FALSE	FALSE	FALSE	FALSE	FALSE	FALSE	FALSE	FALSE	FALSE	FALSE	FALSE	FALSE	FALSE	FALSE	FALSE	FALSE	FALSE	FALSE	FALSE	FALSE	FALSE	FALSE	FALSE	FALSE	FALSE	FALSE	FALSE
8161	597	128-39-2	128-39-2	TRUE		2,6-di-tert-butylphenol	0	0	0	0	0	0	0		204-884-0
252	600	129-00-0	129-00-0	TRUE	204-927-3	Pyrene	0	1	0	1	1	1	1	SVHC List, SVHC Intention, Restriction Intention	204-927-3
4631	608	1305-78-8	1305-78-8	TRUE		Calcium oxide	0	0	0	0	0	0	0			FALSE	FALSE	FALSE	FALSE	FALSE	FALSE	FALSE	FALSE	FALSE	FALSE	FALSE	FALSE	FALSE	FALSE	FALSE	FALSE	FALSE	FALSE	FALSE	FALSE	FALSE	FALSE	FALSE	FALSE	FALSE	FALSE	FALSE	FALSE	FALSE	FALSE	FALSE	FALSE	FALSE	FALSE
7587	610	1309-37-1	1309-37-1	TRUE		Diiron trioxide	0	0	0	0	0	0	0			FALSE	FALSE	FALSE	FALSE	FALSE	FALSE	FALSE	FALSE	FALSE	FALSE	FALSE	FALSE	FALSE	FALSE	FALSE	FALSE	FALSE	FALSE	FALSE	FALSE	FALSE	FALSE	FALSE	FALSE	FALSE	FALSE	FALSE	FALSE	FALSE	FALSE	FALSE	FALSE	FALSE	FALSE
7645	611	1309-48-4	1309-48-4	TRUE		Magnesium oxide	0	0	0	0	0	0	0			FALSE	FALSE	FALSE	FALSE	FALSE	FALSE	FALSE	FALSE	FALSE	FALSE	FALSE	FALSE	FALSE	FALSE	FALSE	FALSE	FALSE	FALSE	FALSE	FALSE	FALSE	FALSE	FALSE	FALSE	FALSE	FALSE	FALSE	FALSE	FALSE	FALSE	FALSE	FALSE	FALSE	FALSE
4708	612	1309-64-4	1309-64-4	TRUE		Diantimony trioxide	0	0	0	0	0	0	0			FALSE	FALSE	FALSE	FALSE	FALSE	FALSE	FALSE	FALSE	FALSE	FALSE	FALSE	FALSE	FALSE	FALSE	FALSE	FALSE	FALSE	FALSE	FALSE	FALSE	FALSE	FALSE	FALSE	FALSE	FALSE	FALSE	FALSE	FALSE	FALSE	FALSE	FALSE	FALSE	FALSE	FALSE
5599	614	131-11-3	131-11-3	TRUE		Dimethylphthalate	0	0	0	0	0	0	0			FALSE	FALSE	FALSE	FALSE	FALSE	FALSE	FALSE	FALSE	FALSE	FALSE	FALSE	FALSE	FALSE	FALSE	FALSE	FALSE	FALSE	FALSE	FALSE	FALSE	FALSE	FALSE	FALSE	FALSE	FALSE	FALSE	FALSE	FALSE	FALSE	FALSE	FALSE	FALSE	FALSE	FALSE
3848	616	131-17-9	131-17-9	TRUE		diallyl phthalate	0	0	0	0	0	0	0			FALSE	FALSE	FALSE	FALSE	FALSE	FALSE	FALSE	FALSE	FALSE	FALSE	FALSE	FALSE	FALSE	FALSE	FALSE	FALSE	FALSE	FALSE	FALSE	FALSE	FALSE	FALSE	FALSE	FALSE	FALSE	FALSE	FALSE	FALSE	FALSE	FALSE	FALSE	FALSE	FALSE	FALSE
46	617	131-18-0	131-18-0	TRUE	205-017-9	Dipentyl phthalate	1	0	0	1	1	1	1	Authorisation List, SVHC List, SVHC Intention		FALSE	FALSE	FALSE	FALSE	FALSE	FALSE	FALSE	FALSE	FALSE	FALSE	FALSE	FALSE	FALSE	FALSE	FALSE	FALSE	FALSE	FALSE	FALSE	FALSE	FALSE	FALSE	FALSE	FALSE	FALSE	FALSE	FALSE	FALSE	FALSE	FALSE	FALSE	FALSE	FALSE	FALSE
8121	620	131-55-5	131-55-5	TRUE		Benzophenone-2	0	0	0	0	0	0	0
8122	621	131-56-6	131-56-6	TRUE		Benzophenone-1 (BP-1)	0	0	0	0	0	0	0
5272	622	131-57-7	131-57-7	TRUE		(2-Hydroxy-4-methoxyphenyl)(phenyl)methanone	0	0	0	0	0	0	0			FALSE	FALSE	FALSE	FALSE	FALSE	FALSE	FALSE	FALSE	FALSE	FALSE	FALSE	FALSE	FALSE	FALSE	FALSE	FALSE	FALSE	FALSE	FALSE	FALSE	FALSE	FALSE	FALSE	FALSE	FALSE	FALSE	FALSE	FALSE	FALSE	FALSE	FALSE	FALSE	FALSE	FALSE
4121	628	1314-13-2	1314-13-2	TRUE		Zinc oxide	0	0	0	0	0	0	0			FALSE	FALSE	FALSE	FALSE	FALSE	FALSE	FALSE	FALSE	FALSE	FALSE	FALSE	FALSE	FALSE	FALSE	FALSE	FALSE	FALSE	FALSE	FALSE	FALSE	FALSE	FALSE	FALSE	FALSE	FALSE	FALSE	FALSE	FALSE	FALSE	FALSE	FALSE	FALSE	FALSE	FALSE
3887	629	1314-62-1	1314-62-1	TRUE		Divanadium pentaoxide	0	0	0	0	0	0	0			FALSE	FALSE	FALSE	FALSE	FALSE	FALSE	FALSE	FALSE	FALSE	FALSE	FALSE	FALSE	FALSE	FALSE	FALSE	FALSE	FALSE	FALSE	FALSE	FALSE	FALSE	FALSE	FALSE	FALSE	FALSE	FALSE	FALSE	FALSE	FALSE	FALSE	FALSE	FALSE	FALSE	FALSE
4709	644	132-65-0	132-65-0	TRUE		Dibenzo[b,d]thiophene	0	0	0	0	0	0	0			FALSE	FALSE	FALSE	FALSE	FALSE	FALSE	FALSE	FALSE	FALSE	FALSE	FALSE	FALSE	FALSE	FALSE	FALSE	FALSE	FALSE	FALSE	FALSE	FALSE	FALSE	FALSE	FALSE	FALSE	FALSE	FALSE	FALSE	FALSE	FALSE	FALSE	FALSE	FALSE	FALSE	FALSE
4587	645	1321-74-0	1321-74-0	TRUE		Divinyl benzene	0	0	0	0	0	0	0			FALSE	FALSE	FALSE	FALSE	FALSE	FALSE	FALSE	FALSE	FALSE	FALSE	FALSE	FALSE	FALSE	TRUE	FALSE	FALSE	FALSE	FALSE	FALSE	FALSE	FALSE	FALSE	TRUE	FALSE	FALSE	FALSE	FALSE	FALSE	FALSE	FALSE	FALSE	FALSE	FALSE	FALSE
12	652	1327-53-3	1327-53-3	TRUE	215-481-4	Diarsenic trioxide	1	0	1	1	1	1	1	Authorisation List, SVHC List, Restriction List, SVHC Intention		FALSE	FALSE	FALSE	FALSE	FALSE	FALSE	FALSE	FALSE	FALSE	FALSE	FALSE	FALSE	FALSE	FALSE	FALSE	FALSE	FALSE	FALSE	FALSE	FALSE	FALSE	FALSE	FALSE	FALSE	FALSE	FALSE	FALSE	FALSE	FALSE	FALSE	FALSE	FALSE	FALSE	FALSE
3911	655	133-07-3	133-07-3	TRUE		folpet (ISO); N-(trichloromethylthio)phthalimide	0	0	0	0	0	0	0			FALSE	FALSE	FALSE	FALSE	FALSE	FALSE	FALSE	FALSE	FALSE	FALSE	FALSE	FALSE	FALSE	FALSE	FALSE	FALSE	FALSE	FALSE	FALSE	FALSE	FALSE	FALSE	FALSE	FALSE	FALSE	FALSE	FALSE	FALSE	FALSE	FALSE	FALSE	FALSE	FALSE	FALSE
3608	656	1330-20-7	1330-20-7	TRUE		Xylene	0	0	0	0	0	0	0			FALSE	FALSE	FALSE	FALSE	FALSE	FALSE	FALSE	FALSE	FALSE	FALSE	FALSE	FALSE	TRUE	FALSE	FALSE	FALSE	FALSE	FALSE	FALSE	FALSE	FALSE	FALSE	FALSE	FALSE	FALSE	FALSE	FALSE	FALSE	FALSE	FALSE	FALSE	FALSE	FALSE	FALSE
5875	657	1330-78-5	1330-78-5	TRUE		Tritolyl phosphate	0	0	0	0	0	0	0		809-930-9	FALSE	FALSE	FALSE	FALSE	FALSE	FALSE	FALSE	FALSE	FALSE	FALSE	FALSE	FALSE	FALSE	FALSE	FALSE	FALSE	FALSE	FALSE	FALSE	FALSE	FALSE	FALSE	FALSE	FALSE	FALSE	FALSE	FALSE	FALSE	FALSE	FALSE	FALSE	FALSE	FALSE	FALSE
3457	661	1336-36-3	1336-36-3	TRUE		polychlorobiphenyls	0	0	0	0	0	0	0			FALSE	FALSE	FALSE	FALSE	FALSE	FALSE	FALSE	FALSE	FALSE	FALSE	FALSE	FALSE	FALSE	FALSE	FALSE	FALSE	FALSE	FALSE	FALSE	FALSE	FALSE	FALSE	FALSE	FALSE	FALSE	FALSE	FALSE	FALSE	FALSE	FALSE	FALSE	FALSE	FALSE	FALSE
4930	664	134-62-3	134-62-3	TRUE		N,N-diethyl-m-toluamide; deet; diethyltoluamide	0	0	0	0	0	0	0			FALSE	FALSE	FALSE	FALSE	FALSE	FALSE	FALSE	FALSE	FALSE	FALSE	FALSE	FALSE	FALSE	FALSE	FALSE	FALSE	FALSE	FALSE	FALSE	FALSE	FALSE	FALSE	FALSE	FALSE	FALSE	FALSE	FALSE	FALSE	FALSE	FALSE	FALSE	FALSE	FALSE	FALSE
3	670	134237-50-6	134237-50-6	TRUE	603-801-9	alpha-hexabromocyclododecane	1	0	0	1	1	1	1	Authorisation List, SVHC List, SVHC Intention
7	671	134237-51-7	134237-51-7	TRUE	603-802-4	beta-hexabromocyclododecane	1	0	0	1	1	1	1	Authorisation List, SVHC List, SVHC Intention
4	672	134237-52-8	134237-52-8	TRUE	603-804-5	gamma-hexabromocyclododecane	1	0	0	1	1	1	1	Authorisation List, SVHC List, SVHC Intention
7512	674	13429-07-7	13429-07-7	TRUE		2-Propanol, 1-(2-methoxypropoxy)- ; Dipropylene Glycol Methyl Ether	0	0	0	0	0	0	0			FALSE	FALSE	FALSE	FALSE	FALSE	FALSE	FALSE	FALSE	FALSE	FALSE	FALSE	FALSE	FALSE	TRUE	FALSE	FALSE	FALSE	FALSE	FALSE	FALSE	FALSE	FALSE	FALSE	FALSE	FALSE	FALSE	FALSE	FALSE	FALSE	FALSE	FALSE	FALSE	FALSE	FALSE
8039	676	1344-28-1	1344-28-1	TRUE		Aluminium oxide	0	0	0	0	0	0	0			FALSE	FALSE	FALSE	FALSE	FALSE	FALSE	FALSE	FALSE	FALSE	FALSE	FALSE	FALSE	FALSE	FALSE	FALSE	FALSE	FALSE	FALSE	FALSE	FALSE	FALSE	FALSE	FALSE	FALSE	FALSE	FALSE	FALSE	FALSE	FALSE	FALSE	FALSE	FALSE	FALSE	FALSE
6625	679	13463-67-7	13463-67-7	TRUE		Titanium (IV) oxide	0	0	0	0	0	0	0			FALSE	FALSE	FALSE	FALSE	FALSE	FALSE	FALSE	FALSE	FALSE	FALSE	FALSE	FALSE	FALSE	FALSE	FALSE	FALSE	FALSE	FALSE	FALSE	FALSE	FALSE	FALSE	FALSE	FALSE	FALSE	FALSE	FALSE	FALSE	FALSE	FALSE	FALSE	FALSE	FALSE	FALSE
3695	684	135-19-3	135-19-3	TRUE		beta Naphthol	0	0	0	0	0	0	0			FALSE	FALSE	FALSE	FALSE	FALSE	FALSE	FALSE	FALSE	FALSE	FALSE	FALSE	FALSE	FALSE	FALSE	FALSE	FALSE	FALSE	FALSE	FALSE	FALSE	FALSE	FALSE	FALSE	FALSE	FALSE	FALSE	FALSE	FALSE	FALSE	FALSE	FALSE	FALSE	FALSE	FALSE
279	691	13560-89-9	13560-89-9	TRUE	236-948-9	1,6,7,8,9,14,15,16,17,17,18,18-dodecachloropentacyclo[12.2.1.16,9.02,13.05,10]octadeca-7,15-diene	0	1	0	1	1	1	1	SVHC List, SVHC Intention, Restriction Intention	236-948-9
276	696	135821-03-3	135821-03-3	TRUE		(1S,2S,5R,6R,9S,10S,13R,14R)-1,6,7,8,9,14,15,16,17,17,18,18-Dodecachloropentacyclo[12.2.1.1⁶,⁹.0²,¹³.0⁵,¹⁰]octadeca-7,15-diene	0	1	0	1	1	1	1	SVHC List, SVHC Intention, Restriction Intention	-
277	697	135821-74-8	135821-74-8	TRUE		(1S,2S,5S,6S,9R,10R,13R,14R)-1,6,7,8,9,14,15,16,17,17,18,18-Dodecachloropentacyclo[12.2.1.1⁶,⁹.0²,¹³.0⁵,¹⁰]octadeca-7,15-diene	0	1	0	1	1	1	1	SVHC List, SVHC Intention, Restriction Intention	-
278	697	135821-74-8	135821-74-8	TRUE		(1S,2S,5S,6S,9R,10R,13R,14R)-1,6,7,8,9,14,15,16,17,17,18,18-Dodecachloropentacyclo[12.2.1.1⁶,⁹.0²,¹³.0⁵,¹⁰]octadeca-7,15-diene	0	1	0	1	1	1	1	SVHC List, SVHC Intention, Restriction Intention	-
6132	699	13595-25-0	13595-25-0	TRUE		4,4'-(1,3-phenylene-bis(1-methylethylidene))bis-phenol	0	0	0	0	0	0	0		428-970-4	FALSE	FALSE	FALSE	FALSE	FALSE	FALSE	FALSE	FALSE	FALSE	FALSE	FALSE	FALSE	FALSE	FALSE	FALSE	FALSE	FALSE	FALSE	FALSE	FALSE	FALSE	FALSE	FALSE	FALSE	FALSE	FALSE	FALSE	FALSE	FALSE	FALSE	FALSE	FALSE	FALSE	FALSE
1809	704	13654-09-6	13654-09-6	TRUE	237-137-2	Decabromo-1,1'-biphenyl	0	0	1	0	0	1	0	Restriction List		FALSE	FALSE	FALSE	FALSE	FALSE	FALSE	FALSE	FALSE	FALSE	FALSE	FALSE	FALSE	FALSE	FALSE	FALSE	FALSE	FALSE	FALSE	FALSE	FALSE	FALSE	FALSE	FALSE	FALSE	FALSE	FALSE	FALSE	FALSE	FALSE	FALSE	FALSE	FALSE	FALSE	FALSE
1323	705	13674-84-5	13674-84-5	TRUE	237-158-7	Tris(2-chloro-1-methylethyl) phosphate	0	1	0	0	0	0	1	Restriction Intention		FALSE	FALSE	FALSE	FALSE	FALSE	FALSE	FALSE	FALSE	FALSE	FALSE	FALSE	FALSE	FALSE	FALSE	FALSE	FALSE	FALSE	FALSE	FALSE	FALSE	FALSE	FALSE	FALSE	FALSE	FALSE	FALSE	FALSE	FALSE	FALSE	FALSE	FALSE	FALSE	FALSE	FALSE
1322	706	13674-87-8	13674-87-8	TRUE	237-159-2	Tris[2-chloro-1-(chloromethyl)ethyl] phosphate	0	1	0	0	0	0	1	Restriction Intention		FALSE	FALSE	FALSE	FALSE	FALSE	FALSE	FALSE	FALSE	FALSE	FALSE	FALSE	FALSE	FALSE	FALSE	FALSE	FALSE	FALSE	FALSE	FALSE	FALSE	FALSE	FALSE	FALSE	FALSE	FALSE	FALSE	FALSE	FALSE	FALSE	FALSE	FALSE	FALSE	FALSE	FALSE
7507	708	137-32-6	137-32-6	TRUE		2-Methylbutanol	0	0	0	0	0	0	0			FALSE	FALSE	FALSE	FALSE	FALSE	FALSE	FALSE	FALSE	FALSE	FALSE	FALSE	FALSE	TRUE	FALSE	FALSE	FALSE	FALSE	FALSE	FALSE	FALSE	FALSE	FALSE	FALSE	FALSE	FALSE	FALSE	FALSE	FALSE	FALSE	FALSE	FALSE	FALSE	FALSE	FALSE
5732	714	138-22-7	138-22-7	TRUE		butyl lactate	0	0	0	0	0	0	0			FALSE	FALSE	FALSE	FALSE	FALSE	FALSE	FALSE	FALSE	FALSE	FALSE	FALSE	FALSE	FALSE	TRUE	FALSE	FALSE	FALSE	FALSE	FALSE	FALSE	FALSE	FALSE	FALSE	FALSE	FALSE	FALSE	FALSE	FALSE	FALSE	FALSE	FALSE	FALSE	FALSE	FALSE
5604	715	138-86-3	138-86-3	TRUE		dipentene; limonene	0	0	0	0	0	0	0			FALSE	FALSE	FALSE	FALSE	FALSE	FALSE	FALSE	FALSE	FALSE	FALSE	FALSE	FALSE	TRUE	FALSE	FALSE	FALSE	FALSE	FALSE	FALSE	FALSE	FALSE	FALSE	FALSE	FALSE	FALSE	FALSE	FALSE	FALSE	FALSE	FALSE	FALSE	FALSE	FALSE	FALSE
4585	726	140-11-4	140-11-4	TRUE		Benzyl acetate	0	0	0	0	0	0	0			FALSE	FALSE	FALSE	FALSE	FALSE	FALSE	FALSE	FALSE	FALSE	FALSE	FALSE	FALSE	FALSE	TRUE	FALSE	FALSE	FALSE	FALSE	FALSE	FALSE	FALSE	FALSE	FALSE	FALSE	FALSE	FALSE	FALSE	FALSE	FALSE	FALSE	FALSE	FALSE	FALSE	FALSE
465	727	140-66-9	140-66-9	TRUE	205-426-2	4-(1,1,3,3-tetramethylbutyl)phenol	0	0	0	1	1	1	1	SVHC List, SVHC Intention	205-426-2	FALSE	FALSE	FALSE	FALSE	FALSE	FALSE	FALSE	FALSE	FALSE	FALSE	FALSE	FALSE	FALSE	FALSE	FALSE	FALSE	FALSE	FALSE	FALSE	FALSE	FALSE	FALSE	FALSE	FALSE	FALSE	FALSE	FALSE	FALSE	FALSE	FALSE	FALSE	FALSE	FALSE	FALSE
3254	729	140-88-5	140-88-5	TRUE		Ethyl acrylate	0	0	0	0	0	0	0			FALSE	FALSE	FALSE	FALSE	FALSE	FALSE	FALSE	FALSE	FALSE	FALSE	FALSE	TRUE	FALSE	FALSE	FALSE	FALSE	FALSE	FALSE	FALSE	FALSE	FALSE	FALSE	FALSE	FALSE	FALSE	FALSE	FALSE	FALSE	FALSE	FALSE	FALSE	FALSE	FALSE	FALSE
3105	741	141-32-2	141-32-2	TRUE		n-butyl acrylate	0	0	0	0	0	0	0			FALSE	FALSE	FALSE	FALSE	FALSE	FALSE	FALSE	FALSE	FALSE	FALSE	FALSE	FALSE	TRUE	FALSE	FALSE	FALSE	FALSE	FALSE	FALSE	FALSE	FALSE	FALSE	TRUE	FALSE	FALSE	FALSE	FALSE	FALSE	FALSE	FALSE	FALSE	FALSE	FALSE	FALSE
2716	742	141-63-9	141-63-9	TRUE	205-492-2	Dodecamethylpentasiloxane	0	0	0	1	0	0	1	SVHC Intention	205-492-2
3894	743	141-78-6	141-78-6	TRUE		Ethyl acetate	0	0	0	0	0	0	0			FALSE	FALSE	FALSE	FALSE	FALSE	FALSE	FALSE	FALSE	FALSE	FALSE	FALSE	TRUE	FALSE	FALSE	FALSE	FALSE	FALSE	FALSE	FALSE	FALSE	FALSE	FALSE	FALSE	FALSE	FALSE	FALSE	FALSE	FALSE	FALSE	FALSE	FALSE	FALSE	FALSE	FALSE
3018	744	141-79-7	141-79-7	TRUE		Mesityloxid (Mesityl oxide)	0	0	0	0	0	0	0			FALSE	FALSE	FALSE	FALSE	FALSE	FALSE	FALSE	FALSE	FALSE	FALSE	FALSE	FALSE	TRUE	FALSE	FALSE	FALSE	FALSE	FALSE	FALSE	FALSE	FALSE	FALSE	FALSE	FALSE	FALSE	FALSE	FALSE	FALSE	FALSE	FALSE	FALSE	FALSE	FALSE	FALSE
5310	754	142-28-9	142-28-9	TRUE		1,3-Dichloropropane	0	0	0	0	0	0	0			FALSE	FALSE	FALSE	FALSE	FALSE	FALSE	FALSE	FALSE	FALSE	FALSE	FALSE	TRUE	FALSE	FALSE	FALSE	FALSE	FALSE	FALSE	FALSE	FALSE	FALSE	FALSE	FALSE	FALSE	FALSE	FALSE	FALSE	FALSE	FALSE	FALSE	FALSE	FALSE	FALSE	FALSE
3291	756	142-62-1	142-62-1	TRUE		Hexanoic acid	0	0	0	0	0	0	0			FALSE	FALSE	FALSE	FALSE	FALSE	FALSE	FALSE	FALSE	FALSE	FALSE	FALSE	FALSE	FALSE	FALSE	FALSE	FALSE	FALSE	FALSE	FALSE	FALSE	FALSE	FALSE	FALSE	FALSE	FALSE	FALSE	FALSE	FALSE	FALSE	FALSE	FALSE	FALSE	FALSE	FALSE
5658	758	142-82-5	142-82-5	TRUE		Heptane	0	0	0	0	0	0	0			FALSE	FALSE	FALSE	FALSE	FALSE	FALSE	FALSE	FALSE	FALSE	FALSE	FALSE	TRUE	FALSE	FALSE	FALSE	FALSE	FALSE	FALSE	FALSE	FALSE	FALSE	FALSE	FALSE	FALSE	FALSE	FALSE	FALSE	FALSE	FALSE	FALSE	FALSE	FALSE	FALSE	FALSE
5615	759	142-90-5	142-90-5	TRUE		dodecyl methacrylate	0	0	0	0	0	0	0			FALSE	FALSE	FALSE	FALSE	FALSE	FALSE	FALSE	FALSE	FALSE	FALSE	FALSE	FALSE	FALSE	FALSE	FALSE	FALSE	FALSE	FALSE	FALSE	FALSE	FALSE	FALSE	FALSE	FALSE	FALSE	FALSE	FALSE	FALSE	FALSE	FALSE	FALSE	FALSE	FALSE	FALSE
7623	761	142-92-7	142-92-7	TRUE		Hexyl acetate	0	0	0	0	0	0	0			FALSE	FALSE	FALSE	FALSE	FALSE	FALSE	FALSE	FALSE	FALSE	FALSE	FALSE	FALSE	TRUE	FALSE	FALSE	FALSE	FALSE	FALSE	FALSE	FALSE	FALSE	FALSE	FALSE	FALSE	FALSE	FALSE	FALSE	FALSE	FALSE	FALSE	FALSE	FALSE	FALSE	FALSE
3983	771	143-08-8	143-08-8	TRUE		Nonan-1-ol	0	0	0	0	0	0	0			FALSE	FALSE	FALSE	FALSE	FALSE	FALSE	FALSE	FALSE	FALSE	FALSE	FALSE	FALSE	FALSE	TRUE	FALSE	FALSE	FALSE	FALSE	FALSE	FALSE	FALSE	FALSE	FALSE	FALSE	FALSE	FALSE	FALSE	FALSE	FALSE	FALSE	FALSE	FALSE	FALSE	FALSE
7494	773	143-22-6	143-22-6	TRUE		2-[2-(2-butoxyethoxy)ethoxy]ethanol; TEGBE; triethylene glycol monobutyl ether; butoxytriethylene glycol	0	0	0	0	0	0	0			FALSE	FALSE	FALSE	FALSE	FALSE	FALSE	FALSE	FALSE	FALSE	FALSE	FALSE	FALSE	FALSE	FALSE	FALSE	FALSE	FALSE	FALSE	FALSE	FALSE	FALSE	FALSE	FALSE	FALSE	FALSE	FALSE	FALSE	FALSE	FALSE	FALSE	FALSE	FALSE	FALSE	FALSE
4195	793	1460-02-2	1460-02-2	TRUE		1,3,5-Tri-tert-butylbenzene	0	0	0	0	0	0	0			FALSE	FALSE	FALSE	FALSE	FALSE	FALSE	FALSE	FALSE	FALSE	FALSE	FALSE	FALSE	FALSE	FALSE	FALSE	FALSE	FALSE	FALSE	FALSE	FALSE	FALSE	FALSE	FALSE	FALSE	FALSE	FALSE	FALSE	FALSE	FALSE	FALSE	FALSE	FALSE	FALSE	FALSE
5221	795	1461-22-9	1461-22-9	TRUE		Tributyltin chloride	0	0	0	0	0	0	0		215-958-7	FALSE	FALSE	FALSE	FALSE	FALSE	FALSE	FALSE	FALSE	FALSE	FALSE	FALSE	FALSE	FALSE	FALSE	FALSE	FALSE	FALSE	FALSE	FALSE	FALSE	FALSE	FALSE	FALSE	FALSE	FALSE	FALSE	FALSE	FALSE	FALSE	FALSE	FALSE	FALSE	FALSE	FALSE
5855	796	1461-25-2	1461-25-2	TRUE		Tetrabutyltin	0	0	0	0	0	0	0			FALSE	FALSE	FALSE	FALSE	FALSE	FALSE	FALSE	FALSE	FALSE	FALSE	FALSE	FALSE	FALSE	FALSE	FALSE	FALSE	FALSE	FALSE	FALSE	FALSE	FALSE	FALSE	FALSE	FALSE	FALSE	FALSE	FALSE	FALSE	FALSE	FALSE	FALSE	FALSE	FALSE	FALSE
8115	818	1478-61-1	1478-61-1	TRUE		Bisphenol AF	0	0	0	0	0	0	0
5524	827	149-30-4	149-30-4	TRUE		benzothiazole-2-thiol	0	0	0	0	0	0	0			FALSE	FALSE	FALSE	FALSE	FALSE	FALSE	FALSE	FALSE	FALSE	FALSE	FALSE	FALSE	FALSE	FALSE	FALSE	FALSE	FALSE	FALSE	FALSE	FALSE	FALSE	FALSE	FALSE	FALSE	FALSE	FALSE	FALSE	FALSE	FALSE	FALSE	FALSE	FALSE	FALSE	FALSE
2921	828	149-57-5	149-57-5	TRUE		2-ethylhexanoic acid	0	0	0	0	0	0	0			FALSE	FALSE	FALSE	FALSE	FALSE	FALSE	FALSE	FALSE	FALSE	FALSE	FALSE	FALSE	FALSE	FALSE	FALSE	FALSE	FALSE	FALSE	FALSE	FALSE	FALSE	FALSE	FALSE	FALSE	FALSE	FALSE	FALSE	FALSE	FALSE	FALSE	FALSE	FALSE	FALSE	FALSE
4879	839	150-76-5	150-76-5	TRUE		Phenol, 4-methoxy-	0	0	0	0	0	0	0			FALSE	FALSE	FALSE	FALSE	FALSE	FALSE	FALSE	FALSE	FALSE	FALSE	FALSE	FALSE	FALSE	FALSE	FALSE	FALSE	FALSE	FALSE	FALSE	FALSE	FALSE	FALSE	FALSE	FALSE	FALSE	FALSE	FALSE	FALSE	FALSE	FALSE	FALSE	FALSE	FALSE	FALSE
3554	850	151-21-3	151-21-3	TRUE		Sodium dodecyl sulfate	0	0	0	0	0	0	0			FALSE	FALSE	FALSE	FALSE	FALSE	FALSE	FALSE	FALSE	FALSE	FALSE	FALSE	FALSE	FALSE	FALSE	FALSE	TRUE	FALSE	FALSE	FALSE	FALSE	FALSE	FALSE	FALSE	FALSE	FALSE	FALSE	FALSE	FALSE	FALSE	FALSE	FALSE	FALSE	FALSE	FALSE
8168	867	15307-93-4	15307-93-4	TRUE		2,6-dichloro-N-phenylaniline	0	0	0	0	0	0	0		239-349-0
5631	868	153233-91-1	153233-91-1	TRUE		etoxazol (ISO)	0	0	0	0	0	0	0			FALSE	FALSE	FALSE	FALSE	FALSE	FALSE	FALSE	FALSE	FALSE	FALSE	FALSE	FALSE	FALSE	FALSE	FALSE	FALSE	FALSE	FALSE	FALSE	FALSE	FALSE	FALSE	FALSE	FALSE	FALSE	FALSE	FALSE	FALSE	FALSE	FALSE	FALSE	FALSE	FALSE	FALSE
7471	890	1569-02-4	1569-02-4	TRUE		1-ethoxypropan-2-ol	0	0	0	0	0	0	0			FALSE	FALSE	FALSE	FALSE	FALSE	FALSE	FALSE	FALSE	FALSE	FALSE	FALSE	FALSE	TRUE	FALSE	FALSE	FALSE	FALSE	FALSE	FALSE	FALSE	FALSE	FALSE	FALSE	FALSE	FALSE	FALSE	FALSE	FALSE	FALSE	FALSE	FALSE	FALSE	FALSE	FALSE
5297	893	1571-75-1	1571-75-1	TRUE		1,1-bis(4-hydroxyphenyl)-1-phenylethane	0	0	0	0	0	0	0			FALSE	FALSE	FALSE	FALSE	FALSE	FALSE	FALSE	FALSE	FALSE	FALSE	FALSE	FALSE	FALSE	FALSE	FALSE	FALSE	FALSE	FALSE	FALSE	FALSE	FALSE	FALSE	FALSE	FALSE	FALSE	FALSE	FALSE	FALSE	FALSE	FALSE	FALSE	FALSE	FALSE	FALSE
6284	906	1593-77-7	1593-77-7	TRUE		dodemorph (ISO)	0	0	0	0	0	0	0			FALSE	FALSE	FALSE	FALSE	FALSE	FALSE	FALSE	FALSE	FALSE	FALSE	FALSE	FALSE	FALSE	FALSE	FALSE	FALSE	FALSE	FALSE	FALSE	FALSE	FALSE	FALSE	FALSE	FALSE	FALSE	FALSE	FALSE	FALSE	FALSE	FALSE	FALSE	FALSE	FALSE	FALSE
4357	908	15972-60-8	15972-60-8	TRUE		alachlor (ISO)	0	0	0	0	0	0	0			FALSE	FALSE	FALSE	FALSE	FALSE	FALSE	FALSE	FALSE	FALSE	FALSE	FALSE	FALSE	FALSE	FALSE	FALSE	FALSE	FALSE	FALSE	FALSE	FALSE	FALSE	FALSE	FALSE	FALSE	FALSE	FALSE	FALSE	FALSE	FALSE	FALSE	FALSE	FALSE	FALSE	FALSE
4905	935	1634-04-4	1634-04-4	TRUE		tert-butyl methyl ether	0	0	0	0	0	0	0		216-653-1	FALSE	FALSE	FALSE	FALSE	FALSE	FALSE	FALSE	FALSE	FALSE	FALSE	FALSE	TRUE	FALSE	FALSE	FALSE	FALSE	FALSE	FALSE	FALSE	FALSE	FALSE	FALSE	FALSE	FALSE	FALSE	FALSE	FALSE	FALSE	FALSE	FALSE	FALSE	FALSE	FALSE	FALSE
5535	956	1675-54-3	1675-54-3	TRUE		bis-[4-(2,3-epoxipropoxi)phenyl]propane	0	0	0	0	0	0	0			FALSE	FALSE	FALSE	FALSE	FALSE	FALSE	FALSE	FALSE	FALSE	FALSE	FALSE	FALSE	FALSE	FALSE	FALSE	FALSE	FALSE	FALSE	FALSE	FALSE	FALSE	FALSE	FALSE	FALSE	FALSE	FALSE	FALSE	FALSE	FALSE	FALSE	FALSE	FALSE	FALSE	FALSE
5630	958	1678-91-7	1678-91-7	TRUE		Ethylcyclohexane	0	0	0	0	0	0	0			FALSE	FALSE	FALSE	FALSE	FALSE	FALSE	FALSE	FALSE	FALSE	FALSE	FALSE	TRUE	FALSE	FALSE	FALSE	FALSE	FALSE	FALSE	FALSE	FALSE	FALSE	FALSE	FALSE	FALSE	FALSE	FALSE	FALSE	FALSE	FALSE	FALSE	FALSE	FALSE	FALSE	FALSE
5299	971	1717-00-6	1717-00-6	TRUE		1,1-dichloro-1-fluoroethane	0	0	0	0	0	0	0			FALSE	FALSE	FALSE	FALSE	FALSE	FALSE	FALSE	FALSE	FALSE	FALSE	FALSE	FALSE	FALSE	FALSE	FALSE	FALSE	FALSE	FALSE	FALSE	FALSE	FALSE	FALSE	FALSE	FALSE	FALSE	FALSE	FALSE	FALSE	FALSE	FALSE	FALSE	FALSE	FALSE	FALSE
2824	1008	1746-01-6	1746-01-6	TRUE		2,3,7,8-tetrachlorodibenzo[b,e][1,4]dioxin	0	0	0	0	0	0	0			FALSE	FALSE	FALSE	FALSE	FALSE	FALSE	FALSE	FALSE	FALSE	FALSE	FALSE	FALSE	FALSE	FALSE	FALSE	FALSE	FALSE	FALSE	FALSE	FALSE	FALSE	FALSE	FALSE	FALSE	FALSE	FALSE	FALSE	FALSE	FALSE	FALSE	FALSE	FALSE	FALSE	FALSE
8038	1013	17540-75-9	17540-75-9	TRUE		4-sec-Butyl-2,6-di-tert-butylphenol	0	0	0	0	0	0	0			FALSE	FALSE	FALSE	FALSE	FALSE	FALSE	FALSE	FALSE	FALSE	FALSE	FALSE	FALSE	FALSE	FALSE	FALSE	FALSE	FALSE	FALSE	FALSE	FALSE	FALSE	FALSE	FALSE	FALSE	FALSE	FALSE	FALSE	FALSE	FALSE	FALSE	FALSE	FALSE	FALSE	FALSE
4000	1016	1763-23-1	1763-23-1	TRUE		Perfluoro(octane-1-sulfonic acid)	0	0	0	0	0	0	0			FALSE	FALSE	FALSE	FALSE	FALSE	FALSE	FALSE	FALSE	FALSE	FALSE	FALSE	FALSE	FALSE	FALSE	FALSE	FALSE	FALSE	FALSE	FALSE	FALSE	FALSE	FALSE	FALSE	FALSE	FALSE	FALSE	FALSE	FALSE	FALSE	FALSE	FALSE	FALSE	FALSE	FALSE
6259	1034	17865-32-6	17865-32-6	TRUE		cyclohexyldimethoxymethylsilane	0	0	0	0	0	0	0			FALSE	FALSE	FALSE	FALSE	FALSE	FALSE	FALSE	FALSE	FALSE	FALSE	FALSE	FALSE	FALSE	FALSE	FALSE	FALSE	FALSE	FALSE	FALSE	FALSE	FALSE	FALSE	FALSE	FALSE	FALSE	FALSE	FALSE	FALSE	FALSE	FALSE	FALSE	FALSE	FALSE	FALSE
2719	1036	17928-28-8	17928-28-8	TRUE	241-867-7	1,1,1,3,5,5,5-heptamethyl-3-[(trimethylsilyl)oxy]trisiloxane	0	0	0	1	0	0	1	SVHC Intention	241-867-7
4999	1043	1806-26-4	1806-26-4	TRUE		p-Octylphenol	0	0	0	0	0	0	0			FALSE	FALSE	FALSE	FALSE	FALSE	FALSE	FALSE	FALSE	FALSE	FALSE	FALSE	FALSE	FALSE	FALSE	FALSE	FALSE	FALSE	FALSE	FALSE	FALSE	FALSE	FALSE	FALSE	FALSE	FALSE	FALSE	FALSE	FALSE	FALSE	FALSE	FALSE	FALSE	FALSE	FALSE
5983	1079	18600-59-4	18600-59-4	TRUE		2,2-(1,4-phenylene)bis((4H-3,1-benzoxazine-4-one)	0	0	0	0	0	0	0			FALSE	FALSE	FALSE	FALSE	FALSE	FALSE	FALSE	FALSE	FALSE	FALSE	FALSE	FALSE	FALSE	FALSE	FALSE	FALSE	FALSE	FALSE	FALSE	FALSE	FALSE	FALSE	FALSE	FALSE	FALSE	FALSE	FALSE	FALSE	FALSE	FALSE	FALSE	FALSE	FALSE	FALSE
4397	1088	1879-09-0	1879-09-0	TRUE		2-tert-Butyl-4,6-dimethylphenol	0	0	0	0	0	0	0			FALSE	FALSE	FALSE	FALSE	FALSE	FALSE	FALSE	FALSE	FALSE	FALSE	FALSE	FALSE	FALSE	FALSE	FALSE	FALSE	FALSE	FALSE	FALSE	FALSE	FALSE	FALSE	FALSE	FALSE	FALSE	FALSE	FALSE	FALSE	FALSE	FALSE	FALSE	FALSE	FALSE	FALSE
268	1116	191-24-2	191-24-2	TRUE	205-883-8	Benzo[ghi]perylene	0	1	0	1	1	1	1	SVHC List, SVHC Intention, Restriction Intention
3763	1117	1912-24-9	1912-24-9	TRUE		atrazine (ISO)	0	0	0	0	0	0	0			FALSE	FALSE	FALSE	FALSE	FALSE	FALSE	FALSE	FALSE	FALSE	FALSE	FALSE	FALSE	FALSE	FALSE	FALSE	FALSE	FALSE	FALSE	FALSE	FALSE	FALSE	FALSE	FALSE	FALSE	FALSE	FALSE	FALSE	FALSE	FALSE	FALSE	FALSE	FALSE	FALSE	FALSE
1111	1118	192-97-2	192-97-2	TRUE		Benzo[e]pyrene (BeP)	0	1	1	0	0	1	1	Restriction List, Restriction Intention		FALSE	FALSE	FALSE	FALSE	FALSE	FALSE	FALSE	FALSE	FALSE	FALSE	FALSE	FALSE	FALSE	FALSE	FALSE	FALSE	FALSE	FALSE	FALSE	FALSE	FALSE	FALSE	FALSE	FALSE	FALSE	FALSE	FALSE	FALSE	FALSE	FALSE	FALSE	FALSE	FALSE	FALSE
1112	1128	193-39-5	193-39-5	TRUE	205-893-2	Indeno[1,2,3-cd]pyrene	0	1	0	0	0	0	1	Restriction Intention		FALSE	FALSE	FALSE	FALSE	FALSE	FALSE	FALSE	FALSE	FALSE	FALSE	FALSE	FALSE	FALSE	FALSE	FALSE	FALSE	FALSE	FALSE	FALSE	FALSE	FALSE	FALSE	FALSE	FALSE	FALSE	FALSE	FALSE	FALSE	FALSE	FALSE	FALSE	FALSE	FALSE	FALSE
4398	1137	1948-33-0	1948-33-0	TRUE		2-tert-Butylhydroquinone	0	0	0	0	0	0	0			FALSE	FALSE	FALSE	FALSE	FALSE	FALSE	FALSE	FALSE	FALSE	FALSE	FALSE	FALSE	FALSE	FALSE	FALSE	FALSE	FALSE	FALSE	FALSE	FALSE	FALSE	FALSE	FALSE	FALSE	FALSE	FALSE	FALSE	FALSE	FALSE	FALSE	FALSE	FALSE	FALSE	FALSE
6729	1139	195-19-7	195-19-7	TRUE		Benzo[c]phenanthrene	0	0	0	0	0	0	0			FALSE	FALSE	FALSE	FALSE	FALSE	FALSE	FALSE	FALSE	FALSE	FALSE	FALSE	FALSE	FALSE	FALSE	FALSE	FALSE	FALSE	FALSE	FALSE	FALSE	FALSE	FALSE	FALSE	FALSE	FALSE	FALSE	FALSE	FALSE	FALSE	FALSE	FALSE	FALSE	FALSE	FALSE
1113	1193	205-82-3	205-82-3	TRUE		Benzo[j]fluoranthene (BjFA)	0	1	1	0	0	1	1	Restriction List, Restriction Intention		FALSE	FALSE	FALSE	FALSE	FALSE	FALSE	FALSE	FALSE	FALSE	FALSE	FALSE	FALSE	FALSE	FALSE	FALSE	FALSE	FALSE	FALSE	FALSE	FALSE	FALSE	FALSE	FALSE	FALSE	FALSE	FALSE	FALSE	FALSE	FALSE	FALSE	FALSE	FALSE	FALSE	FALSE
1114	1194	205-99-2	205-99-2	TRUE		Benzo[b]fluoranthene (BbFA)	0	1	1	0	0	1	1	Restriction List, Restriction Intention		FALSE	FALSE	FALSE	FALSE	FALSE	FALSE	FALSE	FALSE	FALSE	FALSE	FALSE	FALSE	FALSE	FALSE	FALSE	FALSE	FALSE	FALSE	FALSE	FALSE	FALSE	FALSE	FALSE	FALSE	FALSE	FALSE	FALSE	FALSE	FALSE	FALSE	FALSE	FALSE	FALSE	FALSE
254	1202	206-44-0	206-44-0	TRUE	205-912-4	Fluoranthene	0	1	0	1	1	1	1	SVHC List, SVHC Intention, Restriction Intention	205-912-4
255	1205	207-08-9	207-08-9	TRUE	205-916-6	Benzo[k]fluoranthene	0	1	1	1	1	1	1	SVHC List, Restriction List, SVHC Intention, Restriction Intention		FALSE	FALSE	FALSE	FALSE	FALSE	FALSE	FALSE	FALSE	FALSE	FALSE	FALSE	FALSE	FALSE	FALSE	FALSE	FALSE	FALSE	FALSE	FALSE	FALSE	FALSE	FALSE	FALSE	FALSE	FALSE	FALSE	FALSE	FALSE	FALSE	FALSE	FALSE	FALSE	FALSE	FALSE
1115	1211	208-96-8	208-96-8	TRUE	205-917-1	Acenaphthylene	0	1	0	0	0	0	1	Restriction Intention		FALSE	FALSE	FALSE	FALSE	FALSE	FALSE	FALSE	FALSE	FALSE	FALSE	FALSE	FALSE	FALSE	FALSE	FALSE	FALSE	FALSE	FALSE	FALSE	FALSE	FALSE	FALSE	FALSE	FALSE	FALSE	FALSE	FALSE	FALSE	FALSE	FALSE	FALSE	FALSE	FALSE	FALSE
6393	1214	2082-79-3	2082-79-3	TRUE		n-Octadecyl 3-(4'-hydroxy-3',5'-di-t-butylphenyl) propionate	0	0	0	0	0	0	0			FALSE	FALSE	FALSE	FALSE	FALSE	FALSE	FALSE	FALSE	FALSE	FALSE	FALSE	FALSE	FALSE	FALSE	FALSE	FALSE	FALSE	FALSE	FALSE	FALSE	FALSE	FALSE	FALSE	FALSE	FALSE	FALSE	FALSE	FALSE	FALSE	FALSE	FALSE	FALSE	FALSE	FALSE
3668	1224	2094-99-7	2094-99-7	TRUE		2-(3-(prop-1-en-2-yl)phenyl)prop-2-yl isocyanate	0	0	0	0	0	0	0			FALSE	FALSE	FALSE	FALSE	FALSE	FALSE	FALSE	FALSE	FALSE	FALSE	FALSE	FALSE	FALSE	FALSE	FALSE	FALSE	FALSE	FALSE	FALSE	FALSE	FALSE	FALSE	FALSE	FALSE	FALSE	FALSE	FALSE	FALSE	FALSE	FALSE	FALSE	FALSE	FALSE	FALSE
1812	1232	2113-57-7	2113-57-7	TRUE	218-304-9	3-bromobiphenyl	0	0	1	0	0	1	0	Restriction List
8126	1234	21145-77-7	21145-77-7	TRUE		1-(5,6,7,8-tetrahydro-3,5,5,6,8,8-hexamethyl-2-naphthyl)ethan-1-one	0	0	0	0	0	0	0
7656	1251	2155-30-8	2155-30-8	TRUE		methyl (±)-lactate	0	0	0	0	0	0	0			FALSE	FALSE	FALSE	FALSE	FALSE	FALSE	FALSE	FALSE	FALSE	FALSE	FALSE	FALSE	TRUE	FALSE	FALSE	FALSE	FALSE	FALSE	FALSE	FALSE	FALSE	FALSE	FALSE	FALSE	FALSE	FALSE	FALSE	FALSE	FALSE	FALSE	FALSE	FALSE	FALSE	FALSE
270	1270	218-01-9	218-01-9	TRUE	205-923-4	Chrysene	0	1	1	1	1	1	1	SVHC List, Restriction List, SVHC Intention, Restriction Intention		FALSE	FALSE	FALSE	FALSE	FALSE	FALSE	FALSE	FALSE	FALSE	FALSE	FALSE	FALSE	FALSE	FALSE	FALSE	FALSE	FALSE	FALSE	FALSE	FALSE	FALSE	FALSE	FALSE	FALSE	FALSE	FALSE	FALSE	FALSE	FALSE	FALSE	FALSE	FALSE	FALSE	FALSE
5269	1291	2216-51-5	2216-51-5	TRUE		(1R,2S,5R)-2-Isopropyl-5-methylcyclohexan-1-ol	0	0	0	0	0	0	0			FALSE	FALSE	FALSE	FALSE	FALSE	FALSE	FALSE	FALSE	FALSE	FALSE	FALSE	FALSE	FALSE	FALSE	FALSE	FALSE	FALSE	FALSE	FALSE	FALSE	FALSE	FALSE	FALSE	FALSE	FALSE	FALSE	FALSE	FALSE	FALSE	FALSE	FALSE	FALSE	FALSE	FALSE
52	1336	2315-61-9	2315-61-9	TRUE	621-341-7	2-{2-[4-(2,4,4-trimethylpentan-2-yl)phenoxy]ethoxy}ethanol	1	0	0	1	1	1	1	Authorisation List, SVHC List, SVHC Intention
3233	1370	2385-85-5	2385-85-5	TRUE		Mirex	0	0	0	0	0	0	0			FALSE	FALSE	FALSE	FALSE	FALSE	FALSE	FALSE	FALSE	FALSE	FALSE	FALSE	FALSE	FALSE	FALSE	FALSE	FALSE	FALSE	FALSE	FALSE	FALSE	FALSE	FALSE	FALSE	FALSE	FALSE	FALSE	FALSE	FALSE	FALSE	FALSE	FALSE	FALSE	FALSE	FALSE
5432	1373	23950-58-5	23950-58-5	TRUE		propyzamide (ISO)	0	0	0	0	0	0	0			FALSE	FALSE	FALSE	FALSE	FALSE	FALSE	FALSE	FALSE	FALSE	FALSE	FALSE	FALSE	FALSE	FALSE	FALSE	FALSE	FALSE	FALSE	FALSE	FALSE	FALSE	FALSE	FALSE	FALSE	FALSE	FALSE	FALSE	FALSE	FALSE	FALSE	FALSE	FALSE	FALSE	FALSE
4267	1377	2403-88-5	2403-88-5	TRUE		2,2,6,6-Tetramethylpiperidin-4-ol	0	0	0	0	0	0	0			FALSE	FALSE	FALSE	FALSE	FALSE	FALSE	FALSE	FALSE	FALSE	FALSE	FALSE	FALSE	FALSE	FALSE	FALSE	FALSE	FALSE	FALSE	FALSE	FALSE	FALSE	FALSE	FALSE	FALSE	FALSE	FALSE	FALSE	FALSE	FALSE	FALSE	FALSE	FALSE	FALSE	FALSE
5422	1381	2409-55-4	2409-55-4	TRUE		2-tert-Butyl-p-cresol	0	0	0	0	0	0	0			FALSE	FALSE	FALSE	FALSE	FALSE	FALSE	FALSE	FALSE	FALSE	FALSE	FALSE	FALSE	FALSE	FALSE	FALSE	FALSE	FALSE	FALSE	FALSE	FALSE	FALSE	FALSE	FALSE	FALSE	FALSE	FALSE	FALSE	FALSE	FALSE	FALSE	FALSE	FALSE	FALSE	FALSE
8174	1389	2425-77-6	2425-77-6	TRUE		2-hexyldecan-1-ol	0	0	0	0	0	0	0		219-370-1
5339	1393	2432-99-7	2432-99-7	TRUE		11-Aminoundecanoic acid	0	0	0	0	0	0	0			FALSE	FALSE	FALSE	FALSE	FALSE	FALSE	FALSE	FALSE	FALSE	FALSE	FALSE	FALSE	FALSE	FALSE	FALSE	FALSE	FALSE	FALSE	FALSE	FALSE	FALSE	FALSE	FALSE	FALSE	FALSE	FALSE	FALSE	FALSE	FALSE	FALSE	FALSE	FALSE	FALSE	FALSE
8176	1403	2440-22-4	2440-22-4	TRUE		2-(2H-benzotriazol-2-yl)-p-cresol	0	0	0	0	0	0	0		219-470-5
4625	1441	25013-16-5	25013-16-5	TRUE		tert-Butyl-4-methoxyphenol	0	0	0	0	0	0	0			FALSE	FALSE	FALSE	FALSE	FALSE	FALSE	FALSE	FALSE	FALSE	FALSE	FALSE	FALSE	FALSE	FALSE	FALSE	FALSE	FALSE	FALSE	FALSE	FALSE	FALSE	FALSE	FALSE	FALSE	FALSE	FALSE	FALSE	FALSE	FALSE	FALSE	FALSE	FALSE	FALSE	FALSE
433	1457	25154-52-3	25154-52-3	TRUE	246-672-0	Nonylphenol	0	0	1	1	1	1	1	SVHC List, Restriction List, SVHC Intention		FALSE	FALSE	FALSE	FALSE	FALSE	FALSE	FALSE	FALSE	FALSE	FALSE	FALSE	FALSE	FALSE	FALSE	FALSE	FALSE	FALSE	FALSE	FALSE	FALSE	FALSE	FALSE	FALSE	FALSE	FALSE	FALSE	FALSE	FALSE	FALSE	FALSE	FALSE	FALSE	FALSE	FALSE
8179	1458	25155-25-3	25155-25-3	TRUE		[1,3(or 1,4)-phenylenebis(1-methylethylidene)]bis[tert-butyl] peroxide	0	0	0	0	0	0	0		246-678-3
3831	1460	25168-05-2	25168-05-2	TRUE		chlorotoluene	0	0	0	0	0	0	0			FALSE	FALSE	FALSE	FALSE	FALSE	FALSE	FALSE	FALSE	FALSE	FALSE	FALSE	FALSE	FALSE	FALSE	FALSE	FALSE	FALSE	FALSE	FALSE	FALSE	FALSE	FALSE	FALSE	FALSE	FALSE	FALSE	FALSE	FALSE	FALSE	FALSE	FALSE	FALSE	FALSE	FALSE
4700	1465	2528-36-1	2528-36-1	TRUE		Di-Butyl phenyl phosphate	0	0	0	0	0	0	0			FALSE	FALSE	FALSE	FALSE	FALSE	FALSE	FALSE	FALSE	FALSE	FALSE	FALSE	FALSE	FALSE	FALSE	FALSE	FALSE	FALSE	FALSE	FALSE	FALSE	FALSE	FALSE	FALSE	FALSE	FALSE	FALSE	FALSE	FALSE	FALSE	FALSE	FALSE	FALSE	FALSE	FALSE
7785	1480	25498-49-1	25498-49-1	TRUE		Tripropylene glycol methyl ether	0	0	0	0	0	0	0			FALSE	FALSE	FALSE	FALSE	FALSE	FALSE	FALSE	FALSE	FALSE	FALSE	FALSE	FALSE	FALSE	FALSE	FALSE	FALSE	FALSE	FALSE	FALSE	FALSE	FALSE	FALSE	FALSE	FALSE	FALSE	FALSE	FALSE	FALSE	FALSE	FALSE	FALSE	FALSE	FALSE	FALSE
6	1488	25637-99-4	25637-99-4	TRUE	247-148-4	Hexabromocyclododecane	1	0	0	1	1	1	1	Authorisation List, SVHC List, SVHC Intention		FALSE	FALSE	FALSE	FALSE	FALSE	FALSE	FALSE	FALSE	FALSE	FALSE	FALSE	FALSE	FALSE	FALSE	FALSE	FALSE	FALSE	FALSE	FALSE	FALSE	FALSE	FALSE	FALSE	FALSE	FALSE	FALSE	FALSE	FALSE	FALSE	FALSE	FALSE	FALSE	FALSE	FALSE
8180	1495	25713-60-4	25713-60-4	TRUE		2,4,6-tris(2,4,6-tribromophenoxy)-1,3,5-triazine	0	0	0	0	0	0	0		426-040-2
139	1503	25973-55-1	25973-55-1	TRUE	247-384-8	2-(2H-benzotriazol-2-yl)-4,6-ditertpentylphenol	1	0	0	1	1	1	1	Authorisation List, SVHC List, SVHC Intention	247-384-8	FALSE	FALSE	FALSE	FALSE	FALSE	FALSE	FALSE	FALSE	FALSE	FALSE	FALSE	FALSE	FALSE	FALSE	FALSE	FALSE	FALSE	FALSE	FALSE	FALSE	FALSE	FALSE	FALSE	FALSE	FALSE	FALSE	FALSE	FALSE	FALSE	FALSE	FALSE	FALSE	FALSE	FALSE
140	1503	25973-55-1	25973-55-1	TRUE	247-384-8	2-(2H-benzotriazol-2-yl)-4,6-ditertpentylphenol	1	0	0	1	1	1	1	Authorisation List, SVHC List, SVHC Intention	247-384-8	FALSE	FALSE	FALSE	FALSE	FALSE	FALSE	FALSE	FALSE	FALSE	FALSE	FALSE	FALSE	FALSE	FALSE	FALSE	FALSE	FALSE	FALSE	FALSE	FALSE	FALSE	FALSE	FALSE	FALSE	FALSE	FALSE	FALSE	FALSE	FALSE	FALSE	FALSE	FALSE	FALSE	FALSE
163	1505	26040-51-7	26040-51-7	TRUE	247-426-5	Bis(2-ethylhexyl) tetrabromophthalate	0	0	0	1	1	1	1	SVHC List, SVHC Intention	247-426-5
164	1505	26040-51-7	26040-51-7	TRUE	247-426-5	Bis(2-ethylhexyl) tetrabromophthalate	0	0	0	1	1	1	1	SVHC List, SVHC Intention	247-426-5
4186	1514	2634-33-5	2634-33-5	TRUE		1,2-Benzothiazolin-3-one	0	0	0	0	0	0	0			FALSE	FALSE	FALSE	FALSE	FALSE	FALSE	FALSE	FALSE	FALSE	FALSE	FALSE	FALSE	FALSE	FALSE	FALSE	FALSE	FALSE	FALSE	FALSE	FALSE	FALSE	FALSE	FALSE	FALSE	FALSE	FALSE	FALSE	FALSE	FALSE	FALSE	FALSE	FALSE	FALSE	FALSE
5572	1517	26444-49-5	26444-49-5	TRUE		Cresyl diphenyl phosphate	0	0	0	0	0	0	0			FALSE	FALSE	FALSE	FALSE	FALSE	FALSE	FALSE	FALSE	FALSE	FALSE	FALSE	FALSE	FALSE	FALSE	FALSE	FALSE	FALSE	FALSE	FALSE	FALSE	FALSE	FALSE	FALSE	FALSE	FALSE	FALSE	FALSE	FALSE	FALSE	FALSE	FALSE	FALSE	FALSE	FALSE
241	1521	26523-78-4	26523-78-4	TRUE	247-759-6	Tris(nonylphenyl) phosphite	0	0	0	1	1	1	1	SVHC List, SVHC Intention		FALSE	FALSE	FALSE	FALSE	FALSE	FALSE	FALSE	FALSE	FALSE	FALSE	FALSE	FALSE	FALSE	FALSE	FALSE	FALSE	FALSE	FALSE	FALSE	FALSE	FALSE	FALSE	FALSE	FALSE	FALSE	FALSE	FALSE	FALSE	FALSE	FALSE	FALSE	FALSE	FALSE	FALSE
2694	1535	26761-40-0	26761-40-0	TRUE	247-977-1	Di-“isodecyl” phthalate (DIDP)	0	0	1	0	0	1	0	Restriction List		FALSE	FALSE	FALSE	FALSE	FALSE	FALSE	FALSE	FALSE	FALSE	FALSE	FALSE	FALSE	FALSE	FALSE	FALSE	FALSE	FALSE	FALSE	FALSE	FALSE	FALSE	FALSE	FALSE	FALSE	FALSE	FALSE	FALSE	FALSE	FALSE	FALSE	FALSE	FALSE	FALSE	FALSE
4845	1543	26952-21-6	26952-21-6	TRUE		Isooctanol	0	0	0	0	0	0	0			FALSE	FALSE	FALSE	FALSE	FALSE	FALSE	FALSE	FALSE	FALSE	FALSE	FALSE	FALSE	FALSE	TRUE	FALSE	FALSE	FALSE	FALSE	FALSE	FALSE	FALSE	FALSE	FALSE	FALSE	FALSE	FALSE	FALSE	FALSE	FALSE	FALSE	FALSE	FALSE	FALSE	FALSE
4119	1572	2768-02-7	2768-02-7	TRUE		Picloram	0	0	0	0	0	0	0			FALSE	FALSE	FALSE	FALSE	FALSE	FALSE	FALSE	FALSE	FALSE	FALSE	FALSE	TRUE	FALSE	FALSE	FALSE	FALSE	FALSE	FALSE	FALSE	FALSE	FALSE	FALSE	FALSE	FALSE	FALSE	FALSE	FALSE	FALSE	FALSE	FALSE	FALSE	FALSE	FALSE	FALSE
1805	1574	27753-52-2	27753-52-2	TRUE	248-637-5	Nonabromo-1,1'-biphenyl	0	0	1	0	0	1	0	Restriction List
1806	1579	27858-07-7	27858-07-7	TRUE	248-696-7	Tetrabromo(tetrabromophenyl)benzene	0	0	1	0	0	1	0	Restriction List		FALSE	FALSE	FALSE	FALSE	FALSE	FALSE	FALSE	FALSE	FALSE	FALSE	FALSE	FALSE	FALSE	FALSE	FALSE	FALSE	FALSE	FALSE	FALSE	FALSE	FALSE	FALSE	FALSE	FALSE	FALSE	FALSE	FALSE	FALSE	FALSE	FALSE	FALSE	FALSE	FALSE	FALSE
5227	1580	280-57-9	280-57-9	TRUE		Triethylenediamine	0	0	0	0	0	0	0			FALSE	FALSE	FALSE	FALSE	FALSE	FALSE	FALSE	FALSE	FALSE	FALSE	FALSE	FALSE	FALSE	FALSE	FALSE	FALSE	FALSE	FALSE	FALSE	FALSE	FALSE	FALSE	FALSE	FALSE	FALSE	FALSE	FALSE	FALSE	FALSE	FALSE	FALSE	FALSE	FALSE	FALSE
4247	1587	2809-21-4	2809-21-4	TRUE		1-Hydroxyethane-1,1-diylbis(phosphonic acid)	0	0	0	0	0	0	0			FALSE	FALSE	FALSE	FALSE	FALSE	FALSE	FALSE	FALSE	FALSE	FALSE	FALSE	FALSE	FALSE	FALSE	FALSE	FALSE	FALSE	FALSE	FALSE	FALSE	FALSE	FALSE	FALSE	FALSE	FALSE	FALSE	FALSE	FALSE	FALSE	FALSE	FALSE	FALSE	FALSE	FALSE
2698	1600	68515-48-0	68515-48-0	TRUE	271-090-9	1,2-Benzenedicarboxylic acid, di-C8-10-branched alkyl esters, C9-rich	0	0	1	0	0	1	0	Restriction List		FALSE	FALSE	FALSE	FALSE	FALSE	FALSE	FALSE	FALSE	FALSE	FALSE	FALSE	FALSE	FALSE	FALSE	FALSE	FALSE	FALSE	FALSE	FALSE	FALSE	FALSE	FALSE	FALSE	FALSE	FALSE	FALSE	FALSE	FALSE	FALSE	FALSE	FALSE	FALSE	FALSE	FALSE
2048	1603	2865-70-5	2865-70-5	TRUE	220-684-6	10-chloro-10H-phenoxarsine	0	0	1	0	0	1	0	Restriction List
4834	1611	288-32-4	288-32-4	TRUE		Imidazole	0	0	0	0	0	0	0			FALSE	FALSE	FALSE	FALSE	FALSE	FALSE	FALSE	FALSE	FALSE	FALSE	FALSE	FALSE	FALSE	FALSE	FALSE	FALSE	FALSE	FALSE	FALSE	FALSE	FALSE	FALSE	FALSE	FALSE	FALSE	FALSE	FALSE	FALSE	FALSE	FALSE	FALSE	FALSE	FALSE	FALSE
4644	1627	2921-88-2	2921-88-2	TRUE		chlorpyrifos (ISO)	0	0	0	0	0	0	0		220-864-4	FALSE	FALSE	FALSE	FALSE	FALSE	FALSE	FALSE	FALSE	FALSE	FALSE	FALSE	FALSE	FALSE	FALSE	FALSE	FALSE	FALSE	FALSE	FALSE	FALSE	FALSE	FALSE	FALSE	FALSE	FALSE	FALSE	FALSE	FALSE	FALSE	FALSE	FALSE	FALSE	FALSE	FALSE
2736	1636	294-62-2	294-62-2	TRUE	206-033-9	Cyclododecane	0	0	0	1	0	0	1	SVHC Intention
8188	1647	29761-21-5	29761-21-5	TRUE		Isodecyl diphenyl phosphate	0	0	0	0	0	0	0		249-828-6
3093	1648	298-07-7	298-07-7	TRUE		Bis(2-ethylhexyl) hydrogen phosphate	0	0	0	0	0	0	0			FALSE	FALSE	FALSE	FALSE	FALSE	FALSE	FALSE	FALSE	FALSE	FALSE	FALSE	FALSE	FALSE	FALSE	FALSE	FALSE	FALSE	FALSE	FALSE	FALSE	FALSE	FALSE	FALSE	FALSE	FALSE	FALSE	FALSE	FALSE	FALSE	FALSE	FALSE	FALSE	FALSE	FALSE
8072	1656	29911-28-2	29911-28-2	TRUE		Dipropylene glycol butyl ether	0	0	0	0	0	0	0			FALSE	FALSE	FALSE	FALSE	FALSE	FALSE	FALSE	FALSE	FALSE	FALSE	FALSE	FALSE	FALSE	FALSE	FALSE	FALSE	FALSE	FALSE	FALSE	FALSE	FALSE	FALSE	FALSE	FALSE	FALSE	FALSE	FALSE	FALSE	FALSE	FALSE	FALSE	FALSE	FALSE	FALSE
7677	1660	301-02-0	301-02-0	TRUE		Oleamide	0	0	0	0	0	0	0			FALSE	FALSE	FALSE	FALSE	FALSE	FALSE	FALSE	FALSE	FALSE	FALSE	FALSE	FALSE	FALSE	FALSE	FALSE	FALSE	FALSE	FALSE	FALSE	FALSE	FALSE	FALSE	FALSE	FALSE	FALSE	FALSE	FALSE	FALSE	FALSE	FALSE	FALSE	FALSE	FALSE	FALSE
6125	1667	302-97-6	302-97-6	TRUE		3-oxoandrost-4-ene-17-ß-carboxylic acid	0	0	0	0	0	0	0			FALSE	FALSE	FALSE	FALSE	FALSE	FALSE	FALSE	FALSE	FALSE	FALSE	FALSE	FALSE	FALSE	FALSE	FALSE	FALSE	FALSE	FALSE	FALSE	FALSE	FALSE	FALSE	FALSE	FALSE	FALSE	FALSE	FALSE	FALSE	FALSE	FALSE	FALSE	FALSE	FALSE	FALSE
3091	1668	3030-47-5	3030-47-5	TRUE		bis(2-dimethylaminoethyl)(methyl)amine	0	0	0	0	0	0	0			FALSE	FALSE	FALSE	FALSE	FALSE	FALSE	FALSE	FALSE	FALSE	FALSE	FALSE	FALSE	TRUE	FALSE	FALSE	FALSE	FALSE	FALSE	FALSE	FALSE	FALSE	FALSE	FALSE	FALSE	FALSE	FALSE	FALSE	FALSE	FALSE	FALSE	FALSE	FALSE	FALSE	FALSE
3246	1670	3033-62-3	3033-62-3	TRUE		Ethanamine, 2,2'-oxybis[N,N-dimethyl-	0	0	0	0	0	0	0			FALSE	FALSE	FALSE	FALSE	FALSE	FALSE	FALSE	FALSE	FALSE	FALSE	FALSE	FALSE	FALSE	TRUE	FALSE	FALSE	FALSE	FALSE	FALSE	FALSE	FALSE	FALSE	FALSE	FALSE	FALSE	FALSE	FALSE	FALSE	FALSE	FALSE	FALSE	FALSE	FALSE	FALSE
350	1690	30784-32-8	30784-32-8	TRUE	854-958-7	4-(3-methylhexan-3-yl)phenol	0	0	0	1	1	1	1	SVHC List, SVHC Intention
3047	1692	309-00-2	309-00-2	TRUE		aldrin (ISO)	0	0	0	0	0	0	0			FALSE	FALSE	FALSE	FALSE	FALSE	FALSE	FALSE	FALSE	FALSE	FALSE	FALSE	FALSE	FALSE	FALSE	FALSE	FALSE	FALSE	FALSE	FALSE	FALSE	FALSE	FALSE	FALSE	FALSE	FALSE	FALSE	FALSE	FALSE	FALSE	FALSE	FALSE	FALSE	FALSE	FALSE
3134	1694	3091-32-5	3091-32-5	TRUE		chlorotricyclohexylstannane	0	0	0	0	0	0	0			FALSE	FALSE	FALSE	FALSE	FALSE	FALSE	FALSE	FALSE	FALSE	FALSE	FALSE	FALSE	FALSE	FALSE	FALSE	FALSE	FALSE	FALSE	FALSE	FALSE	FALSE	FALSE	FALSE	FALSE	FALSE	FALSE	FALSE	FALSE	FALSE	FALSE	FALSE	FALSE	FALSE	FALSE
2726	1704	3147-75-9	3147-75-9	TRUE	221-573-5	2-(2H-benzotriazol-2-yl)-4-(1,1,3,3-tetramethylbutyl)phenol	0	0	0	1	0	0	1	SVHC Intention	221-573-5
8190	1710	31570-04-4	31570-04-4	TRUE		Tris(2,4-ditert-butylphenyl) phosphite	0	0	0	0	0	0	0		250-709-6
5	1720	3194-55-6	3194-55-6	TRUE	221-695-9	1,2,5,6,9,10-hexabromocyclodecane	1	0	0	1	1	1	1	Authorisation List, SVHC List, SVHC Intention		FALSE	FALSE	FALSE	FALSE	FALSE	FALSE	FALSE	FALSE	FALSE	FALSE	FALSE	FALSE	FALSE	FALSE	FALSE	FALSE	FALSE	FALSE	FALSE	FALSE	FALSE	FALSE	FALSE	FALSE	FALSE	FALSE	FALSE	FALSE	FALSE	FALSE	FALSE	FALSE	FALSE	FALSE
5605	1729	32534-81-9	32534-81-9	TRUE		diphenyl ether, pentabromo derivative pentabromodiphenyl ether	0	0	0	0	0	0	0			FALSE	FALSE	FALSE	FALSE	FALSE	FALSE	FALSE	FALSE	FALSE	FALSE	FALSE	FALSE	FALSE	FALSE	FALSE	FALSE	FALSE	FALSE	FALSE	FALSE	FALSE	FALSE	FALSE	FALSE	FALSE	FALSE	FALSE	FALSE	FALSE	FALSE	FALSE	FALSE	FALSE	FALSE
2687	1730	32536-52-0	32536-52-0	TRUE	251-087-9	Diphenyl ether, octabromo derivative	0	0	1	0	0	1	0	Restriction List		FALSE	FALSE	FALSE	FALSE	FALSE	FALSE	FALSE	FALSE	FALSE	FALSE	FALSE	FALSE	FALSE	FALSE	FALSE	FALSE	FALSE	FALSE	FALSE	FALSE	FALSE	FALSE	FALSE	FALSE	FALSE	FALSE	FALSE	FALSE	FALSE	FALSE	FALSE	FALSE	FALSE	FALSE
2983	1733	3268-49-3	3268-49-3	TRUE		3-(Methylsulfanyl)propanal	0	0	0	0	0	0	0			FALSE	FALSE	FALSE	FALSE	FALSE	FALSE	FALSE	FALSE	FALSE	FALSE	FALSE	FALSE	FALSE	TRUE	FALSE	FALSE	FALSE	FALSE	FALSE	FALSE	FALSE	FALSE	FALSE	FALSE	FALSE	FALSE	FALSE	FALSE	FALSE	FALSE	FALSE	FALSE	FALSE	FALSE
7829	1740	32768-54-0	32768-54-0	TRUE		2,3-Dichlorotoluene	0	0	0	0	0	0	0			FALSE	FALSE	FALSE	FALSE	FALSE	FALSE	FALSE	FALSE	FALSE	FALSE	FALSE	FALSE	FALSE	TRUE	FALSE	FALSE	FALSE	FALSE	FALSE	FALSE	FALSE	FALSE	FALSE	FALSE	FALSE	FALSE	FALSE	FALSE	FALSE	FALSE	FALSE	FALSE	FALSE	FALSE
4424	1749	330-55-2	330-55-2	TRUE		linuron (ISO)	0	0	0	0	0	0	0			FALSE	FALSE	FALSE	FALSE	FALSE	FALSE	FALSE	FALSE	FALSE	FALSE	FALSE	FALSE	FALSE	FALSE	FALSE	FALSE	FALSE	FALSE	FALSE	FALSE	FALSE	FALSE	FALSE	FALSE	FALSE	FALSE	FALSE	FALSE	FALSE	FALSE	FALSE	FALSE	FALSE	FALSE
8192	1755	3319-31-1	3319-31-1	TRUE		Tris(2-ethylhexyl) benzene-1,2,4-tricarboxylate	0	0	0	0	0	0	0		222-020-0
4085	1762	3333-52-6	3333-52-6	TRUE		Tetramethyl succinonitrile	0	0	0	0	0	0	0			FALSE	FALSE	FALSE	FALSE	FALSE	FALSE	FALSE	FALSE	FALSE	FALSE	FALSE	FALSE	FALSE	FALSE	FALSE	FALSE	FALSE	FALSE	FALSE	FALSE	FALSE	FALSE	FALSE	FALSE	FALSE	FALSE	FALSE	FALSE	FALSE	FALSE	FALSE	FALSE	FALSE	FALSE
5577	1765	334-48-5	334-48-5	TRUE		Decanoic acid	0	0	0	0	0	0	0			FALSE	FALSE	FALSE	FALSE	FALSE	FALSE	FALSE	FALSE	FALSE	FALSE	FALSE	FALSE	FALSE	FALSE	FALSE	FALSE	FALSE	FALSE	FALSE	FALSE	FALSE	FALSE	FALSE	FALSE	FALSE	FALSE	FALSE	FALSE	FALSE	FALSE	FALSE	FALSE	FALSE	FALSE
369	1768	335-67-1	335-67-1	TRUE	206-397-9	Pentadecafluorooctanoic acid	0	1	0	1	1	1	1	SVHC List, SVHC Intention, Restriction Intention		FALSE	FALSE	FALSE	FALSE	FALSE	FALSE	FALSE	FALSE	FALSE	FALSE	FALSE	FALSE	FALSE	FALSE	FALSE	FALSE	FALSE	FALSE	FALSE	FALSE	FALSE	FALSE	FALSE	FALSE	FALSE	FALSE	FALSE	FALSE	FALSE	FALSE	FALSE	FALSE	FALSE	FALSE
5866	1783	3380-34-5	3380-34-5	TRUE		triclosan; 2,4,4'-trichloro-2'-hydroxy-diphenyl-ether; 5-chloro-2-(2,4-dichlorophenoxy)phenol	0	0	0	0	0	0	0		222-182-2	FALSE	FALSE	FALSE	FALSE	FALSE	FALSE	FALSE	FALSE	FALSE	FALSE	FALSE	FALSE	FALSE	FALSE	FALSE	FALSE	FALSE	FALSE	FALSE	FALSE	FALSE	FALSE	FALSE	FALSE	FALSE	FALSE	FALSE	FALSE	FALSE	FALSE	FALSE	FALSE	FALSE	FALSE
4254	1786	3391-86-4	3391-86-4	TRUE		1-Octen-3-ol	0	0	0	0	0	0	0			FALSE	FALSE	FALSE	FALSE	FALSE	FALSE	FALSE	FALSE	FALSE	FALSE	FALSE	FALSE	FALSE	TRUE	FALSE	FALSE	FALSE	FALSE	FALSE	FALSE	FALSE	FALSE	FALSE	FALSE	FALSE	FALSE	FALSE	FALSE	FALSE	FALSE	FALSE	FALSE	FALSE	FALSE
2974	1801	3452-97-9	3452-97-9	TRUE		3,5,5-Trimethyl-1-hexanol	0	0	0	0	0	0	0			FALSE	FALSE	FALSE	FALSE	FALSE	FALSE	FALSE	FALSE	FALSE	FALSE	FALSE	FALSE	FALSE	TRUE	FALSE	FALSE	FALSE	FALSE	FALSE	FALSE	FALSE	FALSE	FALSE	FALSE	FALSE	FALSE	FALSE	FALSE	FALSE	FALSE	FALSE	FALSE	FALSE	FALSE
7513	1803	34590-94-8	34590-94-8	TRUE		Dipropylene glycol methyl ether	0	0	0	0	0	0	0			FALSE	FALSE	FALSE	FALSE	FALSE	FALSE	FALSE	FALSE	FALSE	FALSE	FALSE	FALSE	FALSE	TRUE	FALSE	FALSE	FALSE	FALSE	FALSE	FALSE	FALSE	FALSE	FALSE	FALSE	FALSE	FALSE	FALSE	FALSE	FALSE	FALSE	FALSE	FALSE	FALSE	FALSE
1807	1839	36355-01-8	36355-01-8	TRUE	252-994-2	Hexabromo-1,1'-biphenyl	0	0	1	0	0	1	0	Restriction List		FALSE	FALSE	FALSE	FALSE	FALSE	FALSE	FALSE	FALSE	FALSE	FALSE	FALSE	FALSE	FALSE	FALSE	FALSE	FALSE	FALSE	FALSE	FALSE	FALSE	FALSE	FALSE	FALSE	FALSE	FALSE	FALSE	FALSE	FALSE	FALSE	FALSE	FALSE	FALSE	FALSE	FALSE
142	1844	36437-37-3	36437-37-3	TRUE	253-037-1	2-(2H-benzotriazol-2-yl)-4-(tert-butyl)-6-(sec-butyl)phenol	1	0	0	1	1	1	1	Authorisation List, SVHC List, SVHC Intention	253-037-1
6262	1849	3648-20-2	3648-20-2	TRUE		Dialkyl(C=11) 1,2-benzenedicarboxylate	0	0	0	0	0	0	0			FALSE	FALSE	FALSE	FALSE	FALSE	FALSE	FALSE	FALSE	FALSE	FALSE	FALSE	FALSE	FALSE	FALSE	FALSE	FALSE	FALSE	FALSE	FALSE	FALSE	FALSE	FALSE	FALSE	FALSE	FALSE	FALSE	FALSE	FALSE	FALSE	FALSE	FALSE	FALSE	FALSE	FALSE
5583	1850	3648-21-3	3648-21-3	TRUE		Di-n-heptyl phthalate	0	0	0	0	0	0	0			FALSE	FALSE	FALSE	FALSE	FALSE	FALSE	FALSE	FALSE	FALSE	FALSE	FALSE	FALSE	FALSE	FALSE	FALSE	FALSE	FALSE	FALSE	FALSE	FALSE	FALSE	FALSE	FALSE	FALSE	FALSE	FALSE	FALSE	FALSE	FALSE	FALSE	FALSE	FALSE	FALSE	FALSE
177	1868	36861-47-9	36861-47-9	TRUE	253-242-6	(±)-1,7,7-trimethyl-3-[(4-methylphenyl)methylene]bicyclo[2.2.1]heptan-2-one	0	0	0	1	1	1	1	SVHC List, SVHC Intention
6694	1869	3697-24-3	3697-24-3	TRUE		5-Methylchrysene	0	0	0	0	0	0	0			FALSE	FALSE	FALSE	FALSE	FALSE	FALSE	FALSE	FALSE	FALSE	FALSE	FALSE	FALSE	FALSE	FALSE	FALSE	FALSE	FALSE	FALSE	FALSE	FALSE	FALSE	FALSE	FALSE	FALSE	FALSE	FALSE	FALSE	FALSE	FALSE	FALSE	FALSE	FALSE	FALSE	FALSE
168	1886	37853-59-1	37853-59-1	TRUE	253-692-3	1,1'-[ethane-1,2-diylbisoxy]bis[2,4,6-tribromobenzene]	0	0	0	1	1	1	1	SVHC List, SVHC Intention	253-692-3
143	1898	3846-71-7	3846-71-7	TRUE	223-346-6	2-benzotriazol-2-yl-4,6-di-tert-butylphenol	1	0	0	1	1	1	1	Authorisation List, SVHC List, SVHC Intention		FALSE	FALSE	FALSE	FALSE	FALSE	FALSE	FALSE	FALSE	FALSE	FALSE	FALSE	FALSE	FALSE	FALSE	FALSE	FALSE	FALSE	FALSE	FALSE	FALSE	FALSE	FALSE	FALSE	FALSE	FALSE	FALSE	FALSE	FALSE	FALSE	FALSE	FALSE	FALSE	FALSE	FALSE
141	1901	3864-99-1	3864-99-1	TRUE	223-383-8	2,4-di-tert-butyl-6-(5-chlorobenzotriazol-2-yl)phenol	1	0	0	1	1	1	1	Authorisation List, SVHC List, SVHC Intention	223-383-8
8197	1902	38640-62-9	38640-62-9	TRUE		Bis(isopropyl)naphthalene	0	0	0	0	0	0	0		254-052-6
2724	1909	3896-11-5	3896-11-5	TRUE	223-445-4	Bumetrizole	0	0	0	1	0	0	1	SVHC Intention	223-445-4
1316	1944	4098-71-9	4098-71-9	TRUE	223-861-6	3-isocyanatomethyl-3,5,5-trimethylcyclohexyl isocyanate	0	1	1	0	0	1	1	Restriction List, Restriction Intention		FALSE	FALSE	FALSE	FALSE	FALSE	FALSE	FALSE	FALSE	FALSE	FALSE	FALSE	FALSE	FALSE	FALSE	FALSE	FALSE	FALSE	FALSE	FALSE	FALSE	FALSE	FALSE	FALSE	FALSE	FALSE	FALSE	FALSE	FALSE	FALSE	FALSE	FALSE	FALSE	FALSE	FALSE
5371	1947	4130-42-1	4130-42-1	TRUE		2,6-Di-tert-butyl-4-ethylphenol	0	0	0	0	0	0	0			FALSE	FALSE	FALSE	FALSE	FALSE	FALSE	FALSE	FALSE	FALSE	FALSE	FALSE	FALSE	FALSE	FALSE	FALSE	FALSE	FALSE	FALSE	FALSE	FALSE	FALSE	FALSE	FALSE	FALSE	FALSE	FALSE	FALSE	FALSE	FALSE	FALSE	FALSE	FALSE	FALSE	FALSE
2891	1964	4170-30-3	4170-30-3	TRUE		2-Butenal	0	0	0	0	0	0	0			FALSE	FALSE	FALSE	FALSE	FALSE	FALSE	FALSE	FALSE	FALSE	FALSE	FALSE	TRUE	FALSE	FALSE	FALSE	FALSE	FALSE	FALSE	FALSE	FALSE	FALSE	FALSE	FALSE	FALSE	FALSE	FALSE	FALSE	FALSE	FALSE	FALSE	FALSE	FALSE	FALSE	FALSE
5268	1996	42978-66-5	42978-66-5	TRUE		(1-methyl-1,2-ethanediyl)bis[oxy(methyl-2,1-ethanediyl)] diacrylate	0	0	0	0	0	0	0			FALSE	FALSE	FALSE	FALSE	FALSE	FALSE	FALSE	FALSE	FALSE	FALSE	FALSE	FALSE	FALSE	FALSE	FALSE	FALSE	FALSE	FALSE	FALSE	FALSE	FALSE	FALSE	FALSE	FALSE	FALSE	FALSE	FALSE	FALSE	FALSE	FALSE	FALSE	FALSE	FALSE	FALSE
7581	1999	431-03-8	431-03-8	TRUE		Diacetyl	0	0	0	0	0	0	0			FALSE	FALSE	FALSE	FALSE	FALSE	FALSE	FALSE	FALSE	FALSE	FALSE	FALSE	TRUE	FALSE	FALSE	FALSE	FALSE	FALSE	FALSE	FALSE	FALSE	FALSE	FALSE	FALSE	FALSE	FALSE	FALSE	FALSE	FALSE	FALSE	FALSE	FALSE	FALSE	FALSE	FALSE
4777	2106	459-72-3	459-72-3	TRUE		Ethyl 2-fluoroacetate	0	0	0	0	0	0	0			FALSE	FALSE	FALSE	FALSE	FALSE	FALSE	FALSE	FALSE	FALSE	FALSE	FALSE	FALSE	TRUE	FALSE	FALSE	FALSE	FALSE	FALSE	FALSE	FALSE	FALSE	FALSE	FALSE	FALSE	FALSE	FALSE	FALSE	FALSE	FALSE	FALSE	FALSE	FALSE	FALSE	FALSE
5943	2162	4904-61-4	4904-61-4	TRUE		1,5,9-Cyclododecatriene	0	0	0	0	0	0	0			FALSE	FALSE	FALSE	FALSE	FALSE	FALSE	FALSE	FALSE	FALSE	FALSE	FALSE	FALSE	FALSE	TRUE	FALSE	FALSE	FALSE	FALSE	FALSE	FALSE	FALSE	FALSE	TRUE	FALSE	FALSE	FALSE	FALSE	FALSE	FALSE	FALSE	FALSE	FALSE	FALSE	FALSE
4054	2175	497-19-8	497-19-8	TRUE		sodium carbonate	0	0	0	0	0	0	0			FALSE	FALSE	FALSE	FALSE	FALSE	FALSE	FALSE	FALSE	FALSE	FALSE	FALSE	FALSE	FALSE	FALSE	FALSE	FALSE	FALSE	FALSE	FALSE	FALSE	FALSE	FALSE	FALSE	FALSE	FALSE	FALSE	FALSE	FALSE	FALSE	FALSE	FALSE	FALSE	FALSE	FALSE
515	2184	50-00-0	50-00-0	TRUE	200-001-8	Formaldehyde	0	1	1	0	0	1	1	Restriction List, Restriction Intention		FALSE	FALSE	FALSE	FALSE	FALSE	FALSE	TRUE	FALSE	FALSE	FALSE	FALSE	FALSE	FALSE	FALSE	FALSE	FALSE	FALSE	FALSE	FALSE	FALSE	FALSE	FALSE	FALSE	FALSE	FALSE	FALSE	FALSE	FALSE	FALSE	FALSE	FALSE	FALSE	FALSE	FALSE
3160	2186	50-29-3	50-29-3	TRUE		1,1,1-Trichloro-2,2-bis(4-chlorophenyl)ethane (DDT)	0	0	0	0	0	0	0			FALSE	FALSE	FALSE	FALSE	FALSE	FALSE	FALSE	FALSE	FALSE	FALSE	FALSE	FALSE	FALSE	FALSE	FALSE	FALSE	FALSE	FALSE	FALSE	FALSE	FALSE	FALSE	FALSE	FALSE	FALSE	FALSE	FALSE	FALSE	FALSE	FALSE	FALSE	FALSE	FALSE	FALSE
352	2187	50-32-8	50-32-8	TRUE	200-028-5	Benzo[def]chrysene	0	1	1	1	1	1	1	SVHC List, Restriction List, SVHC Intention, Restriction Intention		FALSE	FALSE	FALSE	FALSE	FALSE	FALSE	FALSE	FALSE	FALSE	FALSE	FALSE	FALSE	FALSE	FALSE	FALSE	FALSE	FALSE	FALSE	FALSE	FALSE	FALSE	FALSE	FALSE	FALSE	FALSE	FALSE	FALSE	FALSE	FALSE	FALSE	FALSE	FALSE	FALSE	FALSE
8048	2215	507-70-0	507-70-0	TRUE		Borneol	0	0	0	0	0	0	0			FALSE	FALSE	FALSE	FALSE	FALSE	FALSE	FALSE	FALSE	FALSE	FALSE	FALSE	FALSE	FALSE	FALSE	FALSE	TRUE	FALSE	FALSE	FALSE	FALSE	FALSE	FALSE	FALSE	FALSE	FALSE	FALSE	FALSE	FALSE	FALSE	FALSE	FALSE	FALSE	FALSE	FALSE
2860	2225	51-28-5	51-28-5	TRUE		2,4-Dinitrophenol	0	0	0	0	0	0	0			FALSE	TRUE	FALSE	FALSE	FALSE	FALSE	FALSE	FALSE	FALSE	FALSE	FALSE	FALSE	FALSE	FALSE	FALSE	FALSE	FALSE	FALSE	FALSE	FALSE	FALSE	FALSE	FALSE	FALSE	FALSE	FALSE	FALSE	FALSE	FALSE	FALSE	FALSE	FALSE	FALSE	FALSE
5230	2232	512-56-1	512-56-1	TRUE		Trimethyl phosphate	0	0	0	0	0	0	0			FALSE	FALSE	FALSE	FALSE	FALSE	FALSE	FALSE	FALSE	FALSE	FALSE	FALSE	FALSE	FALSE	FALSE	FALSE	FALSE	FALSE	FALSE	FALSE	FALSE	FALSE	FALSE	FALSE	FALSE	FALSE	FALSE	FALSE	FALSE	FALSE	FALSE	FALSE	FALSE	FALSE	FALSE
4358	2235	51218-45-2	51218-45-2	TRUE		2-chloro-2'-ethyl-N-(2-methoxy-1-methylethyl)-6'-methylacetanilide	0	0	0	0	0	0	0			FALSE	FALSE	FALSE	FALSE	FALSE	FALSE	FALSE	FALSE	FALSE	FALSE	FALSE	FALSE	FALSE	FALSE	FALSE	FALSE	FALSE	FALSE	FALSE	FALSE	FALSE	FALSE	FALSE	FALSE	FALSE	FALSE	FALSE	FALSE	FALSE	FALSE	FALSE	FALSE	FALSE	FALSE
1317	2236	5124-30-1	5124-30-1	TRUE	225-863-2	4,4'-methylenedicyclohexyl diisocyanate	0	1	1	0	0	1	1	Restriction List, Restriction Intention		FALSE	FALSE	FALSE	FALSE	FALSE	FALSE	FALSE	FALSE	FALSE	FALSE	FALSE	FALSE	FALSE	FALSE	FALSE	FALSE	FALSE	FALSE	FALSE	FALSE	FALSE	FALSE	FALSE	FALSE	FALSE	FALSE	FALSE	FALSE	FALSE	FALSE	FALSE	FALSE	FALSE	FALSE
3673	2237	51276-47-2	51276-47-2	TRUE		2-Amino-4-[hydroxy(methyl)phosphinoyl]butyric acid; Glufosinate	0	0	0	0	0	0	0			FALSE	FALSE	FALSE	FALSE	FALSE	FALSE	FALSE	FALSE	FALSE	FALSE	FALSE	FALSE	FALSE	FALSE	FALSE	FALSE	FALSE	FALSE	FALSE	FALSE	FALSE	FALSE	FALSE	FALSE	FALSE	FALSE	FALSE	FALSE	FALSE	FALSE	FALSE	FALSE	FALSE	FALSE
7524	2245	5131-66-8	5131-66-8	TRUE		3-butoxypropan-2-ol; propylene glycol monobutyl ether	0	0	0	0	0	0	0			FALSE	FALSE	FALSE	FALSE	FALSE	FALSE	FALSE	FALSE	FALSE	FALSE	FALSE	FALSE	FALSE	TRUE	FALSE	FALSE	FALSE	FALSE	FALSE	FALSE	FALSE	FALSE	FALSE	FALSE	FALSE	FALSE	FALSE	FALSE	FALSE	FALSE	FALSE	FALSE	FALSE	FALSE
3843	2265	52315-07-8	52315-07-8	TRUE		cypermethrin cis/trans +/- 80/20	0	0	0	0	0	0	0			FALSE	FALSE	FALSE	FALSE	FALSE	FALSE	FALSE	FALSE	FALSE	FALSE	FALSE	FALSE	FALSE	FALSE	FALSE	FALSE	FALSE	FALSE	FALSE	FALSE	FALSE	FALSE	FALSE	FALSE	FALSE	FALSE	FALSE	FALSE	FALSE	FALSE	FALSE	FALSE	FALSE	FALSE
8029	2272	526-73-8	526-73-8	TRUE		1,2,3-Trimethylbenzene	0	0	0	0	0	0	0			FALSE	FALSE	FALSE	FALSE	FALSE	FALSE	FALSE	FALSE	FALSE	FALSE	FALSE	FALSE	TRUE	FALSE	FALSE	FALSE	FALSE	FALSE	FALSE	FALSE	FALSE	FALSE	FALSE	FALSE	FALSE	FALSE	FALSE	FALSE	FALSE	FALSE	FALSE	FALSE	FALSE	FALSE
4001	2273	52645-53-1	52645-53-1	TRUE		3-phenoxybenzyl 3-(2,2-dichlorovinyl)-2,2-dimethylcyclopropanecarboxylate	0	0	0	0	0	0	0			FALSE	FALSE	FALSE	FALSE	FALSE	FALSE	FALSE	FALSE	FALSE	FALSE	FALSE	FALSE	FALSE	FALSE	FALSE	FALSE	FALSE	FALSE	FALSE	FALSE	FALSE	FALSE	FALSE	FALSE	FALSE	FALSE	FALSE	FALSE	FALSE	FALSE	FALSE	FALSE	FALSE	FALSE
3788	2285	52829-07-9	52829-07-9	TRUE		Bis(2,2,6,6-tetramethyl-4-piperidyl) sebacate	0	0	0	0	0	0	0			FALSE	FALSE	FALSE	FALSE	FALSE	FALSE	FALSE	FALSE	FALSE	FALSE	FALSE	FALSE	FALSE	FALSE	FALSE	FALSE	FALSE	FALSE	FALSE	FALSE	FALSE	FALSE	FALSE	FALSE	FALSE	FALSE	FALSE	FALSE	FALSE	FALSE	FALSE	FALSE	FALSE	FALSE
1116	2287	53-70-3	53-70-3	TRUE		Dibenzo[a,h]anthracene (DBAhA)	0	1	1	0	0	1	1	Restriction List, Restriction Intention		FALSE	FALSE	FALSE	FALSE	FALSE	FALSE	FALSE	FALSE	FALSE	FALSE	FALSE	FALSE	FALSE	FALSE	FALSE	FALSE	FALSE	FALSE	FALSE	FALSE	FALSE	FALSE	FALSE	FALSE	FALSE	FALSE	FALSE	FALSE	FALSE	FALSE	FALSE	FALSE	FALSE	FALSE
6426	2289	53112-28-0	53112-28-0	TRUE		pyrimethanil (ISO)	0	0	0	0	0	0	0			FALSE	FALSE	FALSE	FALSE	FALSE	FALSE	FALSE	FALSE	FALSE	FALSE	FALSE	FALSE	FALSE	FALSE	FALSE	FALSE	FALSE	FALSE	FALSE	FALSE	FALSE	FALSE	FALSE	FALSE	FALSE	FALSE	FALSE	FALSE	FALSE	FALSE	FALSE	FALSE	FALSE	FALSE
8136	2293	53306-54-0	53306-54-0	TRUE		Bis(2-propylheptyl) phthalate	0	0	0	0	0	0	0
7889	2308	538-93-2	538-93-2	TRUE		Isobutylbenzene	0	0	0	0	0	0	0			FALSE	FALSE	FALSE	FALSE	FALSE	FALSE	FALSE	FALSE	FALSE	FALSE	FALSE	FALSE	TRUE	FALSE	FALSE	FALSE	FALSE	FALSE	FALSE	FALSE	FALSE	FALSE	FALSE	FALSE	FALSE	FALSE	FALSE	FALSE	FALSE	FALSE	FALSE	FALSE	FALSE	FALSE
5567	2309	5392-40-5	5392-40-5	TRUE		citral	0	0	0	0	0	0	0			FALSE	FALSE	FALSE	FALSE	FALSE	FALSE	FALSE	FALSE	FALSE	FALSE	FALSE	FALSE	FALSE	TRUE	FALSE	FALSE	FALSE	FALSE	FALSE	FALSE	FALSE	FALSE	FALSE	FALSE	FALSE	FALSE	FALSE	FALSE	FALSE	FALSE	FALSE	FALSE	FALSE	FALSE
3630	2312	540-59-0	540-59-0	TRUE		1,2-Dichloroethylene	0	0	0	0	0	0	0			FALSE	FALSE	FALSE	FALSE	FALSE	FALSE	FALSE	FALSE	FALSE	FALSE	FALSE	TRUE	FALSE	FALSE	FALSE	FALSE	FALSE	FALSE	FALSE	FALSE	FALSE	FALSE	TRUE	FALSE	FALSE	FALSE	FALSE	FALSE	FALSE	FALSE	FALSE	FALSE	FALSE	FALSE
4073	2313	540-88-5	540-88-5	TRUE		tert-butyl acetate	0	0	0	0	0	0	0			FALSE	FALSE	FALSE	FALSE	FALSE	FALSE	FALSE	FALSE	FALSE	FALSE	FALSE	TRUE	FALSE	FALSE	FALSE	FALSE	FALSE	FALSE	FALSE	FALSE	FALSE	FALSE	FALSE	FALSE	FALSE	FALSE	FALSE	FALSE	FALSE	FALSE	FALSE	FALSE	FALSE	FALSE
263	2314	540-97-6	540-97-6	TRUE	208-762-8	Dodecamethylcyclohexasiloxane	0	1	0	1	1	1	1	SVHC List, SVHC Intention, Restriction Intention	208-762-8
266	2318	541-02-6	541-02-6	TRUE	208-764-9	Decamethylcyclopentasiloxane	0	1	1	1	1	1	1	SVHC List, Restriction List, SVHC Intention, Restriction Intention	208-764-9	FALSE	FALSE	FALSE	FALSE	FALSE	FALSE	FALSE	FALSE	FALSE	FALSE	FALSE	FALSE	FALSE	TRUE	FALSE	FALSE	FALSE	FALSE	FALSE	FALSE	FALSE	FALSE	FALSE	FALSE	FALSE	FALSE	FALSE	FALSE	FALSE	FALSE	FALSE	FALSE	FALSE	FALSE
267	2318	541-02-6	541-02-6	TRUE	208-764-9	Decamethylcyclopentasiloxane	0	1	1	1	1	1	1	SVHC List, Restriction List, SVHC Intention, Restriction Intention	208-764-9	FALSE	FALSE	FALSE	FALSE	FALSE	FALSE	FALSE	FALSE	FALSE	FALSE	FALSE	FALSE	FALSE	TRUE	FALSE	FALSE	FALSE	FALSE	FALSE	FALSE	FALSE	FALSE	FALSE	FALSE	FALSE	FALSE	FALSE	FALSE	FALSE	FALSE	FALSE	FALSE	FALSE	FALSE
3632	2321	541-73-1	541-73-1	TRUE		1,3-dichlorbenzene	0	0	0	0	0	0	0			FALSE	FALSE	FALSE	FALSE	FALSE	FALSE	FALSE	FALSE	FALSE	FALSE	FALSE	FALSE	FALSE	TRUE	FALSE	FALSE	FALSE	FALSE	FALSE	FALSE	FALSE	FALSE	FALSE	FALSE	FALSE	FALSE	FALSE	FALSE	FALSE	FALSE	FALSE	FALSE	FALSE	FALSE
8146	2351	5466-77-3	5466-77-3	TRUE		2-Ethylhexyl trans-4-methoxycinnamate (OMC)	0	0	0	0	0	0	0
4304	2377	554-00-7	554-00-7	TRUE		2,4-Dichloroaniline	0	0	0	0	0	0	0			FALSE	FALSE	FALSE	FALSE	FALSE	FALSE	FALSE	FALSE	FALSE	FALSE	FALSE	FALSE	FALSE	FALSE	FALSE	FALSE	FALSE	FALSE	FALSE	FALSE	FALSE	FALSE	FALSE	FALSE	FALSE	FALSE	FALSE	FALSE	FALSE	FALSE	FALSE	FALSE	FALSE	FALSE
3960	2378	554-12-1	554-12-1	TRUE		methyl propionate	0	0	0	0	0	0	0			FALSE	FALSE	FALSE	FALSE	FALSE	FALSE	FALSE	FALSE	FALSE	FALSE	FALSE	TRUE	FALSE	FALSE	FALSE	FALSE	FALSE	FALSE	FALSE	FALSE	FALSE	FALSE	FALSE	FALSE	FALSE	FALSE	FALSE	FALSE	FALSE	FALSE	FALSE	FALSE	FALSE	FALSE
3718	2381	55406-53-6	55406-53-6	TRUE		3-iodo-2-propynyl butylcarbamate	0	0	0	0	0	0	0			FALSE	FALSE	FALSE	FALSE	FALSE	FALSE	FALSE	FALSE	FALSE	FALSE	FALSE	FALSE	FALSE	FALSE	FALSE	FALSE	FALSE	FALSE	FALSE	FALSE	FALSE	FALSE	FALSE	FALSE	FALSE	FALSE	FALSE	FALSE	FALSE	FALSE	FALSE	FALSE	FALSE	FALSE
259	2389	556-67-2	556-67-2	TRUE	209-136-7	Octamethylcyclotetrasiloxane	0	1	1	1	1	1	1	SVHC List, Restriction List, SVHC Intention, Restriction Intention	209-136-7	FALSE	FALSE	FALSE	FALSE	FALSE	FALSE	FALSE	FALSE	FALSE	FALSE	FALSE	FALSE	TRUE	FALSE	FALSE	FALSE	FALSE	FALSE	FALSE	FALSE	FALSE	FALSE	FALSE	FALSE	FALSE	FALSE	FALSE	FALSE	FALSE	FALSE	FALSE	FALSE	FALSE	FALSE
260	2389	556-67-2	556-67-2	TRUE	209-136-7	Octamethylcyclotetrasiloxane	0	1	1	1	1	1	1	SVHC List, Restriction List, SVHC Intention, Restriction Intention	209-136-7	FALSE	FALSE	FALSE	FALSE	FALSE	FALSE	FALSE	FALSE	FALSE	FALSE	FALSE	FALSE	TRUE	FALSE	FALSE	FALSE	FALSE	FALSE	FALSE	FALSE	FALSE	FALSE	FALSE	FALSE	FALSE	FALSE	FALSE	FALSE	FALSE	FALSE	FALSE	FALSE	FALSE	FALSE
4447	2391	556-82-1	556-82-1	TRUE		3-Methyl-2-buten-1-ol	0	0	0	0	0	0	0			FALSE	FALSE	FALSE	FALSE	FALSE	FALSE	FALSE	FALSE	FALSE	FALSE	FALSE	FALSE	TRUE	FALSE	FALSE	FALSE	FALSE	FALSE	FALSE	FALSE	FALSE	FALSE	TRUE	FALSE	FALSE	FALSE	FALSE	FALSE	FALSE	FALSE	FALSE	FALSE	FALSE	FALSE
7800	2395	557-05-1	557-05-1	TRUE		Zinc stearate	0	0	0	0	0	0	0			FALSE	FALSE	FALSE	FALSE	FALSE	FALSE	FALSE	FALSE	FALSE	FALSE	FALSE	FALSE	FALSE	FALSE	FALSE	FALSE	FALSE	FALSE	FALSE	FALSE	FALSE	FALSE	FALSE	FALSE	FALSE	FALSE	FALSE	FALSE	FALSE	FALSE	FALSE	FALSE	FALSE	FALSE
4981	2408	5598-13-0	5598-13-0	TRUE		chlorpyrifos-methyl (ISO),	0	0	0	0	0	0	0			FALSE	FALSE	FALSE	FALSE	FALSE	FALSE	FALSE	FALSE	FALSE	FALSE	FALSE	FALSE	FALSE	FALSE	FALSE	FALSE	FALSE	FALSE	FALSE	FALSE	FALSE	FALSE	FALSE	FALSE	FALSE	FALSE	FALSE	FALSE	FALSE	FALSE	FALSE	FALSE	FALSE	FALSE
3115	2409	56-23-5	56-23-5	TRUE		Carbon tetrachloride	0	0	0	0	0	0	0			FALSE	FALSE	FALSE	FALSE	FALSE	FALSE	FALSE	FALSE	FALSE	FALSE	FALSE	FALSE	FALSE	FALSE	FALSE	FALSE	FALSE	FALSE	FALSE	FALSE	FALSE	FALSE	FALSE	FALSE	FALSE	FALSE	FALSE	FALSE	FALSE	FALSE	FALSE	FALSE	FALSE	FALSE
274	2410	56-55-3	56-55-3	TRUE	200-280-6	Benz[a]anthracene	0	1	1	1	1	1	1	SVHC List, Restriction List, SVHC Intention, Restriction Intention		FALSE	FALSE	FALSE	FALSE	FALSE	FALSE	FALSE	FALSE	FALSE	FALSE	FALSE	FALSE	FALSE	FALSE	FALSE	FALSE	FALSE	FALSE	FALSE	FALSE	FALSE	FALSE	FALSE	FALSE	FALSE	FALSE	FALSE	FALSE	FALSE	FALSE	FALSE	FALSE	FALSE	FALSE
5351	2412	560-21-4	560-21-4	TRUE		2,3,3-trimethylpentane	0	0	0	0	0	0	0			FALSE	FALSE	FALSE	FALSE	FALSE	FALSE	FALSE	FALSE	FALSE	FALSE	FALSE	TRUE	FALSE	FALSE	FALSE	FALSE	FALSE	FALSE	FALSE	FALSE	FALSE	FALSE	FALSE	FALSE	FALSE	FALSE	FALSE	FALSE	FALSE	FALSE	FALSE	FALSE	FALSE	FALSE
5427	2423	563-16-6	563-16-6	TRUE		3,3-dimethylhexane	0	0	0	0	0	0	0			FALSE	FALSE	FALSE	FALSE	FALSE	FALSE	FALSE	FALSE	FALSE	FALSE	FALSE	TRUE	FALSE	FALSE	FALSE	FALSE	FALSE	FALSE	FALSE	FALSE	FALSE	FALSE	FALSE	FALSE	FALSE	FALSE	FALSE	FALSE	FALSE	FALSE	FALSE	FALSE	FALSE	FALSE
4177	2424	563-58-6	563-58-6	TRUE		1,1-dichloropropene	0	0	0	0	0	0	0			FALSE	FALSE	FALSE	FALSE	FALSE	FALSE	FALSE	FALSE	FALSE	FALSE	FALSE	TRUE	FALSE	FALSE	FALSE	FALSE	FALSE	FALSE	FALSE	FALSE	FALSE	FALSE	FALSE	FALSE	FALSE	FALSE	FALSE	FALSE	FALSE	FALSE	FALSE	FALSE	FALSE	FALSE
5352	2431	565-75-3	565-75-3	TRUE		2,3,4-trimethylpentane	0	0	0	0	0	0	0			FALSE	FALSE	FALSE	FALSE	FALSE	FALSE	FALSE	FALSE	FALSE	FALSE	FALSE	TRUE	FALSE	FALSE	FALSE	FALSE	FALSE	FALSE	FALSE	FALSE	FALSE	FALSE	FALSE	FALSE	FALSE	FALSE	FALSE	FALSE	FALSE	FALSE	FALSE	FALSE	FALSE	FALSE
4817	2453	57-09-0	57-09-0	TRUE		Hexadecyltrimethylammonium bromide	0	0	0	0	0	0	0			FALSE	FALSE	FALSE	FALSE	FALSE	FALSE	FALSE	FALSE	FALSE	FALSE	FALSE	FALSE	FALSE	FALSE	FALSE	FALSE	FALSE	FALSE	FALSE	FALSE	FALSE	FALSE	FALSE	FALSE	FALSE	FALSE	FALSE	FALSE	FALSE	FALSE	FALSE	FALSE	FALSE	FALSE
2757	2457	57-74-9	57-74-9	TRUE		chlordane , pur	0	0	0	0	0	0	0			FALSE	FALSE	FALSE	FALSE	FALSE	FALSE	FALSE	FALSE	FALSE	FALSE	FALSE	FALSE	FALSE	FALSE	FALSE	FALSE	FALSE	FALSE	FALSE	FALSE	FALSE	FALSE	FALSE	FALSE	FALSE	FALSE	FALSE	FALSE	FALSE	FALSE	FALSE	FALSE	FALSE	FALSE
4340	2469	5734-64-5	5734-64-5	TRUE		2-amino-4-chloro-6-methoxypyrimidine	0	0	0	0	0	0	0			FALSE	FALSE	FALSE	FALSE	FALSE	FALSE	FALSE	FALSE	FALSE	FALSE	FALSE	FALSE	FALSE	FALSE	FALSE	FALSE	FALSE	FALSE	FALSE	FALSE	FALSE	FALSE	FALSE	FALSE	FALSE	FALSE	FALSE	FALSE	FALSE	FALSE	FALSE	FALSE	FALSE	FALSE
8138	2481	57583-54-7	57583-54-7	TRUE		reaction mass of 3-[(diphenoxyphosphoryl)oxy]phenyl triphenyl 1,3-phenylene bis(phosphate) and tetraphenyl 1,3-phenylene bis(phosphate)	0	0	0	0	0	0	0
3813	2492	58-08-2	58-08-2	TRUE		caffeine	0	0	0	0	0	0	0			FALSE	FALSE	FALSE	FALSE	FALSE	FALSE	FALSE	FALSE	FALSE	FALSE	FALSE	FALSE	FALSE	FALSE	FALSE	FALSE	FALSE	FALSE	FALSE	FALSE	FALSE	FALSE	FALSE	FALSE	FALSE	FALSE	FALSE	FALSE	FALSE	FALSE	FALSE	FALSE	FALSE	FALSE
3328	2493	58-89-9	58-89-9	TRUE		lindane (ISO)	0	0	0	0	0	0	0			FALSE	FALSE	FALSE	FALSE	FALSE	FALSE	FALSE	FALSE	FALSE	FALSE	FALSE	FALSE	FALSE	FALSE	FALSE	FALSE	FALSE	FALSE	FALSE	FALSE	FALSE	FALSE	FALSE	FALSE	FALSE	FALSE	FALSE	FALSE	FALSE	FALSE	FALSE	FALSE	FALSE	FALSE
2820	2494	58-90-2	58-90-2	TRUE		2,3,4,6-tetrachlorophenol	0	0	0	0	0	0	0			FALSE	FALSE	FALSE	FALSE	FALSE	FALSE	FALSE	FALSE	FALSE	FALSE	FALSE	FALSE	FALSE	FALSE	FALSE	FALSE	FALSE	FALSE	FALSE	FALSE	FALSE	FALSE	FALSE	FALSE	FALSE	FALSE	FALSE	FALSE	FALSE	FALSE	FALSE	FALSE	FALSE	FALSE
3748	2504	584-79-2	584-79-2	TRUE		Allethrin (1RS-, cis- and trans- mixture)	0	0	0	0	0	0	0			FALSE	FALSE	FALSE	FALSE	FALSE	FALSE	FALSE	FALSE	FALSE	FALSE	FALSE	FALSE	FALSE	TRUE	FALSE	FALSE	FALSE	FALSE	FALSE	FALSE	FALSE	FALSE	FALSE	FALSE	FALSE	FALSE	FALSE	FALSE	FALSE	FALSE	FALSE	FALSE	FALSE	FALSE
1312	2505	584-84-9	584-84-9	TRUE	209-544-5	4-methyl-m-phenylene diisocyanate	0	1	1	0	0	1	1	Restriction List, Restriction Intention		FALSE	FALSE	FALSE	FALSE	FALSE	FALSE	FALSE	FALSE	FALSE	FALSE	FALSE	FALSE	FALSE	FALSE	FALSE	FALSE	FALSE	FALSE	FALSE	FALSE	FALSE	FALSE	FALSE	FALSE	FALSE	FALSE	FALSE	FALSE	FALSE	FALSE	FALSE	FALSE	FALSE	FALSE
5850	2511	586-62-9	586-62-9	TRUE		Terpinolene	0	0	0	0	0	0	0			FALSE	FALSE	FALSE	FALSE	FALSE	FALSE	FALSE	FALSE	FALSE	FALSE	FALSE	FALSE	TRUE	FALSE	FALSE	FALSE	FALSE	FALSE	FALSE	FALSE	FALSE	FALSE	FALSE	FALSE	FALSE	FALSE	FALSE	FALSE	FALSE	FALSE	FALSE	FALSE	FALSE	FALSE
5362	2522	589-43-5	589-43-5	TRUE		2,4-dimethylhexane	0	0	0	0	0	0	0			FALSE	FALSE	FALSE	FALSE	FALSE	FALSE	FALSE	FALSE	FALSE	FALSE	FALSE	TRUE	FALSE	FALSE	FALSE	FALSE	FALSE	FALSE	FALSE	FALSE	FALSE	FALSE	FALSE	FALSE	FALSE	FALSE	FALSE	FALSE	FALSE	FALSE	FALSE	FALSE	FALSE	FALSE
5457	2525	589-81-1	589-81-1	TRUE		3-methylheptane	0	0	0	0	0	0	0			FALSE	FALSE	FALSE	FALSE	FALSE	FALSE	FALSE	FALSE	FALSE	FALSE	FALSE	TRUE	FALSE	FALSE	FALSE	FALSE	FALSE	FALSE	FALSE	FALSE	FALSE	FALSE	FALSE	FALSE	FALSE	FALSE	FALSE	FALSE	FALSE	FALSE	FALSE	FALSE	FALSE	FALSE
3720	2529	590-86-3	590-86-3	TRUE		3-Methylbutanal	0	0	0	0	0	0	0			FALSE	FALSE	FALSE	FALSE	FALSE	FALSE	FALSE	FALSE	FALSE	FALSE	FALSE	TRUE	FALSE	FALSE	FALSE	FALSE	FALSE	FALSE	FALSE	FALSE	FALSE	FALSE	FALSE	FALSE	FALSE	FALSE	FALSE	FALSE	FALSE	FALSE	FALSE	FALSE	FALSE	FALSE
5434	2536	591-35-5	591-35-5	TRUE		3,5-Dichlorophenol	0	0	0	0	0	0	0			FALSE	FALSE	FALSE	FALSE	FALSE	FALSE	FALSE	FALSE	FALSE	FALSE	FALSE	FALSE	FALSE	FALSE	FALSE	FALSE	FALSE	FALSE	FALSE	FALSE	FALSE	FALSE	FALSE	FALSE	FALSE	FALSE	FALSE	FALSE	FALSE	FALSE	FALSE	FALSE	FALSE	FALSE
7562	2542	592-84-7	592-84-7	TRUE		butyl formate	0	0	0	0	0	0	0			FALSE	FALSE	FALSE	FALSE	FALSE	FALSE	FALSE	FALSE	FALSE	FALSE	FALSE	TRUE	FALSE	FALSE	FALSE	FALSE	FALSE	FALSE	FALSE	FALSE	FALSE	FALSE	FALSE	FALSE	FALSE	FALSE	FALSE	FALSE	FALSE	FALSE	FALSE	FALSE	FALSE	FALSE
5343	2550	594-82-1	594-82-1	TRUE		2,2,3,3-tetramethylbutane	0	0	0	0	0	0	0			FALSE	FALSE	FALSE	FALSE	FALSE	FALSE	FALSE	FALSE	FALSE	FALSE	FALSE	TRUE	FALSE	FALSE	FALSE	FALSE	FALSE	FALSE	FALSE	FALSE	FALSE	FALSE	FALSE	FALSE	FALSE	FALSE	FALSE	FALSE	FALSE	FALSE	FALSE	FALSE	FALSE	FALSE
5886	2551	5945-33-5	5945-33-5	TRUE		(1-methylethylidene)di-4,1-phenylenetetraphenyl diphosphate	0	0	0	0	0	0	0			FALSE	FALSE	FALSE	FALSE	FALSE	FALSE	FALSE	FALSE	FALSE	FALSE	FALSE	FALSE	FALSE	FALSE	FALSE	FALSE	FALSE	FALSE	FALSE	FALSE	FALSE	FALSE	FALSE	FALSE	FALSE	FALSE	FALSE	FALSE	FALSE	FALSE	FALSE	FALSE	FALSE	FALSE
1808	2553	59536-65-1	59536-65-1	TRUE		Polybromobiphenyls, Polybrominatedbiphenyls (PBB)	0	0	1	0	0	1	0	Restriction List		FALSE	FALSE	FALSE	FALSE	FALSE	FALSE	FALSE	FALSE	FALSE	FALSE	FALSE	FALSE	FALSE	FALSE	FALSE	FALSE	FALSE	FALSE	FALSE	FALSE	FALSE	FALSE	FALSE	FALSE	FALSE	FALSE	FALSE	FALSE	FALSE	FALSE	FALSE	FALSE	FALSE	FALSE
5285	2558	5989-27-5	5989-27-5	TRUE		(R)-p-mentha-1,8-diene; d-limonene;	0	0	0	0	0	0	0			FALSE	FALSE	FALSE	FALSE	FALSE	FALSE	FALSE	FALSE	FALSE	FALSE	FALSE	FALSE	TRUE	FALSE	FALSE	FALSE	FALSE	FALSE	FALSE	FALSE	FALSE	FALSE	FALSE	FALSE	FALSE	FALSE	FALSE	FALSE	FALSE	FALSE	FALSE	FALSE	FALSE	FALSE
4465	2559	599-64-4	599-64-4	TRUE		4-(2-Phenylpropan-2-yl)phenol	0	0	0	0	0	0	0			FALSE	FALSE	FALSE	FALSE	FALSE	FALSE	FALSE	FALSE	FALSE	FALSE	FALSE	FALSE	FALSE	FALSE	FALSE	FALSE	FALSE	FALSE	FALSE	FALSE	FALSE	FALSE	FALSE	FALSE	FALSE	FALSE	FALSE	FALSE	FALSE	FALSE	FALSE	FALSE	FALSE	FALSE
3082	2561	60-12-8	60-12-8	TRUE		beta-Phenylethyl alcohol; Phenethyl alcohol	0	0	0	0	0	0	0			FALSE	FALSE	FALSE	FALSE	FALSE	FALSE	FALSE	FALSE	FALSE	FALSE	FALSE	FALSE	FALSE	FALSE	FALSE	FALSE	FALSE	FALSE	FALSE	FALSE	FALSE	FALSE	FALSE	FALSE	FALSE	FALSE	FALSE	FALSE	FALSE	FALSE	FALSE	FALSE	FALSE	FALSE
6700	2564	60-35-5	60-35-5	TRUE		acetamide	0	0	0	0	0	0	0			FALSE	FALSE	FALSE	FALSE	FALSE	FALSE	FALSE	FALSE	FALSE	FALSE	FALSE	FALSE	FALSE	FALSE	FALSE	FALSE	FALSE	FALSE	FALSE	FALSE	FALSE	FALSE	FALSE	FALSE	FALSE	FALSE	FALSE	FALSE	FALSE	FALSE	FALSE	FALSE	FALSE	FALSE
3189	2565	60-57-1	60-57-1	TRUE		dieldrin (ISO)	0	0	0	0	0	0	0			FALSE	FALSE	FALSE	FALSE	FALSE	FALSE	FALSE	FALSE	FALSE	FALSE	FALSE	FALSE	FALSE	FALSE	FALSE	FALSE	FALSE	FALSE	FALSE	FALSE	FALSE	FALSE	FALSE	FALSE	FALSE	FALSE	FALSE	FALSE	FALSE	FALSE	FALSE	FALSE	FALSE	FALSE
41	2579	605-50-5	605-50-5	TRUE	210-088-4	Diisopentyl phthalate	1	0	0	1	1	1	1	Authorisation List, SVHC List, SVHC Intention		FALSE	FALSE	FALSE	FALSE	FALSE	FALSE	FALSE	FALSE	FALSE	FALSE	FALSE	FALSE	FALSE	FALSE	FALSE	FALSE	FALSE	FALSE	FALSE	FALSE	FALSE	FALSE	FALSE	FALSE	FALSE	FALSE	FALSE	FALSE	FALSE	FALSE	FALSE	FALSE	FALSE	FALSE
5006	2588	608-71-9	608-71-9	TRUE		Pentabromophenol	0	0	0	0	0	0	0			FALSE	FALSE	FALSE	FALSE	FALSE	FALSE	FALSE	FALSE	FALSE	FALSE	FALSE	FALSE	FALSE	FALSE	FALSE	FALSE	FALSE	FALSE	FALSE	FALSE	FALSE	FALSE	FALSE	FALSE	FALSE	FALSE	FALSE	FALSE	FALSE	FALSE	FALSE	FALSE	FALSE	FALSE
4180	2590	608-93-5	608-93-5	TRUE		pentachlorobenzene	0	0	0	0	0	0	0			FALSE	FALSE	FALSE	FALSE	FALSE	FALSE	FALSE	FALSE	FALSE	FALSE	FALSE	FALSE	FALSE	FALSE	TRUE	FALSE	FALSE	FALSE	FALSE	FALSE	FALSE	FALSE	FALSE	FALSE	FALSE	FALSE	FALSE	FALSE	FALSE	FALSE	FALSE	FALSE	FALSE	FALSE
4302	2626	615-58-7	615-58-7	TRUE		2,4-Dibromophenol	0	0	0	0	0	0	0			FALSE	FALSE	FALSE	FALSE	FALSE	FALSE	FALSE	FALSE	FALSE	FALSE	FALSE	FALSE	FALSE	FALSE	FALSE	FALSE	FALSE	FALSE	FALSE	FALSE	FALSE	FALSE	FALSE	FALSE	FALSE	FALSE	FALSE	FALSE	FALSE	FALSE	FALSE	FALSE	FALSE	FALSE
7847	2629	616-38-6	616-38-6	TRUE		Dimethyl carbonate	0	0	0	0	0	0	0			FALSE	FALSE	FALSE	FALSE	FALSE	FALSE	FALSE	FALSE	FALSE	FALSE	FALSE	TRUE	FALSE	FALSE	FALSE	FALSE	FALSE	FALSE	FALSE	FALSE	FALSE	FALSE	FALSE	FALSE	FALSE	FALSE	FALSE	FALSE	FALSE	FALSE	FALSE	FALSE	FALSE	FALSE
2956	2636	617-94-7	617-94-7	TRUE		2-Phenyl-2-propanol	0	0	0	0	0	0	0			FALSE	FALSE	FALSE	FALSE	FALSE	FALSE	FALSE	FALSE	FALSE	FALSE	FALSE	FALSE	FALSE	FALSE	FALSE	FALSE	FALSE	FALSE	FALSE	FALSE	FALSE	FALSE	FALSE	FALSE	FALSE	FALSE	FALSE	FALSE	FALSE	FALSE	FALSE	FALSE	FALSE	FALSE
5454	2646	619-99-8	619-99-8	TRUE		3-ethylhexane	0	0	0	0	0	0	0			FALSE	FALSE	FALSE	FALSE	FALSE	FALSE	FALSE	FALSE	FALSE	FALSE	FALSE	TRUE	FALSE	FALSE	FALSE	FALSE	FALSE	FALSE	FALSE	FALSE	FALSE	FALSE	FALSE	FALSE	FALSE	FALSE	FALSE	FALSE	FALSE	FALSE	FALSE	FALSE	FALSE	FALSE
5578	2647	6190-65-4	6190-65-4	TRUE		Desethyl atrazine	0	0	0	0	0	0	0			FALSE	FALSE	FALSE	FALSE	FALSE	FALSE	FALSE	FALSE	FALSE	FALSE	FALSE	FALSE	FALSE	FALSE	FALSE	FALSE	FALSE	FALSE	FALSE	FALSE	FALSE	FALSE	FALSE	FALSE	FALSE	FALSE	FALSE	FALSE	FALSE	FALSE	FALSE	FALSE	FALSE	FALSE
500	2648	6197-30-4	6197-30-4	TRUE	228-250-8	Octocrilene	0	1	0	0	0	0	1	Restriction Intention	228-250-8
3064	2649	62-53-3	62-53-3	TRUE		Aniline	0	0	0	0	0	0	0			FALSE	FALSE	FALSE	FALSE	FALSE	FALSE	FALSE	FALSE	FALSE	FALSE	FALSE	FALSE	FALSE	TRUE	FALSE	FALSE	FALSE	FALSE	FALSE	FALSE	FALSE	FALSE	FALSE	FALSE	FALSE	FALSE	FALSE	FALSE	FALSE	FALSE	FALSE	FALSE	FALSE	FALSE
7472	2695	626-38-0	626-38-0	TRUE		1-methylbutyl acetate	0	0	0	0	0	0	0			FALSE	FALSE	FALSE	FALSE	FALSE	FALSE	FALSE	FALSE	FALSE	FALSE	FALSE	TRUE	FALSE	FALSE	FALSE	FALSE	FALSE	FALSE	FALSE	FALSE	FALSE	FALSE	FALSE	FALSE	FALSE	FALSE	FALSE	FALSE	FALSE	FALSE	FALSE	FALSE	FALSE	FALSE
5433	2697	626-43-7	626-43-7	TRUE		3,5-dichloroaniline	0	0	0	0	0	0	0			FALSE	FALSE	FALSE	FALSE	FALSE	FALSE	FALSE	FALSE	FALSE	FALSE	FALSE	FALSE	FALSE	FALSE	FALSE	FALSE	FALSE	FALSE	FALSE	FALSE	FALSE	FALSE	FALSE	FALSE	FALSE	FALSE	FALSE	FALSE	FALSE	FALSE	FALSE	FALSE	FALSE	FALSE
5759	2706	628-63-7	628-63-7	TRUE		n-Pentyl acetate (n-Amyl acetate)	0	0	0	0	0	0	0			FALSE	FALSE	FALSE	FALSE	FALSE	FALSE	FALSE	FALSE	FALSE	FALSE	FALSE	FALSE	TRUE	FALSE	FALSE	FALSE	FALSE	FALSE	FALSE	FALSE	FALSE	FALSE	FALSE	FALSE	FALSE	FALSE	FALSE	FALSE	FALSE	FALSE	FALSE	FALSE	FALSE	FALSE
8209	2721	629-73-2	629-73-2	TRUE		Hexadec-1-ene	0	0	0	0	0	0	0		211-105-8
2679	2740	630-20-6	630-20-6	TRUE		1,1,1,2-Tetrachloroethane	0	0	1	0	0	1	0	Restriction List		FALSE	FALSE	FALSE	FALSE	FALSE	FALSE	FALSE	FALSE	FALSE	FALSE	FALSE	FALSE	FALSE	FALSE	FALSE	FALSE	FALSE	FALSE	FALSE	FALSE	FALSE	FALSE	FALSE	FALSE	FALSE	FALSE	FALSE	FALSE	FALSE	FALSE	FALSE	FALSE	FALSE	FALSE
5701	2762	6386-38-5	6386-38-5	TRUE		Methyl 3,5-bis(1,1-dimethylethyl)-4-hydroxybenzenepropanoate	0	0	0	0	0	0	0			FALSE	FALSE	FALSE	FALSE	FALSE	FALSE	FALSE	FALSE	FALSE	FALSE	FALSE	FALSE	FALSE	FALSE	FALSE	FALSE	FALSE	FALSE	FALSE	FALSE	FALSE	FALSE	FALSE	FALSE	FALSE	FALSE	FALSE	FALSE	FALSE	FALSE	FALSE	FALSE	FALSE	FALSE
6088	2764	6390-69-8	6390-69-8	TRUE		3,3',5,5'-tetra-tert-butylbiphenyl-2,2'-diol	0	0	0	0	0	0	0			FALSE	FALSE	FALSE	FALSE	FALSE	FALSE	FALSE	FALSE	FALSE	FALSE	FALSE	FALSE	FALSE	FALSE	FALSE	FALSE	FALSE	FALSE	FALSE	FALSE	FALSE	FALSE	FALSE	FALSE	FALSE	FALSE	FALSE	FALSE	FALSE	FALSE	FALSE	FALSE	FALSE	FALSE
6897	2766	64-17-5	64-17-5	TRUE		Ethanol	0	0	0	0	0	0	0			FALSE	FALSE	FALSE	FALSE	FALSE	FALSE	FALSE	FALSE	FALSE	FALSE	FALSE	TRUE	FALSE	FALSE	FALSE	FALSE	FALSE	FALSE	FALSE	FALSE	FALSE	FALSE	FALSE	FALSE	FALSE	FALSE	FALSE	FALSE	FALSE	FALSE	FALSE	FALSE	FALSE	FALSE
3914	2767	64-18-6	64-18-6	TRUE		formic acid … %	0	0	0	0	0	0	0			FALSE	FALSE	FALSE	FALSE	FALSE	FALSE	FALSE	FALSE	FALSE	FALSE	FALSE	FALSE	TRUE	FALSE	FALSE	FALSE	FALSE	FALSE	FALSE	FALSE	FALSE	FALSE	FALSE	FALSE	FALSE	FALSE	FALSE	FALSE	FALSE	FALSE	FALSE	FALSE	FALSE	FALSE
3035	2768	64-19-7	64-19-7	TRUE		acetic acid … %	0	0	0	0	0	0	0			FALSE	FALSE	FALSE	FALSE	FALSE	FALSE	FALSE	FALSE	FALSE	FALSE	FALSE	FALSE	TRUE	FALSE	FALSE	FALSE	FALSE	FALSE	FALSE	FALSE	FALSE	FALSE	FALSE	FALSE	FALSE	FALSE	FALSE	FALSE	FALSE	FALSE	FALSE	FALSE	FALSE	FALSE
410	2769	64-67-5	64-67-5	TRUE	200-589-6	Diethyl sulphate	0	0	0	1	1	1	1	SVHC List, SVHC Intention		FALSE	FALSE	FALSE	FALSE	FALSE	FALSE	FALSE	FALSE	FALSE	FALSE	FALSE	FALSE	FALSE	FALSE	FALSE	FALSE	FALSE	FALSE	FALSE	FALSE	FALSE	FALSE	FALSE	FALSE	FALSE	FALSE	FALSE	FALSE	FALSE	FALSE	FALSE	FALSE	FALSE	FALSE
5523	2794	65-85-0	65-85-0	TRUE		benzoic acid	0	0	0	0	0	0	0			FALSE	FALSE	FALSE	FALSE	FALSE	FALSE	FALSE	FALSE	FALSE	FALSE	FALSE	FALSE	FALSE	FALSE	FALSE	FALSE	FALSE	FALSE	FALSE	FALSE	FALSE	FALSE	FALSE	FALSE	FALSE	FALSE	FALSE	FALSE	FALSE	FALSE	FALSE	FALSE	FALSE	FALSE
5661	2809	66-25-1	66-25-1	TRUE		Hexanal	0	0	0	0	0	0	0			FALSE	FALSE	FALSE	FALSE	FALSE	FALSE	FALSE	FALSE	FALSE	FALSE	FALSE	FALSE	TRUE	FALSE	FALSE	FALSE	FALSE	FALSE	FALSE	FALSE	FALSE	FALSE	FALSE	FALSE	FALSE	FALSE	FALSE	FALSE	FALSE	FALSE	FALSE	FALSE	FALSE	FALSE
1330	2826	67-56-1	67-56-1	TRUE	200-659-6	Methanol	0	1	1	0	0	1	1	Restriction List, Restriction Intention		FALSE	FALSE	FALSE	FALSE	FALSE	FALSE	FALSE	FALSE	FALSE	FALSE	FALSE	TRUE	FALSE	FALSE	FALSE	FALSE	FALSE	FALSE	FALSE	FALSE	FALSE	FALSE	FALSE	FALSE	FALSE	FALSE	FALSE	FALSE	FALSE	FALSE	FALSE	FALSE	FALSE	FALSE
2959	2827	67-63-0	67-63-0	TRUE		propan-2-ol	0	0	0	0	0	0	0			FALSE	FALSE	FALSE	FALSE	FALSE	FALSE	FALSE	FALSE	FALSE	FALSE	FALSE	TRUE	FALSE	FALSE	FALSE	FALSE	FALSE	FALSE	FALSE	FALSE	FALSE	FALSE	FALSE	FALSE	FALSE	FALSE	FALSE	FALSE	FALSE	FALSE	FALSE	FALSE	FALSE	FALSE
7546	2828	67-64-1	67-64-1	TRUE		Acetone	0	0	0	0	0	0	0			FALSE	FALSE	FALSE	FALSE	FALSE	FALSE	FALSE	FALSE	FALSE	FALSE	FALSE	TRUE	FALSE	FALSE	FALSE	FALSE	FALSE	FALSE	FALSE	FALSE	FALSE	FALSE	FALSE	FALSE	FALSE	FALSE	FALSE	FALSE	FALSE	FALSE	FALSE	FALSE	FALSE	FALSE
2676	2829	67-66-3	67-66-3	TRUE	200-663-8	Chloroform	0	0	1	0	0	1	0	Restriction List		FALSE	FALSE	FALSE	FALSE	FALSE	FALSE	FALSE	FALSE	FALSE	FALSE	FALSE	FALSE	FALSE	FALSE	FALSE	FALSE	FALSE	FALSE	FALSE	FALSE	FALSE	FALSE	FALSE	FALSE	FALSE	FALSE	FALSE	FALSE	FALSE	FALSE	FALSE	FALSE	FALSE	FALSE
388	2857	68-12-2	68-12-2	TRUE	200-679-5	N,N-dimethylformamide	0	1	1	1	1	1	1	SVHC List, Restriction List, SVHC Intention, Restriction Intention		FALSE	FALSE	FALSE	FALSE	FALSE	FALSE	FALSE	FALSE	FALSE	FALSE	FALSE	FALSE	TRUE	FALSE	FALSE	FALSE	FALSE	FALSE	FALSE	FALSE	FALSE	FALSE	FALSE	FALSE	FALSE	FALSE	FALSE	FALSE	FALSE	FALSE	FALSE	FALSE	FALSE	FALSE
4084	2858	681-84-5	681-84-5	TRUE		Tetramethyl silicate	0	0	0	0	0	0	0			FALSE	FALSE	FALSE	FALSE	FALSE	FALSE	FALSE	FALSE	FALSE	FALSE	FALSE	TRUE	FALSE	FALSE	FALSE	FALSE	FALSE	FALSE	FALSE	FALSE	FALSE	FALSE	FALSE	FALSE	FALSE	FALSE	FALSE	FALSE	FALSE	FALSE	FALSE	FALSE	FALSE	FALSE
5346	2862	6846-50-0	6846-50-0	TRUE		2,2,4-Trimethyl-1,3-pentanediol diisobutyrate [TXIB]	0	0	0	0	0	0	0			FALSE	FALSE	FALSE	FALSE	FALSE	FALSE	FALSE	FALSE	FALSE	FALSE	FALSE	FALSE	FALSE	FALSE	FALSE	FALSE	FALSE	FALSE	FALSE	FALSE	FALSE	FALSE	FALSE	FALSE	FALSE	FALSE	FALSE	FALSE	FALSE	FALSE	FALSE	FALSE	FALSE	FALSE
43	2863	68515-42-4	68515-42-4	TRUE	271-084-6	1,2-Benzenedicarboxylic acid, di-C7-11-branched and linear alkyl esters	1	0	0	1	1	1	1	Authorisation List, SVHC List, SVHC Intention		FALSE	FALSE	FALSE	FALSE	FALSE	FALSE	FALSE	FALSE	FALSE	FALSE	FALSE	FALSE	FALSE	FALSE	FALSE	FALSE	FALSE	FALSE	FALSE	FALSE	FALSE	FALSE	FALSE	FALSE	FALSE	FALSE	FALSE	FALSE	FALSE	FALSE	FALSE	FALSE	FALSE	FALSE
110	2864	68515-51-5	68515-51-5	TRUE	271-094-0	1,2-Benzenedicarboxylic acid, di-C6-10-alkyl esters	1	0	0	1	1	1	1	Authorisation List, SVHC List, SVHC Intention
5091	2876	69-72-7	69-72-7	TRUE		Salicylic acid	0	0	0	0	0	0	0			FALSE	FALSE	FALSE	FALSE	FALSE	FALSE	FALSE	FALSE	FALSE	FALSE	FALSE	FALSE	FALSE	FALSE	FALSE	FALSE	FALSE	FALSE	FALSE	FALSE	FALSE	FALSE	FALSE	FALSE	FALSE	FALSE	FALSE	FALSE	FALSE	FALSE	FALSE	FALSE	FALSE	FALSE
3657	2908	700-13-0	700-13-0	TRUE		2,3,5-Trimethylhydroquinone	0	0	0	0	0	0	0			FALSE	FALSE	FALSE	FALSE	FALSE	FALSE	FALSE	FALSE	FALSE	FALSE	FALSE	FALSE	FALSE	FALSE	FALSE	FALSE	FALSE	FALSE	FALSE	FALSE	FALSE	FALSE	FALSE	FALSE	FALSE	FALSE	FALSE	FALSE	FALSE	FALSE	FALSE	FALSE	FALSE	FALSE
8231	2916	70321-86-7	70321-86-7	TRUE		2-(2H-benzotriazol-2-yl)-4,6-bis(1-methyl-1-phenylethyl)phenol	0	0	0	0	0	0	0		274-570-6
8232	2918	70356-09-1	70356-09-1	TRUE		1-[4-(1,1-dimethylethyl)phenyl]-3-(4-methoxyphenyl)propane-1,3-dione	0	0	0	0	0	0	0		274-581-6
4400	2929	709-98-8	709-98-8	TRUE		3',4'-Dichloropropionanilide	0	0	0	0	0	0	0			FALSE	FALSE	FALSE	FALSE	FALSE	FALSE	FALSE	FALSE	FALSE	FALSE	FALSE	FALSE	FALSE	FALSE	FALSE	FALSE	FALSE	FALSE	FALSE	FALSE	FALSE	FALSE	FALSE	FALSE	FALSE	FALSE	FALSE	FALSE	FALSE	FALSE	FALSE	FALSE	FALSE	FALSE
2787	2934	71-36-3	71-36-3	TRUE		1-Butanol	0	0	0	0	0	0	0			FALSE	FALSE	FALSE	FALSE	FALSE	FALSE	FALSE	FALSE	FALSE	FALSE	FALSE	FALSE	TRUE	FALSE	FALSE	FALSE	FALSE	FALSE	FALSE	FALSE	FALSE	FALSE	FALSE	FALSE	FALSE	FALSE	FALSE	FALSE	FALSE	FALSE	FALSE	FALSE	FALSE	FALSE
3646	2935	71-41-0	71-41-0	TRUE		1-Pentanol	0	0	0	0	0	0	0			FALSE	FALSE	FALSE	FALSE	FALSE	FALSE	FALSE	FALSE	FALSE	FALSE	FALSE	FALSE	TRUE	FALSE	FALSE	FALSE	FALSE	FALSE	FALSE	FALSE	FALSE	FALSE	FALSE	FALSE	FALSE	FALSE	FALSE	FALSE	FALSE	FALSE	FALSE	FALSE	FALSE	FALSE
1796	2936	71-43-2	71-43-2	TRUE	200-753-7	Benzene	0	0	1	0	0	1	0	Restriction List		FALSE	FALSE	FALSE	FALSE	FALSE	FALSE	FALSE	FALSE	FALSE	FALSE	FALSE	TRUE	FALSE	FALSE	FALSE	FALSE	FALSE	FALSE	FALSE	FALSE	FALSE	FALSE	FALSE	FALSE	FALSE	FALSE	FALSE	FALSE	FALSE	FALSE	FALSE	FALSE	FALSE	FALSE
3622	2937	71-55-6	71-55-6	TRUE		1,1,1-Trichloroethane	0	0	0	0	0	0	0			FALSE	FALSE	FALSE	FALSE	FALSE	FALSE	FALSE	FALSE	FALSE	FALSE	FALSE	FALSE	FALSE	FALSE	FALSE	FALSE	FALSE	FALSE	FALSE	FALSE	FALSE	FALSE	FALSE	FALSE	FALSE	FALSE	FALSE	FALSE	FALSE	FALSE	FALSE	FALSE	FALSE	FALSE
234	2952	71850-09-4	71850-09-4	TRUE	276-090-2	Diisohexyl phthalate	0	0	0	1	1	1	1	SVHC List, SVHC Intention
235	2953	71868-10-5	71868-10-5	TRUE	400-600-6	2-methyl-1-(4-methylthiophenyl)-2-morpholinopropan-1-one	0	0	0	1	1	1	1	SVHC List, SVHC Intention		FALSE	FALSE	FALSE	FALSE	FALSE	FALSE	FALSE	FALSE	FALSE	FALSE	FALSE	FALSE	FALSE	FALSE	FALSE	FALSE	FALSE	FALSE	FALSE	FALSE	FALSE	FALSE	FALSE	FALSE	FALSE	FALSE	FALSE	FALSE	FALSE	FALSE	FALSE	FALSE	FALSE	FALSE
42	2955	71888-89-6	71888-89-6	TRUE	276-158-1	1,2-Benzenedicarboxylic acid, di-C6-8-branched alkyl esters, C7-rich	1	0	0	1	1	1	1	Authorisation List, SVHC List, SVHC Intention		FALSE	FALSE	FALSE	FALSE	FALSE	FALSE	FALSE	FALSE	FALSE	FALSE	FALSE	FALSE	FALSE	FALSE	FALSE	FALSE	FALSE	FALSE	FALSE	FALSE	FALSE	FALSE	FALSE	FALSE	FALSE	FALSE	FALSE	FALSE	FALSE	FALSE	FALSE	FALSE	FALSE	FALSE
3241	2959	72-20-8	72-20-8	TRUE		endrin (ISO)	0	0	0	0	0	0	0			FALSE	FALSE	FALSE	FALSE	FALSE	FALSE	FALSE	FALSE	FALSE	FALSE	FALSE	FALSE	FALSE	FALSE	FALSE	FALSE	FALSE	FALSE	FALSE	FALSE	FALSE	FALSE	FALSE	FALSE	FALSE	FALSE	FALSE	FALSE	FALSE	FALSE	FALSE	FALSE	FALSE	FALSE
2727	2977	732-26-3	732-26-3	TRUE	211-989-5	2,4,6-tri-tert-butylphenol	0	0	0	1	0	0	1	SVHC Intention	211-989-5	FALSE	FALSE	FALSE	FALSE	FALSE	FALSE	FALSE	FALSE	FALSE	FALSE	FALSE	FALSE	FALSE	FALSE	FALSE	FALSE	FALSE	FALSE	FALSE	FALSE	FALSE	FALSE	FALSE	FALSE	FALSE	FALSE	FALSE	FALSE	FALSE	FALSE	FALSE	FALSE	FALSE	FALSE
3850	2990	74-95-3	74-95-3	TRUE		dibromomethane	0	0	0	0	0	0	0			FALSE	FALSE	FALSE	FALSE	FALSE	FALSE	FALSE	FALSE	FALSE	FALSE	FALSE	FALSE	FALSE	FALSE	FALSE	FALSE	FALSE	FALSE	FALSE	FALSE	FALSE	FALSE	FALSE	FALSE	FALSE	FALSE	FALSE	FALSE	FALSE	FALSE	FALSE	FALSE	FALSE	FALSE
4888	2991	74-97-5	74-97-5	TRUE		Methane, bromochloro-	0	0	0	0	0	0	0			FALSE	FALSE	FALSE	FALSE	FALSE	FALSE	FALSE	FALSE	FALSE	FALSE	FALSE	FALSE	FALSE	FALSE	FALSE	FALSE	FALSE	FALSE	FALSE	FALSE	FALSE	FALSE	FALSE	FALSE	FALSE	FALSE	FALSE	FALSE	FALSE	FALSE	FALSE	FALSE	FALSE	FALSE
7833	2995	7425-14-1	7425-14-1	TRUE		2-ethylhexyl-2-ethylhexanoate	0	0	0	0	0	0	0			FALSE	FALSE	FALSE	FALSE	FALSE	FALSE	FALSE	FALSE	FALSE	FALSE	FALSE	FALSE	FALSE	FALSE	FALSE	FALSE	FALSE	FALSE	FALSE	FALSE	FALSE	FALSE	FALSE	FALSE	FALSE	FALSE	FALSE	FALSE	FALSE	FALSE	FALSE	FALSE	FALSE	FALSE
5558	3030	75-00-3	75-00-3	TRUE		chloroethane	0	0	0	0	0	0	0			FALSE	FALSE	FALSE	FALSE	FALSE	FALSE	TRUE	FALSE	FALSE	FALSE	FALSE	FALSE	FALSE	FALSE	FALSE	FALSE	FALSE	FALSE	FALSE	FALSE	FALSE	FALSE	FALSE	FALSE	FALSE	FALSE	FALSE	FALSE	FALSE	FALSE	FALSE	FALSE	FALSE	FALSE
1789	3031	75-01-4	75-01-4	TRUE	200-831-0	Chloroethylene	0	0	1	1	0	1	1	Restriction List, SVHC Intention		FALSE	FALSE	FALSE	FALSE	FALSE	FALSE	TRUE	FALSE	FALSE	FALSE	FALSE	FALSE	FALSE	FALSE	FALSE	FALSE	FALSE	FALSE	FALSE	FALSE	FALSE	FALSE	FALSE	FALSE	FALSE	FALSE	FALSE	FALSE	FALSE	FALSE	FALSE	FALSE	FALSE	FALSE
3034	3032	75-07-0	75-07-0	TRUE		Acetaldehyde	0	0	0	0	0	0	0			FALSE	FALSE	FALSE	FALSE	FALSE	FALSE	FALSE	FALSE	FALSE	FALSE	TRUE	FALSE	FALSE	FALSE	FALSE	FALSE	FALSE	FALSE	FALSE	FALSE	FALSE	FALSE	FALSE	FALSE	FALSE	FALSE	FALSE	FALSE	FALSE	FALSE	FALSE	FALSE	FALSE	FALSE
2705	3033	75-09-2	75-09-2	TRUE	200-838-9	Dichloromethane	0	0	1	0	0	1	0	Restriction List		FALSE	FALSE	FALSE	FALSE	FALSE	FALSE	FALSE	FALSE	FALSE	FALSE	FALSE	FALSE	FALSE	FALSE	FALSE	FALSE	FALSE	FALSE	FALSE	FALSE	FALSE	FALSE	FALSE	FALSE	FALSE	FALSE	FALSE	FALSE	FALSE	FALSE	FALSE	FALSE	FALSE	FALSE
3816	3034	75-15-0	75-15-0	TRUE		carbon disulphide	0	0	0	0	0	0	0			FALSE	FALSE	FALSE	FALSE	FALSE	FALSE	FALSE	FALSE	FALSE	FALSE	FALSE	TRUE	FALSE	FALSE	FALSE	FALSE	FALSE	FALSE	FALSE	FALSE	FALSE	FALSE	FALSE	FALSE	FALSE	FALSE	FALSE	FALSE	FALSE	FALSE	FALSE	FALSE	FALSE	FALSE
3800	3035	75-25-2	75-25-2	TRUE		Tribromomethane; Bromoform	0	0	0	0	0	0	0			FALSE	FALSE	FALSE	FALSE	FALSE	FALSE	FALSE	FALSE	FALSE	FALSE	FALSE	FALSE	FALSE	FALSE	FALSE	FALSE	FALSE	FALSE	FALSE	FALSE	FALSE	FALSE	FALSE	FALSE	FALSE	FALSE	FALSE	FALSE	FALSE	FALSE	FALSE	FALSE	FALSE	FALSE
4619	3036	75-27-4	75-27-4	TRUE		Bromodichloromethane	0	0	0	0	0	0	0			FALSE	FALSE	FALSE	FALSE	FALSE	FALSE	FALSE	FALSE	FALSE	FALSE	FALSE	FALSE	FALSE	FALSE	FALSE	FALSE	FALSE	FALSE	FALSE	FALSE	FALSE	FALSE	FALSE	FALSE	FALSE	FALSE	FALSE	FALSE	FALSE	FALSE	FALSE	FALSE	FALSE	FALSE
3625	3037	75-34-3	75-34-3	TRUE		1,1-dichloroethane	0	0	0	0	0	0	0			FALSE	FALSE	FALSE	FALSE	FALSE	FALSE	FALSE	FALSE	FALSE	FALSE	FALSE	TRUE	FALSE	FALSE	FALSE	FALSE	FALSE	FALSE	FALSE	FALSE	FALSE	FALSE	FALSE	FALSE	FALSE	FALSE	FALSE	FALSE	FALSE	FALSE	FALSE	FALSE	FALSE	FALSE
2681	3038	75-35-4	75-35-4	TRUE	200-864-0	1,1-Dichloroethene	0	0	1	0	0	1	0	Restriction List		FALSE	FALSE	FALSE	FALSE	FALSE	FALSE	FALSE	FALSE	FALSE	FALSE	TRUE	FALSE	FALSE	FALSE	FALSE	FALSE	FALSE	FALSE	FALSE	FALSE	FALSE	FALSE	FALSE	FALSE	FALSE	FALSE	FALSE	FALSE	FALSE	FALSE	FALSE	FALSE	FALSE	FALSE
3691	3039	75-65-0	75-65-0	TRUE		tert-Butanol	0	0	0	0	0	0	0			FALSE	FALSE	FALSE	FALSE	FALSE	FALSE	FALSE	FALSE	FALSE	FALSE	FALSE	TRUE	FALSE	FALSE	TRUE	FALSE	FALSE	FALSE	FALSE	FALSE	FALSE	FALSE	FALSE	FALSE	FALSE	FALSE	FALSE	FALSE	FALSE	FALSE	FALSE	FALSE	FALSE	FALSE
2818	3040	75-98-9	75-98-9	TRUE		2,2-Dimethylpropanoic acid	0	0	0	0	0	0	0			FALSE	FALSE	FALSE	FALSE	FALSE	FALSE	FALSE	FALSE	FALSE	FALSE	FALSE	FALSE	FALSE	FALSE	FALSE	FALSE	FALSE	FALSE	FALSE	FALSE	FALSE	FALSE	FALSE	FALSE	FALSE	FALSE	FALSE	FALSE	FALSE	FALSE	FALSE	FALSE	FALSE	FALSE
3211	3043	753-73-1	753-73-1	TRUE		dimethyltin dichloride	0	0	0	0	0	0	0			FALSE	FALSE	FALSE	FALSE	FALSE	FALSE	FALSE	FALSE	FALSE	FALSE	FALSE	FALSE	FALSE	FALSE	FALSE	FALSE	FALSE	FALSE	FALSE	FALSE	FALSE	FALSE	FALSE	FALSE	FALSE	FALSE	FALSE	FALSE	FALSE	FALSE	FALSE	FALSE	FALSE	FALSE
2680	3051	76-01-7	76-01-7	TRUE	200-925-1	Pentachloroethane	0	0	1	0	0	1	0	Restriction List		FALSE	FALSE	FALSE	FALSE	FALSE	FALSE	FALSE	FALSE	FALSE	FALSE	FALSE	FALSE	FALSE	FALSE	FALSE	FALSE	FALSE	FALSE	FALSE	FALSE	FALSE	FALSE	FALSE	FALSE	FALSE	FALSE	FALSE	FALSE	FALSE	FALSE	FALSE	FALSE	FALSE	FALSE
4616	3052	76-22-2	76-22-2	TRUE		Camphor	0	0	0	0	0	0	0			FALSE	FALSE	FALSE	FALSE	FALSE	FALSE	FALSE	FALSE	FALSE	FALSE	FALSE	FALSE	FALSE	FALSE	FALSE	TRUE	FALSE	FALSE	FALSE	FALSE	FALSE	FALSE	FALSE	FALSE	FALSE	FALSE	FALSE	FALSE	FALSE	FALSE	FALSE	FALSE	FALSE	FALSE
3284	3054	76-44-8	76-44-8	TRUE		1,4,5,6,7,8,8-Heptachloro-3a,4,7,7a-tetrahydro-4,7-methano-1H-indene (Heptachlor)	0	0	0	0	0	0	0			FALSE	FALSE	FALSE	FALSE	FALSE	FALSE	FALSE	FALSE	FALSE	FALSE	FALSE	FALSE	FALSE	FALSE	FALSE	FALSE	FALSE	FALSE	FALSE	FALSE	FALSE	FALSE	FALSE	FALSE	FALSE	FALSE	FALSE	FALSE	FALSE	FALSE	FALSE	FALSE	FALSE	FALSE
7336	3061	7631-86-9	7631-86-9	TRUE		Silica (silicon dioxide containing crystalline and amorphous)	0	0	0	0	0	0	0			FALSE	FALSE	FALSE	FALSE	FALSE	FALSE	FALSE	FALSE	FALSE	FALSE	FALSE	FALSE	FALSE	FALSE	FALSE	FALSE	FALSE	FALSE	FALSE	FALSE	FALSE	FALSE	FALSE	FALSE	FALSE	FALSE	FALSE	FALSE	FALSE	FALSE	FALSE	FALSE	FALSE	FALSE
4373	3067	7659-86-1	7659-86-1	TRUE		2-Ethylhexyl thioglycolate	0	0	0	0	0	0	0			FALSE	FALSE	FALSE	FALSE	FALSE	FALSE	FALSE	FALSE	FALSE	FALSE	FALSE	FALSE	TRUE	FALSE	FALSE	FALSE	FALSE	FALSE	FALSE	FALSE	FALSE	FALSE	FALSE	FALSE	FALSE	FALSE	FALSE	FALSE	FALSE	FALSE	FALSE	FALSE	FALSE	FALSE
3755	3071	7664-41-7	7664-41-7	TRUE		ammonia, anhydrous	0	0	0	0	0	0	0			FALSE	FALSE	FALSE	FALSE	FALSE	FALSE	TRUE	TRUE	FALSE	FALSE	FALSE	FALSE	FALSE	FALSE	FALSE	FALSE	FALSE	FALSE	FALSE	FALSE	FALSE	FALSE	FALSE	FALSE	FALSE	FALSE	FALSE	FALSE	FALSE	FALSE	FALSE	FALSE	FALSE	FALSE
201	3082	77-40-7	77-40-7	TRUE	201-025-1	4,4'-(1-methylpropylidene)bisphenol; bisphenol B	0	0	0	1	1	1	1	SVHC List, SVHC Intention
3188	3085	77-73-6	77-73-6	TRUE		3a,4,7,7a-tetrahydro-4,7-methanoindene	0	0	0	0	0	0	0			FALSE	FALSE	FALSE	FALSE	FALSE	FALSE	FALSE	FALSE	FALSE	FALSE	FALSE	TRUE	TRUE	FALSE	TRUE	FALSE	FALSE	FALSE	FALSE	FALSE	FALSE	FALSE	FALSE	FALSE	FALSE	FALSE	FALSE	FALSE	FALSE	FALSE	FALSE	FALSE	FALSE	FALSE
7474	3092	770-35-4	770-35-4	TRUE		1-Phenoxy-2-propanol	0	0	0	0	0	0	0			FALSE	FALSE	FALSE	FALSE	FALSE	FALSE	FALSE	FALSE	FALSE	FALSE	FALSE	FALSE	FALSE	FALSE	FALSE	FALSE	FALSE	FALSE	FALSE	FALSE	FALSE	FALSE	FALSE	FALSE	FALSE	FALSE	FALSE	FALSE	FALSE	FALSE	FALSE	FALSE	FALSE	FALSE
47	3098	776297-69-9	776297-69-9	TRUE	933-378-9	n-pentyl-isopentyl phthalate	1	0	0	1	1	1	1	Authorisation List, SVHC List, SVHC Intention
4081	3107	78-10-4	78-10-4	TRUE		Tetraethoxysilane	0	0	0	0	0	0	0			FALSE	FALSE	FALSE	FALSE	FALSE	FALSE	FALSE	FALSE	FALSE	FALSE	FALSE	FALSE	TRUE	FALSE	FALSE	FALSE	FALSE	FALSE	FALSE	FALSE	FALSE	FALSE	FALSE	FALSE	FALSE	FALSE	FALSE	FALSE	FALSE	FALSE	FALSE	FALSE	FALSE	FALSE
6631	3108	78-30-8	78-30-8	TRUE		Tris(o-cresyl) phosphate	0	0	0	0	0	0	0			FALSE	FALSE	FALSE	FALSE	FALSE	FALSE	FALSE	FALSE	FALSE	FALSE	FALSE	FALSE	FALSE	FALSE	FALSE	FALSE	FALSE	FALSE	FALSE	FALSE	FALSE	FALSE	FALSE	FALSE	FALSE	FALSE	FALSE	FALSE	FALSE	FALSE	FALSE	FALSE	FALSE	FALSE
3591	3110	78-32-0	78-32-0	TRUE		tricresyl phosphate; tritolyl phosphate	0	0	0	0	0	0	0			FALSE	FALSE	FALSE	FALSE	FALSE	FALSE	FALSE	FALSE	FALSE	FALSE	FALSE	FALSE	FALSE	FALSE	FALSE	FALSE	FALSE	FALSE	FALSE	FALSE	FALSE	FALSE	FALSE	FALSE	FALSE	FALSE	FALSE	FALSE	FALSE	FALSE	FALSE	FALSE	FALSE	FALSE
5226	3113	78-40-0	78-40-0	TRUE		Triethyl phosphate	0	0	0	0	0	0	0			FALSE	FALSE	FALSE	FALSE	FALSE	FALSE	FALSE	FALSE	FALSE	FALSE	FALSE	FALSE	FALSE	FALSE	FALSE	FALSE	FALSE	FALSE	FALSE	FALSE	FALSE	FALSE	FALSE	FALSE	FALSE	FALSE	FALSE	FALSE	FALSE	FALSE	FALSE	FALSE	FALSE	FALSE
5872	3114	78-42-2	78-42-2	TRUE		Tris(2-ethylhexyl) phosphate	0	0	0	0	0	0	0			FALSE	FALSE	FALSE	FALSE	FALSE	FALSE	FALSE	FALSE	FALSE	FALSE	FALSE	FALSE	FALSE	FALSE	FALSE	FALSE	FALSE	FALSE	FALSE	FALSE	FALSE	FALSE	FALSE	FALSE	FALSE	FALSE	FALSE	FALSE	FALSE	FALSE	FALSE	FALSE	FALSE	FALSE
2914	3116	78-59-1	78-59-1	TRUE		Isophorone	0	0	0	0	0	0	0			FALSE	FALSE	FALSE	FALSE	FALSE	FALSE	FALSE	FALSE	FALSE	FALSE	FALSE	FALSE	FALSE	TRUE	FALSE	FALSE	FALSE	FALSE	FALSE	FALSE	FALSE	FALSE	FALSE	FALSE	FALSE	FALSE	FALSE	FALSE	FALSE	FALSE	FALSE	FALSE	FALSE	FALSE
3650	3117	78-67-1	78-67-1	TRUE		2,2'-Azobisisobutyronitrile	0	0	0	0	0	0	0			FALSE	FALSE	FALSE	FALSE	FALSE	FALSE	FALSE	FALSE	FALSE	FALSE	FALSE	FALSE	FALSE	FALSE	FALSE	FALSE	FALSE	FALSE	TRUE	FALSE	FALSE	FALSE	FALSE	FALSE	FALSE	FALSE	FALSE	FALSE	FALSE	FALSE	FALSE	FALSE	FALSE	FALSE
5439	3118	78-69-3	78-69-3	TRUE		3,7-Dimethyloctan-3-ol; Tetrahydrolinalool	0	0	0	0	0	0	0			FALSE	FALSE	FALSE	FALSE	FALSE	FALSE	FALSE	FALSE	FALSE	FALSE	FALSE	FALSE	FALSE	TRUE	FALSE	FALSE	FALSE	FALSE	FALSE	FALSE	FALSE	FALSE	FALSE	FALSE	FALSE	FALSE	FALSE	FALSE	FALSE	FALSE	FALSE	FALSE	FALSE	FALSE
5683	3119	78-70-6	78-70-6	TRUE		Linalool	0	0	0	0	0	0	0			FALSE	FALSE	FALSE	FALSE	FALSE	FALSE	FALSE	FALSE	FALSE	FALSE	FALSE	FALSE	FALSE	TRUE	FALSE	FALSE	FALSE	FALSE	FALSE	FALSE	FALSE	FALSE	FALSE	FALSE	FALSE	FALSE	FALSE	FALSE	FALSE	FALSE	FALSE	FALSE	FALSE	FALSE
4847	3120	78-79-5	78-79-5	TRUE		isoprene (stabilised)	0	0	0	0	0	0	0			FALSE	FALSE	FALSE	FALSE	FALSE	FALSE	FALSE	FALSE	FALSE	FALSE	TRUE	FALSE	FALSE	FALSE	FALSE	FALSE	FALSE	FALSE	FALSE	FALSE	FALSE	FALSE	TRUE	FALSE	FALSE	FALSE	FALSE	FALSE	FALSE	FALSE	FALSE	FALSE	FALSE	FALSE
2808	3121	78-83-1	78-83-1	TRUE		2-methylpropan-1-ol	0	0	0	0	0	0	0			FALSE	FALSE	FALSE	FALSE	FALSE	FALSE	FALSE	FALSE	FALSE	FALSE	FALSE	FALSE	TRUE	FALSE	FALSE	FALSE	FALSE	FALSE	FALSE	FALSE	FALSE	FALSE	FALSE	FALSE	FALSE	FALSE	FALSE	FALSE	FALSE	FALSE	FALSE	FALSE	FALSE	FALSE
3631	3122	78-87-5	78-87-5	TRUE		1,2-Dichloropropane	0	0	0	0	0	0	0			FALSE	FALSE	FALSE	FALSE	FALSE	FALSE	FALSE	FALSE	FALSE	FALSE	FALSE	TRUE	FALSE	FALSE	FALSE	FALSE	FALSE	FALSE	FALSE	FALSE	FALSE	FALSE	FALSE	FALSE	FALSE	FALSE	FALSE	FALSE	FALSE	FALSE	FALSE	FALSE	FALSE	FALSE
2901	3123	78-89-7	78-89-7	TRUE		2-Chloro-1-propanol	0	0	0	0	0	0	0			FALSE	FALSE	FALSE	FALSE	FALSE	FALSE	FALSE	FALSE	FALSE	FALSE	FALSE	FALSE	TRUE	FALSE	FALSE	FALSE	FALSE	FALSE	FALSE	FALSE	FALSE	FALSE	FALSE	FALSE	FALSE	FALSE	FALSE	FALSE	FALSE	FALSE	FALSE	FALSE	FALSE	FALSE
3677	3124	78-93-3	78-93-3	TRUE		butanone	0	0	0	0	0	0	0			FALSE	FALSE	FALSE	FALSE	FALSE	FALSE	FALSE	FALSE	FALSE	FALSE	FALSE	TRUE	FALSE	FALSE	FALSE	FALSE	FALSE	FALSE	FALSE	FALSE	FALSE	FALSE	FALSE	FALSE	FALSE	FALSE	FALSE	FALSE	FALSE	FALSE	FALSE	FALSE	FALSE	FALSE
2960	3125	78-95-5	78-95-5	TRUE		2-Propanone, 1-chloro-	0	0	0	0	0	0	0			FALSE	FALSE	FALSE	FALSE	FALSE	FALSE	FALSE	FALSE	FALSE	FALSE	FALSE	TRUE	FALSE	FALSE	FALSE	FALSE	FALSE	FALSE	FALSE	FALSE	FALSE	FALSE	FALSE	FALSE	FALSE	FALSE	FALSE	FALSE	FALSE	FALSE	FALSE	FALSE	FALSE	FALSE
2677	3136	79-00-5	79-00-5	TRUE	201-166-9	1,1,2-Trichloroethane	0	0	1	0	0	1	0	Restriction List		FALSE	FALSE	FALSE	FALSE	FALSE	FALSE	FALSE	FALSE	FALSE	FALSE	FALSE	FALSE	FALSE	FALSE	FALSE	FALSE	FALSE	FALSE	FALSE	FALSE	FALSE	FALSE	FALSE	FALSE	FALSE	FALSE	FALSE	FALSE	FALSE	FALSE	FALSE	FALSE	FALSE	FALSE
19	3137	79-01-6	79-01-6	TRUE	201-167-4	Trichloroethylene	1	0	0	1	1	1	1	Authorisation List, SVHC List, SVHC Intention		FALSE	FALSE	FALSE	FALSE	FALSE	FALSE	FALSE	FALSE	FALSE	FALSE	FALSE	FALSE	FALSE	FALSE	FALSE	FALSE	FALSE	FALSE	FALSE	FALSE	FALSE	FALSE	FALSE	FALSE	FALSE	FALSE	FALSE	FALSE	FALSE	FALSE	FALSE	FALSE	FALSE	FALSE
485	3138	79-06-1	79-06-1	TRUE	201-173-7	Acrylamide	0	0	1	1	1	1	1	SVHC List, Restriction List, SVHC Intention		FALSE	FALSE	FALSE	FALSE	FALSE	FALSE	FALSE	FALSE	FALSE	FALSE	FALSE	FALSE	FALSE	FALSE	FALSE	FALSE	FALSE	FALSE	FALSE	FALSE	FALSE	FALSE	FALSE	FALSE	FALSE	FALSE	FALSE	FALSE	FALSE	FALSE	FALSE	FALSE	FALSE	FALSE
3497	3139	79-09-4	79-09-4	TRUE		propionic acid … %	0	0	0	0	0	0	0			FALSE	FALSE	FALSE	FALSE	FALSE	FALSE	FALSE	FALSE	FALSE	FALSE	FALSE	FALSE	TRUE	FALSE	FALSE	FALSE	FALSE	FALSE	FALSE	FALSE	FALSE	FALSE	FALSE	FALSE	FALSE	FALSE	FALSE	FALSE	FALSE	FALSE	FALSE	FALSE	FALSE	FALSE
3042	3140	79-10-7	79-10-7	TRUE		Acrylic acid	0	0	0	0	0	0	0			FALSE	FALSE	FALSE	FALSE	FALSE	FALSE	FALSE	FALSE	FALSE	FALSE	FALSE	FALSE	TRUE	FALSE	FALSE	FALSE	FALSE	FALSE	FALSE	FALSE	FALSE	FALSE	TRUE	FALSE	FALSE	FALSE	FALSE	FALSE	FALSE	FALSE	FALSE	FALSE	FALSE	FALSE
7657	3141	79-20-9	79-20-9	TRUE		Methyl acetate	0	0	0	0	0	0	0			FALSE	FALSE	FALSE	FALSE	FALSE	FALSE	FALSE	FALSE	FALSE	FALSE	FALSE	TRUE	FALSE	FALSE	FALSE	FALSE	FALSE	FALSE	FALSE	FALSE	FALSE	FALSE	FALSE	FALSE	FALSE	FALSE	FALSE	FALSE	FALSE	FALSE	FALSE	FALSE	FALSE	FALSE
7634	3142	79-33-4	79-33-4	TRUE		Lactic acid (DL-, L-, D-)	0	0	0	0	0	0	0			FALSE	FALSE	FALSE	FALSE	FALSE	FALSE	FALSE	FALSE	FALSE	FALSE	FALSE	FALSE	FALSE	FALSE	FALSE	FALSE	FALSE	FALSE	FALSE	FALSE	FALSE	FALSE	FALSE	FALSE	FALSE	FALSE	FALSE	FALSE	FALSE	FALSE	FALSE	FALSE	FALSE	FALSE
2678	3143	79-34-5	79-34-5	TRUE	201-197-8	1,1,2,2-Tetrachloroethane	0	0	1	0	0	1	0	Restriction List		FALSE	FALSE	FALSE	FALSE	FALSE	FALSE	FALSE	FALSE	FALSE	FALSE	FALSE	FALSE	FALSE	TRUE	FALSE	FALSE	FALSE	FALSE	FALSE	FALSE	FALSE	FALSE	FALSE	FALSE	FALSE	FALSE	FALSE	FALSE	FALSE	FALSE	FALSE	FALSE	FALSE	FALSE
3868	3144	79-44-7	79-44-7	TRUE		dimethylcarbamoyl chloride	0	0	0	0	0	0	0			FALSE	FALSE	FALSE	FALSE	FALSE	FALSE	FALSE	FALSE	FALSE	FALSE	FALSE	FALSE	FALSE	TRUE	FALSE	FALSE	FALSE	FALSE	FALSE	FALSE	FALSE	FALSE	FALSE	FALSE	FALSE	FALSE	FALSE	FALSE	FALSE	FALSE	FALSE	FALSE	FALSE	FALSE
3696	3145	79-46-9	79-46-9	TRUE		Propane, 2-nitro-	0	0	0	0	0	0	0			FALSE	FALSE	FALSE	FALSE	FALSE	FALSE	FALSE	FALSE	FALSE	FALSE	FALSE	FALSE	TRUE	FALSE	FALSE	FALSE	FALSE	FALSE	FALSE	FALSE	FALSE	FALSE	FALSE	FALSE	FALSE	FALSE	FALSE	FALSE	FALSE	FALSE	FALSE	FALSE	FALSE	FALSE
5666	3146	79-77-6	79-77-6	TRUE		Ionone	0	0	0	0	0	0	0			FALSE	FALSE	FALSE	FALSE	FALSE	FALSE	FALSE	FALSE	FALSE	FALSE	FALSE	FALSE	FALSE	FALSE	FALSE	FALSE	FALSE	FALSE	FALSE	FALSE	FALSE	FALSE	TRUE	FALSE	FALSE	FALSE	FALSE	FALSE	FALSE	FALSE	FALSE	FALSE	FALSE	FALSE
5549	3147	79-92-5	79-92-5	TRUE		Camphene (mixed optical isomers)	0	0	0	0	0	0	0			FALSE	FALSE	FALSE	FALSE	FALSE	FALSE	FALSE	FALSE	FALSE	FALSE	FALSE	FALSE	FALSE	FALSE	FALSE	FALSE	FALSE	FALSE	FALSE	FALSE	FALSE	FALSE	FALSE	FALSE	FALSE	FALSE	FALSE	FALSE	FALSE	FALSE	FALSE	FALSE	FALSE	FALSE
167	3148	79-94-7	79-94-7	TRUE	201-236-9	2,2',6,6'-tetrabromo-4,4'-isopropylidenediphenol	0	0	0	1	1	1	1	SVHC List, SVHC Intention	201-236-9	FALSE	FALSE	FALSE	FALSE	FALSE	FALSE	FALSE	FALSE	FALSE	FALSE	FALSE	FALSE	FALSE	FALSE	FALSE	FALSE	FALSE	FALSE	FALSE	FALSE	FALSE	FALSE	FALSE	FALSE	FALSE	FALSE	FALSE	FALSE	FALSE	FALSE	FALSE	FALSE	FALSE	FALSE
5237	3150	791-28-6	791-28-6	TRUE		Triphenylphosphine oxide	0	0	0	0	0	0	0			FALSE	FALSE	FALSE	FALSE	FALSE	FALSE	FALSE	FALSE	FALSE	FALSE	FALSE	FALSE	FALSE	FALSE	FALSE	FALSE	FALSE	FALSE	FALSE	FALSE	FALSE	FALSE	FALSE	FALSE	FALSE	FALSE	FALSE	FALSE	FALSE	FALSE	FALSE	FALSE	FALSE	FALSE
351	3154	80-05-7	80-05-7	TRUE	201-245-8	4,4'-isopropylidenediphenol	0	1	1	1	1	1	1	SVHC List, Restriction List, SVHC Intention, Restriction Intention		FALSE	FALSE	FALSE	FALSE	FALSE	FALSE	FALSE	FALSE	FALSE	FALSE	FALSE	FALSE	FALSE	FALSE	FALSE	FALSE	FALSE	FALSE	FALSE	FALSE	FALSE	FALSE	FALSE	FALSE	FALSE	FALSE	FALSE	FALSE	FALSE	FALSE	FALSE	FALSE	FALSE	FALSE
152	3155	80-07-9	80-07-9	TRUE	201-247-9	Bis(4-chlorophenyl) sulphone	0	0	0	1	1	1	1	SVHC List, SVHC Intention	201-247-9
153	3155	80-07-9	80-07-9	TRUE	201-247-9	Bis(4-chlorophenyl) sulphone	0	0	0	1	1	1	1	SVHC List, SVHC Intention	201-247-9
4694	3156	80-08-0	80-08-0	TRUE		dapsone; 4,4'-diamino diphenyl sulfone	0	0	0	0	0	0	0			FALSE	FALSE	FALSE	FALSE	FALSE	FALSE	FALSE	FALSE	FALSE	FALSE	FALSE	FALSE	FALSE	FALSE	FALSE	FALSE	FALSE	FALSE	FALSE	FALSE	FALSE	FALSE	FALSE	FALSE	FALSE	FALSE	FALSE	FALSE	FALSE	FALSE	FALSE	FALSE	FALSE	FALSE
166	3157	80-09-1	80-09-1	TRUE	201-250-5	4,4'-sulphonyldiphenol	0	0	0	1	1	1	1	SVHC List, SVHC Intention
320	3160	80-46-6	80-46-6	TRUE	201-280-9	p-(1,1-dimethylpropyl)phenol	0	0	0	1	1	1	1	SVHC List, SVHC Intention
204	3161	80-54-6	80-54-6	TRUE	201-289-8	2-(4-tert-butylbenzyl)propionaldehyde	0	0	0	1	1	1	1	SVHC List, SVHC Intention	201-289-8	FALSE	FALSE	FALSE	FALSE	FALSE	FALSE	FALSE	FALSE	FALSE	FALSE	FALSE	FALSE	FALSE	FALSE	FALSE	FALSE	FALSE	FALSE	FALSE	FALSE	FALSE	FALSE	FALSE	FALSE	FALSE	FALSE	FALSE	FALSE	FALSE	FALSE	FALSE	FALSE	FALSE	FALSE
5368	3162	80-56-8	80-56-8	TRUE		2,6,6-Trimethylbicyclo[3.1.1]hept-2-ene (alpha-Pinene)	0	0	0	0	0	0	0			FALSE	FALSE	FALSE	FALSE	FALSE	FALSE	FALSE	FALSE	FALSE	FALSE	FALSE	FALSE	TRUE	FALSE	FALSE	FALSE	FALSE	FALSE	FALSE	FALSE	FALSE	FALSE	FALSE	FALSE	FALSE	FALSE	FALSE	FALSE	FALSE	FALSE	FALSE	FALSE	FALSE	FALSE
3957	3163	80-62-6	80-62-6	TRUE		methyl methacrylate	0	0	0	0	0	0	0			FALSE	FALSE	FALSE	FALSE	FALSE	FALSE	FALSE	FALSE	FALSE	FALSE	FALSE	TRUE	FALSE	FALSE	FALSE	FALSE	FALSE	FALSE	FALSE	FALSE	FALSE	FALSE	FALSE	FALSE	FALSE	FALSE	FALSE	FALSE	FALSE	FALSE	FALSE	FALSE	FALSE	FALSE
3884	3167	8012-95-1	8012-95-1	TRUE		Distillates (petroleum), solvent-refined heavy paraffinic; Distillates (petroleum), solvent-refined light naphthenic; Lubricating oils (petroleum), C15-30, hydrotreated neutral oil-based; Lubricating oils (petroleum), C20-50, hydrotreated neutral oil-base	0	0	0	0	0	0	0			FALSE	FALSE	FALSE	FALSE	FALSE	FALSE	FALSE	FALSE	FALSE	FALSE	FALSE	FALSE	FALSE	FALSE	FALSE	FALSE	FALSE	FALSE	FALSE	FALSE	FALSE	FALSE	FALSE	FALSE	FALSE	FALSE	FALSE	FALSE	FALSE	FALSE	FALSE	FALSE	FALSE	FALSE
5384	3174	80844-07-1	80844-07-1	TRUE		etofenprox (ISO)	0	0	0	0	0	0	0			FALSE	FALSE	FALSE	FALSE	FALSE	FALSE	FALSE	FALSE	FALSE	FALSE	FALSE	FALSE	FALSE	FALSE	FALSE	FALSE	FALSE	FALSE	FALSE	FALSE	FALSE	FALSE	FALSE	FALSE	FALSE	FALSE	FALSE	FALSE	FALSE	FALSE	FALSE	FALSE	FALSE	FALSE
2929	3183	818-61-1	818-61-1	TRUE		2-hydroxyethyl acrylate	0	0	0	0	0	0	0			FALSE	FALSE	FALSE	FALSE	FALSE	FALSE	FALSE	FALSE	FALSE	FALSE	FALSE	FALSE	FALSE	FALSE	FALSE	FALSE	FALSE	FALSE	FALSE	FALSE	FALSE	FALSE	FALSE	FALSE	FALSE	FALSE	FALSE	FALSE	FALSE	FALSE	FALSE	FALSE	FALSE	FALSE
1313	3190	822-06-0	822-06-0	TRUE	212-485-8	Hexamethylene diisocyanate	0	1	1	0	0	1	1	Restriction List, Restriction Intention		FALSE	FALSE	FALSE	FALSE	FALSE	FALSE	FALSE	FALSE	FALSE	FALSE	FALSE	FALSE	FALSE	FALSE	FALSE	FALSE	FALSE	FALSE	FALSE	FALSE	FALSE	FALSE	FALSE	FALSE	FALSE	FALSE	FALSE	FALSE	FALSE	FALSE	FALSE	FALSE	FALSE	FALSE
2943	3194	823-40-5	823-40-5	TRUE		2-methyl-m-phenylene diamine	0	0	0	0	0	0	0			FALSE	FALSE	FALSE	FALSE	FALSE	FALSE	FALSE	FALSE	FALSE	FALSE	FALSE	FALSE	FALSE	FALSE	FALSE	FALSE	FALSE	FALSE	FALSE	FALSE	FALSE	FALSE	FALSE	FALSE	FALSE	FALSE	FALSE	FALSE	FALSE	FALSE	FALSE	FALSE	FALSE	FALSE
4268	3201	826-36-8	826-36-8	TRUE		2,2,6,6-Tetramethylpiperidin-4-one	0	0	0	0	0	0	0			FALSE	FALSE	FALSE	FALSE	FALSE	FALSE	FALSE	FALSE	FALSE	FALSE	FALSE	FALSE	FALSE	FALSE	FALSE	FALSE	FALSE	FALSE	FALSE	FALSE	FALSE	FALSE	FALSE	FALSE	FALSE	FALSE	FALSE	FALSE	FALSE	FALSE	FALSE	FALSE	FALSE	FALSE
2936	3203	82657-04-3	82657-04-3	TRUE		bifenthrin (ISO)	0	0	0	0	0	0	0			FALSE	FALSE	FALSE	FALSE	FALSE	FALSE	FALSE	FALSE	FALSE	FALSE	FALSE	FALSE	FALSE	FALSE	FALSE	FALSE	FALSE	FALSE	FALSE	FALSE	FALSE	FALSE	FALSE	FALSE	FALSE	FALSE	FALSE	FALSE	FALSE	FALSE	FALSE	FALSE	FALSE	FALSE
1108	3208	83-32-9	83-32-9	TRUE	201-469-6	Acenaphthene	0	1	0	0	0	0	1	Restriction Intention		FALSE	FALSE	FALSE	FALSE	FALSE	FALSE	FALSE	FALSE	FALSE	FALSE	FALSE	FALSE	FALSE	FALSE	FALSE	FALSE	FALSE	FALSE	FALSE	FALSE	FALSE	FALSE	FALSE	FALSE	FALSE	FALSE	FALSE	FALSE	FALSE	FALSE	FALSE	FALSE	FALSE	FALSE
8145	3222	83834-59-7	83834-59-7	TRUE		2-Ethylhexyl trans-4-methoxycinnamate (OMC)	0	0	0	0	0	0	0
3621	3225	84-15-1	84-15-1	TRUE		1,1':2',1''-Terphenyl	0	0	0	0	0	0	0			FALSE	FALSE	FALSE	FALSE	FALSE	FALSE	FALSE	FALSE	FALSE	FALSE	FALSE	FALSE	FALSE	FALSE	FALSE	FALSE	FALSE	FALSE	FALSE	FALSE	FALSE	FALSE	FALSE	FALSE	FALSE	FALSE	FALSE	FALSE	FALSE	FALSE	FALSE	FALSE	FALSE	FALSE
265	3228	84-61-7	84-61-7	TRUE	201-545-9	Dicyclohexyl phthalate	0	0	0	1	1	1	1	SVHC List, SVHC Intention		FALSE	FALSE	FALSE	FALSE	FALSE	FALSE	FALSE	FALSE	FALSE	FALSE	FALSE	FALSE	FALSE	FALSE	FALSE	FALSE	FALSE	FALSE	FALSE	FALSE	FALSE	FALSE	FALSE	FALSE	FALSE	FALSE	FALSE	FALSE	FALSE	FALSE	FALSE	FALSE	FALSE	FALSE
5493	3232	84-65-1	84-65-1	TRUE		9,10-Anthraquinone	0	0	0	0	0	0	0			FALSE	FALSE	FALSE	FALSE	FALSE	FALSE	FALSE	FALSE	FALSE	FALSE	FALSE	FALSE	FALSE	FALSE	FALSE	FALSE	FALSE	FALSE	FALSE	FALSE	FALSE	FALSE	FALSE	FALSE	FALSE	FALSE	FALSE	FALSE	FALSE	FALSE	FALSE	FALSE	FALSE	FALSE
5592	3233	84-66-2	84-66-2	TRUE		Diethylphthalate	0	0	0	0	0	0	0			FALSE	FALSE	FALSE	FALSE	FALSE	FALSE	FALSE	FALSE	FALSE	FALSE	FALSE	FALSE	FALSE	FALSE	FALSE	FALSE	FALSE	FALSE	FALSE	FALSE	FALSE	FALSE	FALSE	FALSE	FALSE	FALSE	FALSE	FALSE	FALSE	FALSE	FALSE	FALSE	FALSE	FALSE
11	3234	84-69-5	84-69-5	TRUE	201-553-2	Diisobutyl phthalate	1	1	1	1	1	1	1	Authorisation List, SVHC List, Restriction List, SVHC Intention, Restriction Intention		FALSE	FALSE	FALSE	FALSE	FALSE	FALSE	FALSE	FALSE	FALSE	FALSE	FALSE	FALSE	FALSE	FALSE	FALSE	FALSE	FALSE	FALSE	FALSE	FALSE	FALSE	FALSE	FALSE	FALSE	FALSE	FALSE	FALSE	FALSE	FALSE	FALSE	FALSE	FALSE	FALSE	FALSE
10	3236	84-74-2	84-74-2	TRUE	201-557-4	Dibutyl phthalate	1	1	1	1	1	1	1	Authorisation List, SVHC List, Restriction List, SVHC Intention, Restriction Intention	201-557-4	FALSE	FALSE	FALSE	FALSE	FALSE	FALSE	FALSE	FALSE	FALSE	FALSE	FALSE	FALSE	FALSE	FALSE	FALSE	FALSE	FALSE	FALSE	FALSE	FALSE	FALSE	FALSE	FALSE	FALSE	FALSE	FALSE	FALSE	FALSE	FALSE	FALSE	FALSE	FALSE	FALSE	FALSE
107	3237	84-75-3	84-75-3	TRUE	201-559-5	Dihexyl phthalate	1	0	0	1	1	1	1	Authorisation List, SVHC List, SVHC Intention		FALSE	FALSE	FALSE	FALSE	FALSE	FALSE	FALSE	FALSE	FALSE	FALSE	FALSE	FALSE	FALSE	FALSE	FALSE	FALSE	FALSE	FALSE	FALSE	FALSE	FALSE	FALSE	FALSE	FALSE	FALSE	FALSE	FALSE	FALSE	FALSE	FALSE	FALSE	FALSE	FALSE	FALSE
6238	3241	842-07-9	842-07-9	TRUE		C.I. Solvent Yellow 14; 1-phenylazo-2-naphthol	0	0	0	0	0	0	0			FALSE	FALSE	FALSE	FALSE	FALSE	FALSE	FALSE	FALSE	FALSE	FALSE	FALSE	FALSE	FALSE	FALSE	FALSE	FALSE	FALSE	FALSE	FALSE	FALSE	FALSE	FALSE	FALSE	FALSE	FALSE	FALSE	FALSE	FALSE	FALSE	FALSE	FALSE	FALSE	FALSE	FALSE
5298	3242	843-55-0	843-55-0	TRUE		1,1-Bis(4-hydroxyphenyl)cyclohexane	0	0	0	0	0	0	0			FALSE	FALSE	FALSE	FALSE	FALSE	FALSE	FALSE	FALSE	FALSE	FALSE	FALSE	FALSE	FALSE	FALSE	FALSE	FALSE	FALSE	FALSE	FALSE	FALSE	FALSE	FALSE	FALSE	FALSE	FALSE	FALSE	FALSE	FALSE	FALSE	FALSE	FALSE	FALSE	FALSE	FALSE
425	3245	84852-15-3	84852-15-3	TRUE	284-325-5	Phenol, 4-nonyl-, branched	0	0	0	1	1	1	1	SVHC List, SVHC Intention	284-325-5	FALSE	FALSE	FALSE	FALSE	FALSE	FALSE	FALSE	FALSE	FALSE	FALSE	FALSE	FALSE	FALSE	FALSE	FALSE	FALSE	FALSE	FALSE	FALSE	FALSE	FALSE	FALSE	FALSE	FALSE	FALSE	FALSE	FALSE	FALSE	FALSE	FALSE	FALSE	FALSE	FALSE	FALSE
8246	3246	84852-53-9	84852-53-9	TRUE		1,1'-(ethane-1,2-diyl)bis[pentabromobenzene]	0	0	0	0	0	0	0		284-366-9
253	3249	85-01-8	85-01-8	TRUE	201-581-5	Phenanthrene	0	1	0	1	1	1	1	SVHC List, SVHC Intention, Restriction Intention		FALSE	FALSE	FALSE	FALSE	FALSE	FALSE	FALSE	FALSE	FALSE	FALSE	FALSE	FALSE	FALSE	FALSE	FALSE	FALSE	FALSE	FALSE	FALSE	FALSE	FALSE	FALSE	FALSE	FALSE	FALSE	FALSE	FALSE	FALSE	FALSE	FALSE	FALSE	FALSE	FALSE	FALSE
5023	3252	85-44-9	85-44-9	TRUE		Phthalic anhydride	0	0	0	0	0	0	0			FALSE	FALSE	FALSE	FALSE	FALSE	FALSE	FALSE	FALSE	FALSE	FALSE	FALSE	FALSE	FALSE	FALSE	FALSE	FALSE	FALSE	FALSE	FALSE	FALSE	FALSE	FALSE	FALSE	FALSE	FALSE	FALSE	FALSE	FALSE	FALSE	FALSE	FALSE	FALSE	FALSE	FALSE
9	3253	85-68-7	85-68-7	TRUE	201-622-7	Benzyl butyl phthalate	1	1	1	1	1	1	1	Authorisation List, SVHC List, Restriction List, SVHC Intention, Restriction Intention		FALSE	FALSE	FALSE	FALSE	FALSE	FALSE	FALSE	FALSE	FALSE	FALSE	FALSE	FALSE	FALSE	FALSE	FALSE	FALSE	FALSE	FALSE	FALSE	FALSE	FALSE	FALSE	FALSE	FALSE	FALSE	FALSE	FALSE	FALSE	FALSE	FALSE	FALSE	FALSE	FALSE	FALSE
495	3261	85535-84-8	85535-84-8	TRUE	287-476-5	Alkanes, C10-13, chloro	0	0	0	1	1	1	1	SVHC List, SVHC Intention		FALSE	FALSE	FALSE	FALSE	FALSE	FALSE	FALSE	FALSE	FALSE	FALSE	FALSE	FALSE	FALSE	FALSE	FALSE	FALSE	FALSE	FALSE	FALSE	FALSE	FALSE	FALSE	FALSE	FALSE	FALSE	FALSE	FALSE	FALSE	FALSE	FALSE	FALSE	FALSE	FALSE	FALSE
198	3262	85535-85-9	85535-85-9	TRUE	287-477-0	Alkanes, C14-17, chloro	0	1	0	1	1	1	1	SVHC List, SVHC Intention, Restriction Intention	287-477-0	FALSE	FALSE	FALSE	FALSE	FALSE	FALSE	FALSE	FALSE	FALSE	FALSE	FALSE	FALSE	FALSE	FALSE	FALSE	FALSE	FALSE	FALSE	FALSE	FALSE	FALSE	FALSE	FALSE	FALSE	FALSE	FALSE	FALSE	FALSE	FALSE	FALSE	FALSE	FALSE	FALSE	FALSE
1109	3266	86-73-7	86-73-7	TRUE	201-695-5	Fluorene	0	1	0	0	0	0	1	Restriction Intention		FALSE	FALSE	FALSE	FALSE	FALSE	FALSE	FALSE	FALSE	FALSE	FALSE	FALSE	FALSE	FALSE	FALSE	FALSE	FALSE	FALSE	FALSE	FALSE	FALSE	FALSE	FALSE	FALSE	FALSE	FALSE	FALSE	FALSE	FALSE	FALSE	FALSE	FALSE	FALSE	FALSE	FALSE
7500	3273	868-77-9	868-77-9	TRUE		2-hydroxyethyl methacrylate	0	0	0	0	0	0	0			FALSE	FALSE	FALSE	FALSE	FALSE	FALSE	FALSE	FALSE	FALSE	FALSE	FALSE	FALSE	FALSE	FALSE	FALSE	FALSE	FALSE	FALSE	FALSE	FALSE	FALSE	FALSE	FALSE	FALSE	FALSE	FALSE	FALSE	FALSE	FALSE	FALSE	FALSE	FALSE	FALSE	FALSE
2735	3277	87-61-6	87-61-6	TRUE	201-757-1	1,2,3-trichlorobenzene	0	0	0	1	0	0	1	SVHC Intention		FALSE	FALSE	FALSE	FALSE	FALSE	FALSE	FALSE	FALSE	FALSE	FALSE	FALSE	FALSE	FALSE	FALSE	FALSE	FALSE	FALSE	FALSE	FALSE	FALSE	FALSE	FALSE	FALSE	FALSE	FALSE	FALSE	FALSE	FALSE	FALSE	FALSE	FALSE	FALSE	FALSE	FALSE
2871	3278	87-62-7	87-62-7	TRUE		2,6-xylidine; 2,6-dimethylaniline	0	0	0	0	0	0	0			FALSE	FALSE	FALSE	FALSE	FALSE	FALSE	FALSE	FALSE	FALSE	FALSE	FALSE	FALSE	FALSE	TRUE	FALSE	FALSE	FALSE	FALSE	FALSE	FALSE	FALSE	FALSE	FALSE	FALSE	FALSE	FALSE	FALSE	FALSE	FALSE	FALSE	FALSE	FALSE	FALSE	FALSE
3101	3279	87-68-3	87-68-3	TRUE		Butadiene, hexachloro-	0	0	0	0	0	0	0			FALSE	FALSE	FALSE	FALSE	FALSE	FALSE	FALSE	FALSE	FALSE	FALSE	FALSE	FALSE	FALSE	FALSE	FALSE	FALSE	FALSE	FALSE	FALSE	FALSE	FALSE	FALSE	FALSE	FALSE	FALSE	FALSE	FALSE	FALSE	FALSE	FALSE	FALSE	FALSE	FALSE	FALSE
3459	3282	87-86-5	87-86-5	TRUE		Pentachlorophenol	0	0	0	0	0	0	0			FALSE	FALSE	FALSE	FALSE	FALSE	FALSE	FALSE	FALSE	FALSE	FALSE	FALSE	FALSE	FALSE	FALSE	FALSE	FALSE	FALSE	FALSE	FALSE	FALSE	FALSE	FALSE	FALSE	FALSE	FALSE	FALSE	FALSE	FALSE	FALSE	FALSE	FALSE	FALSE	FALSE	FALSE
470	3285	872-50-4	872-50-4	TRUE	212-828-1	1-methyl-2-pyrrolidone	0	1	1	1	1	1	1	SVHC List, Restriction List, SVHC Intention, Restriction Intention		FALSE	FALSE	FALSE	FALSE	FALSE	FALSE	FALSE	FALSE	FALSE	FALSE	FALSE	FALSE	FALSE	TRUE	FALSE	FALSE	FALSE	FALSE	FALSE	FALSE	FALSE	FALSE	FALSE	FALSE	FALSE	FALSE	FALSE	FALSE	FALSE	FALSE	FALSE	FALSE	FALSE	FALSE
2809	3298	88-12-0	88-12-0	TRUE		N-Vinyl-2-pyrrolidone	0	0	0	0	0	0	0			FALSE	FALSE	FALSE	FALSE	FALSE	FALSE	FALSE	FALSE	FALSE	FALSE	FALSE	FALSE	FALSE	FALSE	FALSE	FALSE	FALSE	FALSE	FALSE	FALSE	FALSE	FALSE	FALSE	FALSE	FALSE	FALSE	FALSE	FALSE	FALSE	FALSE	FALSE	FALSE	FALSE	FALSE
2965	3299	88-18-6	88-18-6	TRUE		2-tert-Butylphenol	0	0	0	0	0	0	0			FALSE	FALSE	FALSE	FALSE	FALSE	FALSE	FALSE	FALSE	FALSE	FALSE	FALSE	FALSE	FALSE	TRUE	FALSE	FALSE	FALSE	FALSE	FALSE	FALSE	FALSE	FALSE	FALSE	FALSE	FALSE	FALSE	FALSE	FALSE	FALSE	FALSE	FALSE	FALSE	FALSE	FALSE
2964	3306	88-60-8	88-60-8	TRUE		2-tert-Butyl-5-methylphenol	0	0	0	0	0	0	0			FALSE	FALSE	FALSE	FALSE	FALSE	FALSE	FALSE	FALSE	FALSE	FALSE	FALSE	FALSE	FALSE	FALSE	FALSE	FALSE	FALSE	FALSE	FALSE	FALSE	FALSE	FALSE	FALSE	FALSE	FALSE	FALSE	FALSE	FALSE	FALSE	FALSE	FALSE	FALSE	FALSE	FALSE
4392	3308	88-72-2	88-72-2	TRUE		2-Nitrotoluene	0	0	0	0	0	0	0			FALSE	FALSE	FALSE	FALSE	FALSE	FALSE	FALSE	FALSE	FALSE	FALSE	FALSE	FALSE	FALSE	FALSE	FALSE	FALSE	FALSE	FALSE	FALSE	FALSE	FALSE	FALSE	FALSE	FALSE	FALSE	FALSE	FALSE	FALSE	FALSE	FALSE	FALSE	FALSE	FALSE	FALSE
4747	3312	882-33-7	882-33-7	TRUE		Diphenyldisulfane	0	0	0	0	0	0	0			FALSE	FALSE	FALSE	FALSE	FALSE	FALSE	FALSE	FALSE	FALSE	FALSE	FALSE	FALSE	FALSE	FALSE	FALSE	FALSE	FALSE	FALSE	FALSE	FALSE	FALSE	FALSE	FALSE	FALSE	FALSE	FALSE	FALSE	FALSE	FALSE	FALSE	FALSE	FALSE	FALSE	FALSE
4396	3323	89-72-5	89-72-5	TRUE		o-sec-Butylphenol	0	0	0	0	0	0	0			FALSE	FALSE	FALSE	FALSE	FALSE	FALSE	FALSE	FALSE	FALSE	FALSE	FALSE	FALSE	FALSE	FALSE	FALSE	FALSE	FALSE	FALSE	FALSE	FALSE	FALSE	FALSE	FALSE	FALSE	FALSE	FALSE	FALSE	FALSE	FALSE	FALSE	FALSE	FALSE	FALSE	FALSE
5202	3326	89-83-8	89-83-8	TRUE		thymol	0	0	0	0	0	0	0			FALSE	FALSE	FALSE	FALSE	FALSE	FALSE	FALSE	FALSE	FALSE	FALSE	FALSE	FALSE	FALSE	FALSE	FALSE	FALSE	FALSE	FALSE	FALSE	FALSE	FALSE	FALSE	FALSE	FALSE	FALSE	FALSE	FALSE	FALSE	FALSE	FALSE	FALSE	FALSE	FALSE	FALSE
466	3335	90-04-0	90-04-0	TRUE	201-963-1	o-anisidine	0	0	0	1	1	1	1	SVHC List, SVHC Intention		FALSE	FALSE	FALSE	FALSE	FALSE	FALSE	FALSE	FALSE	FALSE	FALSE	FALSE	FALSE	FALSE	FALSE	FALSE	FALSE	FALSE	FALSE	FALSE	FALSE	FALSE	FALSE	FALSE	FALSE	FALSE	FALSE	FALSE	FALSE	FALSE	FALSE	FALSE	FALSE	FALSE	FALSE
3688	3336	90-05-1	90-05-1	TRUE		guaiacol	0	0	0	0	0	0	0			FALSE	FALSE	FALSE	FALSE	FALSE	FALSE	FALSE	FALSE	FALSE	FALSE	FALSE	FALSE	FALSE	FALSE	FALSE	FALSE	FALSE	FALSE	FALSE	FALSE	FALSE	FALSE	FALSE	FALSE	FALSE	FALSE	FALSE	FALSE	FALSE	FALSE	FALSE	FALSE	FALSE	FALSE
4253	3337	90-12-0	90-12-0	TRUE		1-methylnaphthalene	0	0	0	0	0	0	0			FALSE	FALSE	FALSE	FALSE	FALSE	FALSE	FALSE	FALSE	FALSE	FALSE	FALSE	FALSE	FALSE	TRUE	FALSE	FALSE	FALSE	FALSE	FALSE	FALSE	FALSE	FALSE	FALSE	FALSE	FALSE	FALSE	FALSE	FALSE	FALSE	FALSE	FALSE	FALSE	FALSE	FALSE
2803	3338	90-15-3	90-15-3	TRUE		1-naphtol	0	0	0	0	0	0	0			FALSE	FALSE	FALSE	FALSE	FALSE	FALSE	FALSE	FALSE	FALSE	FALSE	FALSE	FALSE	FALSE	FALSE	FALSE	FALSE	FALSE	FALSE	FALSE	FALSE	FALSE	FALSE	FALSE	FALSE	FALSE	FALSE	FALSE	FALSE	FALSE	FALSE	FALSE	FALSE	FALSE	FALSE
5421	3342	90-43-7	90-43-7	TRUE		biphenyl-2-ol; 2-hydroxybiphenyl; 2-phenylphenol (ISO)	0	0	0	0	0	0	0			FALSE	FALSE	FALSE	FALSE	FALSE	FALSE	FALSE	FALSE	FALSE	FALSE	FALSE	FALSE	FALSE	FALSE	FALSE	FALSE	FALSE	FALSE	FALSE	FALSE	FALSE	FALSE	FALSE	FALSE	FALSE	FALSE	FALSE	FALSE	FALSE	FALSE	FALSE	FALSE	FALSE	FALSE
1306	3349	91-08-7	91-08-7	TRUE	202-039-0	2-methyl-m-phenylene diisocyanate	0	1	1	0	0	1	1	Restriction List, Restriction Intention		FALSE	FALSE	FALSE	FALSE	FALSE	FALSE	FALSE	FALSE	FALSE	FALSE	FALSE	FALSE	FALSE	FALSE	FALSE	FALSE	FALSE	FALSE	FALSE	FALSE	FALSE	FALSE	FALSE	FALSE	FALSE	FALSE	FALSE	FALSE	FALSE	FALSE	FALSE	FALSE	FALSE	FALSE
3844	3350	91-17-8	91-17-8	TRUE		Decahydronaphthalene	0	0	0	0	0	0	0		202-046-9	FALSE	FALSE	FALSE	FALSE	FALSE	FALSE	FALSE	FALSE	FALSE	FALSE	FALSE	FALSE	TRUE	FALSE	FALSE	FALSE	FALSE	FALSE	FALSE	FALSE	FALSE	FALSE	FALSE	FALSE	FALSE	FALSE	FALSE	FALSE	FALSE	FALSE	FALSE	FALSE	FALSE	FALSE
1110	3351	91-20-3	91-20-3	TRUE	202-049-5	Naphthalene	0	1	0	0	0	0	1	Restriction Intention		FALSE	FALSE	FALSE	FALSE	FALSE	FALSE	FALSE	FALSE	FALSE	FALSE	FALSE	FALSE	FALSE	FALSE	FALSE	TRUE	FALSE	FALSE	FALSE	FALSE	FALSE	FALSE	FALSE	FALSE	FALSE	FALSE	FALSE	FALSE	FALSE	FALSE	FALSE	FALSE	FALSE	FALSE
3506	3352	91-22-5	91-22-5	TRUE		Quinoline	0	0	0	0	0	0	0			FALSE	FALSE	FALSE	FALSE	FALSE	FALSE	FALSE	FALSE	FALSE	FALSE	FALSE	FALSE	FALSE	FALSE	FALSE	FALSE	FALSE	FALSE	FALSE	FALSE	FALSE	FALSE	FALSE	FALSE	FALSE	FALSE	FALSE	FALSE	FALSE	FALSE	FALSE	FALSE	FALSE	FALSE
4386	3354	91-57-6	91-57-6	TRUE		2-Methylnaphthalene	0	0	0	0	0	0	0			FALSE	FALSE	FALSE	FALSE	FALSE	FALSE	FALSE	FALSE	FALSE	FALSE	FALSE	FALSE	FALSE	FALSE	FALSE	FALSE	FALSE	FALSE	FALSE	FALSE	FALSE	FALSE	FALSE	FALSE	FALSE	FALSE	FALSE	FALSE	FALSE	FALSE	FALSE	FALSE	FALSE	FALSE
1831	3355	91-59-8	91-59-8	TRUE	202-080-4	2-naphthylamine	0	0	1	0	0	1	0	Restriction List		FALSE	FALSE	FALSE	FALSE	FALSE	FALSE	FALSE	FALSE	FALSE	FALSE	FALSE	FALSE	FALSE	FALSE	FALSE	FALSE	FALSE	FALSE	FALSE	FALSE	FALSE	FALSE	FALSE	FALSE	FALSE	FALSE	FALSE	FALSE	FALSE	FALSE	FALSE	FALSE	FALSE	FALSE
4677	3357	91-64-5	91-64-5	TRUE		Coumarin	0	0	0	0	0	0	0			FALSE	FALSE	FALSE	FALSE	FALSE	FALSE	FALSE	FALSE	FALSE	FALSE	FALSE	FALSE	FALSE	FALSE	FALSE	FALSE	FALSE	FALSE	FALSE	FALSE	FALSE	FALSE	FALSE	FALSE	FALSE	FALSE	FALSE	FALSE	FALSE	FALSE	FALSE	FALSE	FALSE	FALSE
3740	3359	91-76-9	91-76-9	TRUE		6-phenyl-1,3,5-triazine-2,4-diyldiamine	0	0	0	0	0	0	0			FALSE	FALSE	FALSE	FALSE	FALSE	FALSE	FALSE	FALSE	FALSE	FALSE	FALSE	FALSE	FALSE	FALSE	FALSE	FALSE	FALSE	FALSE	FALSE	FALSE	FALSE	FALSE	FALSE	FALSE	FALSE	FALSE	FALSE	FALSE	FALSE	FALSE	FALSE	FALSE	FALSE	FALSE
3084	3368	92-52-4	92-52-4	TRUE		Biphenyl	0	0	0	0	0	0	0		202-163-5	FALSE	FALSE	FALSE	FALSE	FALSE	FALSE	FALSE	FALSE	FALSE	FALSE	FALSE	FALSE	FALSE	FALSE	FALSE	FALSE	FALSE	FALSE	FALSE	FALSE	FALSE	FALSE	FALSE	FALSE	FALSE	FALSE	FALSE	FALSE	FALSE	FALSE	FALSE	FALSE	FALSE	FALSE
418	3369	92-67-1	92-67-1	TRUE	202-177-1	Biphenyl-4-ylamine	0	0	1	1	1	1	1	SVHC List, Restriction List, SVHC Intention		FALSE	FALSE	FALSE	FALSE	FALSE	FALSE	FALSE	FALSE	FALSE	FALSE	FALSE	FALSE	FALSE	FALSE	FALSE	FALSE	FALSE	FALSE	FALSE	FALSE	FALSE	FALSE	FALSE	FALSE	FALSE	FALSE	FALSE	FALSE	FALSE	FALSE	FALSE	FALSE	FALSE	FALSE
1811	3370	92-86-4	92-86-4	TRUE	202-198-6	4,4'-dibromobiphenyl	0	0	1	0	0	1	0	Restriction List
4474	3383	93-15-2	93-15-2	TRUE		4-Allyl-1,2-dimethoxybenzene	0	0	0	0	0	0	0			FALSE	FALSE	FALSE	FALSE	FALSE	FALSE	FALSE	FALSE	FALSE	FALSE	FALSE	FALSE	FALSE	FALSE	FALSE	FALSE	FALSE	FALSE	FALSE	FALSE	FALSE	FALSE	FALSE	FALSE	FALSE	FALSE	FALSE	FALSE	FALSE	FALSE	FALSE	FALSE	FALSE	FALSE
7475	3387	93-55-0	93-55-0	TRUE		1-Phenylpropan-1-one	0	0	0	0	0	0	0			FALSE	FALSE	FALSE	FALSE	FALSE	FALSE	FALSE	FALSE	FALSE	FALSE	FALSE	FALSE	FALSE	TRUE	FALSE	FALSE	FALSE	FALSE	FALSE	FALSE	FALSE	FALSE	FALSE	FALSE	FALSE	FALSE	FALSE	FALSE	FALSE	FALSE	FALSE	FALSE	FALSE	FALSE
8116	3411	94-13-3	94-13-3	TRUE		Propyl 4-hydroxybenzoate; Propylparaben	0	0	0	0	0	0	0
218	3413	94-26-8	94-26-8	TRUE	202-318-7	butyl 4-hydroxybenzoate	0	0	0	1	1	1	1	SVHC List, SVHC Intention
4512	3417	94-59-7	94-59-7	TRUE		Safrole	0	0	0	0	0	0	0			FALSE	FALSE	FALSE	FALSE	FALSE	FALSE	FALSE	FALSE	FALSE	FALSE	FALSE	FALSE	FALSE	FALSE	FALSE	FALSE	FALSE	FALSE	FALSE	FALSE	FALSE	FALSE	FALSE	FALSE	FALSE	FALSE	FALSE	FALSE	FALSE	FALSE	FALSE	FALSE	FALSE	FALSE
5614	3428	947-04-6	947-04-6	TRUE		Dodecane-12-lactam	0	0	0	0	0	0	0			FALSE	FALSE	FALSE	FALSE	FALSE	FALSE	FALSE	FALSE	FALSE	FALSE	FALSE	FALSE	FALSE	FALSE	FALSE	FALSE	FALSE	FALSE	FALSE	FALSE	FALSE	FALSE	FALSE	FALSE	FALSE	FALSE	FALSE	FALSE	FALSE	FALSE	FALSE	FALSE	FALSE	FALSE
7627	3433	95-13-6	95-13-6	TRUE		indene	0	0	0	0	0	0	0			FALSE	FALSE	FALSE	FALSE	FALSE	FALSE	FALSE	FALSE	FALSE	FALSE	FALSE	FALSE	TRUE	TRUE	FALSE	FALSE	FALSE	FALSE	FALSE	FALSE	FALSE	FALSE	FALSE	FALSE	FALSE	FALSE	FALSE	FALSE	FALSE	FALSE	FALSE	FALSE	FALSE	FALSE
3628	3434	95-14-7	95-14-7	TRUE		1,2,3-Benzotriazole	0	0	0	0	0	0	0		202-394-1	FALSE	FALSE	FALSE	FALSE	FALSE	FALSE	FALSE	FALSE	FALSE	FALSE	FALSE	FALSE	FALSE	FALSE	FALSE	FALSE	FALSE	FALSE	FALSE	FALSE	FALSE	FALSE	FALSE	FALSE	FALSE	FALSE	FALSE	FALSE	FALSE	FALSE	FALSE	FALSE	FALSE	FALSE
3077	3436	95-16-9	95-16-9	TRUE		Benzothiazole	0	0	0	0	0	0	0			FALSE	FALSE	FALSE	FALSE	FALSE	FALSE	FALSE	FALSE	FALSE	FALSE	FALSE	FALSE	FALSE	FALSE	FALSE	FALSE	FALSE	FALSE	FALSE	FALSE	FALSE	FALSE	FALSE	FALSE	FALSE	FALSE	FALSE	FALSE	FALSE	FALSE	FALSE	FALSE	FALSE	FALSE
5735	3438	95-33-0	95-33-0	TRUE		N-cyclohexylbenzothiazole-2-sulphenamide	0	0	0	0	0	0	0			FALSE	FALSE	FALSE	FALSE	FALSE	FALSE	FALSE	FALSE	FALSE	FALSE	FALSE	FALSE	FALSE	FALSE	FALSE	FALSE	FALSE	FALSE	FALSE	FALSE	FALSE	FALSE	FALSE	FALSE	FALSE	FALSE	FALSE	FALSE	FALSE	FALSE	FALSE	FALSE	FALSE	FALSE
3433	3439	95-47-6	95-47-6	TRUE		o-Xylene	0	0	0	0	0	0	0			FALSE	FALSE	FALSE	FALSE	FALSE	FALSE	FALSE	FALSE	FALSE	FALSE	FALSE	FALSE	TRUE	FALSE	FALSE	FALSE	FALSE	FALSE	FALSE	FALSE	FALSE	FALSE	FALSE	FALSE	FALSE	FALSE	FALSE	FALSE	FALSE	FALSE	FALSE	FALSE	FALSE	FALSE
3426	3440	95-48-7	95-48-7	TRUE		o-Cresol	0	0	0	0	0	0	0			FALSE	FALSE	FALSE	FALSE	FALSE	FALSE	FALSE	FALSE	FALSE	FALSE	FALSE	FALSE	FALSE	FALSE	FALSE	FALSE	FALSE	FALSE	FALSE	FALSE	FALSE	FALSE	FALSE	FALSE	FALSE	FALSE	FALSE	FALSE	FALSE	FALSE	FALSE	FALSE	FALSE	FALSE
3682	3441	95-49-8	95-49-8	TRUE		o-Chlorotoluene	0	0	0	0	0	0	0			FALSE	FALSE	FALSE	FALSE	FALSE	FALSE	FALSE	FALSE	FALSE	FALSE	FALSE	FALSE	TRUE	FALSE	FALSE	FALSE	FALSE	FALSE	FALSE	FALSE	FALSE	FALSE	FALSE	FALSE	FALSE	FALSE	FALSE	FALSE	FALSE	FALSE	FALSE	FALSE	FALSE	FALSE
3986	3442	95-50-1	95-50-1	TRUE		o-Dichlorobenzene	0	0	0	0	0	0	0			FALSE	FALSE	FALSE	FALSE	FALSE	FALSE	FALSE	FALSE	FALSE	FALSE	FALSE	FALSE	FALSE	TRUE	FALSE	FALSE	FALSE	FALSE	FALSE	FALSE	FALSE	FALSE	FALSE	FALSE	FALSE	FALSE	FALSE	FALSE	FALSE	FALSE	FALSE	FALSE	FALSE	FALSE
3425	3443	95-51-2	95-51-2	TRUE		o-Chloroaniline	0	0	0	0	0	0	0			FALSE	FALSE	FALSE	FALSE	FALSE	FALSE	FALSE	FALSE	FALSE	FALSE	FALSE	FALSE	FALSE	FALSE	FALSE	FALSE	FALSE	FALSE	FALSE	FALSE	FALSE	FALSE	FALSE	FALSE	FALSE	FALSE	FALSE	FALSE	FALSE	FALSE	FALSE	FALSE	FALSE	FALSE
385	3444	95-53-4	95-53-4	TRUE	202-429-0	o-toluidine	0	0	0	1	1	1	1	SVHC List, SVHC Intention		FALSE	FALSE	FALSE	FALSE	FALSE	FALSE	FALSE	FALSE	FALSE	FALSE	FALSE	FALSE	FALSE	TRUE	FALSE	FALSE	FALSE	FALSE	FALSE	FALSE	FALSE	FALSE	FALSE	FALSE	FALSE	FALSE	FALSE	FALSE	FALSE	FALSE	FALSE	FALSE	FALSE	FALSE
4982	3445	95-56-7	95-56-7	TRUE		o-Bromophenol	0	0	0	0	0	0	0			FALSE	FALSE	FALSE	FALSE	FALSE	FALSE	FALSE	FALSE	FALSE	FALSE	FALSE	FALSE	TRUE	FALSE	FALSE	FALSE	FALSE	FALSE	FALSE	FALSE	FALSE	FALSE	FALSE	FALSE	FALSE	FALSE	FALSE	FALSE	FALSE	FALSE	FALSE	FALSE	FALSE	FALSE
3629	3446	95-63-6	95-63-6	TRUE		1,2,4-Trimethylbenzene	0	0	0	0	0	0	0			FALSE	FALSE	FALSE	FALSE	FALSE	FALSE	FALSE	FALSE	FALSE	FALSE	FALSE	FALSE	TRUE	FALSE	FALSE	FALSE	FALSE	FALSE	FALSE	FALSE	FALSE	FALSE	FALSE	FALSE	FALSE	FALSE	FALSE	FALSE	FALSE	FALSE	FALSE	FALSE	FALSE	FALSE
3663	3447	95-68-1	95-68-1	TRUE		2,4-Dimethylaniline	0	0	0	0	0	0	0			FALSE	FALSE	FALSE	FALSE	FALSE	FALSE	FALSE	FALSE	FALSE	FALSE	FALSE	FALSE	FALSE	TRUE	FALSE	FALSE	FALSE	FALSE	FALSE	FALSE	FALSE	FALSE	FALSE	FALSE	FALSE	FALSE	FALSE	FALSE	FALSE	FALSE	FALSE	FALSE	FALSE	FALSE
2970	3448	95-76-1	95-76-1	TRUE		3,4-Dichloroaniline	0	0	0	0	0	0	0			FALSE	FALSE	FALSE	FALSE	FALSE	FALSE	FALSE	FALSE	FALSE	FALSE	FALSE	FALSE	FALSE	FALSE	FALSE	FALSE	FALSE	FALSE	FALSE	FALSE	FALSE	FALSE	FALSE	FALSE	FALSE	FALSE	FALSE	FALSE	FALSE	FALSE	FALSE	FALSE	FALSE	FALSE
436	3449	95-80-7	95-80-7	TRUE	202-453-1	4-methyl-m-phenylenediamine	0	0	0	1	1	1	1	SVHC List, SVHC Intention		FALSE	FALSE	FALSE	FALSE	FALSE	FALSE	FALSE	FALSE	FALSE	FALSE	FALSE	FALSE	FALSE	FALSE	FALSE	FALSE	FALSE	FALSE	FALSE	FALSE	FALSE	FALSE	FALSE	FALSE	FALSE	FALSE	FALSE	FALSE	FALSE	FALSE	FALSE	FALSE	FALSE	FALSE
4307	3450	95-82-9	95-82-9	TRUE		2,5-dichloroaniline	0	0	0	0	0	0	0			FALSE	FALSE	FALSE	FALSE	FALSE	FALSE	FALSE	FALSE	FALSE	FALSE	FALSE	FALSE	FALSE	FALSE	FALSE	FALSE	FALSE	FALSE	FALSE	FALSE	FALSE	FALSE	FALSE	FALSE	FALSE	FALSE	FALSE	FALSE	FALSE	FALSE	FALSE	FALSE	FALSE	FALSE
3054	3493	96-05-9	96-05-9	TRUE		Allyl methacrylate	0	0	0	0	0	0	0			FALSE	FALSE	FALSE	FALSE	FALSE	FALSE	FALSE	FALSE	FALSE	FALSE	FALSE	FALSE	TRUE	FALSE	FALSE	FALSE	FALSE	FALSE	FALSE	FALSE	FALSE	FALSE	FALSE	FALSE	FALSE	FALSE	FALSE	FALSE	FALSE	FALSE	FALSE	FALSE	FALSE	FALSE
3441	3494	96-09-3	96-09-3	TRUE		Phenyloxirane	0	0	0	0	0	0	0			FALSE	FALSE	FALSE	FALSE	FALSE	FALSE	FALSE	FALSE	FALSE	FALSE	FALSE	FALSE	FALSE	TRUE	FALSE	FALSE	FALSE	FALSE	FALSE	FALSE	FALSE	FALSE	FALSE	FALSE	FALSE	FALSE	FALSE	FALSE	FALSE	FALSE	FALSE	FALSE	FALSE	FALSE
5407	3495	96-17-3	96-17-3	TRUE		2-Ethylpropionaldehyde	0	0	0	0	0	0	0			FALSE	FALSE	FALSE	FALSE	FALSE	FALSE	FALSE	FALSE	FALSE	FALSE	FALSE	TRUE	FALSE	FALSE	FALSE	FALSE	FALSE	FALSE	FALSE	FALSE	FALSE	FALSE	FALSE	FALSE	FALSE	FALSE	FALSE	FALSE	FALSE	FALSE	FALSE	FALSE	FALSE	FALSE
471	3496	96-18-4	96-18-4	TRUE	202-486-1	1,2,3-trichloropropane	0	0	0	1	1	1	1	SVHC List, SVHC Intention		FALSE	FALSE	FALSE	FALSE	FALSE	FALSE	FALSE	FALSE	FALSE	FALSE	FALSE	FALSE	FALSE	TRUE	FALSE	FALSE	FALSE	FALSE	FALSE	FALSE	FALSE	FALSE	FALSE	FALSE	FALSE	FALSE	FALSE	FALSE	FALSE	FALSE	FALSE	FALSE	FALSE	FALSE
4802	3498	96-48-0	96-48-0	TRUE		gamma-Butyrolactone	0	0	0	0	0	0	0			FALSE	FALSE	FALSE	FALSE	FALSE	FALSE	FALSE	FALSE	FALSE	FALSE	FALSE	FALSE	FALSE	FALSE	FALSE	FALSE	FALSE	FALSE	FALSE	FALSE	FALSE	FALSE	FALSE	FALSE	FALSE	FALSE	FALSE	FALSE	FALSE	FALSE	FALSE	FALSE	FALSE	FALSE
5014	3499	96-69-5	96-69-5	TRUE		4,4'-Thiobis(6-tert-butyl-3-methylphenol)	0	0	0	0	0	0	0		202-525-2	FALSE	FALSE	FALSE	FALSE	FALSE	FALSE	FALSE	FALSE	FALSE	FALSE	FALSE	FALSE	FALSE	FALSE	FALSE	FALSE	FALSE	FALSE	FALSE	FALSE	FALSE	FALSE	FALSE	FALSE	FALSE	FALSE	FALSE	FALSE	FALSE	FALSE	FALSE	FALSE	FALSE	FALSE
4296	3500	96-76-4	96-76-4	TRUE		2,4-Di-tert-butylphenol	0	0	0	0	0	0	0		202-532-0	FALSE	FALSE	FALSE	FALSE	FALSE	FALSE	FALSE	FALSE	FALSE	FALSE	FALSE	FALSE	FALSE	FALSE	FALSE	FALSE	FALSE	FALSE	FALSE	FALSE	FALSE	FALSE	FALSE	FALSE	FALSE	FALSE	FALSE	FALSE	FALSE	FALSE	FALSE	FALSE	FALSE	FALSE
4497	3504	97-52-9	97-52-9	TRUE		4-Nitro-o-anisidine	0	0	0	0	0	0	0			FALSE	FALSE	FALSE	FALSE	FALSE	FALSE	FALSE	FALSE	FALSE	FALSE	FALSE	FALSE	FALSE	FALSE	FALSE	FALSE	FALSE	FALSE	FALSE	FALSE	FALSE	FALSE	FALSE	FALSE	FALSE	FALSE	FALSE	FALSE	FALSE	FALSE	FALSE	FALSE	FALSE	FALSE
4790	3505	97-53-0	97-53-0	TRUE		Eugenol	0	0	0	0	0	0	0			FALSE	FALSE	FALSE	FALSE	FALSE	FALSE	FALSE	FALSE	FALSE	FALSE	FALSE	FALSE	FALSE	FALSE	FALSE	FALSE	FALSE	FALSE	FALSE	FALSE	FALSE	FALSE	FALSE	FALSE	FALSE	FALSE	FALSE	FALSE	FALSE	FALSE	FALSE	FALSE	FALSE	FALSE
3316	3506	97-54-1	97-54-1	TRUE		Isoeugenol	0	0	0	0	0	0	0			FALSE	FALSE	FALSE	FALSE	FALSE	FALSE	FALSE	FALSE	FALSE	FALSE	FALSE	FALSE	FALSE	FALSE	FALSE	FALSE	FALSE	FALSE	FALSE	FALSE	FALSE	FALSE	FALSE	FALSE	FALSE	FALSE	FALSE	FALSE	FALSE	FALSE	FALSE	FALSE	FALSE	FALSE
386	3507	97-56-3	97-56-3	TRUE	202-591-2	4-o-tolylazo-o-toluidine	0	0	1	1	1	1	1	SVHC List, Restriction List, SVHC Intention		FALSE	FALSE	FALSE	FALSE	FALSE	FALSE	FALSE	FALSE	FALSE	FALSE	FALSE	FALSE	FALSE	FALSE	FALSE	FALSE	FALSE	FALSE	FALSE	FALSE	FALSE	FALSE	FALSE	FALSE	FALSE	FALSE	FALSE	FALSE	FALSE	FALSE	FALSE	FALSE	FALSE	FALSE
3898	3508	97-63-2	97-63-2	TRUE		ethyl methacrylate	0	0	0	0	0	0	0			FALSE	FALSE	FALSE	FALSE	FALSE	FALSE	FALSE	FALSE	FALSE	FALSE	FALSE	TRUE	FALSE	FALSE	FALSE	FALSE	FALSE	FALSE	FALSE	FALSE	FALSE	FALSE	TRUE	FALSE	FALSE	FALSE	FALSE	FALSE	FALSE	FALSE	FALSE	FALSE	FALSE	FALSE
5672	3509	97-72-3	97-72-3	TRUE		Isobutyric anhydride	0	0	0	0	0	0	0			FALSE	FALSE	FALSE	FALSE	FALSE	FALSE	FALSE	FALSE	FALSE	FALSE	FALSE	FALSE	FALSE	TRUE	FALSE	FALSE	FALSE	FALSE	FALSE	FALSE	FALSE	FALSE	FALSE	FALSE	FALSE	FALSE	FALSE	FALSE	FALSE	FALSE	FALSE	FALSE	FALSE	FALSE
5671	3510	97-86-9	97-86-9	TRUE		isobutyl methacrylate	0	0	0	0	0	0	0			FALSE	FALSE	FALSE	FALSE	FALSE	FALSE	FALSE	FALSE	FALSE	FALSE	FALSE	FALSE	TRUE	FALSE	FALSE	FALSE	FALSE	FALSE	FALSE	FALSE	FALSE	FALSE	TRUE	FALSE	FALSE	FALSE	FALSE	FALSE	FALSE	FALSE	FALSE	FALSE	FALSE	FALSE
5733	3511	97-88-1	97-88-1	TRUE		n-Butyl methacrylate	0	0	0	0	0	0	0			FALSE	FALSE	FALSE	FALSE	FALSE	FALSE	FALSE	FALSE	FALSE	FALSE	FALSE	FALSE	TRUE	FALSE	FALSE	FALSE	FALSE	FALSE	FALSE	FALSE	FALSE	FALSE	FALSE	FALSE	FALSE	FALSE	FALSE	FALSE	FALSE	FALSE	FALSE	FALSE	FALSE	FALSE
7957	3512	97-90-5	97-90-5	TRUE		ethylene dimethacrylate	0	0	0	0	0	0	0			FALSE	FALSE	FALSE	FALSE	FALSE	FALSE	FALSE	FALSE	FALSE	FALSE	FALSE	FALSE	FALSE	FALSE	FALSE	FALSE	FALSE	FALSE	FALSE	FALSE	FALSE	FALSE	FALSE	FALSE	FALSE	FALSE	FALSE	FALSE	FALSE	FALSE	FALSE	FALSE	FALSE	FALSE
2924	3516	98-00-0	98-00-0	TRUE		Furfuryl alcohol	0	0	0	0	0	0	0			FALSE	FALSE	FALSE	FALSE	FALSE	FALSE	FALSE	FALSE	FALSE	FALSE	FALSE	FALSE	FALSE	TRUE	FALSE	FALSE	FALSE	FALSE	FALSE	FALSE	FALSE	FALSE	FALSE	FALSE	FALSE	FALSE	FALSE	FALSE	FALSE	FALSE	FALSE	FALSE	FALSE	FALSE
2923	3517	98-01-1	98-01-1	TRUE		2-Furaldehyde	0	0	0	0	0	0	0			FALSE	FALSE	FALSE	FALSE	FALSE	FALSE	FALSE	FALSE	FALSE	FALSE	FALSE	FALSE	FALSE	FALSE	FALSE	FALSE	FALSE	FALSE	FALSE	FALSE	FALSE	FALSE	FALSE	FALSE	FALSE	FALSE	FALSE	FALSE	FALSE	FALSE	FALSE	FALSE	FALSE	FALSE
4078	3518	98-06-6	98-06-6	TRUE		tert-Butylbenzene	0	0	0	0	0	0	0			FALSE	FALSE	FALSE	FALSE	FALSE	FALSE	FALSE	FALSE	FALSE	FALSE	FALSE	FALSE	TRUE	FALSE	FALSE	FALSE	FALSE	FALSE	FALSE	FALSE	FALSE	FALSE	FALSE	FALSE	FALSE	FALSE	FALSE	FALSE	FALSE	FALSE	FALSE	FALSE	FALSE	FALSE
243	3521	98-54-4	98-54-4	TRUE	202-679-0	4-tert-butylphenol	0	0	0	1	1	1	1	SVHC List, SVHC Intention		FALSE	FALSE	FALSE	FALSE	FALSE	FALSE	FALSE	FALSE	FALSE	FALSE	FALSE	FALSE	FALSE	FALSE	FALSE	FALSE	FALSE	FALSE	FALSE	FALSE	FALSE	FALSE	FALSE	FALSE	FALSE	FALSE	FALSE	FALSE	FALSE	FALSE	FALSE	FALSE	FALSE	FALSE
4499	3523	98-73-7	98-73-7	TRUE		p-tert-Butylbenzoic acid	0	0	0	0	0	0	0			FALSE	FALSE	FALSE	FALSE	FALSE	FALSE	FALSE	FALSE	FALSE	FALSE	FALSE	FALSE	FALSE	FALSE	FALSE	FALSE	FALSE	FALSE	FALSE	FALSE	FALSE	FALSE	FALSE	FALSE	FALSE	FALSE	FALSE	FALSE	FALSE	FALSE	FALSE	FALSE	FALSE	FALSE
3837	3524	98-82-8	98-82-8	TRUE		cumene	0	0	0	0	0	0	0			FALSE	FALSE	FALSE	FALSE	FALSE	FALSE	FALSE	FALSE	FALSE	FALSE	FALSE	FALSE	TRUE	FALSE	FALSE	FALSE	FALSE	FALSE	FALSE	FALSE	FALSE	FALSE	FALSE	FALSE	FALSE	FALSE	FALSE	FALSE	FALSE	FALSE	FALSE	FALSE	FALSE	FALSE
4551	3525	98-83-9	98-83-9	TRUE		2-phenylpropene	0	0	0	0	0	0	0			FALSE	FALSE	FALSE	FALSE	FALSE	FALSE	FALSE	FALSE	FALSE	FALSE	FALSE	FALSE	TRUE	FALSE	FALSE	FALSE	FALSE	FALSE	FALSE	FALSE	FALSE	FALSE	TRUE	FALSE	FALSE	FALSE	FALSE	FALSE	FALSE	FALSE	FALSE	FALSE	FALSE	FALSE
4540	3526	98-86-2	98-86-2	TRUE		Acetophenone	0	0	0	0	0	0	0			FALSE	FALSE	FALSE	FALSE	FALSE	FALSE	FALSE	FALSE	FALSE	FALSE	FALSE	FALSE	FALSE	TRUE	FALSE	FALSE	FALSE	FALSE	FALSE	FALSE	FALSE	FALSE	FALSE	FALSE	FALSE	FALSE	FALSE	FALSE	FALSE	FALSE	FALSE	FALSE	FALSE	FALSE
3078	3527	98-88-4	98-88-4	TRUE		Benzoyl chloride	0	0	0	0	0	0	0			FALSE	FALSE	FALSE	FALSE	FALSE	FALSE	FALSE	FALSE	FALSE	FALSE	FALSE	FALSE	FALSE	TRUE	FALSE	FALSE	FALSE	FALSE	FALSE	FALSE	FALSE	FALSE	FALSE	FALSE	FALSE	FALSE	FALSE	FALSE	FALSE	FALSE	FALSE	FALSE	FALSE	FALSE
3398	3528	98-94-2	98-94-2	TRUE		N,N-Dimethylcyclohexylamine	0	0	0	0	0	0	0			FALSE	FALSE	FALSE	FALSE	FALSE	FALSE	FALSE	FALSE	FALSE	FALSE	FALSE	FALSE	TRUE	FALSE	FALSE	FALSE	FALSE	FALSE	FALSE	FALSE	FALSE	FALSE	FALSE	FALSE	FALSE	FALSE	FALSE	FALSE	FALSE	FALSE	FALSE	FALSE	FALSE	FALSE
357	3529	98-95-3	98-95-3	TRUE	202-716-0	Nitrobenzene	0	0	0	1	1	1	1	SVHC List, SVHC Intention		FALSE	FALSE	FALSE	FALSE	FALSE	FALSE	FALSE	FALSE	FALSE	FALSE	FALSE	FALSE	FALSE	TRUE	FALSE	FALSE	FALSE	FALSE	FALSE	FALSE	FALSE	FALSE	FALSE	FALSE	FALSE	FALSE	FALSE	FALSE	FALSE	FALSE	FALSE	FALSE	FALSE	FALSE
2773	3538	99-65-0	99-65-0	TRUE		1,3-dinitrobenzene	0	0	0	0	0	0	0			FALSE	FALSE	FALSE	FALSE	FALSE	FALSE	FALSE	FALSE	FALSE	FALSE	FALSE	FALSE	FALSE	FALSE	FALSE	FALSE	FALSE	FALSE	FALSE	FALSE	FALSE	FALSE	TRUE	FALSE	FALSE	FALSE	FALSE	FALSE	FALSE	FALSE	FALSE	FALSE	FALSE	FALSE
5000	3539	99-71-8	99-71-8	TRUE		p-sec-Butylphenol	0	0	0	0	0	0	0			FALSE	FALSE	FALSE	FALSE	FALSE	FALSE	FALSE	FALSE	FALSE	FALSE	FALSE	FALSE	FALSE	FALSE	FALSE	FALSE	FALSE	FALSE	FALSE	FALSE	FALSE	FALSE	FALSE	FALSE	FALSE	FALSE	FALSE	FALSE	FALSE	FALSE	FALSE	FALSE	FALSE	FALSE
5706	3540	99-76-3	99-76-3	TRUE		Methyl 4-hydroxybenzoate	0	0	0	0	0	0	0			FALSE	FALSE	FALSE	FALSE	FALSE	FALSE	FALSE	FALSE	FALSE	FALSE	FALSE	FALSE	FALSE	FALSE	FALSE	FALSE	FALSE	FALSE	FALSE	FALSE	FALSE	FALSE	FALSE	FALSE	FALSE	FALSE	FALSE	FALSE	FALSE	FALSE	FALSE	FALSE	FALSE	FALSE
5755	3543	99-87-6	99-87-6	TRUE		p-Cymene	0	0	0	0	0	0	0			FALSE	FALSE	FALSE	FALSE	FALSE	FALSE	FALSE	FALSE	FALSE	FALSE	FALSE	FALSE	TRUE	FALSE	FALSE	FALSE	FALSE	FALSE	FALSE	FALSE	FALSE	FALSE	FALSE	FALSE	FALSE	FALSE	FALSE	FALSE	FALSE	FALSE	FALSE	FALSE	FALSE	FALSE
2930	3551	999-61-1	999-61-1	TRUE		2-hydroxypropylacrylate	0	0	0	0	0	0	0			FALSE	FALSE	FALSE	FALSE	FALSE	FALSE	FALSE	FALSE	FALSE	FALSE	FALSE	FALSE	FALSE	FALSE	FALSE	FALSE	FALSE	FALSE	FALSE	FALSE	FALSE	FALSE	FALSE	FALSE	FALSE	FALSE	FALSE	FALSE	FALSE	FALSE	FALSE	FALSE	FALSE	FALSE
6310	3971	107-83-5	107-83-5	TRUE		hexane (containing < 5 % n-hexane (203-777-6))	0	0	0	0	0	0	0			FALSE	FALSE	FALSE	FALSE	FALSE	FALSE	FALSE	FALSE	FALSE	FALSE	FALSE	TRUE	FALSE	FALSE	FALSE	FALSE	FALSE	FALSE	FALSE	FALSE	FALSE	FALSE	FALSE	FALSE	FALSE	FALSE	FALSE	FALSE	FALSE	FALSE	FALSE	FALSE	FALSE	FALSE
6157	3994	78531-61-0	78531-61-0	TRUE		4-(trans-4-propylcyclohexyl)acetophenone	0	0	0	0	0	0	0			FALSE	FALSE	FALSE	FALSE	FALSE	FALSE	FALSE	FALSE	FALSE	FALSE	FALSE	FALSE	FALSE	FALSE	FALSE	FALSE	FALSE	FALSE	FALSE	FALSE	FALSE	FALSE	FALSE	FALSE	FALSE	FALSE	FALSE	FALSE	FALSE	FALSE	FALSE	FALSE	FALSE	FALSE
3664	3995	565-80-0	565-80-0	TRUE		2,4-dimethylpentan-3-one	0	0	0	0	0	0	0			FALSE	FALSE	FALSE	FALSE	FALSE	FALSE	FALSE	FALSE	FALSE	FALSE	FALSE	TRUE	FALSE	FALSE	FALSE	FALSE	FALSE	FALSE	FALSE	FALSE	FALSE	FALSE	FALSE	FALSE	FALSE	FALSE	FALSE	FALSE	FALSE	FALSE	FALSE	FALSE	FALSE	FALSE
6176	4031	768-56-9	768-56-9	TRUE		4-phenylbut-1-ene	0	0	0	0	0	0	0			FALSE	FALSE	FALSE	FALSE	FALSE	FALSE	FALSE	FALSE	FALSE	FALSE	FALSE	FALSE	FALSE	FALSE	FALSE	FALSE	FALSE	FALSE	FALSE	FALSE	FALSE	FALSE	FALSE	FALSE	FALSE	FALSE	FALSE	FALSE	FALSE	FALSE	FALSE	FALSE	FALSE	FALSE
4452	4107	569-61-9	569-61-9	TRUE		4,4'-(4-iminocyclohexa-2,5-dienylidenemethylene)dianiline hydrochloride	0	0	0	0	0	0	0			FALSE	FALSE	FALSE	FALSE	FALSE	FALSE	FALSE	FALSE	FALSE	FALSE	FALSE	FALSE	FALSE	FALSE	FALSE	FALSE	FALSE	FALSE	FALSE	FALSE	FALSE	FALSE	FALSE	FALSE	FALSE	FALSE	FALSE	FALSE	FALSE	FALSE	FALSE	FALSE	FALSE	FALSE
0		81-15-2	81-15-2	TRUE	201-329-4	5-tert-butyl-2,4,6-trinitro-m-xylene	1	0	0	1	1	1	1	Authorisation List, SVHC List, SVHC Intention		FALSE	TRUE	FALSE	FALSE	FALSE	FALSE	FALSE	FALSE	FALSE	FALSE	FALSE	FALSE	FALSE	FALSE	FALSE	TRUE	FALSE	FALSE	FALSE	FALSE	FALSE	FALSE	FALSE	FALSE	FALSE	FALSE	FALSE	FALSE	FALSE	FALSE	FALSE	FALSE	FALSE	FALSE
2		Hexabromocyclododecane (HBCDD)		FALSE		Hexabromocyclododecane (HBCDD)	1	0	0	1	1	1	1	Authorisation List, SVHC List, SVHC Intention
13		1303-28-2	1303-28-2	TRUE	215-116-9	Diarsenic pentaoxide	1	0	1	1	1	1	1	Authorisation List, SVHC List, Restriction List, SVHC Intention		FALSE	FALSE	FALSE	FALSE	FALSE	FALSE	FALSE	FALSE	FALSE	FALSE	FALSE	FALSE	FALSE	FALSE	FALSE	FALSE	FALSE	FALSE	FALSE	FALSE	FALSE	FALSE	FALSE	FALSE	FALSE	FALSE	FALSE	FALSE	FALSE	FALSE	FALSE	FALSE	FALSE	FALSE
14		7758-97-6	7758-97-6	TRUE	231-846-0	Lead chromate	1	1	1	1	1	1	1	Authorisation List, SVHC List, Restriction List, SVHC Intention, Restriction Intention		FALSE	FALSE	FALSE	FALSE	FALSE	FALSE	FALSE	FALSE	FALSE	FALSE	FALSE	FALSE	FALSE	FALSE	FALSE	FALSE	FALSE	FALSE	FALSE	FALSE	FALSE	FALSE	FALSE	FALSE	FALSE	FALSE	FALSE	FALSE	FALSE	FALSE	FALSE	FALSE	FALSE	FALSE
15		1344-37-2	1344-37-2	TRUE	215-693-7	Lead sulfochromate yellow	1	1	1	1	1	1	1	Authorisation List, SVHC List, Restriction List, SVHC Intention, Restriction Intention		FALSE	FALSE	FALSE	FALSE	FALSE	FALSE	FALSE	FALSE	FALSE	FALSE	FALSE	FALSE	FALSE	FALSE	FALSE	FALSE	FALSE	FALSE	FALSE	FALSE	FALSE	FALSE	FALSE	FALSE	FALSE	FALSE	FALSE	FALSE	FALSE	FALSE	FALSE	FALSE	FALSE	FALSE
16		12656-85-8	12656-85-8	TRUE	235-759-9	Lead chromate molybdate sulfate red	1	1	1	1	1	1	1	Authorisation List, SVHC List, Restriction List, SVHC Intention, Restriction Intention		FALSE	FALSE	FALSE	FALSE	FALSE	FALSE	FALSE	FALSE	FALSE	FALSE	FALSE	FALSE	FALSE	FALSE	FALSE	FALSE	FALSE	FALSE	FALSE	FALSE	FALSE	FALSE	FALSE	FALSE	FALSE	FALSE	FALSE	FALSE	FALSE	FALSE	FALSE	FALSE	FALSE	FALSE
18		121-14-2	121-14-2	TRUE	204-450-0	2,4-dinitrotoluene	1	1	0	1	1	1	1	Authorisation List, SVHC List, SVHC Intention, Restriction Intention		FALSE	FALSE	FALSE	FALSE	FALSE	FALSE	FALSE	FALSE	FALSE	FALSE	FALSE	FALSE	FALSE	FALSE	FALSE	FALSE	FALSE	FALSE	FALSE	FALSE	FALSE	FALSE	FALSE	FALSE	FALSE	FALSE	FALSE	FALSE	FALSE	FALSE	FALSE	FALSE	FALSE	FALSE
20		1333-82-0	1333-82-0	TRUE	215-607-8	Chromium trioxide	1	1	0	1	1	1	1	Authorisation List, SVHC List, SVHC Intention, Restriction Intention		FALSE	FALSE	FALSE	FALSE	FALSE	FALSE	FALSE	FALSE	FALSE	FALSE	FALSE	FALSE	FALSE	FALSE	FALSE	FALSE	FALSE	FALSE	FALSE	FALSE	FALSE	FALSE	FALSE	FALSE	FALSE	FALSE	FALSE	FALSE	FALSE	FALSE	FALSE	FALSE	FALSE	FALSE
21		Acids generated from chromium trioxide and their oligomers		FALSE		Acids generated from chromium trioxide and their oligomers	1	0	0	1	1	1	1	Authorisation List, SVHC List, SVHC Intention
22		Oligomers of chromic acid and dichromic acid		FALSE		Oligomers of chromic acid and dichromic acid	1	1	0	1	1	1	1	Authorisation List, SVHC List, SVHC Intention, Restriction Intention
23		13530-68-2	13530-68-2	TRUE	236-881-5	Dichromic acid	1	1	0	1	1	1	1	Authorisation List, SVHC List, SVHC Intention, Restriction Intention		FALSE	FALSE	FALSE	FALSE	FALSE	FALSE	FALSE	FALSE	FALSE	FALSE	FALSE	FALSE	FALSE	FALSE	FALSE	FALSE	FALSE	FALSE	FALSE	FALSE	FALSE	FALSE	FALSE	FALSE	FALSE	FALSE	FALSE	FALSE	FALSE	FALSE	FALSE	FALSE	FALSE	FALSE
24		7738-94-5	7738-94-5	TRUE	231-801-5	Chromic acid	1	1	0	1	1	1	1	Authorisation List, SVHC List, SVHC Intention, Restriction Intention
25		10588-01-9	10588-01-9	TRUE	234-190-3	Sodium dichromate	1	0	0	1	1	1	1	Authorisation List, SVHC List, SVHC Intention		FALSE	FALSE	FALSE	FALSE	FALSE	FALSE	FALSE	FALSE	FALSE	FALSE	FALSE	FALSE	FALSE	FALSE	FALSE	FALSE	FALSE	FALSE	FALSE	FALSE	FALSE	FALSE	FALSE	FALSE	FALSE	FALSE	FALSE	FALSE	FALSE	FALSE	FALSE	FALSE	FALSE	FALSE
26		7789-12-0	7789-12-0	TRUE	234-190-3	Sodium dichromate	1	0	0	0	1	1	0	Authorisation List, SVHC List
27		7778-50-9	7778-50-9	TRUE	231-906-6	Potassium dichromate	1	0	0	1	1	1	1	Authorisation List, SVHC List, SVHC Intention		FALSE	FALSE	FALSE	FALSE	FALSE	FALSE	FALSE	FALSE	FALSE	FALSE	FALSE	FALSE	FALSE	FALSE	FALSE	FALSE	FALSE	FALSE	FALSE	FALSE	FALSE	FALSE	FALSE	FALSE	FALSE	FALSE	FALSE	FALSE	FALSE	FALSE	FALSE	FALSE	FALSE	FALSE
28		7789-09-5	7789-09-5	TRUE	232-143-1	Ammonium dichromate	1	1	1	1	1	1	1	Authorisation List, SVHC List, Restriction List, SVHC Intention, Restriction Intention		FALSE	FALSE	FALSE	FALSE	FALSE	FALSE	FALSE	FALSE	FALSE	FALSE	FALSE	FALSE	FALSE	FALSE	FALSE	FALSE	FALSE	FALSE	FALSE	FALSE	FALSE	FALSE	FALSE	FALSE	FALSE	FALSE	FALSE	FALSE	FALSE	FALSE	FALSE	FALSE	FALSE	FALSE
29		7789-00-6	7789-00-6	TRUE	232-140-5	Potassium chromate	1	0	0	1	1	1	1	Authorisation List, SVHC List, SVHC Intention		FALSE	FALSE	FALSE	FALSE	FALSE	FALSE	FALSE	FALSE	FALSE	FALSE	FALSE	FALSE	FALSE	FALSE	FALSE	FALSE	FALSE	FALSE	FALSE	FALSE	FALSE	FALSE	FALSE	FALSE	FALSE	FALSE	FALSE	FALSE	FALSE	FALSE	FALSE	FALSE	FALSE	FALSE
30		7775-11-3	7775-11-3	TRUE	231-889-5	Sodium chromate	1	0	0	1	1	1	1	Authorisation List, SVHC List, SVHC Intention		FALSE	FALSE	FALSE	FALSE	FALSE	FALSE	FALSE	FALSE	FALSE	FALSE	FALSE	FALSE	FALSE	FALSE	FALSE	FALSE	FALSE	FALSE	FALSE	FALSE	FALSE	FALSE	FALSE	FALSE	FALSE	FALSE	FALSE	FALSE	FALSE	FALSE	FALSE	FALSE	FALSE	FALSE
31		25214-70-4	25214-70-4	TRUE	500-036-1	Formaldehyde, oligomeric reaction products with aniline	1	0	0	1	1	1	1	Authorisation List, SVHC List, SVHC Intention		FALSE	FALSE	FALSE	FALSE	FALSE	FALSE	FALSE	FALSE	FALSE	FALSE	FALSE	FALSE	FALSE	TRUE	FALSE	FALSE	FALSE	FALSE	FALSE	FALSE	FALSE	FALSE	FALSE	FALSE	FALSE	FALSE	FALSE	FALSE	FALSE	FALSE	FALSE	FALSE	FALSE	FALSE
32		7778-39-4	7778-39-4	TRUE	231-901-9	Arsenic acid	1	0	1	1	1	1	1	Authorisation List, SVHC List, Restriction List, SVHC Intention		FALSE	FALSE	FALSE	FALSE	FALSE	FALSE	FALSE	FALSE	FALSE	FALSE	FALSE	FALSE	FALSE	FALSE	FALSE	FALSE	FALSE	FALSE	FALSE	FALSE	FALSE	FALSE	FALSE	FALSE	FALSE	FALSE	FALSE	FALSE	FALSE	FALSE	FALSE	FALSE	FALSE	FALSE
33		111-96-6	111-96-6	TRUE	203-924-4	Bis(2-methoxyethyl) ether	1	0	0	1	1	1	1	Authorisation List, SVHC List, SVHC Intention		FALSE	FALSE	FALSE	FALSE	FALSE	FALSE	FALSE	FALSE	FALSE	FALSE	FALSE	FALSE	TRUE	FALSE	FALSE	FALSE	FALSE	FALSE	FALSE	FALSE	FALSE	FALSE	FALSE	FALSE	FALSE	FALSE	FALSE	FALSE	FALSE	FALSE	FALSE	FALSE	FALSE	FALSE
35		101-14-4	101-14-4	TRUE	202-918-9	4,4'-methylenebis[2-chloroaniline]	1	0	0	1	1	1	1	Authorisation List, SVHC List, SVHC Intention		FALSE	FALSE	FALSE	FALSE	FALSE	FALSE	FALSE	FALSE	FALSE	FALSE	FALSE	FALSE	FALSE	FALSE	FALSE	FALSE	FALSE	FALSE	FALSE	FALSE	FALSE	FALSE	FALSE	FALSE	FALSE	FALSE	FALSE	FALSE	FALSE	FALSE	FALSE	FALSE	FALSE	FALSE
36		24613-89-6	24613-89-6	TRUE	246-356-2	Dichromium tris(chromate)	1	0	0	1	1	1	1	Authorisation List, SVHC List, SVHC Intention		FALSE	FALSE	FALSE	FALSE	FALSE	FALSE	FALSE	FALSE	FALSE	FALSE	FALSE	FALSE	FALSE	FALSE	FALSE	FALSE	FALSE	FALSE	FALSE	FALSE	FALSE	FALSE	FALSE	FALSE	FALSE	FALSE	FALSE	FALSE	FALSE	FALSE	FALSE	FALSE	FALSE	FALSE
37		7789-06-2	7789-06-2	TRUE	232-142-6	Strontium chromate	1	0	0	1	1	1	1	Authorisation List, SVHC List, SVHC Intention		FALSE	FALSE	FALSE	FALSE	FALSE	FALSE	FALSE	FALSE	FALSE	FALSE	FALSE	FALSE	FALSE	FALSE	FALSE	FALSE	FALSE	FALSE	FALSE	FALSE	FALSE	FALSE	FALSE	FALSE	FALSE	FALSE	FALSE	FALSE	FALSE	FALSE	FALSE	FALSE	FALSE	FALSE
38		11103-86-9	11103-86-9	TRUE	234-329-8	Potassium hydroxyoctaoxodizincatedichromate(1-)	1	0	0	1	1	1	1	Authorisation List, SVHC List, SVHC Intention
39		49663-84-5	49663-84-5	TRUE	256-418-0	Pentazinc chromate octahydroxide	1	0	0	1	1	1	1	Authorisation List, SVHC List, SVHC Intention
40		106-94-5	106-94-5	TRUE	203-445-0	1-bromopropane	1	0	0	1	1	1	1	Authorisation List, SVHC List, SVHC Intention		FALSE	FALSE	FALSE	FALSE	FALSE	FALSE	FALSE	FALSE	FALSE	FALSE	FALSE	TRUE	FALSE	FALSE	FALSE	FALSE	FALSE	FALSE	FALSE	FALSE	FALSE	FALSE	FALSE	FALSE	FALSE	FALSE	FALSE	FALSE	FALSE	FALSE	FALSE	FALSE	FALSE	FALSE
44		84777-06-0	84777-06-0	TRUE	284-032-2	1,2-Benzenedicarboxylic acid, dipentyl ester, branched and linear	1	0	0	1	1	1	1	Authorisation List, SVHC List, SVHC Intention		FALSE	FALSE	FALSE	FALSE	FALSE	FALSE	FALSE	FALSE	FALSE	FALSE	FALSE	FALSE	FALSE	FALSE	FALSE	FALSE	FALSE	FALSE	FALSE	FALSE	FALSE	FALSE	FALSE	FALSE	FALSE	FALSE	FALSE	FALSE	FALSE	FALSE	FALSE	FALSE	FALSE	FALSE
48		90640-80-5	90640-80-5	TRUE	292-602-7	Anthracene oil	1	1	1	1	1	1	1	Authorisation List, SVHC List, Restriction List, SVHC Intention, Restriction Intention		FALSE	FALSE	FALSE	FALSE	FALSE	FALSE	FALSE	FALSE	FALSE	FALSE	FALSE	FALSE	FALSE	FALSE	FALSE	FALSE	FALSE	FALSE	FALSE	FALSE	FALSE	FALSE	FALSE	FALSE	FALSE	FALSE	FALSE	FALSE	FALSE	FALSE	FALSE	FALSE	FALSE	FALSE
49		65996-93-2	65996-93-2	TRUE	266-028-2	Pitch, coal tar, high-temp.	1	0	0	1	1	1	1	Authorisation List, SVHC List, SVHC Intention		FALSE	FALSE	FALSE	FALSE	FALSE	FALSE	FALSE	FALSE	FALSE	FALSE	FALSE	FALSE	FALSE	FALSE	FALSE	FALSE	FALSE	FALSE	FALSE	FALSE	FALSE	FALSE	FALSE	FALSE	FALSE	FALSE	FALSE	FALSE	FALSE	FALSE	FALSE	FALSE	FALSE	FALSE
50		4-(1,1,3,3-tetramethylbutyl)phenol, ethoxylated		FALSE		4-(1,1,3,3-tetramethylbutyl)phenol, ethoxylated	1	0	0	1	1	1	1	Authorisation List, SVHC List, SVHC Intention
51		2497-59-8	2497-59-8	TRUE	219-682-8	20-[4-(1,1,3,3-tetramethylbutyl)phenoxy]-3,6,9,12,15,18-hexaoxaicosan-1-ol	1	0	0	1	1	1	1	Authorisation List, SVHC List, SVHC Intention
53		9002-93-1	9002-93-1	TRUE	618-344-0	Polyethylene glycol p-(1,1,3,3-tetramethylbutyl)phenyl ether	1	0	0	1	1	1	1	Authorisation List, SVHC List, SVHC Intention		FALSE	FALSE	FALSE	FALSE	FALSE	FALSE	FALSE	FALSE	FALSE	FALSE	FALSE	FALSE	FALSE	FALSE	FALSE	FALSE	FALSE	FALSE	FALSE	FALSE	FALSE	FALSE	FALSE	FALSE	FALSE	FALSE	FALSE	FALSE	FALSE	FALSE	FALSE	FALSE	FALSE	FALSE
54		9036-19-5	9036-19-5	TRUE	618-541-1	Poly(oxy-1,2-ethanediyl), α-[(1,1,3,3-tetramethylbutyl)phenyl]-ω-hydroxy-	1	0	0	1	1	1	1	Authorisation List, SVHC List, SVHC Intention		FALSE	FALSE	FALSE	FALSE	FALSE	FALSE	FALSE	FALSE	FALSE	FALSE	FALSE	FALSE	FALSE	FALSE	FALSE	FALSE	FALSE	FALSE	FALSE	FALSE	FALSE	FALSE	FALSE	FALSE	FALSE	FALSE	FALSE	FALSE	FALSE	FALSE	FALSE	FALSE	FALSE	FALSE
55		2315-67-5	2315-67-5	TRUE	621-345-9	2-[4-(1,1,3,3-tetramethylbutyl)phenoxy]ethanol	1	0	0	1	1	1	1	Authorisation List, SVHC List, SVHC Intention
56		4-Nonylphenol, branched and linear, ethoxylated		FALSE		4-Nonylphenol, branched and linear, ethoxylated	1	0	0	1	1	1	1	Authorisation List, SVHC List, SVHC Intention
57		20427-84-3	20427-84-3	TRUE	243-816-4	2-[2-(4-nonylphenoxy)ethoxy]ethanol	1	0	0	1	1	1	1	Authorisation List, SVHC List, SVHC Intention
58		7311-27-5	7311-27-5	TRUE	230-770-5	2-[2-[2-[2-(4-nonylphenoxy)ethoxy]ethoxy]ethoxy]ethanol	1	0	0	1	1	1	1	Authorisation List, SVHC List, SVHC Intention
59		14409-72-4	14409-72-4	TRUE	604-395-6	26-(4-Nonylphenoxy)-3,6,9,12,15,18,21,24- octaoxahexacosan -1-ol	1	0	0	1	1	1	1	Authorisation List, SVHC List, SVHC Intention
60		27942-27-4	27942-27-4	TRUE	248-743-1	20-(4-nonylphenoxy)-3,6,9,12,15,18-hexaoxaicosan-1-ol	1	0	0	1	1	1	1	Authorisation List, SVHC List, SVHC Intention
61		68412-54-4	68412-54-4	TRUE	500-209-1	Nonylphenol, branched, ethoxylated	1	0	1	1	1	1	1	Authorisation List, SVHC List, Restriction List, SVHC Intention
62		68412-54-4	68412-54-4	TRUE	500-209-1	Nonylphenol, branched, ethoxylated	1	0	1	1	1	1	1	Authorisation List, SVHC List, Restriction List, SVHC Intention
63		68412-54-4	68412-54-4	TRUE	500-209-1	Nonylphenol, branched, ethoxylated	1	0	1	1	1	1	1	Authorisation List, SVHC List, Restriction List, SVHC Intention
64		Poly(oxy-1,2-ethanediyl), α-(nonylphenyl)-ω-hydroxy-, branched		FALSE	932-688-1	Poly(oxy-1,2-ethanediyl), α-(nonylphenyl)-ω-hydroxy-, branched	1	0	0	1	0	1	1	Authorisation List, SVHC Intention
65		9016-45-9	9016-45-9	TRUE	500-024-6	Nonylphenol, ethoxylated	1	0	1	1	1	1	1	Authorisation List, SVHC List, Restriction List, SVHC Intention		FALSE	FALSE	FALSE	FALSE	FALSE	FALSE	FALSE	FALSE	FALSE	FALSE	FALSE	FALSE	FALSE	FALSE	FALSE	FALSE	FALSE	FALSE	FALSE	FALSE	FALSE	FALSE	FALSE	FALSE	FALSE	FALSE	FALSE	FALSE	FALSE	FALSE	FALSE	FALSE	FALSE	FALSE
66		9016-45-9	9016-45-9	TRUE	500-024-6	Nonylphenol, ethoxylated	1	0	1	1	1	1	1	Authorisation List, SVHC List, Restriction List, SVHC Intention		FALSE	FALSE	FALSE	FALSE	FALSE	FALSE	FALSE	FALSE	FALSE	FALSE	FALSE	FALSE	FALSE	FALSE	FALSE	FALSE	FALSE	FALSE	FALSE	FALSE	FALSE	FALSE	FALSE	FALSE	FALSE	FALSE	FALSE	FALSE	FALSE	FALSE	FALSE	FALSE	FALSE	FALSE
67		9016-45-9	9016-45-9	TRUE	500-024-6	Nonylphenol, ethoxylated	1	0	1	1	1	1	1	Authorisation List, SVHC List, Restriction List, SVHC Intention		FALSE	FALSE	FALSE	FALSE	FALSE	FALSE	FALSE	FALSE	FALSE	FALSE	FALSE	FALSE	FALSE	FALSE	FALSE	FALSE	FALSE	FALSE	FALSE	FALSE	FALSE	FALSE	FALSE	FALSE	FALSE	FALSE	FALSE	FALSE	FALSE	FALSE	FALSE	FALSE	FALSE	FALSE
68		9016-45-9	9016-45-9	TRUE	500-024-6	Nonylphenol, ethoxylated	1	0	1	1	1	1	1	Authorisation List, SVHC List, Restriction List, SVHC Intention		FALSE	FALSE	FALSE	FALSE	FALSE	FALSE	FALSE	FALSE	FALSE	FALSE	FALSE	FALSE	FALSE	FALSE	FALSE	FALSE	FALSE	FALSE	FALSE	FALSE	FALSE	FALSE	FALSE	FALSE	FALSE	FALSE	FALSE	FALSE	FALSE	FALSE	FALSE	FALSE	FALSE	FALSE
69		9016-45-9	9016-45-9	TRUE	500-024-6	Nonylphenol, ethoxylated	1	0	1	1	1	1	1	Authorisation List, SVHC List, Restriction List, SVHC Intention		FALSE	FALSE	FALSE	FALSE	FALSE	FALSE	FALSE	FALSE	FALSE	FALSE	FALSE	FALSE	FALSE	FALSE	FALSE	FALSE	FALSE	FALSE	FALSE	FALSE	FALSE	FALSE	FALSE	FALSE	FALSE	FALSE	FALSE	FALSE	FALSE	FALSE	FALSE	FALSE	FALSE	FALSE
70		9016-45-9	9016-45-9	TRUE	500-024-6	Nonylphenol, ethoxylated	1	0	1	1	1	1	1	Authorisation List, SVHC List, Restriction List, SVHC Intention		FALSE	FALSE	FALSE	FALSE	FALSE	FALSE	FALSE	FALSE	FALSE	FALSE	FALSE	FALSE	FALSE	FALSE	FALSE	FALSE	FALSE	FALSE	FALSE	FALSE	FALSE	FALSE	FALSE	FALSE	FALSE	FALSE	FALSE	FALSE	FALSE	FALSE	FALSE	FALSE	FALSE	FALSE
71		9016-45-9	9016-45-9	TRUE	500-024-6	Nonylphenol, ethoxylated	1	0	1	1	1	1	1	Authorisation List, SVHC List, Restriction List, SVHC Intention		FALSE	FALSE	FALSE	FALSE	FALSE	FALSE	FALSE	FALSE	FALSE	FALSE	FALSE	FALSE	FALSE	FALSE	FALSE	FALSE	FALSE	FALSE	FALSE	FALSE	FALSE	FALSE	FALSE	FALSE	FALSE	FALSE	FALSE	FALSE	FALSE	FALSE	FALSE	FALSE	FALSE	FALSE
72		26027-38-3	26027-38-3	TRUE	500-045-0	4-Nonylphenol, ethoxylated	1	0	1	1	1	1	1	Authorisation List, SVHC List, Restriction List, SVHC Intention
73		Nonylphenol, ethoxylated (15-EO)		FALSE	931-756-8	Nonylphenol, ethoxylated (15-EO)	1	0	0	1	0	1	1	Authorisation List, SVHC Intention
74		Nonylphenol, ethoxylated (10-EO)		FALSE	931-755-2	Nonylphenol, ethoxylated (10-EO)	1	0	0	1	0	1	1	Authorisation List, SVHC Intention
75		Nonylphenol, ethoxylated (8-EO)		FALSE	931-754-7	Nonylphenol, ethoxylated (8-EO)	1	0	0	1	0	1	1	Authorisation List, SVHC Intention
76		Nonylphenol, ethoxylated (6,5-EO)		FALSE	931-753-1	Nonylphenol, ethoxylated (6,5-EO)	1	0	0	1	0	1	1	Authorisation List, SVHC Intention
77		Poly (oxy-1,2-ethanediyl), alpha -(nonylphenyl)-omega-hydroxy-, branched		FALSE	932-337-2	Poly (oxy-1,2-ethanediyl), alpha -(nonylphenyl)-omega-hydroxy-, branched	1	0	0	1	1	1	1	Authorisation List, SVHC List, SVHC Intention
78		27177-05-5	27177-05-5	TRUE	248-293-6	23-(nonylphenoxy)-3,6,9,12,15,18,21-heptaoxatricosan-1-ol	1	0	0	1	1	1	1	Authorisation List, SVHC List, SVHC Intention
79		27177-08-8	27177-08-8	TRUE	248-294-1	29-(nonylphenoxy)-3,6,9,12,15,18,21,24,27-nonaoxanonacosanol	1	0	0	1	1	1	1	Authorisation List, SVHC List, SVHC Intention
80		27986-36-3	27986-36-3	TRUE	248-762-5	2-(nonylphenoxy)ethanol	1	0	0	1	1	1	1	Authorisation List, SVHC List, SVHC Intention
81		85005-55-6	85005-55-6	TRUE	284-987-5	2-(isononylphenoxy)ethanol	1	0	0	1	1	1	1	Authorisation List, SVHC List, SVHC Intention
82		127087-87-0	127087-87-0	TRUE	932-098-4	4-Nonylphenol, branched, ethoxylated (CAS: 127087-87-0)	1	0	1	1	1	1	1	Authorisation List, SVHC List, Restriction List, SVHC Intention
83		127087-87-0	127087-87-0	TRUE	932-098-4	4-Nonylphenol, branched, ethoxylated (CAS: 127087-87-0)	1	0	1	1	1	1	1	Authorisation List, SVHC List, Restriction List, SVHC Intention
84		34166-38-6	34166-38-6	TRUE		17-(4-nonylphenoxy)-3,6,9,12,15-pentaoxaheptadecan-1-ol	1	0	0	1	1	1	1	Authorisation List, SVHC List, SVHC Intention
85		37205-87-1	37205-87-1	TRUE	609-346-2	Isononylphenol, ethoxylated	1	0	1	1	1	1	1	Authorisation List, SVHC List, Restriction List, SVHC Intention
86		Poly(oxy-1,2-ethanediyl), a-(nonylphenyl)-w-hydroxy- (CAS 9016-45-9)		FALSE	931-562-3	Poly(oxy-1,2-ethanediyl), a-(nonylphenyl)-w-hydroxy- (CAS 9016-45-9)	1	0	0	1	0	1	1	Authorisation List, SVHC Intention
87		Nonylphenolpolyglycolether		FALSE	932-998-7	Nonylphenolpolyglycolether	1	0	0	1	1	1	1	Authorisation List, SVHC List, SVHC Intention
88		156609-10-8	156609-10-8	TRUE		4-t-Nonylphenol-diethoxylate	1	0	0	1	1	1	1	Authorisation List, SVHC List, SVHC Intention
89		20636-48-0	20636-48-0	TRUE		3,6,9,12-Tetraoxatetradecan-1-ol, 14-(4-nonylphenoxy)-	1	0	0	1	1	1	1	Authorisation List, SVHC List, SVHC Intention
91		27177-01-1	27177-01-1	TRUE		3,6,9,12,15-Pentaoxaheptadecan-1-ol, 17-(nonylphenoxy)-	1	0	0	1	1	1	1	Authorisation List, SVHC List, SVHC Intention
92		27177-03-3	27177-03-3	TRUE	248-292-0	20-(nonylphenoxy)-3,6,9,12,15,18-hexaoxaicosan-1-ol	1	0	0	1	1	1	1	Authorisation List, SVHC List, SVHC Intention
93		27176-93-8	27176-93-8	TRUE	248-291-5	2-[2-(nonylphenoxy)ethoxy]ethanol	1	0	0	1	1	1	1	Authorisation List, SVHC List, SVHC Intention
94		26571-11-9	26571-11-9	TRUE	247-816-5	26-(nonylphenoxy)-3,6,9,12,15,18,21,24-octaoxahexacosan-1-ol	1	0	0	1	1	1	1	Authorisation List, SVHC List, SVHC Intention
95		26264-02-8	26264-02-8	TRUE	247-555-7	14-(nonylphenoxy)-3,6,9,12-tetraoxatetradecan-1-ol	1	0	0	1	1	1	1	Authorisation List, SVHC List, SVHC Intention
96		57321-10-5	57321-10-5	TRUE	260-678-0	44-(nonylphenoxy)-3,6,9,12,15,18,21,24,27,30,33,36,39,42-tetradecaoxatetratetracontanol	1	0	0	1	1	1	1	Authorisation List, SVHC List, SVHC Intention
97		42173-90-0	42173-90-0	TRUE	255-695-5	26-(nonylphenoxy)-3,6,9,12,15,18,21,24-octaoxahexacosan-1-ol	1	0	0	1	1	1	1	Authorisation List, SVHC List, SVHC Intention
98		Nonylphenol, ethoxylated (10-EO) (9016-45-9)		FALSE	939-993-9	Nonylphenol, ethoxylated (10-EO) (9016-45-9)	1	0	0	1	0	1	1	Authorisation List, SVHC Intention
99		Nonylphenol, ethoxylated (EO = 4)		FALSE		Nonylphenol, ethoxylated (EO = 4)	1	0	0	1	1	1	1	Authorisation List, SVHC List, SVHC Intention
100		Nonylphenol, ethoxylated (polymer)		FALSE	938-618-6	Nonylphenol, ethoxylated (polymer)	1	0	0	1	1	1	1	Authorisation List, SVHC List, SVHC Intention
101		1119449-38-5	1119449-38-5	TRUE	687-833-9	2-{2-[4-(3,6-dimethylheptan-3-yl)phenoxy]ethoxy}ethanol	1	0	0	1	1	1	1	Authorisation List, SVHC List, SVHC Intention
102		1119449-37-4	1119449-37-4	TRUE	687-832-3	2-[4-(3,6-dimethylheptan-3-yl)phenoxy]ethanol	1	0	0	1	1	1	1	Authorisation List, SVHC List, SVHC Intention
103		65455-72-3	65455-72-3	TRUE		3,6,9,12,15,18,21,24,27-Nonaoxanonacosan-1-ol, 29-(isononylphenoxy)-	1	0	0	1	1	1	1	Authorisation List, SVHC List, SVHC Intention
104		65455-69-8	65455-69-8	TRUE	265-785-6	20-(isononylphenoxy)-3,6,9,12,15,18-hexaoxaicosan-1-ol	1	0	0	1	1	1	1	Authorisation List, SVHC List, SVHC Intention
105		91648-64-5	91648-64-5	TRUE	293-926-1	3,6,9,12-Tetraoxatetradecan-1-ol, 14-(4-nonylphenoxy)-, branched	1	0	0	1	1	1	1	Authorisation List, SVHC List, SVHC Intention
106		68515-50-4	68515-50-4	TRUE	271-093-5	1,2-Benzenedicarboxylic acid, dihexyl ester, branched and linear	1	0	0	1	1	1	1	Authorisation List, SVHC List, SVHC Intention
108		1,2-benzenedicarboxylic acid, di-C6-10-alkyl esters or mixed decyl and hexyl and octyl diesters		FALSE		1,2-benzenedicarboxylic acid, di-C6-10-alkyl esters or mixed decyl and hexyl and octyl diesters	1	0	0	1	1	1	1	Authorisation List, SVHC List, SVHC Intention
109		68648-93-1	68648-93-1	TRUE	272-013-1	1,2-Benzenedicarboxylic acid, mixed decyl and hexyl and octyl diesters	1	0	0	1	1	1	1	Authorisation List, SVHC List, SVHC Intention		FALSE	FALSE	FALSE	FALSE	FALSE	FALSE	FALSE	FALSE	FALSE	FALSE	FALSE	FALSE	FALSE	FALSE	FALSE	FALSE	FALSE	FALSE	FALSE	FALSE	FALSE	FALSE	FALSE	FALSE	FALSE	FALSE	FALSE	FALSE	FALSE	FALSE	FALSE	FALSE	FALSE	FALSE
111		25155-23-1	25155-23-1	TRUE	246-677-8	Trixylyl phosphate	1	0	0	1	1	1	1	Authorisation List, SVHC List, SVHC Intention	246-677-8	FALSE	FALSE	FALSE	FALSE	FALSE	FALSE	FALSE	FALSE	FALSE	FALSE	FALSE	FALSE	FALSE	FALSE	FALSE	FALSE	FALSE	FALSE	FALSE	FALSE	FALSE	FALSE	FALSE	FALSE	FALSE	FALSE	FALSE	FALSE	FALSE	FALSE	FALSE	FALSE	FALSE	FALSE
112		Sodium perborate, perboric acid, sodium salt		FALSE		Sodium perborate, perboric acid, sodium salt	1	0	0	1	1	1	1	Authorisation List, SVHC List, SVHC Intention
113		Perboric acid, sodium salt, tetrahydrate ()		FALSE		Perboric acid, sodium salt, tetrahydrate ()	1	0	0	1	0	1	1	Authorisation List, SVHC Intention
114		10486-00-7	10486-00-7	TRUE	600-611-8	Perboric acid (HBO(O2)), sodium salt, tetrahydrate	1	0	0	1	1	1	1	Authorisation List, SVHC List, SVHC Intention		FALSE	FALSE	FALSE	FALSE	FALSE	FALSE	FALSE	FALSE	FALSE	FALSE	FALSE	FALSE	FALSE	FALSE	FALSE	FALSE	FALSE	FALSE	FALSE	FALSE	FALSE	FALSE	FALSE	FALSE	FALSE	FALSE	FALSE	FALSE	FALSE	FALSE	FALSE	FALSE	FALSE	FALSE
115		10332-33-9	10332-33-9	TRUE	600-419-4	Sodium perborate monohydrate	1	0	0	1	1	1	1	Authorisation List, SVHC List, SVHC Intention		FALSE	FALSE	FALSE	FALSE	FALSE	FALSE	FALSE	FALSE	FALSE	FALSE	FALSE	FALSE	FALSE	FALSE	FALSE	FALSE	FALSE	FALSE	FALSE	FALSE	FALSE	FALSE	FALSE	FALSE	FALSE	FALSE	FALSE	FALSE	FALSE	FALSE	FALSE	FALSE	FALSE	FALSE
116		15120-21-5	15120-21-5	TRUE	239-172-9	Sodium perborate	1	0	0	1	1	1	1	Authorisation List, SVHC List, SVHC Intention		FALSE	FALSE	FALSE	FALSE	FALSE	FALSE	FALSE	FALSE	FALSE	FALSE	FALSE	FALSE	FALSE	FALSE	FALSE	FALSE	FALSE	FALSE	FALSE	FALSE	FALSE	FALSE	FALSE	FALSE	FALSE	FALSE	FALSE	FALSE	FALSE	FALSE	FALSE	FALSE	FALSE	FALSE
117		90568-23-3	90568-23-3	TRUE		Borate(2-), tetrahydroxybis[μ-(peroxy-κO1:κO2)]di-, sodium (1:2)	1	0	0	1	1	1	1	Authorisation List, SVHC List, SVHC Intention
118		125022-34-6	125022-34-6	TRUE		Borate(2-), tetrahydroxybis[μ-(peroxy-κO1:κO2)]di-, sodium, hydrate (1:2:6)	1	0	0	1	1	1	1	Authorisation List, SVHC List, SVHC Intention
119		11138-47-9	11138-47-9	TRUE	234-390-0	Perboric acid, sodium salt	1	0	0	1	1	1	1	Authorisation List, SVHC List, SVHC Intention		FALSE	FALSE	FALSE	FALSE	FALSE	FALSE	FALSE	FALSE	FALSE	FALSE	FALSE	FALSE	FALSE	FALSE	FALSE	FALSE	FALSE	FALSE	FALSE	FALSE	FALSE	FALSE	FALSE	FALSE	FALSE	FALSE	FALSE	FALSE	FALSE	FALSE	FALSE	FALSE	FALSE	FALSE
120		13517-20-9	13517-20-9	TRUE	603-902-8	Perboric acid (H3BO2(O2)), monosodium salt, trihydrate	1	0	0	1	1	1	1	Authorisation List, SVHC List, SVHC Intention		FALSE	FALSE	FALSE	FALSE	FALSE	FALSE	FALSE	FALSE	FALSE	FALSE	FALSE	FALSE	FALSE	FALSE	FALSE	FALSE	FALSE	FALSE	FALSE	FALSE	FALSE	FALSE	FALSE	FALSE	FALSE	FALSE	FALSE	FALSE	FALSE	FALSE	FALSE	FALSE	FALSE	FALSE
121		7632-04-4	7632-04-4	TRUE	231-556-4	Sodium peroxometaborate	1	0	0	1	1	1	1	Authorisation List, SVHC List, SVHC Intention		FALSE	FALSE	FALSE	FALSE	FALSE	FALSE	FALSE	FALSE	FALSE	FALSE	FALSE	FALSE	FALSE	FALSE	FALSE	FALSE	FALSE	FALSE	FALSE	FALSE	FALSE	FALSE	FALSE	FALSE	FALSE	FALSE	FALSE	FALSE	FALSE	FALSE	FALSE	FALSE	FALSE	FALSE
122		5-sec-butyl-2-(2,4-dimethylcyclohex-3-en-1-yl)-5-methyl-1,3-dioxane [1], 5-sec-butyl-2-(4,6-dimethylcyclohex-3-en-1-yl)-5-methyl-1,3-dioxane [2]		FALSE		5-sec-butyl-2-(2,4-dimethylcyclohex-3-en-1-yl)-5-methyl-1,3-dioxane [1], 5-sec-butyl-2-(4,6-dimethylcyclohex-3-en-1-yl)-5-methyl-1,3-dioxane [2]	1	0	0	1	1	1	1	Authorisation List, SVHC List, SVHC Intention	-
123		Reaction mass of 5-[(2R)-butan-2-yl]-2-[(1R,2R)-2,4-dimethylcyclohex-3-en-1-yl]-5-methyl-1,3-dioxane and 5-[(2R)-butan-2-yl]-2-[(1R,6R)-4,6-dimethylcyclohex-3-en-1-yl]-5-methyl-1,3-dioxane and 5-[(2S)-butan-2-yl]-2-[(1R,2R)-2,4-dimethylcyclohex-3-en-1-yl]-5-methyl-1,3-dioxane and 5-[(2S)-butan-2-yl]-2-[(1S,2R)-2,4-dimethylcyclohex-3-en-1-yl]-5-methyl-1,3-dioxane and 5-[(2S)-butan-2-yl]-2-[(1S,6R)…		FALSE	700-927-7	Reaction mass of 5-[(2R)-butan-2-yl]-2-[(1R,2R)-2,4-dimethylcyclohex-3-en-1-yl]-5-methyl-1,3-dioxane and 5-[(2R)-butan-2-yl]-2-[(1R,6R)-4,6-dimethylcyclohex-3-en-1-yl]-5-methyl-1,3-dioxane and 5-[(2S)-butan-2-yl]-2-[(1R,2R)-2,4-dimethylcyclohex-3-en-1-yl]-5-methyl-1,3-dioxane and 5-[(2S)-butan-2-yl]-2-[(1S,2R)-2,4-dimethylcyclohex-3-en-1-yl]-5-methyl-1,3-dioxane and 5-[(2S)-butan-2-yl]-2-[(1S,6R)…	1	0	0	1	1	1	1	Authorisation List, SVHC List, SVHC Intention	700-927-7
124		676367-06-9	676367-06-9	TRUE		1,3-Dioxane, 2-[(1S,2S)-2,4-dimethyl-3-cyclohexen-1-yl]-5-methyl-5-(1-methylpropyl)-, trans-	1	0	0	1	1	1	1	Authorisation List, SVHC List, SVHC Intention	-
125		5-sec-butyl-2-(4,6-dimethylcyclohex-3-en-1-yl)-5-methyl-1,3-dioxane		FALSE		5-sec-butyl-2-(4,6-dimethylcyclohex-3-en-1-yl)-5-methyl-1,3-dioxane	1	0	0	1	1	1	1	Authorisation List, SVHC List, SVHC Intention	-
126		Reaction mass of 5-sec-butyl-2-(2,4-dimethylcyclohex-3-en-1-yl)-5-methyl-1,3-dioxane and 5-sec-butyl-2-(4,6-dimethylcyclohex-3-en-1-yl)-5-methyl-1,3-dioxane		FALSE	413-720-9	Reaction mass of 5-sec-butyl-2-(2,4-dimethylcyclohex-3-en-1-yl)-5-methyl-1,3-dioxane and 5-sec-butyl-2-(4,6-dimethylcyclohex-3-en-1-yl)-5-methyl-1,3-dioxane	1	0	0	1	1	1	1	Authorisation List, SVHC List, SVHC Intention	413-720-9
127		117933-89-8	117933-89-8	TRUE	601-499-3	1,3-Dioxane, 2-(2,4-dimethyl-3-cyclohexen-1-yl)-5-methyl-5-(1-methylpropyl)-	1	0	0	1	1	1	1	Authorisation List, SVHC List, SVHC Intention	601-499-3
128		186309-28-4	186309-28-4	TRUE		1,3-Dioxane, 2-(2,4-dimethyl-3-cyclohexen-1-yl)-5-methyl-5-(1-methylpropyl)-	1	0	0	1	1	1	1	Authorisation List, SVHC List, SVHC Intention	-
129		676367-05-8	676367-05-8	TRUE		1,3-Dioxane, 2-[(1R,2R)-2,4-dimethyl-3-cyclohexen-1-yl]-5-methyl-5-(1-methylpropyl)-, cis-	1	0	0	1	1	1	1	Authorisation List, SVHC List, SVHC Intention	-
130		343934-04-3	343934-04-3	TRUE		1,3-Dioxane, 2-[(1R,2R)-2,4-dimethyl-3-cyclohexen-1-yl]-5-methyl-5-(1-methylpropyl)-, cis-rel-	1	0	0	1	1	1	1	Authorisation List, SVHC List, SVHC Intention	-
131		676367-09-2	676367-09-2	TRUE		1,3-Dioxane, 2-[(1R,2R)-2,4-dimethyl-3-cyclohexen-1-yl]-5-methyl-5-(1-methylpropyl)-, trans-	1	0	0	1	1	1	1	Authorisation List, SVHC List, SVHC Intention	-
132		343934-05-4	343934-05-4	TRUE		1,3-Dioxane, 2-[(1R,2R)-2,4-dimethyl-3-cyclohexen-1-yl]-5-methyl-5-(1-methylpropyl)-, trans-rel-	1	0	0	1	1	1	1	Authorisation List, SVHC List, SVHC Intention	-
133		676367-04-7	676367-04-7	TRUE		1,3-Dioxane, 2-[(1R,2S)-2,4-dimethyl-3-cyclohexen-1-yl]-5-methyl-5-(1-methylpropyl)-, cis-	1	0	0	1	1	1	1	Authorisation List, SVHC List, SVHC Intention	-
134		676367-08-1	676367-08-1	TRUE		1,3-Dioxane, 2-[(1R,2S)-2,4-dimethyl-3-cyclohexen-1-yl]-5-methyl-5-(1-methylpropyl)-, trans-	1	0	0	1	1	1	1	Authorisation List, SVHC List, SVHC Intention	-
135		676367-03-6	676367-03-6	TRUE		1,3-Dioxane, 2-[(1S,2R)-2,4-dimethyl-3-cyclohexen-1-yl]-5-methyl-5-(1-methylpropyl)-, cis-	1	0	0	1	1	1	1	Authorisation List, SVHC List, SVHC Intention	-
136		676367-07-0	676367-07-0	TRUE		1,3-Dioxane, 2-[(1S,2R)-2,4-dimethyl-3-cyclohexen-1-yl]-5-methyl-5-(1-methylpropyl)-, trans-	1	0	0	1	1	1	1	Authorisation List, SVHC List, SVHC Intention	-
137		676367-02-5	676367-02-5	TRUE		1,3-Dioxane, 2-[(1S,2S)-2,4-dimethyl-3-cyclohexen-1-yl]-5-methyl-5-(1-methylpropyl)-, cis-	1	0	0	1	1	1	1	Authorisation List, SVHC List, SVHC Intention	-
138		5-sec-butyl-2-(2,4-dimethylcyclohex-3-en-1-yl)-5-methyl-1,3-dioxane		FALSE		5-sec-butyl-2-(2,4-dimethylcyclohex-3-en-1-yl)-5-methyl-1,3-dioxane	1	0	0	1	1	1	1	Authorisation List, SVHC List, SVHC Intention	-
144		78-00-2	78-00-2	TRUE	201-075-4	Tetraethyllead	1	1	1	1	1	1	1	Authorisation List, SVHC List, Restriction List, SVHC Intention, Restriction Intention		FALSE	FALSE	FALSE	FALSE	FALSE	FALSE	FALSE	FALSE	FALSE	FALSE	FALSE	FALSE	FALSE	TRUE	FALSE	FALSE	FALSE	FALSE	FALSE	FALSE	FALSE	FALSE	FALSE	FALSE	FALSE	FALSE	FALSE	FALSE	FALSE	FALSE	FALSE	FALSE	FALSE	FALSE
145		561-41-1	561-41-1	TRUE	209-218-2	4,4'-bis(dimethylamino)-4''-(methylamino)trityl alcohol	1	0	0	1	1	1	1	Authorisation List, SVHC List, SVHC Intention
146		Reaction products of 1,3,4-thiadiazolidine-2,5-dithione, formaldehyde and 4-heptylphenol, branched and linear (RP-HP)		FALSE		Reaction products of 1,3,4-thiadiazolidine-2,5-dithione, formaldehyde and 4-heptylphenol, branched and linear (RP-HP)	1	0	0	1	1	1	1	Authorisation List, SVHC List, SVHC Intention
147		1471311-26-8	1471311-26-8	TRUE	939-460-0	Reaction product of 1,3,4-thiadiazolidine-2,5-dithione, formaldehyde and phenol, heptyl derivs.	1	0	0	1	1	1	1	Authorisation List, SVHC List, SVHC Intention
148		93925-00-9	93925-00-9	TRUE	300-298-5	Formaldehyde, reaction products with branched and linear heptylphenol, carbon disulfide and hydrazine	1	0	0	1	1	1	1	Authorisation List, SVHC List, SVHC Intention
149		15571-58-1	15571-58-1	TRUE	239-622-4	2-ethylhexyl 10-ethyl-4,4-dioctyl-7-oxo-8-oxa-3,5-dithia-4-stannatetradecanoate	1	0	0	1	1	1	1	Authorisation List, SVHC List, SVHC Intention		FALSE	FALSE	FALSE	FALSE	FALSE	FALSE	FALSE	FALSE	FALSE	FALSE	FALSE	FALSE	FALSE	FALSE	FALSE	FALSE	FALSE	FALSE	FALSE	FALSE	FALSE	FALSE	FALSE	FALSE	FALSE	FALSE	FALSE	FALSE	FALSE	FALSE	FALSE	FALSE	FALSE	FALSE
150		Reaction mass of 2-ethylhexyl 10-ethyl-4,4-dioctyl-7-oxo-8-oxa-3,5-dithia-4-stannatetradecanoate and 2-ethylhexyl 10-ethyl-4-[[2-[(2-ethylhexyl)oxy]-2-oxoethyl]thio]-4-octyl-7-oxo-8-oxa-3,5-dithia-4-stannatetradecanoate (reaction mass of DOTE and MOTE)		FALSE	915-270-3	Reaction mass of 2-ethylhexyl 10-ethyl-4,4-dioctyl-7-oxo-8-oxa-3,5-dithia-4-stannatetradecanoate and 2-ethylhexyl 10-ethyl-4-[[2-[(2-ethylhexyl)oxy]-2-oxoethyl]thio]-4-octyl-7-oxo-8-oxa-3,5-dithia-4-stannatetradecanoate (reaction mass of DOTE and MOTE)	1	0	0	1	1	1	1	Authorisation List, SVHC List, SVHC Intention
151		75980-60-8	75980-60-8	TRUE	278-355-8	Diphenyl(2,4,6-trimethylbenzoyl)phosphine oxide	0	0	0	1	1	1	1	SVHC List, SVHC Intention		FALSE	FALSE	FALSE	FALSE	FALSE	FALSE	FALSE	FALSE	FALSE	FALSE	FALSE	FALSE	FALSE	FALSE	FALSE	FALSE	FALSE	FALSE	FALSE	FALSE	FALSE	FALSE	FALSE	FALSE	FALSE	FALSE	FALSE	FALSE	FALSE	FALSE	FALSE	FALSE	FALSE	FALSE
154		reaction mass of 2,2,3,3,5,5,6,6-octafluoro-4-(1,1,1,2,3,3,3-heptafluoropropan-2-yl)morpholine and 2,2,3,3,5,5,6,6-octafluoro-4-(heptafluoropropyl)morpholine		FALSE	473-390-7	reaction mass of 2,2,3,3,5,5,6,6-octafluoro-4-(1,1,1,2,3,3,3-heptafluoropropan-2-yl)morpholine and 2,2,3,3,5,5,6,6-octafluoro-4-(heptafluoropropyl)morpholine	0	0	0	1	1	1	1	SVHC List, SVHC Intention	473-390-7
155		Perfluoroheptanoic acid and its salts		FALSE		Perfluoroheptanoic acid and its salts	0	0	0	1	1	1	1	SVHC List, SVHC Intention
156		20109-59-5	20109-59-5	TRUE	243-518-4	Sodium perfluoroheptanoate	0	0	0	1	1	1	1	SVHC List, SVHC Intention
157		6130-43-4	6130-43-4	TRUE	228-098-2	Ammonium perfluoroheptanoate	0	0	0	1	1	1	1	SVHC List, SVHC Intention
158		21049-36-5	21049-36-5	TRUE		potassium perfluoroheptanoate	0	0	0	1	1	1	1	SVHC List, SVHC Intention
159		375-85-9	375-85-9	TRUE	206-798-9	Perfluoroheptanoic acid	0	0	0	1	1	1	1	SVHC List, SVHC Intention
160		108-78-1	108-78-1	TRUE	203-615-4	Melamine	0	0	0	1	1	1	1	SVHC List, SVHC Intention	203-615-4
161		4247-02-3	4247-02-3	TRUE	224-208-8	Isobutyl 4-hydroxybenzoate	0	0	0	1	1	1	1	SVHC List, SVHC Intention
162		bis(2-ethylhexyl) tetrabromophthalate covering any of the individual isomers and/or combinations thereof		FALSE		bis(2-ethylhexyl) tetrabromophthalate covering any of the individual isomers and/or combinations thereof	0	0	0	1	1	1	1	SVHC List, SVHC Intention
165		13701-59-2	13701-59-2	TRUE	237-222-4	Barium diboron tetraoxide	0	0	0	1	1	1	1	SVHC List, SVHC Intention		FALSE	FALSE	FALSE	FALSE	FALSE	FALSE	FALSE	FALSE	FALSE	FALSE	FALSE	FALSE	FALSE	FALSE	FALSE	FALSE	FALSE	FALSE	FALSE	FALSE	FALSE	FALSE	FALSE	FALSE	FALSE	FALSE	FALSE	FALSE	FALSE	FALSE	FALSE	FALSE	FALSE	FALSE
169		924-42-5	924-42-5	TRUE	213-103-2	N-(hydroxymethyl)acrylamide	0	0	0	1	1	1	1	SVHC List, SVHC Intention		FALSE	FALSE	FALSE	FALSE	FALSE	FALSE	FALSE	FALSE	FALSE	FALSE	FALSE	FALSE	FALSE	FALSE	FALSE	FALSE	FALSE	FALSE	FALSE	FALSE	FALSE	FALSE	FALSE	FALSE	FALSE	FALSE	FALSE	FALSE	FALSE	FALSE	FALSE	FALSE	FALSE	FALSE
170		1067-53-4	1067-53-4	TRUE	213-934-0	Tris(2-methoxyethoxy)vinylsilane	0	0	0	1	1	1	1	SVHC List, SVHC Intention
171		255881-94-8	255881-94-8	TRUE	401-850-9	S-(tricyclo(5.2.1.0'2,6)deca-3-en-8(or 9)-yl O-(isopropyl or isobutyl or 2-ethylhexyl) O-(isopropyl or isobutyl or 2-ethylhexyl) phosphorodithioate	0	0	0	1	1	1	1	SVHC List, SVHC Intention	401-850-9
173		(±)-1,7,7-trimethyl-3-[(4-methylphenyl)methylene]bicyclo[2.2.1]heptan-2-one covering any of the individual isomers and/or combinations thereof (4-MBC)		FALSE		(±)-1,7,7-trimethyl-3-[(4-methylphenyl)methylene]bicyclo[2.2.1]heptan-2-one covering any of the individual isomers and/or combinations thereof (4-MBC)	0	0	0	1	1	1	1	SVHC List, SVHC Intention
174		1782069-81-1	1782069-81-1	TRUE	701-394-3	(3E)-1,7,7-trimethyl-3-(4-methylbenzylidene)bicyclo[2.2.1]heptan-2-one	0	0	0	1	1	1	1	SVHC List, SVHC Intention
175		95342-41-9	95342-41-9	TRUE		(1R,3E,4S)-1,7,7-trimethyl-3-(4-methylbenzylidene)bicyclo[2.2.1]heptan-2-one	0	0	0	1	1	1	1	SVHC List, SVHC Intention
176		852541-25-4	852541-25-4	TRUE		(1S,3Z,4R)-1,7,7-trimethyl-3-(4-methylbenzylidene)bicyclo[2.2.1]heptan-2-one	0	0	0	1	1	1	1	SVHC List, SVHC Intention
178		741687-98-9	741687-98-9	TRUE		(1R,4S)-1,7,7-trimethyl-3-(4-methylbenzylidene)bicyclo[2.2.1]heptan-2-one	0	0	0	1	1	1	1	SVHC List, SVHC Intention
179		852541-30-1	852541-30-1	TRUE		(1S,3E,4R)-1,7,7-trimethyl-3-(4-methylbenzylidene)bicyclo[2.2.1]heptan-2-one	0	0	0	1	1	1	1	SVHC List, SVHC Intention
180		852541-21-0	852541-21-0	TRUE		(1R,3Z,4S)-1,7,7-trimethyl-3-(4-methylbenzylidene)bicyclo[2.2.1]heptan-2-one	0	0	0	1	1	1	1	SVHC List, SVHC Intention
181		Phenol, alkylation products (mainly in para position) with C12-rich branched alkyl chains from oligomerisation, covering any individual isomers and/ or combinations thereof (PDDP)		FALSE	799-972-3	Phenol, alkylation products (mainly in para position) with C12-rich branched alkyl chains from oligomerisation, covering any individual isomers and/ or combinations thereof (PDDP)	0	0	0	1	1	1	1	SVHC List, SVHC Intention
182		27459-10-5	27459-10-5	TRUE		[No public or meaningful name is available]	0	0	0	1	1	1	1	SVHC List, SVHC Intention
183		57427-55-1	57427-55-1	TRUE		Phenol, tetrapropylene-	0	0	0	1	1	1	1	SVHC List, SVHC Intention
184		210555-94-5	210555-94-5	TRUE	640-104-9	Phenol, 4-dodecyl, branched	0	0	0	1	1	1	1	SVHC List, SVHC Intention
185		74499-35-7	74499-35-7	TRUE	616-100-8	Phenol, (tetrapropenyl) derivatives	0	0	0	1	1	1	1	SVHC List, SVHC Intention
186		27147-75-7	27147-75-7	TRUE	608-055-8	Phenol, 4-isododecyl-	0	0	0	1	1	1	1	SVHC List, SVHC Intention
187		121158-58-5	121158-58-5	TRUE	310-154-3	Phenol, dodecyl-, branched	0	0	0	1	1	1	1	SVHC List, SVHC Intention
188		orthoboric acid, sodium salt		FALSE		orthoboric acid, sodium salt	0	0	0	0	1	1	0	SVHC List
189		13840-56-7	13840-56-7	TRUE	237-560-2	Orthoboric acid, sodium salt	0	0	0	1	1	1	1	SVHC List, SVHC Intention		FALSE	FALSE	FALSE	FALSE	FALSE	FALSE	FALSE	FALSE	FALSE	FALSE	FALSE	FALSE	FALSE	FALSE	FALSE	FALSE	FALSE	FALSE	FALSE	FALSE	FALSE	FALSE	FALSE	FALSE	FALSE	FALSE	FALSE	FALSE	FALSE	FALSE	FALSE	FALSE	FALSE	FALSE
190		1333-73-9	1333-73-9	TRUE	215-604-1	Boric acid, sodium salt	0	0	0	1	1	1	1	SVHC List, SVHC Intention
191		14312-40-4	14312-40-4	TRUE	238-253-6	Trisodium orthoborate	0	0	0	1	1	1	1	SVHC List, SVHC Intention
192		14890-53-0	14890-53-0	TRUE		boric acid (H3BO3), sodium salt (1:1)	0	0	0	1	1	1	1	SVHC List, SVHC Intention
193		22454-04-2	22454-04-2	TRUE		Boric acid (H3BO3), disodium salt	0	0	0	1	1	1	1	SVHC List, SVHC Intention
194		25747-83-5	25747-83-5	TRUE		boric acid (H3BO3), sodium salt, hydrate	0	0	0	1	1	1	1	SVHC List, SVHC Intention
195		Medium-chain chlorinated paraffins (MCCP)		FALSE	799-971-8	Medium-chain chlorinated paraffins (MCCP)	0	0	0	1	1	1	1	SVHC List, SVHC Intention
196		1372804-76-6	1372804-76-6	TRUE	701-376-5	Alkanes, C14-16, chloro	0	0	0	1	1	1	1	SVHC List, SVHC Intention
197		di-, tri- and tetrachlorotetradecane		FALSE	950-299-5	di-, tri- and tetrachlorotetradecane	0	0	0	1	1	1	1	SVHC List, SVHC Intention
199		198840-65-2	198840-65-2	TRUE		Tetradecane, chloro derivs.	0	0	0	1	1	1	1	SVHC List, SVHC Intention
200		111-30-8	111-30-8	TRUE	203-856-5	Glutaral	0	0	0	1	1	1	1	SVHC List, SVHC Intention		FALSE	FALSE	FALSE	FALSE	FALSE	FALSE	FALSE	FALSE	FALSE	FALSE	FALSE	FALSE	FALSE	TRUE	FALSE	FALSE	FALSE	FALSE	FALSE	FALSE	FALSE	FALSE	FALSE	FALSE	FALSE	FALSE	FALSE	FALSE	FALSE	FALSE	FALSE	FALSE	FALSE	FALSE
202		2-(4-tert-butylbenzyl)propionaldehyde and its individual stereoisomers		FALSE	799-970-2	2-(4-tert-butylbenzyl)propionaldehyde and its individual stereoisomers	0	0	0	1	1	1	1	SVHC List, SVHC Intention
203		75166-31-3	75166-31-3	TRUE		(2R)-3-(4-tert-butylphenyl)-2-methylpropanal	0	0	0	1	1	1	1	SVHC List, SVHC Intention
205		75166-30-2	75166-30-2	TRUE		(2S)-3-(4-tert-butylphenyl)-2-methylpropanal	0	0	0	1	1	1	1	SVHC List, SVHC Intention
206		2,2-bis(bromomethyl)propane-1,3-diol (BMP); 2,2-dimethylpropan-1-ol, tribromo derivative/3-bromo-2,2-bis(bromomethyl)-1-propanol (TBNPA); 2,3-dibromo-1-propanol (2,3-DBPA)		FALSE	799-968-1	2,2-bis(bromomethyl)propane-1,3-diol (BMP); 2,2-dimethylpropan-1-ol, tribromo derivative/3-bromo-2,2-bis(bromomethyl)-1-propanol (TBNPA); 2,3-dibromo-1-propanol (2,3-DBPA)	0	0	0	1	1	1	1	SVHC List, SVHC Intention
207		3296-90-0	3296-90-0	TRUE	221-967-7	2,2-bis(bromomethyl)propane-1,3-diol	0	0	0	1	1	1	1	SVHC List, SVHC Intention		FALSE	FALSE	FALSE	FALSE	FALSE	FALSE	FALSE	FALSE	FALSE	FALSE	FALSE	FALSE	FALSE	FALSE	FALSE	FALSE	FALSE	FALSE	FALSE	FALSE	FALSE	FALSE	FALSE	FALSE	FALSE	FALSE	FALSE	FALSE	FALSE	FALSE	FALSE	FALSE	FALSE	FALSE
208		36483-57-5	36483-57-5	TRUE	253-057-0	2,2-dimethylpropan-1-ol, tribromo derivative; 3-bromo-2,2-bis(bromomethyl)propan-1-ol	0	0	0	1	1	1	1	SVHC List, SVHC Intention
209		96-13-9	96-13-9	TRUE	202-480-9	2,3-dibromopropan-1-ol	0	0	0	1	1	1	1	SVHC List, SVHC Intention		FALSE	FALSE	FALSE	FALSE	FALSE	FALSE	FALSE	FALSE	FALSE	FALSE	FALSE	FALSE	FALSE	FALSE	FALSE	FALSE	FALSE	FALSE	FALSE	FALSE	FALSE	FALSE	FALSE	FALSE	FALSE	FALSE	FALSE	FALSE	FALSE	FALSE	FALSE	FALSE	FALSE	FALSE
210		1522-92-5	1522-92-5	TRUE	622-370-8	3-bromo-2,2-bis(bromomethyl)-1-propanol (TBNPA)	0	0	0	1	1	1	1	SVHC List, SVHC Intention
212		Dioctyltin dilaurate, stannane, dioctyl-, bis(coco acyloxy) derivs., and any other stannane, dioctyl-, bis(fatty acyloxy) derivs. wherein C12 is the predominant carbon number of the fatty acyloxy moiety		FALSE	799-973-9	Dioctyltin dilaurate, stannane, dioctyl-, bis(coco acyloxy) derivs., and any other stannane, dioctyl-, bis(fatty acyloxy) derivs. wherein C12 is the predominant carbon number of the fatty acyloxy moiety	0	0	0	1	1	1	1	SVHC List, SVHC Intention
213		dioctyltin dilaurate; stannane, dioctyl-, bis(coco acyloxy) derivs.		FALSE		dioctyltin dilaurate; stannane, dioctyl-, bis(coco acyloxy) derivs.	0	0	0	1	1	1	1	SVHC List, SVHC Intention
214		91648-39-4	91648-39-4	TRUE	293-901-5	Stannane, dioctyl-, bis(coco acyloxy) derivs.	0	0	0	1	1	1	1	SVHC List, SVHC Intention
215		3648-18-8	3648-18-8	TRUE	222-883-3	Dioctyltin dilaurate	0	0	0	1	1	1	1	SVHC List, SVHC Intention
216		143-24-8	143-24-8	TRUE	205-594-7	Bis(2-(2-methoxyethoxy)ethyl) ether	0	0	0	1	1	1	1	SVHC List, SVHC Intention
217		22673-19-4	22673-19-4	TRUE	245-152-0	Dibutylbis(pentane-2,4-dionato-O,O')tin	0	0	0	1	1	1	1	SVHC List, SVHC Intention
219		693-98-1	693-98-1	TRUE	211-765-7	2-methylimidazole	0	0	0	1	1	1	1	SVHC List, SVHC Intention		FALSE	FALSE	FALSE	FALSE	FALSE	FALSE	FALSE	FALSE	FALSE	FALSE	FALSE	FALSE	FALSE	FALSE	FALSE	FALSE	FALSE	FALSE	FALSE	FALSE	FALSE	FALSE	FALSE	FALSE	FALSE	FALSE	FALSE	FALSE	FALSE	FALSE	FALSE	FALSE	FALSE	FALSE
220		1072-63-5	1072-63-5	TRUE	214-012-0	1-vinylimidazole	0	0	0	1	1	1	1	SVHC List, SVHC Intention
221		Perfluorobutane sulfonic acid (PFBS) and its salts		FALSE	799-977-0	Perfluorobutane sulfonic acid (PFBS) and its salts	0	0	0	1	1	1	1	SVHC List, SVHC Intention	799-977-0
222		375-73-5	375-73-5	TRUE	206-793-1	1,1,2,2,3,3,4,4,4-nonafluorobutane-1-sulphonic acid	0	0	0	1	1	1	1	SVHC List, SVHC Intention	206-793-1
223		507453-86-3	507453-86-3	TRUE	671-826-2	magnesium perfluorobutanesulfonate	0	0	0	1	1	1	1	SVHC List, SVHC Intention	671-826-2
224		131651-65-5	131651-65-5	TRUE	671-827-8	lithium perfluorobutanesulfonate	0	0	0	1	1	1	1	SVHC List, SVHC Intention	671-827-8
225		503155-89-3	503155-89-3	TRUE	671-830-4	morpholinium perfluorobutanesulfonate	0	0	0	1	1	1	1	SVHC List, SVHC Intention	671-830-4
226		194999-85-4	194999-85-4	TRUE	432-660-4	bis(4-tert-butylphenyl)iodonium nonafluorobutane-1-sulfonate	0	0	0	1	1	1	1	SVHC List, SVHC Intention	432-660-4
227		68259-10-9	68259-10-9	TRUE	269-513-7	Ammonium 1,1,2,2,3,3,4,4,4-nonafluorobutane-1-sulphonate	0	0	0	1	1	1	1	SVHC List, SVHC Intention	269-513-7
228		220133-51-7	220133-51-7	TRUE	452-310-4	dimethyl(phenyl)sulfanium perfluorobutanesulfonate	0	0	0	1	1	1	1	SVHC List, SVHC Intention	452-310-4
229		1-(4-butoxy-1-naphthalenyl)tetrahydrothiophenium 1,1,2,2,3,3,4,4,4-nonafluoro-1-butanesulfonate		FALSE	468-770-4	1-(4-butoxy-1-naphthalenyl)tetrahydrothiophenium 1,1,2,2,3,3,4,4,4-nonafluoro-1-butanesulfonate	0	0	0	0	1	1	0	SVHC List
230		144317-44-2	144317-44-2	TRUE	478-340-8	Triphenylsulfanium perfluorobutane sulfonate	0	0	0	1	1	1	1	SVHC List, SVHC Intention	478-340-8
231		25628-08-4	25628-08-4	TRUE	700-536-1	N,N,N-triethylethanaminium 1,1,2,2,3,3,4,4,4-nonafluorobutane-1-sulfonate	0	0	0	1	1	1	1	SVHC List, SVHC Intention	700-536-1
232		29420-49-3	29420-49-3	TRUE	249-616-3	Potassium 1,1,2,2,3,3,4,4,4-nonafluorobutane-1-sulphonate	0	0	0	1	1	1	1	SVHC List, SVHC Intention	249-616-3
233		220689-12-3	220689-12-3	TRUE	444-440-5	tetrabutyl-phosphonium nonafluoro-butane-1-sulfonate	0	0	0	1	1	1	1	SVHC List, SVHC Intention	444-440-5	FALSE	FALSE	FALSE	FALSE	FALSE	FALSE	FALSE	FALSE	FALSE	FALSE	FALSE	FALSE	FALSE	FALSE	FALSE	FALSE	FALSE	FALSE	FALSE	FALSE	FALSE	FALSE	FALSE	FALSE	FALSE	FALSE	FALSE	FALSE	FALSE	FALSE	FALSE	FALSE	FALSE	FALSE
237		Tris(4-nonylphenyl, branched and linear) phosphite (TNPP) with ≥ 0.1% w/w of 4-nonylphenol, branched and linear (4-NP)		FALSE	799-976-5	Tris(4-nonylphenyl, branched and linear) phosphite (TNPP) with ≥ 0.1% w/w of 4-nonylphenol, branched and linear (4-NP)	0	0	0	1	1	1	1	SVHC List, SVHC Intention
238		tris(4-nonylphenyl, branched) phosphite		FALSE	701-028-2	tris(4-nonylphenyl, branched) phosphite	0	0	0	1	1	1	1	SVHC List, SVHC Intention	701-028-2
239		106599-06-8	106599-06-8	TRUE		Phenol, p-sec-nonyl-, phosphite	0	0	0	1	1	1	1	SVHC List, SVHC Intention
240		3050-88-2	3050-88-2	TRUE	608-492-4	Phenol, 4-nonyl-, phosphite (3:1)	0	0	0	1	1	1	1	SVHC List, SVHC Intention
242		31631-13-7	31631-13-7	TRUE		Phenol, p-isononyl-, phosphite (3:1)	0	0	0	1	1	1	1	SVHC List, SVHC Intention
244		110-49-6	110-49-6	TRUE	203-772-9	2-methoxyethyl acetate	0	0	0	1	1	1	1	SVHC List, SVHC Intention		FALSE	FALSE	FALSE	FALSE	FALSE	FALSE	FALSE	FALSE	FALSE	FALSE	FALSE	FALSE	TRUE	FALSE	FALSE	FALSE	FALSE	FALSE	FALSE	FALSE	FALSE	FALSE	FALSE	FALSE	FALSE	FALSE	FALSE	FALSE	FALSE	FALSE	FALSE	FALSE	FALSE	FALSE
245		2,3,3,3-tetrafluoro-2-(heptafluoropropoxy)propionic acid, its salts and its acyl halides		FALSE	799-974-4	2,3,3,3-tetrafluoro-2-(heptafluoropropoxy)propionic acid, its salts and its acyl halides	0	0	0	1	1	1	1	SVHC List, SVHC Intention
246		67118-55-2	67118-55-2	TRUE	266-578-3	Potassium 2,3,3,3-tetrafluoro-2-(heptafluoropropoxy)propionate	0	0	0	1	1	1	1	SVHC List, SVHC Intention
247		2062-98-8	2062-98-8	TRUE	218-173-8	2,3,3,3-tetrafluoro-2-(heptafluoropropoxy)propionyl fluoride	0	0	0	1	1	1	1	SVHC List, SVHC Intention
248		13252-13-6	13252-13-6	TRUE	236-236-8	2,3,3,3-tetrafluoro-2-(heptafluoropropoxy)propionic acid	0	0	0	1	1	1	1	SVHC List, SVHC Intention
249		62037-80-3	62037-80-3	TRUE	700-242-3	Ammonium 2,3,3,3-tetrafluoro-2-(heptafluoropropoxy)propanoate	0	0	0	1	1	1	1	SVHC List, SVHC Intention	700-242-3
250		75579-39-4	75579-39-4	TRUE		Propanoic acid, 2,3,3,3-tetrafluoro-2-(heptafluoropropoxy)-, (+)-	0	0	0	1	1	1	1	SVHC List, SVHC Intention
251		75579-40-7	75579-40-7	TRUE		Propanoic acid, 2,3,3,3-tetrafluoro-2-(heptafluoropropoxy)-, (-)-	0	0	0	1	1	1	1	SVHC List, SVHC Intention
256		6807-17-6	6807-17-6	TRUE	401-720-1	2,2-bis(4'-hydroxyphenyl)-4-methylpentane	0	0	0	1	1	1	1	SVHC List, SVHC Intention		FALSE	FALSE	FALSE	FALSE	FALSE	FALSE	FALSE	FALSE	FALSE	FALSE	FALSE	FALSE	FALSE	FALSE	FALSE	FALSE	FALSE	FALSE	FALSE	FALSE	FALSE	FALSE	FALSE	FALSE	FALSE	FALSE	FALSE	FALSE	FALSE	FALSE	FALSE	FALSE	FALSE	FALSE
257		15087-24-8	15087-24-8	TRUE	239-139-9	1,7,7-trimethyl-3-(phenylmethylene)bicyclo[2.2.1]heptan-2-one	0	0	0	1	1	1	1	SVHC List, SVHC Intention
258		61788-32-7	61788-32-7	TRUE	262-967-7	Terphenyl, hydrogenated	0	1	0	1	1	1	1	SVHC List, SVHC Intention, Restriction Intention	262-967-7	FALSE	FALSE	FALSE	FALSE	FALSE	FALSE	FALSE	FALSE	FALSE	FALSE	FALSE	FALSE	FALSE	FALSE	FALSE	FALSE	FALSE	FALSE	FALSE	FALSE	FALSE	FALSE	FALSE	FALSE	FALSE	FALSE	FALSE	FALSE	FALSE	FALSE	FALSE	FALSE	FALSE	FALSE
261		7439-92-1	7439-92-1	TRUE	231-100-4	Lead	0	1	1	1	1	1	1	SVHC List, Restriction List, SVHC Intention, Restriction Intention		FALSE	FALSE	FALSE	FALSE	FALSE	FALSE	FALSE	FALSE	FALSE	FALSE	FALSE	FALSE	FALSE	FALSE	FALSE	FALSE	FALSE	FALSE	FALSE	FALSE	FALSE	FALSE	FALSE	FALSE	FALSE	FALSE	FALSE	FALSE	FALSE	FALSE	FALSE	FALSE	FALSE	FALSE
262		107-15-3	107-15-3	TRUE	203-468-6	Ethylenediamine	0	0	0	1	1	1	1	SVHC List, SVHC Intention		FALSE	FALSE	FALSE	FALSE	FALSE	FALSE	FALSE	FALSE	FALSE	FALSE	FALSE	FALSE	TRUE	FALSE	FALSE	FALSE	FALSE	FALSE	FALSE	FALSE	FALSE	FALSE	FALSE	FALSE	FALSE	FALSE	FALSE	FALSE	FALSE	FALSE	FALSE	FALSE	FALSE	FALSE
264		12008-41-2	12008-41-2	TRUE	234-541-0	Disodium octaborate	0	0	0	1	1	1	1	SVHC List, SVHC Intention
269		552-30-7	552-30-7	TRUE	209-008-0	Benzene-1,2,4-tricarboxylic acid 1,2-anhydride	0	0	0	1	1	1	1	SVHC List, SVHC Intention		FALSE	FALSE	FALSE	FALSE	FALSE	FALSE	FALSE	FALSE	FALSE	FALSE	FALSE	FALSE	FALSE	FALSE	FALSE	FALSE	FALSE	FALSE	FALSE	FALSE	FALSE	FALSE	FALSE	FALSE	FALSE	FALSE	FALSE	FALSE	FALSE	FALSE	FALSE	FALSE	FALSE	FALSE
271		10325-94-7	10325-94-7	TRUE	233-710-6	Cadmium nitrate	0	1	1	1	1	1	1	SVHC List, Restriction List, SVHC Intention, Restriction Intention		FALSE	FALSE	FALSE	FALSE	FALSE	FALSE	FALSE	FALSE	FALSE	FALSE	FALSE	FALSE	FALSE	FALSE	FALSE	FALSE	FALSE	FALSE	FALSE	FALSE	FALSE	FALSE	FALSE	FALSE	FALSE	FALSE	FALSE	FALSE	FALSE	FALSE	FALSE	FALSE	FALSE	FALSE
272		21041-95-2	21041-95-2	TRUE	244-168-5	Cadmium hydroxide	0	1	1	1	1	1	1	SVHC List, Restriction List, SVHC Intention, Restriction Intention		FALSE	FALSE	FALSE	FALSE	FALSE	FALSE	FALSE	FALSE	FALSE	FALSE	FALSE	FALSE	FALSE	FALSE	FALSE	FALSE	FALSE	FALSE	FALSE	FALSE	FALSE	FALSE	FALSE	FALSE	FALSE	FALSE	FALSE	FALSE	FALSE	FALSE	FALSE	FALSE	FALSE	FALSE
273		513-78-0	513-78-0	TRUE	208-168-9	Cadmium carbonate	0	1	1	1	1	1	1	SVHC List, Restriction List, SVHC Intention, Restriction Intention		FALSE	FALSE	FALSE	FALSE	FALSE	FALSE	FALSE	FALSE	FALSE	FALSE	FALSE	FALSE	FALSE	FALSE	FALSE	FALSE	FALSE	FALSE	FALSE	FALSE	FALSE	FALSE	FALSE	FALSE	FALSE	FALSE	FALSE	FALSE	FALSE	FALSE	FALSE	FALSE	FALSE	FALSE
275		1,6,7,8,9,14,15,16,17,17,18,18-Dodecachloropentacyclo[12.2.1.16,9.02,13.05,10]octadeca-7,15-diene (“Dechlorane Plus”™)		FALSE		1,6,7,8,9,14,15,16,17,17,18,18-Dodecachloropentacyclo[12.2.1.16,9.02,13.05,10]octadeca-7,15-diene (“Dechlorane Plus”™)	0	1	0	1	1	1	1	SVHC List, SVHC Intention, Restriction Intention	-
280		rel-(1R,4S,4aS,6aS,7S,10R,10aR,12aR)-1,2,3,4,7,8,9,10,13,13,14,14-dodecachloro-1,4,4a,5,6,6a,7,10,10a,11,12,12a-dodecahydro-1,4:7,10-dimethanodibenzo[a,e]cyclooctene		FALSE		rel-(1R,4S,4aS,6aS,7S,10R,10aR,12aR)-1,2,3,4,7,8,9,10,13,13,14,14-dodecachloro-1,4,4a,5,6,6a,7,10,10a,11,12,12a-dodecahydro-1,4:7,10-dimethanodibenzo[a,e]cyclooctene	0	1	0	1	1	1	1	SVHC List, SVHC Intention, Restriction Intention
281		rel-(1R,4S,4aS,6aR,7R,10S,10aS,12aR)-1,2,3,4,7,8,9,10,13,13,14,14-dodecachloro-1,4,4a,5,6,6a,7,10,10a,11,12,12a-dodecahydro-1,4:7,10-dimethanodibenzo[a,e]cyclooctene		FALSE		rel-(1R,4S,4aS,6aR,7R,10S,10aS,12aR)-1,2,3,4,7,8,9,10,13,13,14,14-dodecachloro-1,4,4a,5,6,6a,7,10,10a,11,12,12a-dodecahydro-1,4:7,10-dimethanodibenzo[a,e]cyclooctene	0	1	0	1	1	1	1	SVHC List, SVHC Intention, Restriction Intention	-
282		Perfluorohexane-1-sulphonic acid and its salts		FALSE		Perfluorohexane-1-sulphonic acid and its salts	0	0	0	1	1	1	1	SVHC List, SVHC Intention	-
283		68259-08-5	68259-08-5	TRUE	269-511-6	Ammonium perfluorohexane-1-sulphonate	0	1	0	1	1	1	1	SVHC List, SVHC Intention, Restriction Intention	269-511-6
284		355-46-4	355-46-4	TRUE	206-587-1	Perfluorohexane-1-sulphonic acid	0	0	0	1	1	1	1	SVHC List, SVHC Intention	206-587-1
285		70225-16-0	70225-16-0	TRUE	274-462-9	Tridecafluorohexanesulphonic acid, compound with 2,2'-iminodiethanol (1:1)	0	1	0	1	1	1	1	SVHC List, SVHC Intention, Restriction Intention	274-462-9
286		3871-99-6	3871-99-6	TRUE	223-393-2	Potassium perfluorohexane-1-sulphonate	0	1	0	1	1	1	1	SVHC List, SVHC Intention, Restriction Intention	223-393-2
287		108427-55-0	108427-55-0	TRUE		N,N,N-triethylethanaminium tridecafluorohexane-1-sulfonate	0	1	0	1	1	1	1	SVHC List, SVHC Intention, Restriction Intention	-
288		1000597-52-3	1000597-52-3	TRUE		Phosphonium, triphenyl(phenylmethyl)-, 1,1,2,2,3,3,4,4,5,5,6,6,6-tridecafluoro-1-hexanesulfonate (1:1)	0	1	0	1	1	1	1	SVHC List, SVHC Intention, Restriction Intention	-
289		1310480-24-0	1310480-24-0	TRUE		Ethanaminium, N-[4-[[4-(diethylamino)phenyl][4-(ethylamino)-1-naphthalenyl]methylene]-2,5-cyclohexadien-1-ylidene]-N-ethyl-, 1,1,2,2,3,3,4,4,5,5,6,6,6-tridecafluoro-1-hexanesulfonate (1:1)	0	1	0	1	1	1	1	SVHC List, SVHC Intention, Restriction Intention	-
290		1310480-27-3	1310480-27-3	TRUE		Methanaminium, N-[4-[[4-(dimethylamino)phenyl][4-(ethylamino)-1-naphthalenyl]methylene]-2,5-cyclohexadien-1-ylidene]-N-methyl-, 1,1,2,2,3,3,4,4,5,5,6,6,6-tridecafluoro-1-hexanesulfonate (1:1)	0	1	0	1	1	1	1	SVHC List, SVHC Intention, Restriction Intention	-
291		1310480-28-4	1310480-28-4	TRUE		Methanaminium, N-[4-[[4-(dimethylamino)phenyl][4-(phenylamino)-1-naphthalenyl]methylene]-2,5-cyclohexadien-1-ylidene]-N-methyl-, 1,1,2,2,3,3,4,4,5,5,6,6,6-tridecafluoro-1-hexanesulfonate (1:1)	0	1	0	1	1	1	1	SVHC List, SVHC Intention, Restriction Intention	-
292		1329995-45-0	1329995-45-0	TRUE		Beta-Cyclodextrin, compd. with 1,1,2,2,3,3,4,4,5,5,6,6,6-tridecafluoro-1-hexanesulfonic acid ion(1-)(1:1)	0	1	0	1	1	1	1	SVHC List, SVHC Intention, Restriction Intention	-
293		1329995-69-8	1329995-69-8	TRUE		Gamma-Cyclodextrin, compd. with 1,1,2,2,3,3,4,4,5,5,6,6,6-tridecafluoro-1-hexanesulfonic acid ion(1-)(1:1)	0	1	0	1	1	1	1	SVHC List, SVHC Intention, Restriction Intention	-
294		144116-10-9	144116-10-9	TRUE		Sulfonium, triphenyl-, 1,1,2,2,3,3,4,4,5,5,6,6,6-tridecafluoro-1-hexanesulfonate (1:1)	0	1	0	1	1	1	1	SVHC List, SVHC Intention, Restriction Intention	-
295		1462414-59-0	1462414-59-0	TRUE		Quinolinium, 1-(carboxymethyl)-4-[2-[4-[4-(2,2-diphenylethenyl)phenyl]-1,2,3,3a,4,8b-hexahydrocyclopent[b]indol-7-yl]ethenyl]-, 1,1,2,2,3,3,4,4,5,5,6,6,6-tridecafluoro-1-hexanesulfonate (1:1)	0	1	0	1	1	1	1	SVHC List, SVHC Intention, Restriction Intention	-
296		153443-35-7	153443-35-7	TRUE		Iodonium, diphenyl-, 1,1,2,2,3,3,4,4,5,5,6,6,6-tridecafluoro-1-hexanesulfonate (1:1)	0	1	0	1	1	1	1	SVHC List, SVHC Intention, Restriction Intention	-
297		189274-31-5	189274-31-5	TRUE		Methanaminium, N,N,N-trimethyl-, salt with 1,1,2,2,3,3,4,4,5,5,6,6,6-tridecafluoro-1-hexanesulfonic acid (1:1)	0	1	0	1	1	1	1	SVHC List, SVHC Intention, Restriction Intention	-
298		202189-84-2	202189-84-2	TRUE		1-Hexanesulfonic acid, 1,1,2,2,3,3,4,4,5,5,6,6,6-tridecafluoro-, compd.with 2-methyl-2-propanamine (1:1)	0	1	0	1	1	1	1	SVHC List, SVHC Intention, Restriction Intention	-
299		213740-81-9	213740-81-9	TRUE		Iodonium, bis[4-(1,1-dimethylethyl)phenyl]-, 1,1,2,2,3,3,4,4,5,5,6,6,6-tridecafluoro-1-hexanesulfonate (1:1)	0	1	0	1	1	1	1	SVHC List, SVHC Intention, Restriction Intention	-
300		341035-71-0	341035-71-0	TRUE		1-Hexanesulfonic acid, 1,1,2,2,3,3,4,4,5,5,6,6,6-tridecafluoro-, gallium salt (9CI)	0	1	0	1	1	1	1	SVHC List, SVHC Intention, Restriction Intention	-
301		341548-85-4	341548-85-4	TRUE		Sulfonium, bis(4-methylphenyl)phenyl-, 1,1,2,2,3,3,4,4,5,5,6,6,6-tridecafluoro-1-hexanesulfonate (1:1)	0	1	0	1	1	1	1	SVHC List, SVHC Intention, Restriction Intention	-
302		350836-93-0	350836-93-0	TRUE		1-Hexanesulfonic acid, 1,1,2,2,3,3,4,4,5,5,6,6,6-tridecafluoro-, scandium(3+) salt (3:1)	0	1	0	1	1	1	1	SVHC List, SVHC Intention, Restriction Intention	-
303		41184-65-0	41184-65-0	TRUE		1-Hexanesulfonic acid, 1,1,2,2,3,3,4,4,5,5,6,6,6-tridecafluoro-, neodymium(3+) salt (3:1)	0	1	0	1	1	1	1	SVHC List, SVHC Intention, Restriction Intention	-
304		41242-12-0	41242-12-0	TRUE		1-Hexanesulfonic acid, 1,1,2,2,3,3,4,4,5,5,6,6,6-tridecafluoro-, yttrium(3+) salt (3:1)	0	1	0	1	1	1	1	SVHC List, SVHC Intention, Restriction Intention	-
305		421555-73-9	421555-73-9	TRUE		Sulfonium, (thiodi-4,1-phenylene)bis[diphenyl-, salt with 1,1,2,2,3,3,4,4,5,5,6,6,6-tridecafluoro-1-hexanesulfonic acid (1:2)	0	1	0	1	1	1	1	SVHC List, SVHC Intention, Restriction Intention	-
306		421555-74-0	421555-74-0	TRUE		Iodonium, bis[4-(1,1-dimethylpropyl)phenyl]-, salt with 1,1,2,2,3,3,4,4,5,5,6,6,6-tridecafluoro-1-hexanesulfonic	0	1	0	1	1	1	1	SVHC List, SVHC Intention, Restriction Intention	-
307		425670-70-8	425670-70-8	TRUE		Sulfonium, tris[4-(1,1-dimethylethyl)phenyl]-, 1,1,2,2,3,3,4,4,5,5,6,6,6-tridecafluoro-1-hexanesulfonate (1:1)	0	1	0	1	1	1	1	SVHC List, SVHC Intention, Restriction Intention	-
308		55120-77-9	55120-77-9	TRUE		1-Hexanesulfonic acid, 1,1,2,2,3,3,4,4,5,5,6,6,6-tridecafluoro-, lithium salt (1:1)	0	1	0	1	1	1	1	SVHC List, SVHC Intention, Restriction Intention	-
309		70136-72-0	70136-72-0	TRUE		1-Hexanesulfonic acid, 1,1,2,2,3,3,4,4,5,5,6,6,6-tridecafluoro-, zinc salt	0	1	0	1	1	1	1	SVHC List, SVHC Intention, Restriction Intention	-
310		72033-41-1	72033-41-1	TRUE		1-Hexanesulfonic acid, 1,1,2,2,3,3,4,4,5,5,6,6,6-tridecafluoro-, compd. with N,N-diethylethanamine (1:1)	0	1	0	1	1	1	1	SVHC List, SVHC Intention, Restriction Intention	-
311		82382-12-5	82382-12-5	TRUE		1-Hexanesulfonic acid, 1,1,2,2,3,3,4,4,5,5,6,6,6-tridecafluoro-, sodium salt	0	1	0	1	1	1	1	SVHC List, SVHC Intention, Restriction Intention	-
312		866621-50-3	866621-50-3	TRUE		Iodonium, bis[(1,1-dimethylethyl)phenyl]-, salt with 1,1,2,2,3,3,4,4,5,5,6,6,6-tridecafluoro-1-hexanesulfonic acid (1:1) (9CI)	0	1	0	1	1	1	1	SVHC List, SVHC Intention, Restriction Intention	-
313		910606-39-2	910606-39-2	TRUE		Sulfonium, (4-methylphenyl)diphenyl-, 1,1,2,2,3,3,4,4,5,5,6,6,6-tridecafluoro-1-hexanesulfonate (1:1)	0	1	0	1	1	1	1	SVHC List, SVHC Intention, Restriction Intention	-
314		911027-68-4	911027-68-4	TRUE		Sulfonium, [4-[(2-methyl-1-oxo-2-propen-1-yl)oxy]phenyl]diphenyl-, 1,1,2,2,3,3,4,4,5,5,6,6,6-tridecafluoro-1-hexanesulfonate (1:1)	0	1	0	1	1	1	1	SVHC List, SVHC Intention, Restriction Intention	-
315		911027-69-5	911027-69-5	TRUE		Sulfonium, [4-[(2-methyl-1-oxo-2-propenyl)oxy]phenyl]diphenyl-, salt with 1,1,2,2,3,3,4,4,5,5,6,6,6-tridecafluoro-1-hexanesulfonic acid (1:1), polymer with 2-ethyltricyclo[3.3.1.13,7]dec-2-yl 2-methyl-2-propenoate, 3-hydroxytricyclo[3.3.1.13,7]dec-1-yl 2-methyl-2-propenoate and tetrahydro-2-oxo-3-furanyl 2-methyl-2-propenoate	0	1	0	1	1	1	1	SVHC List, SVHC Intention, Restriction Intention	-
316		108427-54-9	108427-54-9	TRUE		N,N,N-tributylbutan-1-aminium tridecafluorohexane-1-sulfonate	0	1	0	1	1	1	1	SVHC List, SVHC Intention, Restriction Intention	-
317		928049-42-7	928049-42-7	TRUE		Dibenzo[k,n][1,4,7,10,13]tetraoxathiacyclopentadecinium, 19-[4-(1,1-dimethylethyl)phenyl]-6,7,9,10,12,13-hexahydro-, 1,1,2,2,3,3,4,4,5,5,6,6,6-tridecafluoro-1-hexanesulfonate (1:1)	0	1	0	1	1	1	1	SVHC List, SVHC Intention, Restriction Intention	-
318		92011-17-1	92011-17-1	TRUE		1-Hexanesulfonic acid, 1,1,2,2,3,3,4,4,5,5,6,6,6-tridecafluoro-, cesium salt (1:1)	0	1	0	1	1	1	1	SVHC List, SVHC Intention, Restriction Intention	-
319		1187817-57-7	1187817-57-7	TRUE		1-Hexanesulfonic acid, 1,1,2,2,3,3,4,4,5,5,6,6,6-tridecafluoro-, compd. With pyrrolidine (1:1)	0	1	0	1	1	1	1	SVHC List, SVHC Intention, Restriction Intention	-
321		Nonadecafluorodecanoic acid (PFDA) and its sodium and ammonium salts		FALSE		Nonadecafluorodecanoic acid (PFDA) and its sodium and ammonium salts	0	0	0	1	1	1	1	SVHC List, SVHC Intention	-
322		335-76-2	335-76-2	TRUE	206-400-3	Nonadecafluorodecanoic acid	0	1	1	1	1	1	1	SVHC List, Restriction List, SVHC Intention, Restriction Intention	206-400-3
323		3830-45-3	3830-45-3	TRUE		sodium nonadecafluorodecanoate	0	0	0	1	1	1	1	SVHC List, SVHC Intention	-
324		3108-42-7	3108-42-7	TRUE	221-470-5	Ammonium nonadecafluorodecanoate	0	0	0	1	1	1	1	SVHC List, SVHC Intention	221-470-5
325		4-heptylphenol, branched and linear		FALSE		4-heptylphenol, branched and linear	0	0	0	1	1	1	1	SVHC List, SVHC Intention
326		72624-02-3	72624-02-3	TRUE	276-743-1	Phenol, heptyl derivs.	0	0	0	1	1	1	1	SVHC List, SVHC Intention
327		1987-50-4	1987-50-4	TRUE	217-862-0	4-heptylphenol	0	0	0	1	1	1	1	SVHC List, SVHC Intention
328		33104-11-9	33104-11-9	TRUE		4-(2,4-dimethylpentan-2-yl)phenol	0	0	0	1	1	1	1	SVHC List, SVHC Intention
329		37872-24-5	37872-24-5	TRUE		4-(3-ethylpentan-3-yl)phenol	0	0	0	1	1	1	1	SVHC List, SVHC Intention
330		30784-31-7	30784-31-7	TRUE		4-(2-methylhexan-2-yl)phenol	0	0	0	1	1	1	1	SVHC List, SVHC Intention
331		911371-06-7	911371-06-7	TRUE		4-(3,3-dimethylpentan-2-yl)phenol	0	0	0	1	1	1	1	SVHC List, SVHC Intention
332		854904-93-1	854904-93-1	TRUE		4-(3-methylhexan-2-yl)phenol	0	0	0	1	1	1	1	SVHC List, SVHC Intention
333		911371-07-8	911371-07-8	TRUE		4-(4,4-dimethylpentan-2-yl)phenol	0	0	0	1	1	1	1	SVHC List, SVHC Intention
334		71945-81-8	71945-81-8	TRUE		4-(4-methylhexan-2-yl)phenol	0	0	0	1	1	1	1	SVHC List, SVHC Intention
335		857629-71-1	857629-71-1	TRUE		4-(5-methylhexan-2-yl)phenol	0	0	0	1	1	1	1	SVHC List, SVHC Intention
336		861010-65-3	861010-65-3	TRUE		4-(2,2-dimethylpentan-3-yl)phenol	0	0	0	1	1	1	1	SVHC List, SVHC Intention
337		854904-92-0	854904-92-0	TRUE		4-(5-methylhexan-3-yl)phenol	0	0	0	1	1	1	1	SVHC List, SVHC Intention
338		6465-74-3	6465-74-3	TRUE		4-(heptan-3-yl)phenol	0	0	0	1	1	1	1	SVHC List, SVHC Intention
339		6863-24-7	6863-24-7	TRUE		4-(heptan-2-yl)phenol	0	0	0	1	1	1	1	SVHC List, SVHC Intention
340		6465-71-0	6465-71-0	TRUE		4-(heptan-4-yl)phenol	0	0	0	1	1	1	1	SVHC List, SVHC Intention
341		911370-98-4	911370-98-4	TRUE		4-(3-ethylpentyl)phenol	0	0	0	1	1	1	1	SVHC List, SVHC Intention
342		102570-52-5	102570-52-5	TRUE		4-(3-methylhexyl)phenol	0	0	0	1	1	1	1	SVHC List, SVHC Intention
343		1139800-98-8	1139800-98-8	TRUE		4-(4-methylhexyl)phenol	0	0	0	1	1	1	1	SVHC List, SVHC Intention
344		100532-36-3	100532-36-3	TRUE		4-(5-methylhexyl)phenol	0	0	0	1	1	1	1	SVHC List, SVHC Intention
345		1824346-00-0	1824346-00-0	TRUE		4-(2,4-dimethylpentan-3-yl)phenol	0	0	0	1	1	1	1	SVHC List, SVHC Intention
346		288864-02-8	288864-02-8	TRUE		Phenol, 4-tert-heptyl-	0	0	0	1	1	1	1	SVHC List, SVHC Intention
347		30784-27-1	30784-27-1	TRUE		Phenol, 4-(1-ethyl-1,2-dimethylpropyl)-	0	0	0	1	1	1	1	SVHC List, SVHC Intention
348		72861-06-4	72861-06-4	TRUE		4-(2,3,3-trimethylbutan-2-yl)phenol	0	0	0	1	1	1	1	SVHC List, SVHC Intention
349		861011-60-1	861011-60-1	TRUE	854-135-2	4-(2,3-dimethylpentan-2-yl)phenol	0	0	0	1	1	1	1	SVHC List, SVHC Intention
353		Perfluorononan-1-oic-acid and its sodium and ammonium salts		FALSE		Perfluorononan-1-oic-acid and its sodium and ammonium salts	0	0	0	1	1	1	1	SVHC List, SVHC Intention	-
354		4149-60-4	4149-60-4	TRUE		Ammonium salts of perfluorononan-1-oic-acid	0	0	0	1	1	1	1	SVHC List, SVHC Intention	-
355		375-95-1	375-95-1	TRUE	206-801-3	Perfluorononan-1-oic acid	0	1	1	1	1	1	1	SVHC List, Restriction List, SVHC Intention, Restriction Intention	206-801-3	FALSE	FALSE	FALSE	FALSE	FALSE	FALSE	FALSE	FALSE	FALSE	FALSE	FALSE	FALSE	FALSE	FALSE	FALSE	FALSE	FALSE	FALSE	FALSE	FALSE	FALSE	FALSE	FALSE	FALSE	FALSE	FALSE	FALSE	FALSE	FALSE	FALSE	FALSE	FALSE	FALSE	FALSE
356		21049-39-8	21049-39-8	TRUE		Sodium salts of perfluorononan-1-oic-acid	0	0	0	1	1	1	1	SVHC List, SVHC Intention	-
358		1120-71-4	1120-71-4	TRUE	214-317-9	1,3-propanesultone	0	0	0	1	1	1	1	SVHC List, SVHC Intention		FALSE	FALSE	FALSE	FALSE	FALSE	FALSE	FALSE	FALSE	FALSE	FALSE	FALSE	FALSE	FALSE	FALSE	FALSE	FALSE	FALSE	FALSE	FALSE	FALSE	FALSE	FALSE	FALSE	FALSE	FALSE	FALSE	FALSE	FALSE	FALSE	FALSE	FALSE	FALSE	FALSE	FALSE
359		10124-36-4	10124-36-4	TRUE	233-331-6	Cadmium sulphate	0	1	1	1	1	1	1	SVHC List, Restriction List, SVHC Intention, Restriction Intention		FALSE	FALSE	FALSE	FALSE	FALSE	FALSE	FALSE	FALSE	FALSE	FALSE	FALSE	FALSE	FALSE	FALSE	FALSE	FALSE	FALSE	FALSE	FALSE	FALSE	FALSE	FALSE	FALSE	FALSE	FALSE	FALSE	FALSE	FALSE	FALSE	FALSE	FALSE	FALSE	FALSE	FALSE
360		31119-53-6	31119-53-6	TRUE	233-331-6	Cadmium sulphate	0	0	0	0	1	1	0	SVHC List
361		7790-79-6	7790-79-6	TRUE	232-222-0	Cadmium fluoride	0	1	1	1	1	1	1	SVHC List, Restriction List, SVHC Intention, Restriction Intention		FALSE	FALSE	FALSE	FALSE	FALSE	FALSE	FALSE	FALSE	FALSE	FALSE	FALSE	FALSE	FALSE	FALSE	FALSE	FALSE	FALSE	FALSE	FALSE	FALSE	FALSE	FALSE	FALSE	FALSE	FALSE	FALSE	FALSE	FALSE	FALSE	FALSE	FALSE	FALSE	FALSE	FALSE
362		37244-98-7	37244-98-7	TRUE		Perboric acid, sodium salt, tetrahydrate ()	0	0	0	0	1	1	0	SVHC List		FALSE	FALSE	FALSE	FALSE	FALSE	FALSE	FALSE	FALSE	FALSE	FALSE	FALSE	FALSE	FALSE	FALSE	FALSE	FALSE	FALSE	FALSE	FALSE	FALSE	FALSE	FALSE	FALSE	FALSE	FALSE	FALSE	FALSE	FALSE	FALSE	FALSE	FALSE	FALSE	FALSE	FALSE
363		10108-64-2	10108-64-2	TRUE	233-296-7	Cadmium chloride	0	1	1	1	1	1	1	SVHC List, Restriction List, SVHC Intention, Restriction Intention		FALSE	FALSE	FALSE	FALSE	FALSE	FALSE	FALSE	FALSE	FALSE	FALSE	FALSE	FALSE	FALSE	FALSE	FALSE	FALSE	FALSE	FALSE	FALSE	FALSE	FALSE	FALSE	FALSE	FALSE	FALSE	FALSE	FALSE	FALSE	FALSE	FALSE	FALSE	FALSE	FALSE	FALSE
364		301-04-2	301-04-2	TRUE	206-104-4	Lead di(acetate)	0	1	1	1	1	1	1	SVHC List, Restriction List, SVHC Intention, Restriction Intention		FALSE	FALSE	FALSE	FALSE	FALSE	FALSE	FALSE	FALSE	FALSE	FALSE	FALSE	FALSE	FALSE	FALSE	FALSE	FALSE	FALSE	FALSE	FALSE	FALSE	FALSE	FALSE	FALSE	FALSE	FALSE	FALSE	FALSE	FALSE	FALSE	FALSE	FALSE	FALSE	FALSE	FALSE
365		96-45-7	96-45-7	TRUE	202-506-9	Imidazolidine-2-thione	0	0	0	1	1	1	1	SVHC List, SVHC Intention		FALSE	FALSE	FALSE	FALSE	FALSE	FALSE	FALSE	FALSE	FALSE	FALSE	FALSE	FALSE	FALSE	FALSE	FALSE	FALSE	FALSE	FALSE	FALSE	FALSE	FALSE	FALSE	FALSE	FALSE	FALSE	FALSE	FALSE	FALSE	FALSE	FALSE	FALSE	FALSE	FALSE	FALSE
366		1937-37-7	1937-37-7	TRUE	217-710-3	Disodium 4-amino-3-[[4'-[(2,4-diaminophenyl)azo][1,1'-biphenyl]-4-yl]azo]-5-hydroxy-6-(phenylazo)naphthalene-2,7-disulphonate	0	0	0	1	1	1	1	SVHC List, SVHC Intention		FALSE	FALSE	FALSE	FALSE	FALSE	FALSE	FALSE	FALSE	FALSE	FALSE	FALSE	FALSE	FALSE	FALSE	FALSE	FALSE	FALSE	FALSE	FALSE	FALSE	FALSE	FALSE	FALSE	FALSE	FALSE	FALSE	FALSE	FALSE	FALSE	FALSE	FALSE	FALSE	FALSE	FALSE
367		573-58-0	573-58-0	TRUE	209-358-4	Disodium 3,3'-[[1,1'-biphenyl]-4,4'-diylbis(azo)]bis(4-aminonaphthalene-1-sulphonate)	0	0	0	1	1	1	1	SVHC List, SVHC Intention		FALSE	FALSE	FALSE	FALSE	FALSE	FALSE	FALSE	FALSE	FALSE	FALSE	FALSE	FALSE	FALSE	FALSE	FALSE	FALSE	FALSE	FALSE	FALSE	FALSE	FALSE	FALSE	FALSE	FALSE	FALSE	FALSE	FALSE	FALSE	FALSE	FALSE	FALSE	FALSE	FALSE	FALSE
368		1306-23-6	1306-23-6	TRUE	215-147-8	Cadmium sulphide	0	1	1	1	1	1	1	SVHC List, Restriction List, SVHC Intention, Restriction Intention		FALSE	FALSE	FALSE	FALSE	FALSE	FALSE	FALSE	FALSE	FALSE	FALSE	FALSE	FALSE	FALSE	FALSE	FALSE	FALSE	FALSE	FALSE	FALSE	FALSE	FALSE	FALSE	FALSE	FALSE	FALSE	FALSE	FALSE	FALSE	FALSE	FALSE	FALSE	FALSE	FALSE	FALSE
370		1306-19-0	1306-19-0	TRUE	215-146-2	Cadmium oxide	0	1	1	1	1	1	1	SVHC List, Restriction List, SVHC Intention, Restriction Intention		FALSE	FALSE	FALSE	FALSE	FALSE	FALSE	FALSE	FALSE	FALSE	FALSE	FALSE	FALSE	FALSE	FALSE	FALSE	FALSE	FALSE	FALSE	FALSE	FALSE	FALSE	FALSE	FALSE	FALSE	FALSE	FALSE	FALSE	FALSE	FALSE	FALSE	FALSE	FALSE	FALSE	FALSE
371		7440-43-9	7440-43-9	TRUE	231-152-8	Cadmium	0	1	1	1	1	1	1	SVHC List, Restriction List, SVHC Intention, Restriction Intention		FALSE	FALSE	FALSE	FALSE	FALSE	FALSE	FALSE	FALSE	FALSE	FALSE	FALSE	FALSE	FALSE	FALSE	FALSE	FALSE	FALSE	FALSE	FALSE	FALSE	FALSE	FALSE	FALSE	FALSE	TRUE	FALSE	FALSE	FALSE	FALSE	FALSE	FALSE	FALSE	FALSE	FALSE
372		3825-26-1	3825-26-1	TRUE	223-320-4	Ammonium pentadecafluorooctanoate	0	1	0	1	1	1	1	SVHC List, SVHC Intention, Restriction Intention		FALSE	FALSE	FALSE	FALSE	FALSE	FALSE	FALSE	FALSE	FALSE	FALSE	FALSE	FALSE	FALSE	FALSE	FALSE	FALSE	FALSE	FALSE	FALSE	FALSE	FALSE	FALSE	FALSE	FALSE	FALSE	FALSE	FALSE	FALSE	FALSE	FALSE	FALSE	FALSE	FALSE	FALSE
373		Nonylphenol, ethoxylated (EO = 10)		FALSE		Nonylphenol, ethoxylated (EO = 10)	0	0	0	0	1	1	0	SVHC List
374		12141-20-7	12141-20-7	TRUE	235-252-2	Trilead dioxide phosphonate	0	1	1	1	1	1	1	SVHC List, Restriction List, SVHC Intention, Restriction Intention
375		1319-46-6	1319-46-6	TRUE	215-290-6	Trilead bis(carbonate) dihydroxide	0	1	1	1	1	1	1	SVHC List, Restriction List, SVHC Intention, Restriction Intention
376		307-55-1	307-55-1	TRUE	206-203-2	Tricosafluorododecanoic acid	0	1	1	1	1	1	1	SVHC List, Restriction List, SVHC Intention, Restriction Intention
377		12202-17-4	12202-17-4	TRUE	235-380-9	Tetralead trioxide sulphate	0	1	1	1	1	1	1	SVHC List, Restriction List, SVHC Intention, Restriction Intention		FALSE	FALSE	FALSE	FALSE	FALSE	FALSE	FALSE	FALSE	FALSE	FALSE	FALSE	FALSE	FALSE	FALSE	FALSE	FALSE	FALSE	FALSE	FALSE	FALSE	FALSE	FALSE	FALSE	FALSE	FALSE	FALSE	FALSE	FALSE	FALSE	FALSE	FALSE	FALSE	FALSE	FALSE
378		62229-08-7	62229-08-7	TRUE	263-467-1	Sulfurous acid, lead salt, dibasic	0	1	1	1	1	1	1	SVHC List, Restriction List, SVHC Intention, Restriction Intention
379		11120-22-2	11120-22-2	TRUE	234-363-3	Silicic acid, lead salt	0	1	1	1	1	1	1	SVHC List, Restriction List, SVHC Intention, Restriction Intention		FALSE	FALSE	FALSE	FALSE	FALSE	FALSE	FALSE	FALSE	FALSE	FALSE	FALSE	FALSE	FALSE	FALSE	FALSE	FALSE	FALSE	FALSE	FALSE	FALSE	FALSE	FALSE	FALSE	FALSE	FALSE	FALSE	FALSE	FALSE	FALSE	FALSE	FALSE	FALSE	FALSE	FALSE
380		68784-75-8	68784-75-8	TRUE	272-271-5	Silicic acid (H2Si2O5), barium salt (1:1), lead-doped	0	1	1	1	1	1	1	SVHC List, Restriction List, SVHC Intention, Restriction Intention
381		8012-00-8	8012-00-8	TRUE	232-382-1	Pyrochlore, antimony lead yellow	0	1	1	1	1	1	1	SVHC List, Restriction List, SVHC Intention, Restriction Intention
382		12065-90-6	12065-90-6	TRUE	235-067-7	Pentalead tetraoxide sulphate	0	1	1	1	1	1	1	SVHC List, Restriction List, SVHC Intention, Restriction Intention
383		72629-94-8	72629-94-8	TRUE	276-745-2	Pentacosafluorotridecanoic acid	0	1	1	1	1	1	1	SVHC List, Restriction List, SVHC Intention, Restriction Intention
384		1314-41-6	1314-41-6	TRUE	215-235-6	Orange lead	0	1	1	1	1	1	1	SVHC List, Restriction List, SVHC Intention, Restriction Intention		FALSE	FALSE	FALSE	FALSE	FALSE	FALSE	FALSE	FALSE	FALSE	FALSE	FALSE	FALSE	FALSE	FALSE	FALSE	FALSE	FALSE	FALSE	FALSE	FALSE	FALSE	FALSE	FALSE	FALSE	FALSE	FALSE	FALSE	FALSE	FALSE	FALSE	FALSE	FALSE	FALSE	FALSE
387		79-16-3	79-16-3	TRUE	201-182-6	N-methylacetamide	0	0	0	1	1	1	1	SVHC List, SVHC Intention		FALSE	FALSE	FALSE	FALSE	FALSE	FALSE	FALSE	FALSE	FALSE	FALSE	FALSE	FALSE	FALSE	FALSE	FALSE	FALSE	FALSE	FALSE	FALSE	FALSE	FALSE	FALSE	FALSE	FALSE	FALSE	FALSE	FALSE	FALSE	FALSE	FALSE	FALSE	FALSE	FALSE	FALSE
389		75-56-9	75-56-9	TRUE	200-879-2	Methyloxirane	0	0	0	1	1	1	1	SVHC List, SVHC Intention		FALSE	FALSE	FALSE	FALSE	FALSE	FALSE	FALSE	FALSE	FALSE	FALSE	TRUE	FALSE	FALSE	FALSE	FALSE	FALSE	FALSE	FALSE	FALSE	FALSE	FALSE	FALSE	FALSE	FALSE	FALSE	FALSE	FALSE	FALSE	FALSE	FALSE	FALSE	FALSE	FALSE	FALSE
390		625-45-6	625-45-6	TRUE	210-894-6	Methoxyacetic acid	0	0	0	1	1	1	1	SVHC List, SVHC Intention		FALSE	FALSE	FALSE	FALSE	FALSE	FALSE	FALSE	FALSE	FALSE	FALSE	FALSE	FALSE	FALSE	FALSE	FALSE	FALSE	FALSE	FALSE	FALSE	FALSE	FALSE	FALSE	FALSE	FALSE	FALSE	FALSE	FALSE	FALSE	FALSE	FALSE	FALSE	FALSE	FALSE	FALSE
391		12626-81-2	12626-81-2	TRUE	235-727-4	Lead titanium zirconium oxide	0	1	1	1	1	1	1	SVHC List, Restriction List, SVHC Intention, Restriction Intention
392		12060-00-3	12060-00-3	TRUE	235-038-9	Lead titanium trioxide	0	1	1	1	1	1	1	SVHC List, Restriction List, SVHC Intention, Restriction Intention		FALSE	FALSE	FALSE	FALSE	FALSE	FALSE	FALSE	FALSE	FALSE	FALSE	FALSE	FALSE	FALSE	FALSE	FALSE	FALSE	FALSE	FALSE	FALSE	FALSE	FALSE	FALSE	FALSE	FALSE	FALSE	FALSE	FALSE	FALSE	FALSE	FALSE	FALSE	FALSE	FALSE	FALSE
393		12036-76-9	12036-76-9	TRUE	234-853-7	Lead oxide sulfate	0	1	1	1	1	1	1	SVHC List, Restriction List, SVHC Intention, Restriction Intention
394		1317-36-8	1317-36-8	TRUE	215-267-0	Lead monoxide	0	1	1	1	1	1	1	SVHC List, Restriction List, SVHC Intention, Restriction Intention		FALSE	FALSE	FALSE	FALSE	FALSE	FALSE	FALSE	FALSE	FALSE	FALSE	FALSE	FALSE	FALSE	FALSE	FALSE	FALSE	FALSE	FALSE	FALSE	FALSE	FALSE	FALSE	FALSE	FALSE	FALSE	FALSE	FALSE	FALSE	FALSE	FALSE	FALSE	FALSE	FALSE	FALSE
395		10099-74-8	10099-74-8	TRUE	233-245-9	Lead dinitrate	0	1	1	1	1	1	1	SVHC List, Restriction List, SVHC Intention, Restriction Intention		FALSE	FALSE	FALSE	FALSE	FALSE	FALSE	FALSE	FALSE	FALSE	FALSE	FALSE	FALSE	FALSE	FALSE	FALSE	FALSE	FALSE	FALSE	FALSE	FALSE	FALSE	FALSE	FALSE	FALSE	FALSE	FALSE	FALSE	FALSE	FALSE	FALSE	FALSE	FALSE	FALSE	FALSE
396		20837-86-9	20837-86-9	TRUE	244-073-9	Lead cyanamidate	0	0	0	1	1	1	1	SVHC List, SVHC Intention		FALSE	FALSE	FALSE	FALSE	FALSE	FALSE	FALSE	FALSE	FALSE	FALSE	FALSE	FALSE	FALSE	FALSE	FALSE	FALSE	FALSE	FALSE	FALSE	FALSE	FALSE	FALSE	FALSE	FALSE	FALSE	FALSE	FALSE	FALSE	FALSE	FALSE	FALSE	FALSE	FALSE	FALSE
397		13814-96-5	13814-96-5	TRUE	237-486-0	Lead bis(tetrafluoroborate)	0	1	1	1	1	1	1	SVHC List, Restriction List, SVHC Intention, Restriction Intention
398		Hexahydromethylphthalic anhydride		FALSE		Hexahydromethylphthalic anhydride	0	0	0	1	1	1	1	SVHC List, SVHC Intention
399		48122-14-1	48122-14-1	TRUE	256-356-4	Hexahydro-1-methylphthalic anhydride	0	0	0	1	1	1	1	SVHC List, SVHC Intention		FALSE	FALSE	FALSE	FALSE	FALSE	FALSE	FALSE	FALSE	FALSE	FALSE	FALSE	FALSE	FALSE	FALSE	FALSE	FALSE	FALSE	FALSE	FALSE	FALSE	FALSE	FALSE	FALSE	FALSE	FALSE	FALSE	FALSE	FALSE	FALSE	FALSE	FALSE	FALSE	FALSE	FALSE
400		19438-60-9	19438-60-9	TRUE	243-072-0	Hexahydro-4-methylphthalic anhydride	0	0	0	1	1	1	1	SVHC List, SVHC Intention		FALSE	FALSE	FALSE	FALSE	FALSE	FALSE	FALSE	FALSE	FALSE	FALSE	FALSE	FALSE	FALSE	FALSE	FALSE	FALSE	FALSE	FALSE	FALSE	FALSE	FALSE	FALSE	FALSE	FALSE	FALSE	FALSE	FALSE	FALSE	FALSE	FALSE	FALSE	FALSE	FALSE	FALSE
401		25550-51-0	25550-51-0	TRUE	247-094-1	Hexahydromethylphthalic anhydride	0	0	0	1	1	1	1	SVHC List, SVHC Intention		FALSE	FALSE	FALSE	FALSE	FALSE	FALSE	FALSE	FALSE	FALSE	FALSE	FALSE	FALSE	FALSE	FALSE	FALSE	FALSE	FALSE	FALSE	FALSE	FALSE	FALSE	FALSE	FALSE	FALSE	FALSE	FALSE	FALSE	FALSE	FALSE	FALSE	FALSE	FALSE	FALSE	FALSE
402		57110-29-9	57110-29-9	TRUE	260-566-1	Hexahydro-3-methylphthalic anhydride	0	0	0	1	1	1	1	SVHC List, SVHC Intention		FALSE	FALSE	FALSE	FALSE	FALSE	FALSE	FALSE	FALSE	FALSE	FALSE	FALSE	FALSE	FALSE	FALSE	FALSE	FALSE	FALSE	FALSE	FALSE	FALSE	FALSE	FALSE	FALSE	FALSE	FALSE	FALSE	FALSE	FALSE	FALSE	FALSE	FALSE	FALSE	FALSE	FALSE
403		376-06-7	376-06-7	TRUE	206-803-4	Heptacosafluorotetradecanoic acid	0	1	1	1	1	1	1	SVHC List, Restriction List, SVHC Intention, Restriction Intention
404		2058-94-8	2058-94-8	TRUE	218-165-4	Henicosafluoroundecanoic acid	0	1	1	1	1	1	1	SVHC List, Restriction List, SVHC Intention, Restriction Intention
406		91031-62-8	91031-62-8	TRUE	292-966-7	Fatty acids, C16-18, lead salts	0	1	1	1	1	1	1	SVHC List, Restriction List, SVHC Intention, Restriction Intention
407		12578-12-0	12578-12-0	TRUE	235-702-8	Dioxobis(stearato)trilead	0	1	1	1	1	1	1	SVHC List, Restriction List, SVHC Intention, Restriction Intention
408		88-85-7	88-85-7	TRUE	201-861-7	Dinoseb	0	0	0	1	1	1	1	SVHC List, SVHC Intention		FALSE	FALSE	FALSE	FALSE	FALSE	FALSE	FALSE	FALSE	FALSE	FALSE	FALSE	FALSE	FALSE	FALSE	FALSE	FALSE	FALSE	FALSE	FALSE	FALSE	FALSE	FALSE	FALSE	FALSE	FALSE	FALSE	FALSE	FALSE	FALSE	FALSE	FALSE	FALSE	FALSE	FALSE
409		77-78-1	77-78-1	TRUE	201-058-1	Dimethyl sulphate	0	0	0	1	1	1	1	SVHC List, SVHC Intention		FALSE	FALSE	FALSE	FALSE	FALSE	FALSE	FALSE	FALSE	FALSE	FALSE	FALSE	FALSE	FALSE	TRUE	FALSE	FALSE	FALSE	FALSE	FALSE	FALSE	FALSE	FALSE	FALSE	FALSE	FALSE	FALSE	FALSE	FALSE	FALSE	FALSE	FALSE	FALSE	FALSE	FALSE
411		683-18-1	683-18-1	TRUE	211-670-0	Dibutyltin dichloride	0	0	0	1	1	1	1	SVHC List, SVHC Intention		FALSE	FALSE	FALSE	FALSE	FALSE	FALSE	FALSE	FALSE	FALSE	FALSE	FALSE	FALSE	FALSE	FALSE	FALSE	FALSE	FALSE	FALSE	FALSE	FALSE	FALSE	FALSE	FALSE	FALSE	FALSE	FALSE	FALSE	FALSE	FALSE	FALSE	FALSE	FALSE	FALSE	FALSE
412		123-77-3	123-77-3	TRUE	204-650-8	C,C'-azodi(formamide)	0	0	0	1	1	1	1	SVHC List, SVHC Intention		FALSE	FALSE	FALSE	FALSE	FALSE	FALSE	FALSE	FALSE	FALSE	FALSE	FALSE	FALSE	FALSE	FALSE	TRUE	FALSE	FALSE	FALSE	FALSE	FALSE	FALSE	FALSE	TRUE	FALSE	FALSE	FALSE	FALSE	FALSE	FALSE	FALSE	FALSE	FALSE	FALSE	FALSE
413		Cyclohexane-1,2-dicarboxylic anhydride		FALSE		Cyclohexane-1,2-dicarboxylic anhydride	0	0	0	1	1	1	1	SVHC List, SVHC Intention
414		14166-21-3	14166-21-3	TRUE	238-009-9	trans-cyclohexane-1,2-dicarboxylic anhydride	0	0	0	1	1	1	1	SVHC List, SVHC Intention		FALSE	FALSE	FALSE	FALSE	FALSE	FALSE	FALSE	FALSE	FALSE	FALSE	FALSE	FALSE	FALSE	FALSE	FALSE	FALSE	FALSE	FALSE	FALSE	FALSE	FALSE	FALSE	FALSE	FALSE	FALSE	FALSE	FALSE	FALSE	FALSE	FALSE	FALSE	FALSE	FALSE	FALSE
415		85-42-7	85-42-7	TRUE	201-604-9	Cyclohexane-1,2-dicarboxylic anhydride	0	0	0	1	1	1	1	SVHC List, SVHC Intention		FALSE	FALSE	FALSE	FALSE	FALSE	FALSE	FALSE	FALSE	FALSE	FALSE	FALSE	FALSE	FALSE	FALSE	FALSE	FALSE	FALSE	FALSE	FALSE	FALSE	FALSE	FALSE	FALSE	FALSE	FALSE	FALSE	FALSE	FALSE	FALSE	FALSE	FALSE	FALSE	FALSE	FALSE
416		13149-00-3	13149-00-3	TRUE	236-086-3	cis-cyclohexane-1,2-dicarboxylic anhydride	0	0	0	1	1	1	1	SVHC List, SVHC Intention		FALSE	FALSE	FALSE	FALSE	FALSE	FALSE	FALSE	FALSE	FALSE	FALSE	FALSE	FALSE	FALSE	FALSE	FALSE	FALSE	FALSE	FALSE	FALSE	FALSE	FALSE	FALSE	FALSE	FALSE	FALSE	FALSE	FALSE	FALSE	FALSE	FALSE	FALSE	FALSE	FALSE	FALSE
419		51404-69-4	51404-69-4	TRUE	257-175-3	Acetic acid, lead salt, basic	0	1	1	1	1	1	1	SVHC List, Restriction List, SVHC Intention, Restriction Intention
420		69011-06-9	69011-06-9	TRUE	273-688-5	[phthalato(2-)]dioxotrilead	0	1	1	1	1	1	1	SVHC List, Restriction List, SVHC Intention, Restriction Intention
421		120-71-8	120-71-8	TRUE	204-419-1	6-methoxy-m-toluidine	0	0	0	1	1	1	1	SVHC List, SVHC Intention		FALSE	FALSE	FALSE	FALSE	FALSE	FALSE	FALSE	FALSE	FALSE	FALSE	FALSE	FALSE	FALSE	FALSE	FALSE	FALSE	FALSE	FALSE	FALSE	FALSE	FALSE	FALSE	FALSE	FALSE	FALSE	FALSE	FALSE	FALSE	FALSE	FALSE	FALSE	FALSE	FALSE	FALSE
422		4-Nonylphenol, branched and linear		FALSE		4-Nonylphenol, branched and linear	0	0	0	1	1	1	1	SVHC List, SVHC Intention
423		26543-97-5	26543-97-5	TRUE	247-770-6	p-isononylphenol	0	0	0	1	1	1	1	SVHC List, SVHC Intention
424		17404-66-9	17404-66-9	TRUE	241-427-4	p-(1-methyloctyl)phenol	0	0	0	1	1	1	1	SVHC List, SVHC Intention
426		52427-13-1	52427-13-1	TRUE	257-907-1	4-(1-ethyl-1-methylhexyl)phenol	0	0	0	1	1	1	1	SVHC List, SVHC Intention
427		30784-30-6	30784-30-6	TRUE	250-339-5	p-(1,1-dimethylheptyl)phenol	0	0	0	1	1	1	1	SVHC List, SVHC Intention
428		186825-36-5	186825-36-5	TRUE	635-389-1	4-(1-Ethyl-1,3-dimethylpentyl)phenol	0	0	0	1	1	1	1	SVHC List, SVHC Intention
429		142731-63-3	142731-63-3	TRUE	635-391-2	4-(1-Ethyl-1,4-dimethylpentyl)phenol	0	0	0	1	1	1	1	SVHC List, SVHC Intention
431		186825-39-8	186825-39-8	TRUE	635-696-0	4-(3-ethylheptan-2-yl)phenol	0	0	0	1	1	1	1	SVHC List, SVHC Intention
432		11066-49-2	11066-49-2	TRUE	234-284-4	Isononylphenol	0	0	0	1	1	1	1	SVHC List, SVHC Intention
434		521947-27-3	521947-27-3	TRUE	635-388-6	4-(1,1,5-Trimethylhexyl)phenol	0	0	0	1	1	1	1	SVHC List, SVHC Intention
435		90481-04-2	90481-04-2	TRUE	291-844-0	Phenol, nonyl-, branched	0	0	0	1	1	1	1	SVHC List, SVHC Intention
437		60-09-3	60-09-3	TRUE	200-453-6	4-aminoazobenzene	0	0	0	1	1	1	1	SVHC List, SVHC Intention		FALSE	FALSE	FALSE	FALSE	FALSE	FALSE	FALSE	FALSE	FALSE	FALSE	FALSE	FALSE	FALSE	FALSE	FALSE	FALSE	FALSE	FALSE	FALSE	FALSE	FALSE	FALSE	FALSE	FALSE	FALSE	FALSE	FALSE	FALSE	FALSE	FALSE	FALSE	FALSE	FALSE	FALSE
438		4,4'-oxydianiline and its salts		FALSE		4,4'-oxydianiline and its salts	0	0	0	1	1	1	1	SVHC List, SVHC Intention
439		101-80-4	101-80-4	TRUE	202-977-0	4,4'-oxydianiline	0	0	0	1	1	1	1	SVHC List, SVHC Intention		FALSE	FALSE	FALSE	FALSE	FALSE	FALSE	FALSE	FALSE	FALSE	FALSE	FALSE	FALSE	FALSE	FALSE	FALSE	FALSE	FALSE	FALSE	FALSE	FALSE	FALSE	FALSE	FALSE	FALSE	FALSE	FALSE	FALSE	FALSE	FALSE	FALSE	FALSE	FALSE	FALSE	FALSE
440		838-88-0	838-88-0	TRUE	212-658-8	4,4'-methylenedi-o-toluidine	0	0	0	1	1	1	1	SVHC List, SVHC Intention		FALSE	FALSE	FALSE	FALSE	FALSE	FALSE	FALSE	FALSE	FALSE	FALSE	FALSE	FALSE	FALSE	FALSE	FALSE	FALSE	FALSE	FALSE	FALSE	FALSE	FALSE	FALSE	FALSE	FALSE	FALSE	FALSE	FALSE	FALSE	FALSE	FALSE	FALSE	FALSE	FALSE	FALSE
441		143860-04-2	143860-04-2	TRUE	421-150-7	3-ethyl-2-methyl-2-(3-methylbutyl)-1,3-oxazolidine	0	0	0	1	1	1	1	SVHC List, SVHC Intention		FALSE	FALSE	FALSE	FALSE	FALSE	FALSE	FALSE	FALSE	FALSE	FALSE	FALSE	FALSE	FALSE	FALSE	FALSE	FALSE	FALSE	FALSE	FALSE	FALSE	FALSE	FALSE	FALSE	FALSE	FALSE	FALSE	FALSE	FALSE	FALSE	FALSE	FALSE	FALSE	FALSE	FALSE
442		629-14-1	629-14-1	TRUE	211-076-1	1,2-diethoxyethane	0	0	0	1	1	1	1	SVHC List, SVHC Intention		FALSE	FALSE	FALSE	FALSE	FALSE	FALSE	FALSE	FALSE	FALSE	FALSE	FALSE	TRUE	FALSE	FALSE	FALSE	FALSE	FALSE	FALSE	FALSE	FALSE	FALSE	FALSE	FALSE	FALSE	FALSE	FALSE	FALSE	FALSE	FALSE	FALSE	FALSE	FALSE	FALSE	FALSE
443		6786-83-0	6786-83-0	TRUE	229-851-8	α,α-bis[4-(dimethylamino)phenyl]-4-(phenylamino)naphthalene-1-methanol	0	0	0	1	1	1	1	SVHC List, SVHC Intention
445		17570-76-2	17570-76-2	TRUE	401-750-5	Lead(II) bis(methanesulfonate)	0	0	0	1	1	1	1	SVHC List, SVHC Intention		FALSE	FALSE	FALSE	FALSE	FALSE	FALSE	FALSE	FALSE	FALSE	FALSE	FALSE	FALSE	FALSE	FALSE	FALSE	FALSE	FALSE	FALSE	FALSE	FALSE	FALSE	FALSE	FALSE	FALSE	FALSE	FALSE	FALSE	FALSE	FALSE	FALSE	FALSE	FALSE	FALSE	FALSE
446		75-12-7	75-12-7	TRUE	200-842-0	Formamide	0	0	0	1	1	1	1	SVHC List, SVHC Intention		FALSE	FALSE	FALSE	FALSE	FALSE	FALSE	FALSE	FALSE	FALSE	FALSE	FALSE	FALSE	FALSE	FALSE	FALSE	FALSE	FALSE	FALSE	FALSE	FALSE	FALSE	FALSE	FALSE	FALSE	FALSE	FALSE	FALSE	FALSE	FALSE	FALSE	FALSE	FALSE	FALSE	FALSE
447		1303-86-2	1303-86-2	TRUE	215-125-8	Diboron trioxide	0	0	0	1	1	1	1	SVHC List, SVHC Intention		FALSE	FALSE	FALSE	FALSE	FALSE	FALSE	FALSE	FALSE	FALSE	FALSE	FALSE	FALSE	FALSE	FALSE	FALSE	FALSE	FALSE	FALSE	FALSE	FALSE	FALSE	FALSE	FALSE	FALSE	FALSE	FALSE	FALSE	FALSE	FALSE	FALSE	FALSE	FALSE	FALSE	FALSE
448		2580-56-5	2580-56-5	TRUE	219-943-6	[4-[[4-anilino-1-naphthyl][4-(dimethylamino)phenyl]methylene]cyclohexa-2,5-dien-1-ylidene]dimethylammonium chloride	0	0	0	1	1	1	1	SVHC List, SVHC Intention
449		548-62-9	548-62-9	TRUE	208-953-6	[4-[4,4'-bis(dimethylamino)benzhydrylidene]cyclohexa-2,5-dien-1-ylidene]dimethylammonium chloride	0	0	0	1	1	1	1	SVHC List, SVHC Intention		FALSE	FALSE	FALSE	FALSE	FALSE	FALSE	FALSE	FALSE	FALSE	FALSE	FALSE	FALSE	FALSE	FALSE	FALSE	FALSE	FALSE	FALSE	FALSE	FALSE	FALSE	FALSE	FALSE	FALSE	FALSE	FALSE	FALSE	FALSE	FALSE	FALSE	FALSE	FALSE	FALSE	FALSE
450		90-94-8	90-94-8	TRUE	202-027-5	4,4'-bis(dimethylamino)benzophenone	0	0	0	1	1	1	1	SVHC List, SVHC Intention		FALSE	FALSE	FALSE	FALSE	FALSE	FALSE	FALSE	FALSE	FALSE	FALSE	FALSE	FALSE	FALSE	FALSE	FALSE	FALSE	FALSE	FALSE	FALSE	FALSE	FALSE	FALSE	FALSE	FALSE	FALSE	FALSE	FALSE	FALSE	FALSE	FALSE	FALSE	FALSE	FALSE	FALSE
451		59653-74-6	59653-74-6	TRUE	423-400-0	1,3,5-tris[(2S and 2R)-2,3-epoxypropyl]-1,3,5-triazine-2,4,6-(1H,3H,5H)-trione	0	0	0	1	1	1	1	SVHC List, SVHC Intention		FALSE	FALSE	FALSE	FALSE	FALSE	FALSE	FALSE	FALSE	FALSE	FALSE	FALSE	FALSE	FALSE	FALSE	FALSE	FALSE	FALSE	FALSE	FALSE	FALSE	FALSE	FALSE	FALSE	FALSE	FALSE	FALSE	FALSE	FALSE	FALSE	FALSE	FALSE	FALSE	FALSE	FALSE
452		2451-62-9	2451-62-9	TRUE	219-514-3	1,3,5-tris(oxiranylmethyl)-1,3,5-triazine-2,4,6(1H,3H,5H)-trione	0	0	0	1	1	1	1	SVHC List, SVHC Intention	219-514-3	FALSE	FALSE	FALSE	FALSE	FALSE	FALSE	FALSE	FALSE	FALSE	FALSE	FALSE	FALSE	FALSE	FALSE	FALSE	FALSE	FALSE	FALSE	FALSE	FALSE	FALSE	FALSE	FALSE	FALSE	FALSE	FALSE	FALSE	FALSE	FALSE	FALSE	FALSE	FALSE	FALSE	FALSE
453		112-49-2	112-49-2	TRUE	203-977-3	1,2-bis(2-methoxyethoxy)ethane	0	0	0	1	1	1	1	SVHC List, SVHC Intention		FALSE	FALSE	FALSE	FALSE	FALSE	FALSE	FALSE	FALSE	FALSE	FALSE	FALSE	FALSE	FALSE	FALSE	FALSE	FALSE	FALSE	FALSE	FALSE	FALSE	FALSE	FALSE	FALSE	FALSE	FALSE	FALSE	FALSE	FALSE	FALSE	FALSE	FALSE	FALSE	FALSE	FALSE
454		110-71-4	110-71-4	TRUE	203-794-9	1,2-dimethoxyethane	0	0	0	1	1	1	1	SVHC List, SVHC Intention		FALSE	FALSE	FALSE	FALSE	FALSE	FALSE	FALSE	FALSE	FALSE	FALSE	FALSE	TRUE	FALSE	FALSE	FALSE	FALSE	FALSE	FALSE	FALSE	FALSE	FALSE	FALSE	FALSE	FALSE	FALSE	FALSE	FALSE	FALSE	FALSE	FALSE	FALSE	FALSE	FALSE	FALSE
455		Zirconia Aluminosilicate Refractory Ceramic Fibres		FALSE		Zirconia Aluminosilicate Refractory Ceramic Fibres	0	0	0	1	1	1	1	SVHC List, SVHC Intention
456		142844-00-6	142844-00-6	TRUE	604-314-4	Refractories, fibers, aluminosilicate	0	0	0	1	1	1	1	SVHC List, SVHC Intention
457		3687-31-8	3687-31-8	TRUE	222-979-5	Trilead diarsenate	0	1	1	1	1	1	1	SVHC List, Restriction List, SVHC Intention, Restriction Intention
458		77-09-8	77-09-8	TRUE	201-004-7	Phenolphthalein	0	0	0	1	1	1	1	SVHC List, SVHC Intention		FALSE	FALSE	FALSE	FALSE	FALSE	FALSE	FALSE	FALSE	FALSE	FALSE	FALSE	FALSE	FALSE	FALSE	FALSE	FALSE	FALSE	FALSE	FALSE	FALSE	FALSE	FALSE	FALSE	FALSE	FALSE	FALSE	FALSE	FALSE	FALSE	FALSE	FALSE	FALSE	FALSE	FALSE
459		127-19-5	127-19-5	TRUE	204-826-4	N,N-dimethylacetamide	0	1	0	1	1	1	1	SVHC List, SVHC Intention, Restriction Intention		FALSE	FALSE	FALSE	FALSE	FALSE	FALSE	FALSE	FALSE	FALSE	FALSE	FALSE	FALSE	FALSE	TRUE	FALSE	FALSE	FALSE	FALSE	FALSE	FALSE	FALSE	FALSE	FALSE	FALSE	FALSE	FALSE	FALSE	FALSE	FALSE	FALSE	FALSE	FALSE	FALSE	FALSE
460		15245-44-0	15245-44-0	TRUE	239-290-0	Lead 2,4,6-trinitro-m-phenylene dioxide	0	1	1	1	1	1	1	SVHC List, Restriction List, SVHC Intention, Restriction Intention		TRUE	TRUE	FALSE	FALSE	FALSE	FALSE	FALSE	FALSE	FALSE	FALSE	FALSE	FALSE	FALSE	FALSE	FALSE	FALSE	FALSE	FALSE	FALSE	FALSE	FALSE	FALSE	FALSE	FALSE	FALSE	FALSE	FALSE	FALSE	FALSE	FALSE	FALSE	FALSE	FALSE	FALSE
461		6477-64-1	6477-64-1	TRUE	229-335-2	Lead dipicrate	0	1	1	1	1	1	1	SVHC List, Restriction List, SVHC Intention, Restriction Intention
462		13424-46-9	13424-46-9	TRUE	236-542-1	Lead diazide	0	1	1	1	1	1	1	SVHC List, Restriction List, SVHC Intention, Restriction Intention		TRUE	TRUE	FALSE	FALSE	FALSE	FALSE	FALSE	FALSE	FALSE	FALSE	FALSE	FALSE	FALSE	FALSE	FALSE	FALSE	FALSE	FALSE	FALSE	FALSE	FALSE	FALSE	FALSE	FALSE	FALSE	FALSE	FALSE	FALSE	FALSE	FALSE	FALSE	FALSE	FALSE	FALSE
463		7778-44-1	7778-44-1	TRUE	231-904-5	Calcium arsenate	0	0	1	1	1	1	1	SVHC List, Restriction List, SVHC Intention		FALSE	FALSE	FALSE	FALSE	FALSE	FALSE	FALSE	FALSE	FALSE	FALSE	FALSE	FALSE	FALSE	FALSE	FALSE	FALSE	FALSE	FALSE	FALSE	FALSE	FALSE	FALSE	FALSE	FALSE	FALSE	FALSE	FALSE	FALSE	FALSE	FALSE	FALSE	FALSE	FALSE	FALSE
464		Aluminosilicate Refractory Ceramic Fibres		FALSE		Aluminosilicate Refractory Ceramic Fibres	0	0	0	1	1	1	1	SVHC List, SVHC Intention
467		302-01-2	302-01-2	TRUE	206-114-9	Hydrazine	0	0	0	1	1	1	1	SVHC List, SVHC Intention		FALSE	FALSE	FALSE	FALSE	FALSE	FALSE	FALSE	FALSE	FALSE	FALSE	FALSE	FALSE	TRUE	FALSE	FALSE	FALSE	FALSE	FALSE	FALSE	FALSE	FALSE	FALSE	FALSE	FALSE	FALSE	FALSE	FALSE	FALSE	FALSE	FALSE	FALSE	FALSE	FALSE	FALSE
468		7803-57-8	7803-57-8	TRUE	206-114-9	Hydrazine	0	0	0	0	1	1	0	SVHC List		FALSE	FALSE	FALSE	FALSE	FALSE	FALSE	FALSE	FALSE	FALSE	FALSE	FALSE	FALSE	FALSE	TRUE	FALSE	FALSE	FALSE	FALSE	FALSE	FALSE	FALSE	FALSE	FALSE	FALSE	FALSE	FALSE	FALSE	FALSE	FALSE	FALSE	FALSE	FALSE	FALSE	FALSE
469		111-15-9	111-15-9	TRUE	203-839-2	2-ethoxyethyl acetate	0	0	0	1	1	1	1	SVHC List, SVHC Intention		FALSE	FALSE	FALSE	FALSE	FALSE	FALSE	FALSE	FALSE	FALSE	FALSE	FALSE	FALSE	TRUE	FALSE	FALSE	FALSE	FALSE	FALSE	FALSE	FALSE	FALSE	FALSE	FALSE	FALSE	FALSE	FALSE	FALSE	FALSE	FALSE	FALSE	FALSE	FALSE	FALSE	FALSE
472		10124-43-3	10124-43-3	TRUE	233-334-2	Cobalt sulphate	0	1	0	1	1	1	1	SVHC List, SVHC Intention, Restriction Intention		FALSE	FALSE	FALSE	FALSE	FALSE	FALSE	FALSE	FALSE	FALSE	FALSE	FALSE	FALSE	FALSE	FALSE	FALSE	FALSE	FALSE	FALSE	FALSE	FALSE	FALSE	FALSE	FALSE	FALSE	FALSE	FALSE	FALSE	FALSE	FALSE	FALSE	FALSE	FALSE	FALSE	FALSE
473		10141-05-6	10141-05-6	TRUE	233-402-1	Cobalt dinitrate	0	1	0	1	1	1	1	SVHC List, SVHC Intention, Restriction Intention		FALSE	FALSE	FALSE	FALSE	FALSE	FALSE	FALSE	FALSE	FALSE	FALSE	FALSE	FALSE	FALSE	FALSE	FALSE	FALSE	FALSE	FALSE	FALSE	FALSE	FALSE	FALSE	FALSE	FALSE	FALSE	FALSE	FALSE	FALSE	FALSE	FALSE	FALSE	FALSE	FALSE	FALSE
474		71-48-7	71-48-7	TRUE	200-755-8	Cobalt di(acetate)	0	1	0	1	1	1	1	SVHC List, SVHC Intention, Restriction Intention		FALSE	FALSE	FALSE	FALSE	FALSE	FALSE	FALSE	FALSE	FALSE	FALSE	FALSE	FALSE	FALSE	FALSE	FALSE	FALSE	FALSE	FALSE	FALSE	FALSE	FALSE	FALSE	FALSE	FALSE	FALSE	FALSE	FALSE	FALSE	FALSE	FALSE	FALSE	FALSE	FALSE	FALSE
475		513-79-1	513-79-1	TRUE	208-169-4	Cobalt carbonate	0	1	0	1	1	1	1	SVHC List, SVHC Intention, Restriction Intention		FALSE	FALSE	FALSE	FALSE	FALSE	FALSE	FALSE	FALSE	FALSE	FALSE	FALSE	FALSE	FALSE	FALSE	FALSE	FALSE	FALSE	FALSE	FALSE	FALSE	FALSE	FALSE	FALSE	FALSE	FALSE	FALSE	FALSE	FALSE	FALSE	FALSE	FALSE	FALSE	FALSE	FALSE
476		109-86-4	109-86-4	TRUE	203-713-7	2-methoxyethanol	0	0	0	1	1	1	1	SVHC List, SVHC Intention		FALSE	FALSE	FALSE	FALSE	FALSE	FALSE	FALSE	FALSE	FALSE	FALSE	FALSE	FALSE	TRUE	FALSE	FALSE	FALSE	FALSE	FALSE	FALSE	FALSE	FALSE	FALSE	FALSE	FALSE	FALSE	FALSE	FALSE	FALSE	FALSE	FALSE	FALSE	FALSE	FALSE	FALSE
477		110-80-5	110-80-5	TRUE	203-804-1	2-ethoxyethanol	0	0	0	1	1	1	1	SVHC List, SVHC Intention		FALSE	FALSE	FALSE	FALSE	FALSE	FALSE	FALSE	FALSE	FALSE	FALSE	FALSE	FALSE	TRUE	FALSE	FALSE	FALSE	FALSE	FALSE	FALSE	FALSE	FALSE	FALSE	FALSE	FALSE	FALSE	FALSE	FALSE	FALSE	FALSE	FALSE	FALSE	FALSE	FALSE	FALSE
478		12267-73-1	12267-73-1	TRUE	235-541-3	Tetraboron disodium heptaoxide, hydrate	0	0	0	1	1	1	1	SVHC List, SVHC Intention		FALSE	FALSE	FALSE	FALSE	FALSE	FALSE	FALSE	FALSE	FALSE	FALSE	FALSE	FALSE	FALSE	FALSE	FALSE	FALSE	FALSE	FALSE	FALSE	FALSE	FALSE	FALSE	FALSE	FALSE	FALSE	FALSE	FALSE	FALSE	FALSE	FALSE	FALSE	FALSE	FALSE	FALSE
479		12179-04-3	12179-04-3	TRUE	215-540-4	Disodium tetraborate, anhydrous	0	0	0	0	1	1	0	SVHC List		FALSE	FALSE	FALSE	FALSE	FALSE	FALSE	FALSE	FALSE	FALSE	FALSE	FALSE	FALSE	FALSE	FALSE	FALSE	FALSE	FALSE	FALSE	FALSE	FALSE	FALSE	FALSE	FALSE	FALSE	FALSE	FALSE	FALSE	FALSE	FALSE	FALSE	FALSE	FALSE	FALSE	FALSE
480		1303-96-4	1303-96-4	TRUE	215-540-4	Disodium tetraborate, anhydrous	0	0	0	0	1	1	0	SVHC List		FALSE	FALSE	FALSE	FALSE	FALSE	FALSE	FALSE	FALSE	FALSE	FALSE	FALSE	FALSE	FALSE	FALSE	FALSE	FALSE	FALSE	FALSE	FALSE	FALSE	FALSE	FALSE	FALSE	FALSE	FALSE	FALSE	FALSE	FALSE	FALSE	FALSE	FALSE	FALSE	FALSE	FALSE
481		1330-43-4	1330-43-4	TRUE	215-540-4	Disodium tetraborate, anhydrous	0	0	0	1	1	1	1	SVHC List, SVHC Intention		FALSE	FALSE	FALSE	FALSE	FALSE	FALSE	FALSE	FALSE	FALSE	FALSE	FALSE	FALSE	FALSE	FALSE	FALSE	FALSE	FALSE	FALSE	FALSE	FALSE	FALSE	FALSE	FALSE	FALSE	FALSE	FALSE	FALSE	FALSE	FALSE	FALSE	FALSE	FALSE	FALSE	FALSE
482		Boric acid		FALSE		Boric acid	0	0	0	1	1	1	1	SVHC List, SVHC Intention
483		11113-50-1	11113-50-1	TRUE	234-343-4	Boric acid	0	0	0	1	1	1	1	SVHC List, SVHC Intention		FALSE	FALSE	FALSE	FALSE	FALSE	FALSE	FALSE	FALSE	FALSE	FALSE	FALSE	FALSE	FALSE	FALSE	FALSE	FALSE	FALSE	FALSE	FALSE	FALSE	FALSE	FALSE	FALSE	FALSE	FALSE	FALSE	FALSE	FALSE	FALSE	FALSE	FALSE	FALSE	FALSE	FALSE
484		10043-35-3	10043-35-3	TRUE	233-139-2	Boric acid	0	0	0	1	1	1	1	SVHC List, SVHC Intention		FALSE	FALSE	FALSE	FALSE	FALSE	FALSE	FALSE	FALSE	FALSE	FALSE	FALSE	FALSE	FALSE	FALSE	FALSE	FALSE	FALSE	FALSE	FALSE	FALSE	FALSE	FALSE	FALSE	FALSE	FALSE	FALSE	FALSE	FALSE	FALSE	FALSE	FALSE	FALSE	FALSE	FALSE
486		90640-82-7	90640-82-7	TRUE	292-604-8	Anthracene oil, anthracene-low	0	0	0	1	1	1	1	SVHC List, SVHC Intention		FALSE	FALSE	FALSE	FALSE	FALSE	FALSE	FALSE	FALSE	FALSE	FALSE	FALSE	FALSE	FALSE	FALSE	FALSE	FALSE	FALSE	FALSE	FALSE	FALSE	FALSE	FALSE	FALSE	FALSE	FALSE	FALSE	FALSE	FALSE	FALSE	FALSE	FALSE	FALSE	FALSE	FALSE
487		91995-17-4	91995-17-4	TRUE	295-278-5	Anthracene oil, anthracene paste, distn. lights	0	0	0	1	1	1	1	SVHC List, SVHC Intention		FALSE	FALSE	FALSE	FALSE	FALSE	FALSE	FALSE	FALSE	FALSE	FALSE	FALSE	FALSE	FALSE	FALSE	FALSE	FALSE	FALSE	FALSE	FALSE	FALSE	FALSE	FALSE	FALSE	FALSE	FALSE	FALSE	FALSE	FALSE	FALSE	FALSE	FALSE	FALSE	FALSE	FALSE
488		91995-15-2	91995-15-2	TRUE	295-275-9	Anthracene oil, anthracene paste, anthracene fraction	0	0	0	1	1	1	1	SVHC List, SVHC Intention		FALSE	FALSE	FALSE	FALSE	FALSE	FALSE	FALSE	FALSE	FALSE	FALSE	FALSE	FALSE	FALSE	FALSE	FALSE	FALSE	FALSE	FALSE	FALSE	FALSE	FALSE	FALSE	FALSE	FALSE	FALSE	FALSE	FALSE	FALSE	FALSE	FALSE	FALSE	FALSE	FALSE	FALSE
489		90640-81-6	90640-81-6	TRUE	292-603-2	Anthracene oil, anthracene paste	0	0	0	1	1	1	1	SVHC List, SVHC Intention		FALSE	FALSE	FALSE	FALSE	FALSE	FALSE	FALSE	FALSE	FALSE	FALSE	FALSE	FALSE	FALSE	FALSE	FALSE	FALSE	FALSE	FALSE	FALSE	FALSE	FALSE	FALSE	FALSE	FALSE	FALSE	FALSE	FALSE	FALSE	FALSE	FALSE	FALSE	FALSE	FALSE	FALSE
490		15606-95-8	15606-95-8	TRUE	427-700-2	Triethyl arsenate	0	0	0	1	1	1	1	SVHC List, SVHC Intention		FALSE	FALSE	FALSE	FALSE	FALSE	FALSE	FALSE	FALSE	FALSE	FALSE	FALSE	FALSE	FALSE	FALSE	FALSE	FALSE	FALSE	FALSE	FALSE	FALSE	FALSE	FALSE	FALSE	FALSE	FALSE	FALSE	FALSE	FALSE	FALSE	FALSE	FALSE	FALSE	FALSE	FALSE
491		7784-40-9	7784-40-9	TRUE	232-064-2	Lead hydrogen arsenate	0	1	1	1	1	1	1	SVHC List, Restriction List, SVHC Intention, Restriction Intention		FALSE	FALSE	FALSE	FALSE	FALSE	FALSE	FALSE	FALSE	FALSE	FALSE	FALSE	FALSE	FALSE	FALSE	FALSE	FALSE	FALSE	FALSE	FALSE	FALSE	FALSE	FALSE	FALSE	FALSE	FALSE	FALSE	FALSE	FALSE	FALSE	FALSE	FALSE	FALSE	FALSE	FALSE
492		7646-79-9	7646-79-9	TRUE	231-589-4	Cobalt dichloride	0	1	0	1	1	1	1	SVHC List, SVHC Intention, Restriction Intention		FALSE	FALSE	FALSE	FALSE	FALSE	FALSE	FALSE	FALSE	FALSE	FALSE	FALSE	FALSE	FALSE	FALSE	FALSE	FALSE	FALSE	FALSE	FALSE	FALSE	FALSE	FALSE	FALSE	FALSE	FALSE	FALSE	FALSE	FALSE	FALSE	FALSE	FALSE	FALSE	FALSE	FALSE
493		56-35-9	56-35-9	TRUE	200-268-0	Bis(tributyltin) oxide	0	0	0	1	1	1	1	SVHC List, SVHC Intention		FALSE	FALSE	FALSE	FALSE	FALSE	FALSE	FALSE	FALSE	FALSE	FALSE	FALSE	FALSE	FALSE	FALSE	FALSE	FALSE	FALSE	FALSE	FALSE	FALSE	FALSE	FALSE	FALSE	FALSE	FALSE	FALSE	FALSE	FALSE	FALSE	FALSE	FALSE	FALSE	FALSE	FALSE
496		Per- and polyfluoroalkyl substances (PFAS)		FALSE		Per- and polyfluoroalkyl substances (PFAS)	0	1	0	0	0	0	1	Restriction Intention
497		Bisphenols with endocrine disrupting properties for the environment and their salts		FALSE		Bisphenols with endocrine disrupting properties for the environment and their salts	0	1	0	0	0	0	1	Restriction Intention
498		Medium-chain chlorinated paraffins (MCCP) and other substances that contain chloroalkanes with carbon chain lengths within the range from C14 to C17		FALSE		Medium-chain chlorinated paraffins (MCCP) and other substances that contain chloroalkanes with carbon chain lengths within the range from C14 to C17	0	1	0	0	0	0	1	Restriction Intention
499		Chromium trioxide, acids generated from chromium trioxide and their oligomers		FALSE		Chromium trioxide, acids generated from chromium trioxide and their oligomers	0	1	0	0	0	0	1	Restriction Intention
501		microplastics		FALSE		microplastics	0	1	0	0	0	0	1	Restriction Intention
502		N,N-dimethylacetamide (DMAC); 1-ethylpyrrolidin-2-one (NEP)		FALSE		N,N-dimethylacetamide (DMAC); 1-ethylpyrrolidin-2-one (NEP)	0	1	0	0	0	0	1	Restriction Intention
503		2687-91-4	2687-91-4	TRUE	220-250-6	1-ethylpyrrolidin-2-one	0	1	0	0	0	0	1	Restriction Intention		FALSE	FALSE	FALSE	FALSE	FALSE	FALSE	FALSE	FALSE	FALSE	FALSE	FALSE	FALSE	FALSE	FALSE	FALSE	FALSE	FALSE	FALSE	FALSE	FALSE	FALSE	FALSE	FALSE	FALSE	FALSE	FALSE	FALSE	FALSE	FALSE	FALSE	FALSE	FALSE	FALSE	FALSE
504		Creosote and Creosote related substances		FALSE		Creosote and Creosote related substances	0	1	1	0	0	1	1	Restriction List, Restriction Intention
505		70321-79-8	70321-79-8	TRUE	274-565-9	Creosote oil, high-boiling distillate	0	1	1	0	0	1	1	Restriction List, Restriction Intention		FALSE	FALSE	FALSE	FALSE	FALSE	FALSE	FALSE	FALSE	FALSE	FALSE	FALSE	FALSE	FALSE	FALSE	FALSE	FALSE	FALSE	FALSE	FALSE	FALSE	FALSE	FALSE	FALSE	FALSE	FALSE	FALSE	FALSE	FALSE	FALSE	FALSE	FALSE	FALSE	FALSE	FALSE
506		65996-91-0	65996-91-0	TRUE	266-026-1	Distillates (coal tar), upper; heavy anthracene oil	0	1	1	0	0	1	1	Restriction List, Restriction Intention		FALSE	FALSE	FALSE	FALSE	FALSE	FALSE	FALSE	FALSE	FALSE	FALSE	FALSE	FALSE	FALSE	FALSE	FALSE	FALSE	FALSE	FALSE	FALSE	FALSE	FALSE	FALSE	FALSE	FALSE	FALSE	FALSE	FALSE	FALSE	FALSE	FALSE	FALSE	FALSE	FALSE	FALSE
507		61789-28-4	61789-28-4	TRUE	263-047-8	Creosote oil; wash oil	0	1	1	0	0	1	1	Restriction List, Restriction Intention		FALSE	FALSE	FALSE	FALSE	FALSE	FALSE	FALSE	FALSE	FALSE	FALSE	FALSE	FALSE	FALSE	FALSE	FALSE	FALSE	FALSE	FALSE	FALSE	FALSE	FALSE	FALSE	FALSE	FALSE	FALSE	FALSE	FALSE	FALSE	FALSE	FALSE	FALSE	FALSE	FALSE	FALSE
508		65996-85-2	65996-85-2	TRUE	266-019-3	Tar acids, coal, crude; crude phenols	0	1	1	0	0	1	1	Restriction List, Restriction Intention		FALSE	FALSE	FALSE	FALSE	FALSE	FALSE	FALSE	FALSE	FALSE	FALSE	FALSE	FALSE	FALSE	FALSE	FALSE	FALSE	FALSE	FALSE	FALSE	FALSE	FALSE	FALSE	FALSE	FALSE	FALSE	FALSE	FALSE	FALSE	FALSE	FALSE	FALSE	FALSE	FALSE	FALSE
509		8021-39-4	8021-39-4	TRUE	232-419-1	Creosote, wood	0	1	1	0	0	1	1	Restriction List, Restriction Intention
510		90640-84-9	90640-84-9	TRUE	292-605-3	Creosote oil, acenaphthene fraction; wash oil	0	1	1	0	0	1	1	Restriction List, Restriction Intention	292-605-3	FALSE	FALSE	FALSE	FALSE	FALSE	FALSE	FALSE	FALSE	FALSE	FALSE	FALSE	FALSE	FALSE	FALSE	FALSE	FALSE	FALSE	FALSE	FALSE	FALSE	FALSE	FALSE	FALSE	FALSE	FALSE	FALSE	FALSE	FALSE	FALSE	FALSE	FALSE	FALSE	FALSE	FALSE
511		122384-78-5	122384-78-5	TRUE	310-191-5	Low temperature tar oil, alkaline; extract residues (coal), low temperature coal tar alkaline	0	1	1	0	0	1	1	Restriction List, Restriction Intention		FALSE	FALSE	FALSE	FALSE	FALSE	FALSE	FALSE	FALSE	FALSE	FALSE	FALSE	FALSE	FALSE	FALSE	FALSE	FALSE	FALSE	FALSE	FALSE	FALSE	FALSE	FALSE	FALSE	FALSE	FALSE	FALSE	FALSE	FALSE	FALSE	FALSE	FALSE	FALSE	FALSE	FALSE
512		8001-58-9	8001-58-9	TRUE	232-287-5	Creosote; wash oil	0	1	1	0	0	1	1	Restriction List, Restriction Intention		FALSE	FALSE	FALSE	FALSE	FALSE	FALSE	FALSE	FALSE	FALSE	FALSE	FALSE	FALSE	FALSE	TRUE	FALSE	FALSE	FALSE	FALSE	FALSE	FALSE	FALSE	FALSE	FALSE	FALSE	FALSE	FALSE	FALSE	FALSE	FALSE	FALSE	FALSE	FALSE	FALSE	FALSE
513		84650-04-4	84650-04-4	TRUE	283-484-8	Distillates (coal tar), naphthalene oils; naphthalene oil	0	1	1	0	0	1	1	Restriction List, Restriction Intention		FALSE	FALSE	FALSE	FALSE	FALSE	FALSE	FALSE	FALSE	FALSE	FALSE	FALSE	FALSE	FALSE	FALSE	FALSE	FALSE	FALSE	FALSE	FALSE	FALSE	FALSE	FALSE	FALSE	FALSE	FALSE	FALSE	FALSE	FALSE	FALSE	FALSE	FALSE	FALSE	FALSE	FALSE
514		formaldehyde and formaldehyde releasers		FALSE		formaldehyde and formaldehyde releasers	0	1	1	0	0	1	1	Restriction List, Restriction Intention
516		Lead and its compounds		FALSE		Lead and its compounds	0	1	1	0	0	1	1	Restriction List, Restriction Intention
517		Lead compounds		FALSE		Lead compounds	0	1	1	0	0	1	1	Restriction List, Restriction Intention
518		10102-48-4	10102-48-4	TRUE		Arsenic acid (H3AsO4), lead(4+) salt (3:2)	0	1	1	0	0	1	1	Restriction List, Restriction Intention
519		10294-47-0	10294-47-0	TRUE		Lead chlorate	0	1	1	0	0	1	1	Restriction List, Restriction Intention
520		11119-70-3	11119-70-3	TRUE		Chromium lead oxide	0	1	1	0	0	1	1	Restriction List, Restriction Intention
521		108350-80-7	108350-80-7	TRUE		Lead hydroxide (Pb(OH))	0	1	1	0	0	1	1	Restriction List, Restriction Intention
522		109707-90-6	109707-90-6	TRUE		Carbamodithioic acid, dipentyl-, lead(2+) salt	0	1	1	0	0	1	1	Restriction List, Restriction Intention
523		116565-73-2	116565-73-2	TRUE		Chromium lead molybdenum oxide sulfate, silica-modified	0	1	1	0	0	1	1	Restriction List, Restriction Intention
524		116565-74-3	116565-74-3	TRUE		Chromium lead oxide sulfate, silica-modified	0	1	1	0	0	1	1	Restriction List, Restriction Intention
525		120119-64-4	120119-64-4	TRUE		Arsenic acid (H3AsO4), lead(2+) salt (2:3), tetrahydrate	0	1	1	0	0	1	1	Restriction List, Restriction Intention
526		122332-23-4	122332-23-4	TRUE		Phenol, tetrapropylene-, lead(2+) salt	0	1	1	0	0	1	1	Restriction List, Restriction Intention
527		12397-06-7	12397-06-7	TRUE		Lead oxide sulfate (Pb4O3(SO4)), monohydrate	0	1	1	0	0	1	1	Restriction List, Restriction Intention
528		125328-49-6	125328-49-6	TRUE		Fatty acids, C4-20-branched, lead salts	0	1	1	0	0	1	1	Restriction List, Restriction Intention
529		125494-56-6	125494-56-6	TRUE		Lead, C9-28-neocarboxylate 2-ethylhexanoate complexes, basic	0	1	1	0	0	1	1	Restriction List, Restriction Intention
530		12565-18-3	12565-18-3	TRUE		Ferrate (2-), [N,N-bis[2-(bis(carboxymethyl)amino)ethyl]glycinato (5-)]-, disodium	0	1	1	0	0	1	1	Restriction List, Restriction Intention
531		12608-25-2	12608-25-2	TRUE		Basic lead sulfite	0	1	1	0	0	1	1	Restriction List, Restriction Intention
532		12612-47-4	12612-47-4	TRUE		Lead chloride	0	1	1	0	0	1	1	Restriction List, Restriction Intention
533		12676-62-9	12676-62-9	TRUE		Boric acid, lead salt	0	1	1	0	0	1	1	Restriction List, Restriction Intention
534		12687-78-4	12687-78-4	TRUE		Lead silicate sulfate	0	1	1	0	0	1	1	Restriction List, Restriction Intention
535		12709-98-7	12709-98-7	TRUE		Chromic acid lead salt with lead molybdate	0	1	1	0	0	1	1	Restriction List, Restriction Intention
536		128226-81-3	128226-81-3	TRUE		Ethanedioic acid, lead(2+) salt (1:1), trihydrate	0	1	1	0	0	1	1	Restriction List, Restriction Intention
537		1311-11-1	1311-11-1	TRUE		Lead hydroxide oxide (Pb2(OH)2O)	0	1	1	0	0	1	1	Restriction List, Restriction Intention
538		1314-27-8	1314-27-8	TRUE		Lead oxide (Pb2O3)	0	1	1	0	0	1	1	Restriction List, Restriction Intention
539		13427-42-4	13427-42-4	TRUE		Carbonic acid, lead salt	0	1	1	0	0	1	1	Restriction List, Restriction Intention
540		1344-40-7	1344-40-7	TRUE		Lead hydroxide oxide phosphite (Pb3(OH)O(PO3)), hydrate (2:1)	0	1	1	0	0	1	1	Restriction List, Restriction Intention		FALSE	FALSE	FALSE	FALSE	FALSE	FALSE	FALSE	FALSE	FALSE	FALSE	FALSE	FALSE	FALSE	FALSE	TRUE	FALSE	FALSE	FALSE	FALSE	FALSE	FALSE	FALSE	FALSE	FALSE	FALSE	FALSE	FALSE	FALSE	FALSE	FALSE	FALSE	FALSE	FALSE	FALSE
541		13463-30-4	13463-30-4	TRUE		Lead tetrachloride	0	1	1	0	0	1	1	Restriction List, Restriction Intention
542		13510-96-8	13510-96-8	TRUE		Chloric acid, lead(2+) salt, monohydrate	0	1	1	0	0	1	1	Restriction List, Restriction Intention
543		13566-17-1	13566-17-1	TRUE		Lead (II) orthosilicate	0	1	1	0	0	1	1	Restriction List, Restriction Intention
544		13845-31-3	13845-31-3	TRUE		Chromic acid (H2CrO4), lead(2+) potassium salt (2:1:2)	0	1	1	0	0	1	1	Restriction List, Restriction Intention
545		14119-28-9	14119-28-9	TRUE		205Pb	0	1	1	0	0	1	1	Restriction List, Restriction Intention
546		14119-30-3	14119-30-3	TRUE		209Pb	0	1	1	0	0	1	1	Restriction List, Restriction Intention
547		14255-04-0	14255-04-0	TRUE		210Pb	0	1	1	0	0	1	1	Restriction List, Restriction Intention
548		14687-25-3	14687-25-3	TRUE		203Pb	0	1	1	0	0	1	1	Restriction List, Restriction Intention
549		14846-40-3	14846-40-3	TRUE		Plumbane, tetrakis(1-methylethyl)-	0	1	1	0	0	1	1	Restriction List, Restriction Intention
550		14931-82-9	14931-82-9	TRUE		Lead and Lead compounds (as Pb)	0	1	1	0	0	1	1	Restriction List, Restriction Intention
551		15067-28-4	15067-28-4	TRUE		214Pb	0	1	1	0	0	1	1	Restriction List, Restriction Intention
552		15092-94-1	15092-94-1	TRUE		212Pb	0	1	1	0	0	1	1	Restriction List, Restriction Intention
553		15521-60-5	15521-60-5	TRUE		Phosphonic acid, lead(2+) salt (2:1)	0	1	1	0	0	1	1	Restriction List, Restriction Intention
554		15752-86-0	15752-86-0	TRUE		202Pb	0	1	1	0	0	1	1	Restriction List, Restriction Intention
555		15773-48-5	15773-48-5	TRUE		Acetic acid, lead(2+) salt, monohydrate	0	1	1	0	0	1	1	Restriction List, Restriction Intention
556		15816-77-0	15816-77-0	TRUE		211Pb	0	1	1	0	0	1	1	Restriction List, Restriction Intention
557		15843-48-8	15843-48-8	TRUE		Ethanedioic acid, lead salt	0	1	1	0	0	1	1	Restriction List, Restriction Intention
558		16040-38-3	16040-38-3	TRUE		Phosphoric acid, lead salt	0	1	1	0	0	1	1	Restriction List, Restriction Intention
559		16180-04-4	16180-04-4	TRUE		Phosphoric acid, lead(2+) salt (2:1)	0	1	1	0	0	1	1	Restriction List, Restriction Intention
560		16645-99-1	16645-99-1	TRUE		200Pb	0	1	1	0	0	1	1	Restriction List, Restriction Intention
561		16646-00-7	16646-00-7	TRUE		198Pb	0	1	1	0	0	1	1	Restriction List, Restriction Intention
562		17239-87-1	17239-87-1	TRUE		201Pb	0	1	1	0	0	1	1	Restriction List, Restriction Intention
563		18608-34-9	18608-34-9	TRUE		1,2-Benzenedicarboxylic acid, lead(2+) salt	0	1	1	0	0	1	1	Restriction List, Restriction Intention
564		22723-52-0	22723-52-0	TRUE		Acetic acid, lead(2+) salt, dihydrate	0	1	1	0	0	1	1	Restriction List, Restriction Intention
565		24824-71-3	24824-71-3	TRUE		Phosphonic acid, lead(2+) salt	0	1	1	0	0	1	1	Restriction List, Restriction Intention
566		27486-00-6	27486-00-6	TRUE		199Pb	0	1	1	0	0	1	1	Restriction List, Restriction Intention
567		29491-37-0	29491-37-0	TRUE		Plumbane, tetrahydroxy-	0	1	1	0	0	1	1	Restriction List, Restriction Intention
568		33940-95-3	33940-95-3	TRUE		Arsenic acid (H3AsO4), lead(4+) salt (2:1), monohydrate	0	1	1	0	0	1	1	Restriction List, Restriction Intention
569		3440-75-3	3440-75-3	TRUE		Lead, tetrapropyl-	0	1	1	0	0	1	1	Restriction List, Restriction Intention
570		35830-81-0	35830-81-0	TRUE		Sulfuric acid, lead(2+) lead(4+) salt (3:1:1)	0	1	1	0	0	1	1	Restriction List, Restriction Intention
571		39345-91-0	39345-91-0	TRUE		LEAD HYDROXIDE	0	1	1	0	0	1	1	Restriction List, Restriction Intention
572		39412-44-7	39412-44-7	TRUE		Tin alloy	0	1	1	0	0	1	1	Restriction List, Restriction Intention
573		50319-14-7	50319-14-7	TRUE		Phenol, 2-methyldinitro-, lead salt	0	1	1	0	0	1	1	Restriction List, Restriction Intention
574		51899-02-6	51899-02-6	TRUE		Lead chromate sulfate (Pb9(CrO4)5(SO4)4)	0	1	1	0	0	1	1	Restriction List, Restriction Intention
575		53404-12-9	53404-12-9	TRUE		Arsenic acid, (H3-As-O4), lead(4+) salt (4:3)	0	1	1	0	0	1	1	Restriction List, Restriction Intention
576		562-95-8	562-95-8	TRUE		Acetic acid, fluoro-, triethyllead salt	0	1	1	0	0	1	1	Restriction List, Restriction Intention
577		6107-93-3	6107-93-3	TRUE		Lead, bis(2-hydroxybenzoato-O1,O2)-, monohydrate, (T-4)-	0	1	1	0	0	1	1	Restriction List, Restriction Intention
578		153679-91-5	153679-91-5	TRUE		Lead strontium titanium zirconium oxide	0	1	1	0	0	1	1	Restriction List, Restriction Intention
579		61789-50-2	61789-50-2	TRUE		Naphthenic acid, cobalt lead manganese salt	0	1	1	0	0	1	1	Restriction List, Restriction Intention
580		61867-68-3	61867-68-3	TRUE		Naphthalenesulfonic acid, dinonyl-, lead(2+) salt	0	1	1	0	0	1	1	Restriction List, Restriction Intention
581		65121-94-0	65121-94-0	TRUE		Plumbane, dibutyldiethyl-	0	1	1	0	0	1	1	Restriction List, Restriction Intention
582		65151-08-8	65151-08-8	TRUE		Plumbane, tetrakis(1-methylpropyl)-	0	1	1	0	0	1	1	Restriction List, Restriction Intention
583		68139-27-5	68139-27-5	TRUE		Resin acids and Rosin acids, calcium salts, polymers with lead resinates and sapond. linseed oil	0	1	1	0	0	1	1	Restriction List, Restriction Intention
584		68152-99-8	68152-99-8	TRUE		Grounding oil	0	1	1	0	0	1	1	Restriction List, Restriction Intention
585		68155-47-5	68155-47-5	TRUE		2-Propenoic acid, 2-methyl-, methyl ester, polymer with ethenylbenzene, lead(2+) 2-methyl-2-propenoate (1:2) and alpha-(2-methyl-1-oxo-2-propen-1-yl)-omega-((2-methyl-1-oxo-2-propen-1-yl)oxy)poly(oxy-1,2-ethanediyl)	0	1	1	0	0	1	1	Restriction List, Restriction Intention
586		68603-93-0	68603-93-0	TRUE		Carboxylic acids, tall-oil, lead salts, basic	0	1	1	0	0	1	1	Restriction List, Restriction Intention
587		68604-05-7	68604-05-7	TRUE		Castor oil, dehydrated, polymer with rosin, calcium lead zinc salt	0	1	1	0	0	1	1	Restriction List, Restriction Intention
588		68784-59-8	68784-59-8	TRUE		Acetic acid, reaction products with capric acid, carpylic acid, coconut oil, and hydrogenated tallow fatty acids, calcium, lead salts	0	1	1	0	0	1	1	Restriction List, Restriction Intention
589		68784-76-9	68784-76-9	TRUE		Silicic acid (H4SiO4), magnesium manganese(2+) zinc salt, arsenic and lead-doped	0	1	1	0	0	1	1	Restriction List, Restriction Intention
590		68952-91-0	68952-91-0	TRUE		Gum rosin, litharge polymer	0	1	1	0	0	1	1	Restriction List, Restriction Intention
591		68954-05-2	68954-05-2	TRUE		Basic lead beta-resorcylate	0	1	1	0	0	1	1	Restriction List, Restriction Intention
592		68956-49-0	68956-49-0	TRUE		Gilsonite, polymer with cyclopentadiene, dicyclopentadiene and linseed oil, lead salts	0	1	1	0	0	1	1	Restriction List, Restriction Intention
593		68987-33-7	68987-33-7	TRUE		Barium bismuth lead niobium titanium oxide	0	1	1	0	0	1	1	Restriction List, Restriction Intention
594		68989-89-9	68989-89-9	TRUE		Gilsonite, linseed oil polymer, lead salt	0	1	1	0	0	1	1	Restriction List, Restriction Intention
595		68990-75-0	68990-75-0	TRUE		Linseed oil, polymer with tung oil, lead salt	0	1	1	0	0	1	1	Restriction List, Restriction Intention
596		69029-50-1	69029-50-1	TRUE		Antimonial lead	0	1	1	0	0	1	1	Restriction List, Restriction Intention
597		69103-04-4	69103-04-4	TRUE		Acetic acid, capric acid, caprylic acid, coconut oil, hydrogenated tallow fatty acids, calcium-lead complex salt	0	1	1	0	0	1	1	Restriction List, Restriction Intention
598		70879-91-3	70879-91-3	TRUE		Dehydrated castor oil fatty acids, glycerine, C36 fatty acid dimers, litharge polymer	0	1	1	0	0	1	1	Restriction List, Restriction Intention
599		71799-66-1	71799-66-1	TRUE		Silicic acid (H6Si2O7), barium zinc salt (1:1:2), lead-doped	0	1	1	0	0	1	1	Restriction List, Restriction Intention
600		73105-55-2	73105-55-2	TRUE		Octadecanoic acid, barium lead salt	0	1	1	0	0	1	1	Restriction List, Restriction Intention
601		75790-73-7	75790-73-7	TRUE		Carbamodithioic acid, phenylethyl-, lead salt	0	1	1	0	0	1	1	Restriction List, Restriction Intention
602		76093-98-6	76093-98-6	TRUE		Bismuth alloy, Bi 50,Pb 25,Cd 12,Sn 12 (L-pbbi50Sn12.5Cd12.5)	0	1	1	0	0	1	1	Restriction List, Restriction Intention
603		7645-25-2	7645-25-2	TRUE		Arsenic acid (H3AsO4), lead salt	0	1	1	0	0	1	1	Restriction List, Restriction Intention
604		78690-68-3	78690-68-3	TRUE		Pigment Lightfast Lead-Molybdate Orange OS (9CI)	0	1	1	0	0	1	1	Restriction List, Restriction Intention
605		79357-62-3	79357-62-3	TRUE		(2-Methyl-4,6-dinitrophenoxy)(nitrooxy)diplumboxane monohydrate	0	1	1	0	0	1	1	Restriction List, Restriction Intention
606		79849-02-8	79849-02-8	TRUE		2-[carboxylatomethyl(carboxymethyl)amino]acetate;lead(2+)	0	1	1	0	0	1	1	Restriction List, Restriction Intention
607		79915-08-5	79915-08-5	TRUE		Glycine, N,N-bis(carboxymethyl)-, lead(2+) potassium salt (1:1:1)	0	1	1	0	0	1	1	Restriction List, Restriction Intention
608		79915-09-6	79915-09-6	TRUE		2-[bis(carboxylatomethyl)amino]acetate;lead(2+)	0	1	1	0	0	1	1	Restriction List, Restriction Intention
609		87903-39-7	87903-39-7	TRUE		Lead (II) hydroxide salicylate	0	1	1	0	0	1	1	Restriction List, Restriction Intention
610		89054-03-5	89054-03-5	TRUE		Arsenic acid (H3AsO4), lead(2+) salt (4:5)	0	1	1	0	0	1	1	Restriction List, Restriction Intention
611		91388-81-7	91388-81-7	TRUE		Boric acid (H3BO3), lead(2+) salt (2:3)	0	1	1	0	0	1	1	Restriction List, Restriction Intention
612		93215-61-3	93215-61-3	TRUE		Chromic acid (H2CrO4), lead(2+) sodium salt (2:1:2)	0	1	1	0	0	1	1	Restriction List, Restriction Intention
613		95860-12-1	95860-12-1	TRUE		Methanesulfonic acid, lead salt	0	1	1	0	0	1	1	Restriction List, Restriction Intention
614		96471-22-6	96471-22-6	TRUE		Lead, di-mu-hydroxy(2-methyl-4,6-dinitrophenolato-kappaO)(nitrato-kappaO)di-	0	1	1	0	0	1	1	Restriction List, Restriction Intention
615		1227908-26-0	1227908-26-0	TRUE		Lanthanum lead titanium zirconium oxide	0	1	1	0	0	1	1	Restriction List, Restriction Intention
616		15516-84-4	15516-84-4	TRUE		Benzoic acid, 4-methyl-, lead(4+) salt	0	1	1	0	0	1	1	Restriction List, Restriction Intention
617		20534-94-5	20534-94-5	TRUE		Phenol, lead(2+) salt (2:1)	0	1	1	0	0	1	1	Restriction List, Restriction Intention
618		25987-03-5	25987-03-5	TRUE		Phenol, lead salt	0	1	1	0	0	1	1	Restriction List, Restriction Intention
619		27496-91-9	27496-91-9	TRUE		Benzoic acid, methyl-, lead(2+) salt	0	1	1	0	0	1	1	Restriction List, Restriction Intention
620		28267-01-8	28267-01-8	TRUE		Tetracosanoic acid, lead(2+) salt	0	1	1	0	0	1	1	Restriction List, Restriction Intention
621		30051-53-7	30051-53-7	TRUE		Lead, bis[bis(1-methylethyl)carbamodithioato-S,S']-, (T-4)-	0	1	1	0	0	1	1	Restriction List, Restriction Intention
622		34295-32-4	34295-32-4	TRUE		Benzoic acid, 3-methyl-, lead(4+) salt	0	1	1	0	0	1	1	Restriction List, Restriction Intention
623		41234-07-5	41234-07-5	TRUE		Nonanoic acid, lead salt	0	1	1	0	0	1	1	Restriction List, Restriction Intention
624		52337-73-2	52337-73-2	TRUE		Benzoic acid, 2-methyl-, lead(2+) salt	0	1	1	0	0	1	1	Restriction List, Restriction Intention
625		53113-58-9	53113-58-9	TRUE		Plumbate(1-), [N,N-bis(carboxymethyl)glycinato(3-)-N,O,O',O'']-, sodium, (T-4)-	0	1	1	0	0	1	1	Restriction List, Restriction Intention
626		58274-53-6	58274-53-6	TRUE		Benzoic acid, 4-methyl-, lead(2+) salt	0	1	1	0	0	1	1	Restriction List, Restriction Intention
627		63400-07-7	63400-07-7	TRUE		UNDECANSAEURE-PB(II)-SALZ	0	1	1	0	0	1	1	Restriction List, Restriction Intention
628		63400-08-8	63400-08-8	TRUE		Nonanoic acid, lead(2+) salt	0	1	1	0	0	1	1	Restriction List, Restriction Intention
629		69090-73-9	69090-73-9	TRUE		Lead, bis[bis(2-methylpropyl)carbamodithioato-S,S']-, (T-4)-	0	1	1	0	0	1	1	Restriction List, Restriction Intention
630		69637-83-8	69637-83-8	TRUE		9-Octadecenoic acid, lead(2+) salt, (E)-	0	1	1	0	0	1	1	Restriction List, Restriction Intention
631		70995-63-0	70995-63-0	TRUE		Lead, bis(dipropylcarbamodithioato-S,S')-, (T-4)-	0	1	1	0	0	1	1	Restriction List, Restriction Intention
632		72437-77-5	72437-77-5	TRUE		Ethanesulfonic acid, 2-hydroxy-, lead(2+) salt (2:1)	0	1	1	0	0	1	1	Restriction List, Restriction Intention
633		76835-98-8	76835-98-8	TRUE		22-Tricosenoic acid, lead(2+) salt	0	1	1	0	0	1	1	Restriction List, Restriction Intention
634		76925-97-8	76925-97-8	TRUE		Benzoic acid, 2-methyl-, lead salt	0	1	1	0	0	1	1	Restriction List, Restriction Intention
635		87835-32-3	87835-32-3	TRUE		Pentanoic acid, 2-propyl-, lead(2+) salt	0	1	1	0	0	1	1	Restriction List, Restriction Intention
636		82696-30-8	82696-30-8	TRUE		Benzenesulfonic acid, hydroxy-, lead salt	0	1	1	0	0	1	1	Restriction List, Restriction Intention
637		91187-55-2	91187-55-2	TRUE		Benzoic acid, 2-butyl, lead(2+) salt	0	1	1	0	0	1	1	Restriction List, Restriction Intention
638		103427-19-6	103427-19-6	TRUE		1-Propanesulfonic acid, 2-hydroxy-, lead(2+) salt (2:1)	0	1	1	0	0	1	1	Restriction List, Restriction Intention
639		114601-64-8	114601-64-8	TRUE		1-Propanesulfonic acid, 2-hydroxy-, lead salt	0	1	1	0	0	1	1	Restriction List, Restriction Intention
640		133988-90-6	133988-90-6	TRUE		2-Propanesulfonic acid, 1-hydroxy-, lead salt	0	1	1	0	0	1	1	Restriction List, Restriction Intention
641		3249-60-3	3249-60-3	TRUE		p-tert-Butylbenzoic acid lead salt	0	1	1	0	0	1	1	Restriction List, Restriction Intention
642		25666-92-6	25666-92-6	TRUE		Lead sulfite	0	1	1	0	0	1	1	Restriction List, Restriction Intention
643		51868-24-7	51868-24-7	TRUE		2',4',5',7'-Tetrabromofluorescein lead salt	0	1	1	0	0	1	1	Restriction List, Restriction Intention
644		83689-82-1	83689-82-1	TRUE		Hexafluorosilicate(2-), lead(2+) (1:1), tetrahydrate	0	1	1	0	0	1	1	Restriction List, Restriction Intention
645		13453-57-1	13453-57-1	TRUE		Lead dichlorite	0	1	1	0	0	1	1	Restriction List, Restriction Intention
646		13931-84-5	13931-84-5	TRUE		Lead chloride (PbCl)	0	1	1	0	0	1	1	Restriction List, Restriction Intention
647		39377-56-5	39377-56-5	TRUE		Lead sulfide	0	1	1	0	0	1	1	Restriction List, Restriction Intention
648		35229-41-5	35229-41-5	TRUE		Dilead dioxide	0	1	1	0	0	1	1	Restriction List, Restriction Intention
649		53096-04-1	53096-04-1	TRUE		Lead fluoride (VAN)	0	1	1	0	0	1	1	Restriction List, Restriction Intention
650		103730-90-1	103730-90-1	TRUE		Plumbylium, ethyldimethyl-	0	1	1	0	0	1	1	Restriction List, Restriction Intention
651		105956-70-5	105956-70-5	TRUE		Plumbylium, diethylmethyl-	0	1	1	0	0	1	1	Restriction List, Restriction Intention
652		13302-14-2	13302-14-2	TRUE		Plumbane, tributylchloro-	0	1	1	0	0	1	1	Restriction List, Restriction Intention
653		13778-36-4	13778-36-4	TRUE		Lead bromide chloride	0	1	1	0	0	1	1	Restriction List, Restriction Intention
654		1520-71-4	1520-71-4	TRUE		Plumbane, chlorotripropyl-	0	1	1	0	0	1	1	Restriction List, Restriction Intention
655		1520-77-0	1520-77-0	TRUE		Plumbane, dichlorodimethyl-	0	1	1	0	0	1	1	Restriction List, Restriction Intention
656		15773-47-4	15773-47-4	TRUE		Lead, diacetoxydiethyl- (7CI)	0	1	1	0	0	1	1	Restriction List, Restriction Intention
657		16035-34-0	16035-34-0	TRUE		Plumbane, (4-bromobutyl)triphenyl-	0	1	1	0	0	1	1	Restriction List, Restriction Intention
658		16035-39-5	16035-39-5	TRUE		Plumbane, (4-azidobutyl)triphenyl-	0	1	1	0	0	1	1	Restriction List, Restriction Intention
659		16128-42-0	16128-42-0	TRUE		1H-Imidazole, 1-(tributylplumbyl)-	0	1	1	0	0	1	1	Restriction List, Restriction Intention
660		22515-48-6	22515-48-6	TRUE		Plumbane, bis(methacryloyloxy)dimethyl-	0	1	1	0	0	1	1	Restriction List, Restriction Intention
661		2587-84-0	2587-84-0	TRUE		Plumbane, bis(acetyloxy)dibutyl-	0	1	1	0	0	1	1	Restriction List, Restriction Intention
662		3076-54-8	3076-54-8	TRUE		Plumbane, tris(acetyloxy)phenyl-	0	1	1	0	0	1	1	Restriction List, Restriction Intention
663		41825-28-9	41825-28-9	TRUE		[Nitrooxy(diphenyl)plumbyl] nitrate	0	1	1	0	0	1	1	Restriction List, Restriction Intention
664		43135-86-0	43135-86-0	TRUE		Plumbane, triethyl[[(4-methylphenyl)sulfonyl]oxy]-	0	1	1	0	0	1	1	Restriction List, Restriction Intention
665		56240-91-6	56240-91-6	TRUE		9H-Carbazole, 9-(triphenylplumbyl)-	0	1	1	0	0	1	1	Restriction List, Restriction Intention
666		56240-92-7	56240-92-7	TRUE		1H-Indole, 1-(triphenylplumbyl)-	0	1	1	0	0	1	1	Restriction List, Restriction Intention
667		56240-93-8	56240-93-8	TRUE		1H-Pyrrole, 1-(triphenylplumbyl)-	0	1	1	0	0	1	1	Restriction List, Restriction Intention
668		54964-75-9	54964-75-9	TRUE		Plumbane, butyltrimethyl-	0	1	1	0	0	1	1	Restriction List, Restriction Intention
669		56764-40-0	56764-40-0	TRUE		Lead diphenyl acid propionate	0	1	1	0	0	1	1	Restriction List, Restriction Intention
670		65122-14-7	65122-14-7	TRUE		Butyl-ethyl-dimethylplumbane	0	1	1	0	0	1	1	Restriction List, Restriction Intention
671		6618-03-7	6618-03-7	TRUE		Plumbane, tripropyl-	0	1	1	0	0	1	1	Restriction List, Restriction Intention
672		63916-98-3	63916-98-3	TRUE		Lead, triethyl-, oleate	0	1	1	0	0	1	1	Restriction List, Restriction Intention
673		64346-32-3	64346-32-3	TRUE		Butyl(triethyl)plumbane	0	1	1	0	0	1	1	Restriction List, Restriction Intention
674		65122-13-6	65122-13-6	TRUE		Butyl-diethyl-methylplumbane	0	1	1	0	0	1	1	Restriction List, Restriction Intention
675		73928-23-1	73928-23-1	TRUE		1H-Isoindole-1,3(2H)-dione, 4,5,6, 7-tetrachloro-2-(triethylplumbyl)-	0	1	1	0	0	1	1	Restriction List, Restriction Intention
676		7442-13-9	7442-13-9	TRUE		Trimethyl lead	0	1	1	0	0	1	1	Restriction List, Restriction Intention
677		73826-06-9	73826-06-9	TRUE		1H-1,2,3-Triazole-5-methanol, .alpha.,.alpha.-dimethyl-1-[4-(triphenylplumbyl)butyl]-	0	1	1	0	0	1	1	Restriction List, Restriction Intention
678		73928-17-3	73928-17-3	TRUE		Plumbane, [(4-aminobenzoyl)oxy]triethyl-	0	1	1	0	0	1	1	Restriction List, Restriction Intention
679		15804-54-3	15804-54-3	TRUE		Chromic acid (H2CrO4), lead(2 ) salt	0	1	1	0	0	1	1	Restriction List, Restriction Intention
680		14570-16-2	14570-16-2	TRUE		Plumbylium, trimethyl-	0	1	1	0	0	1	1	Restriction List, Restriction Intention
681		24952-65-6	24952-65-6	TRUE		Diethyllead	0	1	1	0	0	1	1	Restriction List, Restriction Intention
682		13453-65-1	13453-65-1	TRUE	603-832-8	lead(2+) phosphonate	0	1	1	0	0	1	1	Restriction List, Restriction Intention
683		68130-19-8	68130-19-8	TRUE		silicic acid, lead nickel salt	0	1	1	0	0	1	1	Restriction List, Restriction Intention		FALSE	FALSE	FALSE	FALSE	FALSE	FALSE	FALSE	FALSE	FALSE	FALSE	FALSE	FALSE	FALSE	FALSE	FALSE	FALSE	FALSE	FALSE	FALSE	FALSE	FALSE	FALSE	FALSE	FALSE	FALSE	FALSE	FALSE	FALSE	FALSE	FALSE	FALSE	FALSE	FALSE	FALSE
684		13231-90-8	13231-90-8	TRUE	621-088-2	Plumbane dichlorodiethyl-	0	1	1	0	0	1	1	Restriction List, Restriction Intention
685		2587-81-7	2587-81-7	TRUE	624-392-3	Triethyllead acetate	0	1	1	0	0	1	1	Restriction List, Restriction Intention
686		15187-16-3	15187-16-3	TRUE	628-401-1	Lead phthalocyanine	0	1	1	0	0	1	1	Restriction List, Restriction Intention
687		6107-83-1	6107-83-1	TRUE	629-552-6	2-hydroxypropane-1,2,3-tricarboxylate;lead(2+);trihydrate	0	1	1	0	0	1	1	Restriction List, Restriction Intention
688		6838-85-3	6838-85-3	TRUE	229-927-0	Lead phthalate	0	1	1	0	0	1	1	Restriction List, Restriction Intention
689		6928-68-3	6928-68-3	TRUE	230-052-1	Diacetoxydiphenylplumbane	0	1	1	0	0	1	1	Restriction List, Restriction Intention
690		7056-83-9	7056-83-9	TRUE	230-336-5	Formic acid, lead salt	0	1	1	0	0	1	1	Restriction List, Restriction Intention
691		7319-86-0	7319-86-0	TRUE	230-784-1	Lead(2+) octanoate	0	1	1	0	0	1	1	Restriction List, Restriction Intention
692		7428-48-0	7428-48-0	TRUE	231-068-1	Stearic acid, lead salt	0	1	1	0	0	1	1	Restriction List, Restriction Intention
693		7446-10-8	7446-10-8	TRUE	231-196-8	Lead sulphite	0	1	1	0	0	1	1	Restriction List, Restriction Intention
694		7446-14-2	7446-14-2	TRUE	231-198-9	Lead sulphate PbSO4	0	1	1	0	0	1	1	Restriction List, Restriction Intention		FALSE	FALSE	FALSE	FALSE	FALSE	FALSE	FALSE	FALSE	FALSE	FALSE	FALSE	FALSE	FALSE	FALSE	FALSE	FALSE	FALSE	FALSE	FALSE	FALSE	FALSE	FALSE	FALSE	FALSE	FALSE	FALSE	FALSE	FALSE	FALSE	FALSE	FALSE	FALSE	FALSE	FALSE
695		7446-15-3	7446-15-3	TRUE	231-199-4	Lead selenate	0	1	1	0	0	1	1	Restriction List, Restriction Intention
696		7446-27-7	7446-27-7	TRUE	231-205-5	Trilead bis(orthophosphate)	0	1	1	0	0	1	1	Restriction List, Restriction Intention		FALSE	FALSE	FALSE	FALSE	FALSE	FALSE	FALSE	FALSE	FALSE	FALSE	FALSE	FALSE	FALSE	FALSE	FALSE	FALSE	FALSE	FALSE	FALSE	FALSE	FALSE	FALSE	FALSE	FALSE	FALSE	FALSE	FALSE	FALSE	FALSE	FALSE	FALSE	FALSE	FALSE	FALSE
697		7488-51-9	7488-51-9	TRUE	231-300-1	Lead(2+) selenite	0	1	1	0	0	1	1	Restriction List, Restriction Intention
698		7717-46-6	7717-46-6	TRUE	231-740-4	Lead(4+) stearate	0	1	1	0	0	1	1	Restriction List, Restriction Intention
699		7758-95-4	7758-95-4	TRUE	231-845-5	Lead dichloride	0	1	1	0	0	1	1	Restriction List, Restriction Intention		FALSE	FALSE	FALSE	FALSE	FALSE	FALSE	FALSE	FALSE	FALSE	FALSE	FALSE	FALSE	FALSE	FALSE	FALSE	FALSE	FALSE	FALSE	FALSE	FALSE	FALSE	FALSE	FALSE	FALSE	FALSE	FALSE	FALSE	FALSE	FALSE	FALSE	FALSE	FALSE	FALSE	FALSE
700		7759-01-5	7759-01-5	TRUE	231-849-7	Lead tungsten tetraoxide	0	1	1	0	0	1	1	Restriction List, Restriction Intention
701		7783-46-2	7783-46-2	TRUE	231-998-8	Lead difluoride	0	1	1	0	0	1	1	Restriction List, Restriction Intention		FALSE	FALSE	FALSE	FALSE	FALSE	FALSE	FALSE	FALSE	FALSE	FALSE	FALSE	FALSE	FALSE	FALSE	FALSE	FALSE	FALSE	FALSE	FALSE	FALSE	FALSE	FALSE	FALSE	FALSE	FALSE	FALSE	FALSE	FALSE	FALSE	FALSE	FALSE	FALSE	FALSE	FALSE
702		7783-59-7	7783-59-7	TRUE	232-012-9	Lead(IV) fluoride	0	1	1	0	0	1	1	Restriction List, Restriction Intention
703		9008-26-8	9008-26-8	TRUE	232-714-5	Resin acids and Rosin acids, lead salts	0	1	1	0	0	1	1	Restriction List, Restriction Intention
704		10031-13-7	10031-13-7	TRUE	233-083-9	Lead arsenite	0	1	1	0	0	1	1	Restriction List, Restriction Intention		FALSE	FALSE	FALSE	FALSE	FALSE	FALSE	FALSE	FALSE	FALSE	FALSE	FALSE	FALSE	FALSE	FALSE	FALSE	FALSE	FALSE	FALSE	FALSE	FALSE	FALSE	FALSE	FALSE	FALSE	FALSE	FALSE	FALSE	FALSE	FALSE	FALSE	FALSE	FALSE	FALSE	FALSE
705		10031-22-8	10031-22-8	TRUE	233-084-4	Lead dibromide	0	1	1	0	0	1	1	Restriction List, Restriction Intention
706		10099-76-0	10099-76-0	TRUE	233-246-4	Lead(2+) silicate	0	1	1	0	0	1	1	Restriction List, Restriction Intention		FALSE	FALSE	FALSE	FALSE	FALSE	FALSE	FALSE	FALSE	FALSE	FALSE	FALSE	FALSE	FALSE	FALSE	FALSE	FALSE	FALSE	FALSE	FALSE	FALSE	FALSE	FALSE	FALSE	FALSE	FALSE	FALSE	FALSE	FALSE	FALSE	FALSE	FALSE	FALSE	FALSE	FALSE
707		10099-79-3	10099-79-3	TRUE	233-248-5	Lead divanadium hexaoxide	0	1	1	0	0	1	1	Restriction List, Restriction Intention
708		10101-63-0	10101-63-0	TRUE	233-256-9	Lead diiodide	0	1	1	0	0	1	1	Restriction List, Restriction Intention		FALSE	FALSE	FALSE	FALSE	FALSE	FALSE	FALSE	FALSE	FALSE	FALSE	FALSE	FALSE	FALSE	FALSE	FALSE	FALSE	FALSE	FALSE	FALSE	FALSE	FALSE	FALSE	FALSE	FALSE	FALSE	FALSE	FALSE	FALSE	FALSE	FALSE	FALSE	FALSE	FALSE	FALSE
709		10190-55-3	10190-55-3	TRUE	233-459-2	Lead molybdate	0	1	1	0	0	1	1	Restriction List, Restriction Intention
710		10294-58-3	10294-58-3	TRUE	233-664-7	Lead diphosphinate	0	1	1	0	0	1	1	Restriction List, Restriction Intention
711		11113-70-5	11113-70-5	TRUE	234-347-6	Silicic acid, chromium lead salt	0	1	1	0	0	1	1	Restriction List, Restriction Intention
712		11116-83-9	11116-83-9	TRUE	234-358-6	Dibismuth dilead tetraruthenium tridecaoxide	0	1	1	0	0	1	1	Restriction List, Restriction Intention
713		12013-69-3	12013-69-3	TRUE	234-591-3	Dicalcium lead tetraoxide	0	1	1	0	0	1	1	Restriction List, Restriction Intention		FALSE	FALSE	FALSE	FALSE	FALSE	FALSE	FALSE	FALSE	FALSE	FALSE	FALSE	FALSE	FALSE	FALSE	FALSE	FALSE	FALSE	FALSE	FALSE	FALSE	FALSE	FALSE	FALSE	FALSE	FALSE	FALSE	FALSE	FALSE	FALSE	FALSE	FALSE	FALSE	FALSE	FALSE
714		12017-86-6	12017-86-6	TRUE	234-628-3	Dilead chromate dihydroxide	0	1	1	0	0	1	1	Restriction List, Restriction Intention
715		12023-90-4	12023-90-4	TRUE	234-684-9	Dodecairon lead nonadecaoxide	0	1	1	0	0	1	1	Restriction List, Restriction Intention
716		12029-23-1	12029-23-1	TRUE	234-735-5	Hafnium lead trioxide	0	1	1	0	0	1	1	Restriction List, Restriction Intention
717		12034-30-9	12034-30-9	TRUE	234-800-8	Lead disodium dioxide	0	1	1	0	0	1	1	Restriction List, Restriction Intention
718		12034-88-7	12034-88-7	TRUE	234-814-4	Lead diniobium hexaoxide	0	1	1	0	0	1	1	Restriction List, Restriction Intention
719		12036-31-6	12036-31-6	TRUE	234-844-8	Lead tin trioxide	0	1	1	0	0	1	1	Restriction List, Restriction Intention
720		12048-28-1	12048-28-1	TRUE	234-980-8	Bismuth, compound with lead (1:1)	0	1	1	0	0	1	1	Restriction List, Restriction Intention
721		12059-89-1	12059-89-1	TRUE	235-036-8	Dilead oxide	0	1	1	0	0	1	1	Restriction List, Restriction Intention
722		12060-01-4	12060-01-4	TRUE	235-039-4	Lead zirconium trioxide	0	1	1	0	0	1	1	Restriction List, Restriction Intention
723		12065-68-8	12065-68-8	TRUE	235-065-6	Lead ditantalum hexaoxide	0	1	1	0	0	1	1	Restriction List, Restriction Intention
724		12069-00-0	12069-00-0	TRUE	235-109-4	Lead selenide	0	1	1	0	0	1	1	Restriction List, Restriction Intention
725		12137-74-5	12137-74-5	TRUE	235-241-2	Lead disulphide	0	1	1	0	0	1	1	Restriction List, Restriction Intention
726		12205-72-0	12205-72-0	TRUE	235-383-5	Lead chloride oxide	0	1	1	0	0	1	1	Restriction List, Restriction Intention
727		12266-38-5	12266-38-5	TRUE	235-536-6	Antimony, compound with lead (1:1)	0	1	1	0	0	1	1	Restriction List, Restriction Intention
728		12268-84-7	12268-84-7	TRUE	235-543-4	Lead hydroxide nitrate	0	1	1	0	0	1	1	Restriction List, Restriction Intention
729		12275-07-9	12275-07-9	TRUE	235-549-7	(maleato)trioxotetralead	0	1	1	0	0	1	1	Restriction List, Restriction Intention
730		12372-45-1	12372-45-1	TRUE	235-618-1	Potassium pentadecaoxodiplumbatepentaniobate(1-)	0	1	1	0	0	1	1	Restriction List, Restriction Intention
731		12403-82-6	12403-82-6	TRUE	235-642-2	Dihydroxy[styphnato(2-)]dilead	0	1	1	0	0	1	1	Restriction List, Restriction Intention
732		12435-47-1	12435-47-1	TRUE	235-666-3	Lead germanate	0	1	1	0	0	1	1	Restriction List, Restriction Intention
733		12737-98-3	12737-98-3	TRUE	235-792-9	Lead tungsten oxide	0	1	1	0	0	1	1	Restriction List, Restriction Intention
734		12765-51-4	12765-51-4	TRUE	235-803-7	Lead oxide sulfate	0	1	1	0	0	1	1	Restriction List, Restriction Intention
735		14450-60-3	14450-60-3	TRUE	238-432-9	Citric acid, lead salt	0	1	1	0	0	1	1	Restriction List, Restriction Intention
736		14466-01-4	14466-01-4	TRUE	238-458-0	Lead acrylate	0	1	1	0	0	1	1	Restriction List, Restriction Intention
737		14720-53-7	14720-53-7	TRUE	238-762-3	Lead metaborate	0	1	1	0	0	1	1	Restriction List, Restriction Intention		FALSE	FALSE	FALSE	FALSE	FALSE	FALSE	FALSE	FALSE	FALSE	FALSE	FALSE	FALSE	FALSE	FALSE	FALSE	FALSE	FALSE	FALSE	FALSE	FALSE	FALSE	FALSE	FALSE	FALSE	FALSE	FALSE	FALSE	FALSE	FALSE	FALSE	FALSE	FALSE	FALSE	FALSE
738		15282-88-9	15282-88-9	TRUE	239-323-9	Bis(pentane-2,4-dionato-O,O')lead	0	1	1	0	0	1	1	Restriction List, Restriction Intention
739		15306-30-6	15306-30-6	TRUE	239-344-3	Lauric acid, lead salt	0	1	1	0	0	1	1	Restriction List, Restriction Intention
740		15347-55-4	15347-55-4	TRUE	239-378-9	Lead oleate	0	1	1	0	0	1	1	Restriction List, Restriction Intention
741		15347-57-6	15347-57-6	TRUE	239-379-4	Lead acetate	0	1	1	0	0	1	1	Restriction List, Restriction Intention
742		15696-43-2	15696-43-2	TRUE	239-790-9	Octanoic acid, lead salt	0	1	1	0	0	1	1	Restriction List, Restriction Intention
743		15739-80-7	15739-80-7	TRUE	239-831-0	Sulphuric acid, lead salt Pbx SO4	0	1	1	0	0	1	1	Restriction List, Restriction Intention
744		15748-73-9	15748-73-9	TRUE	239-839-4	Lead disalicylate	0	1	1	0	0	1	1	Restriction List, Restriction Intention
745		15773-52-1	15773-52-1	TRUE	239-867-7	Lead(2+) decanoate	0	1	1	0	0	1	1	Restriction List, Restriction Intention
746		15773-53-2	15773-53-2	TRUE	239-868-2	Lead dihexanoate	0	1	1	0	0	1	1	Restriction List, Restriction Intention
747		15773-55-4	15773-55-4	TRUE	239-869-8	Lead dilaurate	0	1	1	0	0	1	1	Restriction List, Restriction Intention
748		15773-56-5	15773-56-5	TRUE	239-870-3	Lead dipalmitate	0	1	1	0	0	1	1	Restriction List, Restriction Intention
749		15845-52-0	15845-52-0	TRUE	239-952-9	Lead hydrogenorthophosphate	0	1	1	0	0	1	1	Restriction List, Restriction Intention
750		15851-47-5	15851-47-5	TRUE	239-964-4	Lead(2+) tellurium trioxide	0	1	1	0	0	1	1	Restriction List, Restriction Intention
751		15906-71-5	15906-71-5	TRUE	240-047-6	Lead silicate	0	1	1	0	0	1	1	Restriction List, Restriction Intention
752		15907-04-7	15907-04-7	TRUE	240-049-7	Lead benzoate	0	1	1	0	0	1	1	Restriction List, Restriction Intention
753		16038-76-9	16038-76-9	TRUE	240-176-8	Lead phosphite	0	1	1	0	0	1	1	Restriction List, Restriction Intention
754		16183-12-3	16183-12-3	TRUE	240-321-5	Lead phthalate	0	1	1	0	0	1	1	Restriction List, Restriction Intention
755		16450-50-3	16450-50-3	TRUE	240-499-4	Diantimony lead tetroxide	0	1	1	0	0	1	1	Restriction List, Restriction Intention
756		16996-40-0	16996-40-0	TRUE	241-076-7	2-ethylhexanoic acid, lead salt	0	1	1	0	0	1	1	Restriction List, Restriction Intention
757		16996-51-3	16996-51-3	TRUE	241-077-2	(9Z,12Z)-octadeca-9,12-dienoic acid, lead salt	0	1	1	0	0	1	1	Restriction List, Restriction Intention
758		17406-54-1	17406-54-1	TRUE	241-430-0	Lead(II) maleate	0	1	1	0	0	1	1	Restriction List, Restriction Intention
759		17549-30-3	17549-30-3	TRUE	241-534-6	Bis(diethyldithiocarbamato-S,S')lead	0	1	1	0	0	1	1	Restriction List, Restriction Intention
760		17976-43-1	17976-43-1	TRUE	241-894-4	Cyclo-di-μ-oxo(μ-phthalato)trilead	0	1	1	0	0	1	1	Restriction List, Restriction Intention
761		18454-12-1	18454-12-1	TRUE	242-339-9	Dilead chromate oxide	0	1	1	0	0	1	1	Restriction List, Restriction Intention		FALSE	FALSE	FALSE	FALSE	FALSE	FALSE	FALSE	FALSE	FALSE	FALSE	FALSE	FALSE	FALSE	FALSE	FALSE	FALSE	FALSE	FALSE	FALSE	FALSE	FALSE	FALSE	FALSE	FALSE	FALSE	FALSE	FALSE	FALSE	FALSE	FALSE	FALSE	FALSE	FALSE	FALSE
762		18917-82-3	18917-82-3	TRUE	242-666-7	Lead dilactate	0	1	1	0	0	1	1	Restriction List, Restriction Intention
763		19010-66-3	19010-66-3	TRUE	242-748-2	Lead bis(dimethyldithiocarbamate)	0	1	1	0	0	1	1	Restriction List, Restriction Intention
764		19136-34-6	19136-34-6	TRUE	242-832-9	Lead maleate	0	1	1	0	0	1	1	Restriction List, Restriction Intention
765		19528-55-3	19528-55-3	TRUE	243-135-2	Lead palmitate	0	1	1	0	0	1	1	Restriction List, Restriction Intention
766		19651-80-0	19651-80-0	TRUE	243-204-7	5,5,13,13-tetradehydro-4,5-dihydro-4,8,10,15-tetranitro-7,11-metheno-11H,13H-tetrazolo[1,5-c][1,7,3,5,2,6]dioxadiazadiplumbacyclododecine	0	1	1	0	0	1	1	Restriction List, Restriction Intention
767		19783-14-3	19783-14-3	TRUE	243-310-3	Lead hydroxide	0	1	1	0	0	1	1	Restriction List, Restriction Intention		FALSE	FALSE	FALSE	FALSE	FALSE	FALSE	FALSE	FALSE	FALSE	FALSE	FALSE	FALSE	FALSE	FALSE	FALSE	FALSE	FALSE	FALSE	FALSE	FALSE	FALSE	FALSE	FALSE	FALSE	FALSE	FALSE	FALSE	FALSE	FALSE	FALSE	FALSE	FALSE	FALSE	FALSE
768		13094-04-7	13094-04-7	TRUE	236-010-9	Lead(2+) (R)-12-hydroxyoleate	0	1	1	0	0	1	1	Restriction List, Restriction Intention
769		13406-89-8	13406-89-8	TRUE	236-498-3	Lead(2+) 2,4-dinitroresorcinolate	0	1	1	0	0	1	1	Restriction List, Restriction Intention
770		13453-66-2	13453-66-2	TRUE	236-629-4	Dilead pyrophosphate	0	1	1	0	0	1	1	Restriction List, Restriction Intention
771		13478-50-7	13478-50-7	TRUE	236-780-6	Lead thiosulphate	0	1	1	0	0	1	1	Restriction List, Restriction Intention
772		13510-89-9	13510-89-9	TRUE	236-845-9	Diantimony trilead octaoxide	0	1	1	0	0	1	1	Restriction List, Restriction Intention		FALSE	FALSE	FALSE	FALSE	FALSE	FALSE	FALSE	FALSE	FALSE	FALSE	FALSE	FALSE	FALSE	FALSE	FALSE	FALSE	FALSE	FALSE	FALSE	FALSE	FALSE	FALSE	FALSE	FALSE	FALSE	FALSE	FALSE	FALSE	FALSE	FALSE	FALSE	FALSE	FALSE	FALSE
773		13637-76-8	13637-76-8	TRUE	237-125-7	Lead diperchlorate	0	1	1	0	0	1	1	Restriction List, Restriction Intention
774		13698-55-0	13698-55-0	TRUE	237-220-3	Lead fumarate	0	1	1	0	0	1	1	Restriction List, Restriction Intention
775		13767-78-7	13767-78-7	TRUE	237-379-9	Lead disulphamidate	0	1	1	0	0	1	1	Restriction List, Restriction Intention
776		512-26-5	512-26-5	TRUE	208-141-1	Trilead dicitrate	0	1	1	0	0	1	1	Restriction List, Restriction Intention
777		75-74-1	75-74-1	TRUE	200-897-0	Tetramethyllead	0	1	1	0	0	1	1	Restriction List, Restriction Intention		FALSE	FALSE	FALSE	FALSE	FALSE	FALSE	FALSE	FALSE	FALSE	FALSE	FALSE	FALSE	TRUE	FALSE	FALSE	FALSE	FALSE	FALSE	FALSE	FALSE	FALSE	FALSE	FALSE	FALSE	FALSE	FALSE	FALSE	FALSE	FALSE	FALSE	FALSE	FALSE	FALSE	FALSE
778		301-08-6	301-08-6	TRUE	206-107-0	Lead bis(2-ethylhexanoate)	0	1	1	0	0	1	1	Restriction List, Restriction Intention
779		2388-00-3	2388-00-3	TRUE	219-216-3	Hexaethyldiplumbane	0	1	1	0	0	1	1	Restriction List, Restriction Intention
780		2587-82-8	2587-82-8	TRUE	219-970-3	Acetoxytributylplumbane	0	1	1	0	0	1	1	Restriction List, Restriction Intention
781		3124-01-4	3124-01-4	TRUE	221-505-4	Hexaphenyldiplumbane	0	1	1	0	0	1	1	Restriction List, Restriction Intention
782		3249-61-4	3249-61-4	TRUE	221-834-3	Docosanoic acid, lead salt	0	1	1	0	0	1	1	Restriction List, Restriction Intention
783		546-67-8	546-67-8	TRUE	208-908-0	Lead tetraacetate	0	1	1	0	0	1	1	Restriction List, Restriction Intention
784		592-05-2	592-05-2	TRUE	209-742-1	Lead dicyanide	0	1	1	0	0	1	1	Restriction List, Restriction Intention		FALSE	FALSE	FALSE	FALSE	FALSE	FALSE	FALSE	FALSE	FALSE	FALSE	FALSE	FALSE	FALSE	FALSE	FALSE	FALSE	FALSE	FALSE	FALSE	FALSE	FALSE	FALSE	FALSE	FALSE	FALSE	FALSE	FALSE	FALSE	FALSE	FALSE	FALSE	FALSE	FALSE	FALSE
785		592-87-0	592-87-0	TRUE	209-774-6	Lead dithiocyanate	0	1	1	0	0	1	1	Restriction List, Restriction Intention
786		595-89-1	595-89-1	TRUE	209-871-3	Tetraphenyllead	0	1	1	0	0	1	1	Restriction List, Restriction Intention
787		811-54-1	811-54-1	TRUE	212-371-8	Lead diformate	0	1	1	0	0	1	1	Restriction List, Restriction Intention
788		814-70-0	814-70-0	TRUE	212-400-4	Lead dipropionate	0	1	1	0	0	1	1	Restriction List, Restriction Intention
789		814-93-7	814-93-7	TRUE	212-413-5	Lead oxalate	0	1	1	0	0	1	1	Restriction List, Restriction Intention
790		815-84-9	815-84-9	TRUE	212-426-6	Lead tartrate	0	1	1	0	0	1	1	Restriction List, Restriction Intention
791		816-68-2	816-68-2	TRUE	212-436-0	Lead malate	0	1	1	0	0	1	1	Restriction List, Restriction Intention
792		819-73-8	819-73-8	TRUE	212-462-2	Lead dibutyrate	0	1	1	0	0	1	1	Restriction List, Restriction Intention
793		867-47-0	867-47-0	TRUE	212-760-2	Lead(2+) acrylate	0	1	1	0	0	1	1	Restriction List, Restriction Intention
794		873-54-1	873-54-1	TRUE	212-841-2	Lead dibenzoate	0	1	1	0	0	1	1	Restriction List, Restriction Intention
795		1067-14-7	1067-14-7	TRUE	213-925-1	Chlorotriethylplumbane	0	1	1	0	0	1	1	Restriction List, Restriction Intention
796		1068-61-7	1068-61-7	TRUE	213-949-2	Lead(2+) methacrylate	0	1	1	0	0	1	1	Restriction List, Restriction Intention
797		1072-35-1	1072-35-1	TRUE	214-005-2	Lead distearate	0	1	1	0	0	1	1	Restriction List, Restriction Intention		FALSE	FALSE	FALSE	FALSE	FALSE	FALSE	FALSE	FALSE	FALSE	FALSE	FALSE	FALSE	FALSE	FALSE	FALSE	FALSE	FALSE	FALSE	FALSE	FALSE	FALSE	FALSE	FALSE	FALSE	FALSE	FALSE	FALSE	FALSE	FALSE	FALSE	FALSE	FALSE	FALSE	FALSE
798		1120-46-3	1120-46-3	TRUE	214-310-0	Lead dioleate	0	1	1	0	0	1	1	Restriction List, Restriction Intention
799		1153-06-6	1153-06-6	TRUE	214-572-6	Chlorotriphenylplumbane	0	1	1	0	0	1	1	Restriction List, Restriction Intention
800		1162-06-7	1162-06-7	TRUE	214-601-2	Acetoxytriphenylplumbane	0	1	1	0	0	1	1	Restriction List, Restriction Intention
801		1191-18-0	1191-18-0	TRUE	214-732-5	Lead succinate	0	1	1	0	0	1	1	Restriction List, Restriction Intention
802		1309-60-0	1309-60-0	TRUE	215-174-5	Lead dioxide	0	1	1	0	0	1	1	Restriction List, Restriction Intention		FALSE	FALSE	FALSE	FALSE	FALSE	FALSE	FALSE	FALSE	FALSE	FALSE	FALSE	FALSE	FALSE	FALSE	FALSE	FALSE	FALSE	FALSE	FALSE	FALSE	FALSE	FALSE	FALSE	FALSE	FALSE	FALSE	FALSE	FALSE	FALSE	FALSE	FALSE	FALSE	FALSE	FALSE
803		1314-87-0	1314-87-0	TRUE	215-246-6	Lead sulphide	0	1	1	0	0	1	1	Restriction List, Restriction Intention		FALSE	FALSE	FALSE	FALSE	FALSE	FALSE	FALSE	FALSE	FALSE	FALSE	FALSE	FALSE	FALSE	FALSE	FALSE	FALSE	FALSE	FALSE	FALSE	FALSE	FALSE	FALSE	FALSE	FALSE	FALSE	FALSE	FALSE	FALSE	FALSE	FALSE	FALSE	FALSE	FALSE	FALSE
804		1314-91-6	1314-91-6	TRUE	215-247-1	Lead telluride	0	1	1	0	0	1	1	Restriction List, Restriction Intention
805		1326-05-2	1326-05-2	TRUE	215-415-4	2-(2,4,5,7-tetrabromo-3,6-dihydroxyxanthen-9-yl)benzoic acid, lead salt	0	1	1	0	0	1	1	Restriction List, Restriction Intention
806		1335-32-6	1335-32-6	TRUE	215-630-3	Lead, bis(acetato-O)tetrahydroxytri-	0	1	1	0	0	1	1	Restriction List, Restriction Intention		FALSE	FALSE	FALSE	FALSE	FALSE	FALSE	FALSE	FALSE	FALSE	FALSE	FALSE	FALSE	FALSE	FALSE	FALSE	FALSE	FALSE	FALSE	FALSE	FALSE	FALSE	FALSE	FALSE	FALSE	FALSE	FALSE	FALSE	FALSE	FALSE	FALSE	FALSE	FALSE	FALSE	FALSE
807		1344-38-3	1344-38-3	TRUE	215-694-2	Basic lead chromate orange	0	1	1	0	0	1	1	Restriction List, Restriction Intention
808		1520-78-1	1520-78-1	TRUE	216-187-9	Chlorotrimethylplumbane	0	1	1	0	0	1	1	Restriction List, Restriction Intention
809		1762-26-1	1762-26-1	TRUE	217-169-3	Ethyltrimethylplumbane	0	1	1	0	0	1	1	Restriction List, Restriction Intention
810		1762-27-2	1762-27-2	TRUE	217-170-9	Diethyldimethylplumbane	0	1	1	0	0	1	1	Restriction List, Restriction Intention
811		1762-28-3	1762-28-3	TRUE	217-171-4	Triethylmethylplumbane	0	1	1	0	0	1	1	Restriction List, Restriction Intention
812		1920-90-7	1920-90-7	TRUE	217-649-2	Tetrabutylplumbane	0	1	1	0	0	1	1	Restriction List, Restriction Intention
813		2117-69-3	2117-69-3	TRUE	218-325-3	Diphenyllead dichloride	0	1	1	0	0	1	1	Restriction List, Restriction Intention
814		5711-19-3	5711-19-3	TRUE	227-200-2	Acetoxytrimethylplumbane	0	1	1	0	0	1	1	Restriction List, Restriction Intention
815		84929-94-2	84929-94-2	TRUE	284-573-4	Lead, isononanoate isooctanoate complexes, basic	0	1	1	0	0	1	1	Restriction List, Restriction Intention
816		84929-95-3	84929-95-3	TRUE	284-575-5	Lead, isooctanoate neodecanoate complexes, basic	0	1	1	0	0	1	1	Restriction List, Restriction Intention
817		84929-96-4	84929-96-4	TRUE	284-576-0	Lead, naphthenate neodecanoate complexes, basic	0	1	1	0	0	1	1	Restriction List, Restriction Intention
818		84929-97-5	84929-97-5	TRUE	284-577-6	Lead, isononanoate naphthenate complexes	0	1	1	0	0	1	1	Restriction List, Restriction Intention
819		84961-75-1	84961-75-1	TRUE	284-665-4	Benzenesulfonic acid, 4-C10-13-sec-alkyl derivs., lead(2+) salts	0	1	1	0	0	1	1	Restriction List, Restriction Intention
820		85049-42-9	85049-42-9	TRUE	285-212-3	Fatty acids, C8-10-branched, lead salts	0	1	1	0	0	1	1	Restriction List, Restriction Intention
821		85117-02-8	85117-02-8	TRUE	285-554-3	Flue dust, lead-manufg., cadmium-rich	0	1	1	0	0	1	1	Restriction List, Restriction Intention
822		85292-77-9	85292-77-9	TRUE	286-637-7	Lead(2+) 4-(1,1-dimethylethyl)benzoate	0	1	1	0	0	1	1	Restriction List, Restriction Intention
823		85392-77-4	85392-77-4	TRUE	286-935-7	Lead bis(5-oxo-L-prolinate)	0	1	1	0	0	1	1	Restriction List, Restriction Intention
824		85392-78-5	85392-78-5	TRUE	286-936-2	Lead bis(5-oxo-DL-prolinate)	0	1	1	0	0	1	1	Restriction List, Restriction Intention
825		85536-79-4	85536-79-4	TRUE	287-565-9	Lead uranate pigment	0	1	1	0	0	1	1	Restriction List, Restriction Intention
826		85865-91-4	85865-91-4	TRUE	288-691-7	Lead bis(tetracosylbenzenesulphonate)	0	1	1	0	0	1	1	Restriction List, Restriction Intention
827		85865-92-5	85865-92-5	TRUE	288-692-2	Lead bis[didodecylbenzenesulphonate]	0	1	1	0	0	1	1	Restriction List, Restriction Intention
828		90193-83-2	90193-83-2	TRUE	290-588-7	1,2-Benzenedicarboxylic acid, lead(2+) salt, basic	0	1	1	0	0	1	1	Restriction List, Restriction Intention
829		90268-59-0	90268-59-0	TRUE	290-862-6	2-Butenedioic acid (E)-, lead(2+) salt, basic	0	1	1	0	0	1	1	Restriction List, Restriction Intention
830		90268-66-9	90268-66-9	TRUE	290-869-4	2-Butenedioic acid (Z)-, lead(2+) salt, basic	0	1	1	0	0	1	1	Restriction List, Restriction Intention
831		90342-24-8	90342-24-8	TRUE	291-160-2	Decanoic acid, branched, lead salts	0	1	1	0	0	1	1	Restriction List, Restriction Intention
832		90342-56-6	90342-56-6	TRUE	291-195-3	Dodecanoic acid, lead salt, basic	0	1	1	0	0	1	1	Restriction List, Restriction Intention
833		90388-09-3	90388-09-3	TRUE	291-388-2	Hexadecanoic acid, lead salt, basic	0	1	1	0	0	1	1	Restriction List, Restriction Intention
834		90388-10-6	90388-10-6	TRUE	291-389-8	Hexadecanoic acid, lead(2+) salt, basic	0	1	1	0	0	1	1	Restriction List, Restriction Intention
835		90388-15-1	90388-15-1	TRUE	291-395-0	9-Hexadecenoic acid, lead(2+) salt, (Z)-, basic	0	1	1	0	0	1	1	Restriction List, Restriction Intention
836		90431-14-4	90431-14-4	TRUE	291-536-6	Isodecanoic acid, lead salt, basic	0	1	1	0	0	1	1	Restriction List, Restriction Intention
837		90431-21-3	90431-21-3	TRUE	291-543-4	Isononanoic acid, lead salt, basic	0	1	1	0	0	1	1	Restriction List, Restriction Intention
838		90431-26-8	90431-26-8	TRUE	291-549-7	Isooctanoic acid, lead salt, basic	0	1	1	0	0	1	1	Restriction List, Restriction Intention
839		90431-27-9	90431-27-9	TRUE	291-550-2	Lead, C8-10-branched fatty acids C9-11-neofatty acids naphthenate complexes, overbased	0	1	1	0	0	1	1	Restriction List, Restriction Intention
840		90431-28-0	90431-28-0	TRUE	291-551-8	Lead, C8-10-branched fatty acids C9-11-neofatty acids naphthenate complexes	0	1	1	0	0	1	1	Restriction List, Restriction Intention
841		90431-30-4	90431-30-4	TRUE	291-552-3	Lead, 2-ethylhexanoate isodecanoate complexes, basic	0	1	1	0	0	1	1	Restriction List, Restriction Intention
842		90431-31-5	90431-31-5	TRUE	291-553-9	Lead, 2-ethylhexanoate isononanoate complexes, basic	0	1	1	0	0	1	1	Restriction List, Restriction Intention
843		90431-32-6	90431-32-6	TRUE	291-554-4	Lead, 2-ethylhexanoate isooctanoate complexes, basic	0	1	1	0	0	1	1	Restriction List, Restriction Intention
844		90431-33-7	90431-33-7	TRUE	291-556-5	Lead, 2-ethylhexanoate naphthenate complexes	0	1	1	0	0	1	1	Restriction List, Restriction Intention
845		90431-34-8	90431-34-8	TRUE	291-557-0	Lead, 2-ethylhexanoate naphthenate complexes, basic	0	1	1	0	0	1	1	Restriction List, Restriction Intention
846		90431-35-9	90431-35-9	TRUE	291-558-6	Lead, 2-ethylhexanoate neodecanoate complexes, basic	0	1	1	0	0	1	1	Restriction List, Restriction Intention
847		90431-36-0	90431-36-0	TRUE	291-559-1	Lead, isodecanoate isononanoate complexes, basic	0	1	1	0	0	1	1	Restriction List, Restriction Intention
848		90431-37-1	90431-37-1	TRUE	291-560-7	Lead, isodecanoate isooctanoate complexes, basic	0	1	1	0	0	1	1	Restriction List, Restriction Intention
849		90431-38-2	90431-38-2	TRUE	291-561-2	Lead, isodecanoate naphthenate complexes	0	1	1	0	0	1	1	Restriction List, Restriction Intention
850		90431-39-3	90431-39-3	TRUE	291-562-8	Lead, isodecanoate neodecanoate complexes, basic	0	1	1	0	0	1	1	Restriction List, Restriction Intention
851		90431-40-6	90431-40-6	TRUE	291-563-3	Lead, isononanoate naphthenate complexes, basic	0	1	1	0	0	1	1	Restriction List, Restriction Intention
852		90431-41-7	90431-41-7	TRUE	291-564-9	Lead, isononanoate neodecanoate complexes, basic	0	1	1	0	0	1	1	Restriction List, Restriction Intention
853		90431-42-8	90431-42-8	TRUE	291-565-4	Lead, isooctanoate naphthenate complexes, basic	0	1	1	0	0	1	1	Restriction List, Restriction Intention
854		90431-43-9	90431-43-9	TRUE	291-567-5	Lead, naphthenate neodecanoate complexes	0	1	1	0	0	1	1	Restriction List, Restriction Intention
855		90431-44-0	90431-44-0	TRUE	291-568-0	Lead, neononanoate neoundecanoate complexes, basic	0	1	1	0	0	1	1	Restriction List, Restriction Intention
856		90459-25-9	90459-25-9	TRUE	291-667-9	Neodecanoic acid, lead salt, basic	0	1	1	0	0	1	1	Restriction List, Restriction Intention
857		90459-26-0	90459-26-0	TRUE	291-668-4	Neononanoic acid, lead salt, basic	0	1	1	0	0	1	1	Restriction List, Restriction Intention
858		90459-28-2	90459-28-2	TRUE	291-671-0	Neoundecanoic acid, lead salt, basic	0	1	1	0	0	1	1	Restriction List, Restriction Intention
859		90459-51-1	90459-51-1	TRUE	291-695-1	Octadecanoic acid, lead salt, basic	0	1	1	0	0	1	1	Restriction List, Restriction Intention
860		90459-52-2	90459-52-2	TRUE	291-696-7	Octadecanoic acid, lead(2+) salt, basic	0	1	1	0	0	1	1	Restriction List, Restriction Intention
861		90459-88-4	90459-88-4	TRUE	291-735-8	9-Octadecenoic acid (Z)-, lead salt, basic	0	1	1	0	0	1	1	Restriction List, Restriction Intention
862		90552-19-5	90552-19-5	TRUE	292-141-1	2-Propenoic acid, 2-methyl-, lead salt, basic	0	1	1	0	0	1	1	Restriction List, Restriction Intention
863		90583-07-6	90583-07-6	TRUE	292-204-3	Sulfuric acid, lead(2+) salt, basic	0	1	1	0	0	1	1	Restriction List, Restriction Intention
864		90583-37-2	90583-37-2	TRUE	292-237-3	Sulfurous acid, lead(2+) salt, basic	0	1	1	0	0	1	1	Restriction List, Restriction Intention		FALSE	FALSE	FALSE	FALSE	FALSE	FALSE	FALSE	FALSE	FALSE	FALSE	FALSE	FALSE	FALSE	FALSE	FALSE	FALSE	FALSE	FALSE	FALSE	FALSE	FALSE	FALSE	FALSE	FALSE	FALSE	FALSE	FALSE	FALSE	FALSE	FALSE	FALSE	FALSE	FALSE	FALSE
865		90583-65-6	90583-65-6	TRUE	292-267-7	Tetradecanoic acid, lead salt, basic	0	1	1	0	0	1	1	Restriction List, Restriction Intention
866		91002-20-9	91002-20-9	TRUE	292-897-2	Fatty acids, C6-19-branched, lead salts	0	1	1	0	0	1	1	Restriction List, Restriction Intention
867		91031-60-6	91031-60-6	TRUE	292-964-6	Fatty acids, C8-9, lead salts	0	1	1	0	0	1	1	Restriction List, Restriction Intention
868		91031-61-7	91031-61-7	TRUE	292-965-1	Fatty acids, C8-10, lead salts	0	1	1	0	0	1	1	Restriction List, Restriction Intention
869		91053-49-5	91053-49-5	TRUE	293-314-4	Leach residues, zinc ore, lead-contg.	0	1	1	0	0	1	1	Restriction List, Restriction Intention
870		91078-81-8	91078-81-8	TRUE	293-365-2	Naphthenic acids, lead (2+) salts	0	1	1	0	0	1	1	Restriction List, Restriction Intention
871		91671-82-8	91671-82-8	TRUE	293-984-8	Isodecanoic acid, lead(2+) salt, basic	0	1	1	0	0	1	1	Restriction List, Restriction Intention
872		91671-83-9	91671-83-9	TRUE	293-985-3	Isooctanoic acid, lead(2+) salt, basic	0	1	1	0	0	1	1	Restriction List, Restriction Intention
873		91671-84-0	91671-84-0	TRUE	293-986-9	Isoundecanoic acid, lead(2+) salt, basic	0	1	1	0	0	1	1	Restriction List, Restriction Intention
874		91697-36-8	91697-36-8	TRUE	294-297-6	Fatty acids, castor-oil, hydrogenated, lead salts	0	1	1	0	0	1	1	Restriction List, Restriction Intention
875		91783-10-7	91783-10-7	TRUE	295-087-7	Phosphorodithioic acid, mixed O,O-bis(Bu and pentyl) esters, lead(2+) salt	0	1	1	0	0	1	1	Restriction List, Restriction Intention
876		92044-89-8	92044-89-8	TRUE	295-368-4	Fatty acids, coco, lead salts	0	1	1	0	0	1	1	Restriction List, Restriction Intention
877		92045-67-5	92045-67-5	TRUE	295-449-4	Naphthenic acids, lead salts, basic	0	1	1	0	0	1	1	Restriction List, Restriction Intention
878		92200-92-5	92200-92-5	TRUE	295-918-3	Lead, C4-10-fatty acid octanoate complexes	0	1	1	0	0	1	1	Restriction List, Restriction Intention
879		93165-26-5	93165-26-5	TRUE	296-911-8	Fatty acids, C14-26, lead salts	0	1	1	0	0	1	1	Restriction List, Restriction Intention
880		93763-87-2	93763-87-2	TRUE	297-907-9	Slags, lead-zinc smelting	0	1	1	0	0	1	1	Restriction List, Restriction Intention
881		93821-47-7	93821-47-7	TRUE	298-735-7	Flue gases, lead-zinc blast furnace	0	1	1	0	0	1	1	Restriction List, Restriction Intention
882		93821-70-6	93821-70-6	TRUE	298-758-2	Slimes and Sludges, lead-zinc blast furnace, offgas wet cleaning	0	1	1	0	0	1	1	Restriction List, Restriction Intention
883		93821-72-8	93821-72-8	TRUE	298-759-8	Speiss, lead-zinc	0	1	1	0	0	1	1	Restriction List, Restriction Intention
884		93839-98-6	93839-98-6	TRUE	298-872-2	Lead 3-(acetamido)phthalate	0	1	1	0	0	1	1	Restriction List, Restriction Intention
885		93840-04-1	93840-04-1	TRUE	298-879-0	Lead bis(2-ethylhexanolate)	0	1	1	0	0	1	1	Restriction List, Restriction Intention
886		93858-23-2	93858-23-2	TRUE	299-255-0	Lead(2+) 4,4'-isopropylidenebisphenolate	0	1	1	0	0	1	1	Restriction List, Restriction Intention
887		93858-24-3	93858-24-3	TRUE	299-256-6	Lead(2+) (Z)-hexadec-9-enoate	0	1	1	0	0	1	1	Restriction List, Restriction Intention
888		93892-65-0	93892-65-0	TRUE	299-550-4	Lead(2+) ethylphenyldithiocarbamate	0	1	1	0	0	1	1	Restriction List, Restriction Intention
889		93894-48-5	93894-48-5	TRUE	299-747-5	Lead(2+) neononanoate	0	1	1	0	0	1	1	Restriction List, Restriction Intention
890		93894-49-6	93894-49-6	TRUE	299-748-0	Lead(2+) neoundecanoate	0	1	1	0	0	1	1	Restriction List, Restriction Intention
891		93894-64-5	93894-64-5	TRUE	299-764-8	(neononanoato-O)(neoundecanoato-O)lead	0	1	1	0	0	1	1	Restriction List, Restriction Intention
892		93925-27-0	93925-27-0	TRUE	300-328-7	Phosphoric acid, mixed Bu and hexyl diesters, lead(2+) salts	0	1	1	0	0	1	1	Restriction List, Restriction Intention
893		93965-29-8	93965-29-8	TRUE	300-979-7	Lead bis(isoundecanoate)	0	1	1	0	0	1	1	Restriction List, Restriction Intention
894		93966-37-1	93966-37-1	TRUE	300-988-6	Lead bis(tricosanoate)	0	1	1	0	0	1	1	Restriction List, Restriction Intention
895		93966-38-2	93966-38-2	TRUE	300-989-1	Lead tetracosanoate	0	1	1	0	0	1	1	Restriction List, Restriction Intention
896		93966-74-6	93966-74-6	TRUE	301-027-3	Lead pentadecanoate	0	1	1	0	0	1	1	Restriction List, Restriction Intention
897		93981-67-0	93981-67-0	TRUE	301-153-9	Lead(II) isooctanoate	0	1	1	0	0	1	1	Restriction List, Restriction Intention
898		94006-20-9	94006-20-9	TRUE	301-357-8	Hexacosanoic acid, lead salt	0	1	1	0	0	1	1	Restriction List, Restriction Intention
899		94015-57-3	94015-57-3	TRUE	301-376-1	[μ-[[5,5'-azobis[1H-tetrazolato]](2-)]]dihydroxydilead	0	1	1	0	0	1	1	Restriction List, Restriction Intention
900		94232-40-3	94232-40-3	TRUE	303-968-5	Lead diundec-10-enoate	0	1	1	0	0	1	1	Restriction List, Restriction Intention
901		94246-84-1	94246-84-1	TRUE	304-157-9	(isononanoato-O)(isooctanoato-O)lead	0	1	1	0	0	1	1	Restriction List, Restriction Intention
902		94246-85-2	94246-85-2	TRUE	304-158-4	(isodecanoato-O)(isooctanoato-O)lead	0	1	1	0	0	1	1	Restriction List, Restriction Intention
903		94246-86-3	94246-86-3	TRUE	304-160-5	(isodecanoato-O)(isononanoato-O)lead	0	1	1	0	0	1	1	Restriction List, Restriction Intention
904		94246-87-4	94246-87-4	TRUE	304-161-0	(isodecanoato-O)(neodecanoato-O)lead	0	1	1	0	0	1	1	Restriction List, Restriction Intention
905		94246-90-9	94246-90-9	TRUE	304-164-7	(2-ethylhexanoato-O)(isooctanoato-O)lead	0	1	1	0	0	1	1	Restriction List, Restriction Intention
906		94246-91-0	94246-91-0	TRUE	304-165-2	(2-ethylhexanoato-O)(isononanoato-O)lead	0	1	1	0	0	1	1	Restriction List, Restriction Intention
907		94246-92-1	94246-92-1	TRUE	304-166-8	(2-ethylhexanoato-O)(isodecanoato-O)lead	0	1	1	0	0	1	1	Restriction List, Restriction Intention
908		94246-93-2	94246-93-2	TRUE	304-167-3	(2-ethylhexanoato-O)(neodecanoato-O)lead	0	1	1	0	0	1	1	Restriction List, Restriction Intention
909		94266-31-6	94266-31-6	TRUE	304-438-6	Lead icosanoate (1:2)	0	1	1	0	0	1	1	Restriction List, Restriction Intention
910		94266-32-7	94266-32-7	TRUE	304-439-1	Lead icosanoate	0	1	1	0	0	1	1	Restriction List, Restriction Intention
911		94349-78-7	94349-78-7	TRUE	305-196-4	Fatty acids, tallow, reaction products with lead oxide	0	1	1	0	0	1	1	Restriction List, Restriction Intention
912		94481-58-0	94481-58-0	TRUE	305-385-1	(isononanoato-O)(neodecanoato-O)lead	0	1	1	0	0	1	1	Restriction List, Restriction Intention
913		94551-60-7	94551-60-7	TRUE	305-409-0	Lead, zinc dross	0	1	1	0	0	1	1	Restriction List, Restriction Intention
914		94551-62-9	94551-62-9	TRUE	305-411-1	Calcines, lead-zinc ore conc.	0	1	1	0	0	1	1	Restriction List, Restriction Intention
915		94551-66-3	94551-66-3	TRUE	305-414-8	Fumes, lead	0	1	1	0	0	1	1	Restriction List, Restriction Intention
916		94551-72-1	94551-72-1	TRUE	305-420-0	Leach residues, copper-lead	0	1	1	0	0	1	1	Restriction List, Restriction Intention
917		94551-74-3	94551-74-3	TRUE	305-422-1	Matte, copper-lead	0	1	1	0	0	1	1	Restriction List, Restriction Intention
918		94551-78-7	94551-78-7	TRUE	305-424-2	Residues, lead smelting wastewater treatment	0	1	1	0	0	1	1	Restriction List, Restriction Intention
919		94551-79-8	94551-79-8	TRUE	305-425-8	Residues, lead-zinc smelting wastewater treatment	0	1	1	0	0	1	1	Restriction List, Restriction Intention
920		94551-99-2	94551-99-2	TRUE	305-445-7	Wastes, lead battery reprocessing	0	1	1	0	0	1	1	Restriction List, Restriction Intention
921		94552-05-3	94552-05-3	TRUE	305-449-9	Waste solids, lead silver anode	0	1	1	0	0	1	1	Restriction List, Restriction Intention
922		95892-13-0	95892-13-0	TRUE	306-073-8	Lead(2+) isohexadecanoate	0	1	1	0	0	1	1	Restriction List, Restriction Intention
923		96690-46-9	96690-46-9	TRUE	306-241-0	Slimes and Sludges, lead acetate manuf.	0	1	1	0	0	1	1	Restriction List, Restriction Intention
924		97488-85-2	97488-85-2	TRUE	307-023-8	Ferrite substances, magnetoplumbite-type, barium-cobalt-titanium	0	1	1	0	0	1	1	Restriction List, Restriction Intention
925		97675-41-7	97675-41-7	TRUE	307-613-5	Magnetoplumbite, barium titanium zinc brown	0	1	1	0	0	1	1	Restriction List, Restriction Intention
926		97808-88-3	97808-88-3	TRUE	308-011-5	Lead, bullion	0	1	1	0	0	1	1	Restriction List, Restriction Intention
927		97889-90-2	97889-90-2	TRUE	308-169-5	Lead fluoride hydroxide	0	1	1	0	0	1	1	Restriction List, Restriction Intention
928		97952-39-1	97952-39-1	TRUE	308-331-5	7-methyloctanoic acid, lead salt	0	1	1	0	0	1	1	Restriction List, Restriction Intention
929		97953-08-7	97953-08-7	TRUE	308-406-2	Nitric acid, lead(2+) salt, reaction products with sodium tin oxide	0	1	1	0	0	1	1	Restriction List, Restriction Intention
930		98072-52-7	98072-52-7	TRUE	308-506-6	Matte, precious metal	0	1	1	0	0	1	1	Restriction List, Restriction Intention
931		98072-61-8	98072-61-8	TRUE	308-516-0	Slimes and Sludges, precious metal refining	0	1	1	0	0	1	1	Restriction List, Restriction Intention
932		98246-91-4	98246-91-4	TRUE	308-765-5	Speiss, lead, nickel-contg.	0	1	1	0	0	1	1	Restriction List, Restriction Intention
933		99328-54-8	99328-54-8	TRUE	308-972-0	Sulfuric acid, barium salt (1:1), lead-doped	0	1	1	0	0	1	1	Restriction List, Restriction Intention
934		99749-31-2	99749-31-2	TRUE	309-027-5	Perchloric acid, reaction products with lead oxide (PbO) and triethanolamine	0	1	1	0	0	1	1	Restriction List, Restriction Intention
935		100402-96-8	100402-96-8	TRUE	309-535-7	Silicic acid (H2SiO3), calcium salt (1:1), lead and manganese-doped	0	1	1	0	0	1	1	Restriction List, Restriction Intention
936		100656-49-3	100656-49-3	TRUE	309-638-7	Lead, dross, vanadium-zinc-contg.	0	1	1	0	0	1	1	Restriction List, Restriction Intention
937		100656-53-9	100656-53-9	TRUE	309-642-9	Matte, copper-lead, tellurium-contg.	0	1	1	0	0	1	1	Restriction List, Restriction Intention
938		100656-55-1	100656-55-1	TRUE	309-645-5	Flue dust, copper-lead blast furnace, cadmium-indium-enriched	0	1	1	0	0	1	1	Restriction List, Restriction Intention
939		101012-92-4	101012-92-4	TRUE	309-793-0	Lead, isodecanoate naphthenate complexes, basic	0	1	1	0	0	1	1	Restriction List, Restriction Intention
940		101013-06-3	101013-06-3	TRUE	309-808-0	Lead, isooctanoate neodecanoate complexes	0	1	1	0	0	1	1	Restriction List, Restriction Intention
941		102047-25-6	102047-25-6	TRUE	310-002-6	Phosphoric acid, calcium salt (1:1), solid soln. with calcium chloride, calcium fluoride, calcium oxide, phosphorus oxide (P2O5) and strontium oxide, lead and manganese-doped	0	1	1	0	0	1	1	Restriction List, Restriction Intention
942		102110-24-7	102110-24-7	TRUE	310-023-0	Barium oxide (BaO), solid soln. with calcium oxide, strontium oxide and tungsten oxide (WO3), lead-doped	0	1	1	0	0	1	1	Restriction List, Restriction Intention
943		102110-26-9	102110-26-9	TRUE	310-025-1	Boric acid (H3BO3), solid soln. with barium oxide, calcium oxide and strontium oxide, lead and manganese-doped	0	1	1	0	0	1	1	Restriction List, Restriction Intention
944		102110-36-1	102110-36-1	TRUE	310-036-1	Silicic acid, calcium salt, lead and manganese-doped	0	1	1	0	0	1	1	Restriction List, Restriction Intention
945		102110-48-5	102110-48-5	TRUE	310-049-2	Lead ores, concs., leached	0	1	1	0	0	1	1	Restriction List, Restriction Intention
946		102110-49-6	102110-49-6	TRUE	310-050-8	Residues, copper-iron-lead-nickel matte, sulfuric acid-insol.	0	1	1	0	0	1	1	Restriction List, Restriction Intention
947		102110-50-9	102110-50-9	TRUE	310-051-3	Residues, precious metal refining cementation	0	1	1	0	0	1	1	Restriction List, Restriction Intention
948		102110-60-1	102110-60-1	TRUE	310-061-8	Slimes and Sludges, battery scrap, antimony- and lead-rich	0	1	1	0	0	1	1	Restriction List, Restriction Intention
949		102110-61-2	102110-61-2	TRUE	310-062-3	Slimes and Sludges, copper conc. roasting off gas scrubbing, lead-mercury-selenium-contg.	0	1	1	0	0	1	1	Restriction List, Restriction Intention
950		102110-62-3	102110-62-3	TRUE	310-063-9	Slimes and Sludges, copper-lead ore roasting off gas scrubbing, arsenic-contg.	0	1	1	0	0	1	1	Restriction List, Restriction Intention
951		199876-46-5	199876-46-5	TRUE	431-780-4	barium calcium cesium lead samarium strontium bromide chloride fluoride iodide europium doped	0	1	1	0	0	1	1	Restriction List, Restriction Intention		FALSE	FALSE	FALSE	FALSE	FALSE	FALSE	FALSE	FALSE	FALSE	FALSE	FALSE	FALSE	FALSE	FALSE	FALSE	FALSE	FALSE	FALSE	FALSE	FALSE	FALSE	FALSE	FALSE	FALSE	FALSE	FALSE	FALSE	FALSE	FALSE	FALSE	FALSE	FALSE	FALSE	FALSE
952		79803-79-5	79803-79-5	TRUE	616-735-0	Lead C3-13-alkanecarboxylate naphthenate complexes	0	1	1	0	0	1	1	Restriction List, Restriction Intention
953		69103-03-3	69103-03-3	TRUE	614-927-9	Acetic acid, oleic acid, candelilla wax, tallow, calcium-lead complex salt	0	1	1	0	0	1	1	Restriction List, Restriction Intention
954		13453-62-8	13453-62-8	TRUE	638-754-3	lead(II) perchlorate trihydrate	0	1	1	0	0	1	1	Restriction List, Restriction Intention
955		15590-77-9	15590-77-9	TRUE	654-801-0	Lead, triphenyl(phenylthio)- (7CI)	0	1	1	0	0	1	1	Restriction List, Restriction Intention
956		13266-07-4	13266-07-4	TRUE	654-802-6	Plumbane, acetoxytripropyl-	0	1	1	0	0	1	1	Restriction List, Restriction Intention
957		13732-17-7	13732-17-7	TRUE	667-806-8	triethylplumbanecarbonitrile	0	1	1	0	0	1	1	Restriction List, Restriction Intention
958		1310-03-8	1310-03-8	TRUE	677-594-9	Lead hexafluoro-silicate	0	1	1	0	0	1	1	Restriction List, Restriction Intention
959		10214-39-8	10214-39-8	TRUE	677-597-5	Boric acid (HBO2), lead(2+) salt, monohydrate	0	1	1	0	0	1	1	Restriction List, Restriction Intention
960		25721-38-4	25721-38-4	TRUE	684-862-9	Lead picrate (dry)	0	1	1	0	0	1	1	Restriction List, Restriction Intention
961		68411-33-6	68411-33-6	TRUE	685-313-6	1,3-Benzenediol, 2-nitro-, lead salt, basic	0	1	1	0	0	1	1	Restriction List, Restriction Intention
962		13826-65-8	13826-65-8	TRUE	237-528-8	Lead nitrite	0	1	1	0	0	1	1	Restriction List, Restriction Intention
963		13845-35-7	13845-35-7	TRUE	237-573-3	Lead(2+) tellurium tetraoxide	0	1	1	0	0	1	1	Restriction List, Restriction Intention
964		20383-42-0	20383-42-0	TRUE	243-777-3	Phosphorodithioate O,O-bis(1,3-dimethylbutyl), lead salt	0	1	1	0	0	1	1	Restriction List, Restriction Intention
965		20403-41-2	20403-41-2	TRUE	243-788-3	Myristic acid, lead salt	0	1	1	0	0	1	1	Restriction List, Restriction Intention
966		20403-42-3	20403-42-3	TRUE	243-789-9	Decanoic acid, lead salt	0	1	1	0	0	1	1	Restriction List, Restriction Intention
967		20890-10-2	20890-10-2	TRUE	244-099-0	Lead cyanamidate	0	1	1	0	0	1	1	Restriction List, Restriction Intention
968		20936-32-7	20936-32-7	TRUE	244-118-2	Lead 2,4-dihydroxybenzoate	0	1	1	0	0	1	1	Restriction List, Restriction Intention
969		22569-74-0	22569-74-0	TRUE	245-090-4	Lead silicate	0	1	1	0	0	1	1	Restriction List, Restriction Intention
970		22904-40-1	22904-40-1	TRUE	245-314-0	Disodium lead N,N'-ethylenebis[N-(carboxylatomethyl)aminoacetate]	0	1	1	0	0	1	1	Restriction List, Restriction Intention
971		23621-79-6	23621-79-6	TRUE	245-788-9	3,5,5-trimethylhexanoic acid, lead salt	0	1	1	0	0	1	1	Restriction List, Restriction Intention
972		25510-11-6	25510-11-6	TRUE	247-054-3	Lead carbonate	0	1	1	0	0	1	1	Restriction List, Restriction Intention
973		25659-31-8	25659-31-8	TRUE	247-168-3	Lead diiodate	0	1	1	0	0	1	1	Restriction List, Restriction Intention
974		25808-74-6	25808-74-6	TRUE	247-278-1	Lead hexafluorosilicate	0	1	1	0	0	1	1	Restriction List, Restriction Intention		FALSE	FALSE	FALSE	FALSE	FALSE	FALSE	FALSE	FALSE	FALSE	FALSE	FALSE	FALSE	FALSE	FALSE	FALSE	FALSE	FALSE	FALSE	FALSE	FALSE	FALSE	FALSE	FALSE	FALSE	FALSE	FALSE	FALSE	FALSE	FALSE	FALSE	FALSE	FALSE	FALSE	FALSE
975		26265-65-6	26265-65-6	TRUE	247-566-7	Thiosulphuric acid, lead salt	0	1	1	0	0	1	1	Restriction List, Restriction Intention
976		27253-28-7	27253-28-7	TRUE	248-369-9	Neodecanoic acid, lead salt	0	1	1	0	0	1	1	Restriction List, Restriction Intention
977		27253-41-4	27253-41-4	TRUE	248-376-7	Isononanoic acid, lead salt	0	1	1	0	0	1	1	Restriction List, Restriction Intention
978		29473-77-6	29473-77-6	TRUE	249-660-3	Lead(2+) sebacate	0	1	1	0	0	1	1	Restriction List, Restriction Intention
979		29597-84-0	29597-84-0	TRUE	249-719-3	Lead didocosanoate	0	1	1	0	0	1	1	Restriction List, Restriction Intention
980		32112-52-0	32112-52-0	TRUE	250-924-5	Lead dimyristate	0	1	1	0	0	1	1	Restriction List, Restriction Intention
981		33627-12-2	33627-12-2	TRUE	251-602-7	Lead dilinoleate	0	1	1	0	0	1	1	Restriction List, Restriction Intention
982		34018-28-5	34018-28-5	TRUE	251-796-3	Lead dibromate	0	1	1	0	0	1	1	Restriction List, Restriction Intention
983		35029-96-0	35029-96-0	TRUE	252-324-9	Lead(II) methylthiolate	0	1	1	0	0	1	1	Restriction List, Restriction Intention
984		35112-70-0	35112-70-0	TRUE	252-377-8	Lead cyanamide	0	1	1	0	0	1	1	Restriction List, Restriction Intention
985		35498-15-8	35498-15-8	TRUE	252-594-8	Orthoboric acid, lead(2+) salt	0	1	1	0	0	1	1	Restriction List, Restriction Intention
986		35837-70-8	35837-70-8	TRUE	252-746-3	Lead bis(3,5,5-trimethylhexanoate)	0	1	1	0	0	1	1	Restriction List, Restriction Intention
987		36501-84-5	36501-84-5	TRUE	253-068-0	Lead bis(dipentyldithiocarbamate)	0	1	1	0	0	1	1	Restriction List, Restriction Intention
988		37194-88-0	37194-88-0	TRUE	253-389-6	Dilead diruthenium hexaoxide	0	1	1	0	0	1	1	Restriction List, Restriction Intention
989		37240-96-3	37240-96-3	TRUE	253-421-9	Dilead dirhodium heptaoxide	0	1	1	0	0	1	1	Restriction List, Restriction Intention
990		38787-87-0	38787-87-0	TRUE	254-128-9	Lead isophthalate	0	1	1	0	0	1	1	Restriction List, Restriction Intention
991		39390-00-6	39390-00-6	TRUE	254-443-1	Lead chloride silicate	0	1	1	0	0	1	1	Restriction List, Restriction Intention
992		41453-50-3	41453-50-3	TRUE	255-375-5	Lead bis(2,4-dihydroxybenzoate)	0	1	1	0	0	1	1	Restriction List, Restriction Intention
993		41556-46-1	41556-46-1	TRUE	255-438-7	Lead bis(piperidine-1-carbodithioate)	0	1	1	0	0	1	1	Restriction List, Restriction Intention
994		42558-73-6	42558-73-6	TRUE	255-883-7	Lead propionate	0	1	1	0	0	1	1	Restriction List, Restriction Intention
995		42579-89-5	42579-89-5	TRUE	255-896-8	Sulphuric acid, barium lead salt	0	1	1	0	0	1	1	Restriction List, Restriction Intention
996		50825-29-1	50825-29-1	TRUE	256-790-4	Lead naphthenate	0	1	1	0	0	1	1	Restriction List, Restriction Intention
997		51105-45-4	51105-45-4	TRUE	256-968-1	3-(triphenylplumbyl)-1H-pyrazole	0	1	1	0	0	1	1	Restriction List, Restriction Intention
998		51317-24-9	51317-24-9	TRUE	257-133-4	Nitroresorcinol, lead salt	0	1	1	0	0	1	1	Restriction List, Restriction Intention
999		51325-28-1	51325-28-1	TRUE	257-135-5	Trinitrophloroglucinol, lead salt	0	1	1	0	0	1	1	Restriction List, Restriction Intention
1000		52080-60-1	52080-60-1	TRUE	257-645-8	Octadecanoic acid, lead(2+) salt, tribasic	0	1	1	0	0	1	1	Restriction List, Restriction Intention
1001		52231-92-2	52231-92-2	TRUE	257-762-4	Sulfurous acid, lead salt, basic	0	1	1	0	0	1	1	Restriction List, Restriction Intention
1002		52609-46-8	52609-46-8	TRUE	258-041-7	Lead methacrylate	0	1	1	0	0	1	1	Restriction List, Restriction Intention
1003		52732-72-6	52732-72-6	TRUE	258-142-6	Sulfuric acid, lead salt, tetrabasic	0	1	1	0	0	1	1	Restriction List, Restriction Intention
1004		52847-85-5	52847-85-5	TRUE	258-222-0	Lead bis(isononanoate)	0	1	1	0	0	1	1	Restriction List, Restriction Intention
1005		53807-64-0	53807-64-0	TRUE	258-787-3	Phosphonic acid, lead salt, basic	0	1	1	0	0	1	1	Restriction List, Restriction Intention
1006		54554-36-8	54554-36-8	TRUE	259-227-0	1,3,5-triazine-2,4,6(1H,3H,5H)-trione, lead salt	0	1	1	0	0	1	1	Restriction List, Restriction Intention
1007		56189-09-4	56189-09-4	TRUE	260-043-8	Dioxobis(stearato)dilead	0	1	1	0	0	1	1	Restriction List, Restriction Intention		FALSE	FALSE	FALSE	FALSE	FALSE	FALSE	FALSE	FALSE	FALSE	FALSE	FALSE	FALSE	FALSE	FALSE	FALSE	FALSE	FALSE	FALSE	FALSE	FALSE	FALSE	FALSE	FALSE	FALSE	FALSE	FALSE	FALSE	FALSE	FALSE	FALSE	FALSE	FALSE	FALSE	FALSE
1008		57142-78-6	57142-78-6	TRUE	260-590-2	[phthalato(2-)]oxodilead	0	1	1	0	0	1	1	Restriction List, Restriction Intention		FALSE	FALSE	FALSE	FALSE	FALSE	FALSE	FALSE	FALSE	FALSE	FALSE	FALSE	FALSE	FALSE	FALSE	FALSE	FALSE	FALSE	FALSE	FALSE	FALSE	FALSE	FALSE	FALSE	FALSE	FALSE	FALSE	FALSE	FALSE	FALSE	FALSE	FALSE	FALSE	FALSE	FALSE
1009		58405-97-3	58405-97-3	TRUE	261-238-0	Lead bis(12-hydroxystearate)	0	1	1	0	0	1	1	Restriction List, Restriction Intention
1010		60580-60-1	60580-60-1	TRUE	262-308-3	Lead 5-nitroterephthalate	0	1	1	0	0	1	1	Restriction List, Restriction Intention
1011		61788-52-1	61788-52-1	TRUE	262-983-4	Naphthenic acids, lead manganese salts	0	1	1	0	0	1	1	Restriction List, Restriction Intention
1012		61788-53-2	61788-53-2	TRUE	262-985-5	Fatty acids, tall-oil, lead manganese salts	0	1	1	0	0	1	1	Restriction List, Restriction Intention
1013		61788-54-3	61788-54-3	TRUE	262-986-0	Fatty acids, tall-oil, lead salts	0	1	1	0	0	1	1	Restriction List, Restriction Intention
1014		61790-14-5	61790-14-5	TRUE	263-109-4	Naphthenic acids, lead salts	0	1	1	0	0	1	1	Restriction List, Restriction Intention
1015		62451-77-8	62451-77-8	TRUE	263-548-1	Bis(o-acetoxybenzoato)lead	0	1	1	0	0	1	1	Restriction List, Restriction Intention
1016		62637-99-4	62637-99-4	TRUE	263-663-7	Lead bis(4-cyclohexylbutyrate)	0	1	1	0	0	1	1	Restriction List, Restriction Intention
1017		63399-94-0	63399-94-0	TRUE	264-123-3	Lead(2+) heptadecanoate	0	1	1	0	0	1	1	Restriction List, Restriction Intention
1018		63568-30-9	63568-30-9	TRUE	264-316-2	Lead bis(diisononylnaphthalenesulphonate)	0	1	1	0	0	1	1	Restriction List, Restriction Intention
1019		64504-12-7	64504-12-7	TRUE	264-931-6	Isooctanoic acid, lead salt	0	1	1	0	0	1	1	Restriction List, Restriction Intention
1020		65119-94-0	65119-94-0	TRUE	265-457-2	Lead dibutanolate	0	1	1	0	0	1	1	Restriction List, Restriction Intention
1021		65121-76-8	65121-76-8	TRUE	265-460-9	Lead(2+) 4,6-dinitro-o-cresolate	0	1	1	0	0	1	1	Restriction List, Restriction Intention
1022		65127-78-8	65127-78-8	TRUE	265-492-3	Lead 12-hydroxyoctadecanoate	0	1	1	0	0	1	1	Restriction List, Restriction Intention
1023		65229-22-3	65229-22-3	TRUE	265-645-4	Bismuth lead ruthenium oxide	0	1	1	0	0	1	1	Restriction List, Restriction Intention
1024		65997-18-4	65997-18-4	TRUE	266-047-6	Frits, chemicals	0	1	1	0	0	1	1	Restriction List, Restriction Intention
1025		67674-14-0	67674-14-0	TRUE	266-853-8	Petrolatum (petroleum), oxidized, lead salt	0	1	1	0	0	1	1	Restriction List, Restriction Intention
1026		67711-86-8	67711-86-8	TRUE	266-962-0	Dilead silicate sulphate	0	1	1	0	0	1	1	Restriction List, Restriction Intention
1027		68131-60-2	68131-60-2	TRUE	268-622-7	Fatty acids, C12-18, lead salts	0	1	1	0	0	1	1	Restriction List, Restriction Intention
1028		68187-37-1	68187-37-1	TRUE	269-090-9	Lead, 2-ethylhexanoate tall-oil fatty acids complexes	0	1	1	0	0	1	1	Restriction List, Restriction Intention
1029		68332-81-0	68332-81-0	TRUE	269-773-1	Cadmium sulfide (CdS), solid soln. with zinc sulfide, copper and lead-doped	0	1	1	0	0	1	1	Restriction List, Restriction Intention
1030		68409-79-0	68409-79-0	TRUE	270-063-9	Fatty acids, C8-10-branched, lead salts, basic	0	1	1	0	0	1	1	Restriction List, Restriction Intention
1031		68411-78-9	68411-78-9	TRUE	270-148-0	Lead oxide (PbO), lead-contg.	0	1	1	0	0	1	1	Restriction List, Restriction Intention
1032		68424-76-0	68424-76-0	TRUE	270-321-0	Oils, menhaden, lead salts	0	1	1	0	0	1	1	Restriction List, Restriction Intention
1033		68442-95-5	68442-95-5	TRUE	270-498-4	Hexanoic acid, dimethyl-, lead(2+) salt, basic	0	1	1	0	0	1	1	Restriction List, Restriction Intention
1034		68515-76-4	68515-76-4	TRUE	271-106-4	Hexanoic acid, 2-ethyl-, lead(2+) salt, basic	0	1	1	0	0	1	1	Restriction List, Restriction Intention
1035		68515-77-5	68515-77-5	TRUE	271-108-5	Hexanoic acid, 3,5,5-trimethyl-, lead(2+) salt, basic	0	1	1	0	0	1	1	Restriction List, Restriction Intention
1036		68515-80-0	68515-80-0	TRUE	271-110-6	Lead, isooctanoate naphthenate complexes	0	1	1	0	0	1	1	Restriction List, Restriction Intention
1037		68553-17-3	68553-17-3	TRUE	271-394-1	Linseed oil, lead manganese salt	0	1	1	0	0	1	1	Restriction List, Restriction Intention
1038		68553-63-9	68553-63-9	TRUE	271-396-2	Oils, fish, lead salts	0	1	1	0	0	1	1	Restriction List, Restriction Intention
1039		68555-05-5	68555-05-5	TRUE	271-410-7	Spinels, boron calcium lead silicon white	0	1	1	0	0	1	1	Restriction List, Restriction Intention
1040		68555-07-7	68555-07-7	TRUE	271-412-8	Spinels, lead silicon tin zinc white	0	1	1	0	0	1	1	Restriction List, Restriction Intention
1041		68585-90-0	68585-90-0	TRUE	271-598-0	Zinc sulfide (ZnS), copper and lead-doped	0	1	1	0	0	1	1	Restriction List, Restriction Intention
1042		68586-21-0	68586-21-0	TRUE	271-610-4	Lead(2+) dodecylphenolate	0	1	1	0	0	1	1	Restriction List, Restriction Intention
1043		68603-83-8	68603-83-8	TRUE	271-675-9	Fatty acids, C6-19-branched, lead salts, basic	0	1	1	0	0	1	1	Restriction List, Restriction Intention
1044		68604-56-8	68604-56-8	TRUE	271-698-4	Octanoic acid, branched, lead salts, basic	0	1	1	0	0	1	1	Restriction List, Restriction Intention
1045		68605-98-1	68605-98-1	TRUE	271-722-3	Fatty acids, tallow, hydrogenated, lead salts	0	1	1	0	0	1	1	Restriction List, Restriction Intention
1046		68610-17-3	68610-17-3	TRUE	271-852-0	Plumbane, ethyl methyl derivs.	0	1	1	0	0	1	1	Restriction List, Restriction Intention
1047		68784-53-2	68784-53-2	TRUE	272-255-8	Tungstate (WO42-), calcium (1:1), (T-4)-, lead-doped	0	1	1	0	0	1	1	Restriction List, Restriction Intention
1048		68784-74-7	68784-74-7	TRUE	272-269-4	Silicic acid (H6Si2O7), barium magnesium strontium salt, lead-doped	0	1	1	0	0	1	1	Restriction List, Restriction Intention
1049		68891-87-2	68891-87-2	TRUE	272-581-0	Cadmium sulfide (CdS), copper and lead-doped	0	1	1	0	0	1	1	Restriction List, Restriction Intention
1050		68901-11-1	68901-11-1	TRUE	272-654-7	(R)-3,5,6-trihydroxy-4,6-bis(3-methylbut-2-enyl)-2-(3-methyl-2-oxobutyl)cyclohexa-2,4-dien-1-one, lead salt	0	1	1	0	0	1	1	Restriction List, Restriction Intention
1051		68901-12-2	68901-12-2	TRUE	272-655-2	α-d-Glucopyranose, 1-(dihydrogen phosphate), lead salt	0	1	1	0	0	1	1	Restriction List, Restriction Intention
1052		68937-05-3	68937-05-3	TRUE	273-052-7	Acetic acid, reaction products with lead oxide (PbO), silica and sulfuric acid	0	1	1	0	0	1	1	Restriction List, Restriction Intention
1053		69011-07-0	69011-07-0	TRUE	273-689-0	Trilead chromate silicate	0	1	1	0	0	1	1	Restriction List, Restriction Intention
1054		69011-59-2	69011-59-2	TRUE	273-700-9	Lead alloy, base, dross	0	1	1	0	0	1	1	Restriction List, Restriction Intention
1055		69011-60-5	69011-60-5	TRUE	273-701-4	Lead alloy, base, Pb,Sn, dross	0	1	1	0	0	1	1	Restriction List, Restriction Intention
1056		69012-60-8	69012-60-8	TRUE	273-758-5	Flue dust, lead-tin alloy-manufg.	0	1	1	0	0	1	1	Restriction List, Restriction Intention
1057		69012-63-1	69012-63-1	TRUE	273-760-6	Flue dust, zinc-refining	0	1	1	0	0	1	1	Restriction List, Restriction Intention
1058		69012-72-2	69012-72-2	TRUE	273-769-5	Leach residues, zinc ore-calcine, zinc cobalt	0	1	1	0	0	1	1	Restriction List, Restriction Intention
1059		69029-45-4	69029-45-4	TRUE	273-791-5	Lead, dross, antimony-rich	0	1	1	0	0	1	1	Restriction List, Restriction Intention
1060		69029-46-5	69029-46-5	TRUE	273-792-0	Lead, dross, bismuth-rich	0	1	1	0	0	1	1	Restriction List, Restriction Intention
1061		69029-47-6	69029-47-6	TRUE	273-793-6	Dore	0	1	1	0	0	1	1	Restriction List, Restriction Intention
1062		69029-51-2	69029-51-2	TRUE	273-795-7	Lead, antimonial, dross	0	1	1	0	0	1	1	Restriction List, Restriction Intention
1063		69029-52-3	69029-52-3	TRUE	273-796-2	Lead, dross	0	1	1	0	0	1	1	Restriction List, Restriction Intention
1064		69029-53-4	69029-53-4	TRUE	273-797-8	Lead oxide (PbO), retort	0	1	1	0	0	1	1	Restriction List, Restriction Intention
1065		69029-58-9	69029-58-9	TRUE	273-800-2	Slags, lead reverbatory smelting	0	1	1	0	0	1	1	Restriction List, Restriction Intention
1066		69029-60-3	69029-60-3	TRUE	273-802-3	Zinc, desilverizing skims	0	1	1	0	0	1	1	Restriction List, Restriction Intention
1067		69029-61-4	69029-61-4	TRUE	273-803-9	Bismuth, refinery lead chloride residues	0	1	1	0	0	1	1	Restriction List, Restriction Intention
1068		69029-67-0	69029-67-0	TRUE	273-809-1	Flue dust, lead-refining	0	1	1	0	0	1	1	Restriction List, Restriction Intention
1069		69029-71-6	69029-71-6	TRUE	273-812-8	Leach residues, lead slag	0	1	1	0	0	1	1	Restriction List, Restriction Intention
1070		69029-72-7	69029-72-7	TRUE	273-813-3	Leach residues, precious metal recovery lead refining	0	1	1	0	0	1	1	Restriction List, Restriction Intention
1071		69029-74-9	69029-74-9	TRUE	273-815-4	Calcines, lead ore conc.	0	1	1	0	0	1	1	Restriction List, Restriction Intention
1072		69029-78-3	69029-78-3	TRUE	273-820-1	Residues, lead roaster	0	1	1	0	0	1	1	Restriction List, Restriction Intention
1073		69029-79-4	69029-79-4	TRUE	273-821-7	Residues, lead smelting	0	1	1	0	0	1	1	Restriction List, Restriction Intention
1074		69029-80-7	69029-80-7	TRUE	273-822-2	Residues, precious metal recovery lead refining	0	1	1	0	0	1	1	Restriction List, Restriction Intention
1075		69029-84-1	69029-84-1	TRUE	273-825-9	Slags, lead smelting	0	1	1	0	0	1	1	Restriction List, Restriction Intention
1076		69029-85-2	69029-85-2	TRUE	273-826-4	Slags, precious metal recovery lead refining	0	1	1	0	0	1	1	Restriction List, Restriction Intention
1077		69029-86-3	69029-86-3	TRUE	273-828-5	Slags, tellurium	0	1	1	0	0	1	1	Restriction List, Restriction Intention
1078		69029-93-2	69029-93-2	TRUE	273-833-2	Slimes and Sludges, lead refining	0	1	1	0	0	1	1	Restriction List, Restriction Intention
1079		69227-11-8	69227-11-8	TRUE	273-925-2	Lead, dross, copper-rich	0	1	1	0	0	1	1	Restriction List, Restriction Intention
1080		70084-67-2	70084-67-2	TRUE	274-302-8	Lead, C6-19-branched carboxylate naphthenate complexes	0	1	1	0	0	1	1	Restriction List, Restriction Intention
1081		70268-38-1	70268-38-1	TRUE	274-521-9	Lead(2+) nitroresorcinolate	0	1	1	0	0	1	1	Restriction List, Restriction Intention
1082		70321-55-0	70321-55-0	TRUE	274-558-0	Lead, decanoate octanoate complexes	0	1	1	0	0	1	1	Restriction List, Restriction Intention
1083		70513-89-2	70513-89-2	TRUE	274-632-2	Lead, alkyls, manufg. wastes	0	1	1	0	0	1	1	Restriction List, Restriction Intention
1084		70514-05-5	70514-05-5	TRUE	274-633-8	Flue dust, lead blast furnace	0	1	1	0	0	1	1	Restriction List, Restriction Intention
1085		70514-37-3	70514-37-3	TRUE	274-639-0	Slimes and Sludges, lead sinter dust scrubber	0	1	1	0	0	1	1	Restriction List, Restriction Intention
1086		70727-02-5	70727-02-5	TRUE	274-822-5	Lead(2+) isooctadecanoate	0	1	1	0	0	1	1	Restriction List, Restriction Intention
1087		71684-29-2	71684-29-2	TRUE	275-836-4	Lead(2+) neodecanoate	0	1	1	0	0	1	1	Restriction List, Restriction Intention
1088		71686-03-8	71686-03-8	TRUE	275-845-3	Lead(II) fumarate	0	1	1	0	0	1	1	Restriction List, Restriction Intention
1089		71753-04-3	71753-04-3	TRUE	275-988-1	Hydroxy(neodecanoato-O)lead	0	1	1	0	0	1	1	Restriction List, Restriction Intention
1090		72586-00-6	72586-00-6	TRUE	276-725-3	Lead bis(nonylphenolate)	0	1	1	0	0	1	1	Restriction List, Restriction Intention
1091		81412-57-9	81412-57-9	TRUE	279-755-5	Fatty acids, C9-11-branched, lead salts	0	1	1	0	0	1	1	Restriction List, Restriction Intention
1092		83711-45-9	83711-45-9	TRUE	280-541-9	Lead, C5-23-branched carboxylate C4-10-fatty acid naphthenate complexes	0	1	1	0	0	1	1	Restriction List, Restriction Intention
1093		83711-46-0	83711-46-0	TRUE	280-542-4	Lead, C5-23-branched carboxylate naphthenate complexes	0	1	1	0	0	1	1	Restriction List, Restriction Intention
1094		83711-47-1	83711-47-1	TRUE	280-544-5	Lead, C5-23-branched carboxylate naphthenate octanoate complexes	0	1	1	0	0	1	1	Restriction List, Restriction Intention
1095		84066-98-8	84066-98-8	TRUE	281-934-8	Lead, C5-23-branched carboxylate C4-10-fatty acid complexes	0	1	1	0	0	1	1	Restriction List, Restriction Intention
1096		84066-99-9	84066-99-9	TRUE	281-935-3	Lead, C5-23-branched carboxylate octanoate complexes	0	1	1	0	0	1	1	Restriction List, Restriction Intention
1097		84067-00-5	84067-00-5	TRUE	281-936-9	Lead, C4-10-fatty acid naphthenate complexes	0	1	1	0	0	1	1	Restriction List, Restriction Intention
1098		84195-51-7	84195-51-7	TRUE	282-356-9	Matte, lead	0	1	1	0	0	1	1	Restriction List, Restriction Intention
1099		84195-60-8	84195-60-8	TRUE	282-365-8	Slimes and Sludges, lead, electrolytic	0	1	1	0	0	1	1	Restriction List, Restriction Intention
1100		84195-61-9	84195-61-9	TRUE	282-366-3	Speiss, lead	0	1	1	0	0	1	1	Restriction List, Restriction Intention
1101		84394-98-9	84394-98-9	TRUE	282-756-3	Lead bis(p-octylphenolate)	0	1	1	0	0	1	1	Restriction List, Restriction Intention
1102		84776-36-3	84776-36-3	TRUE	283-962-6	Fatty acids, C8-18 and C18-unsatd., lead salts	0	1	1	0	0	1	1	Restriction List, Restriction Intention
1103		84776-53-4	84776-53-4	TRUE	283-980-4	Fatty acids, C8-12, lead salts	0	1	1	0	0	1	1	Restriction List, Restriction Intention
1104		84776-54-5	84776-54-5	TRUE	283-982-5	Fatty acids, C18-24, lead salts	0	1	1	0	0	1	1	Restriction List, Restriction Intention
1105		84837-22-9	84837-22-9	TRUE	284-297-4	[μ-(4,6-dinitroresorcinolato(2-)-O1,O3)]dihydroxydilead	0	1	1	0	0	1	1	Restriction List, Restriction Intention
1106		84852-34-6	84852-34-6	TRUE	284-345-4	Lead(II) isodecanoate	0	1	1	0	0	1	1	Restriction List, Restriction Intention
1107		Polycyclic aromatic hydrocarbons (PAH)		FALSE		Polycyclic aromatic hydrocarbons (PAH)	0	1	0	0	0	0	1	Restriction Intention
1117		cobalt carbonate; cobalt di(acetate); cobalt dichloride; cobalt dinitrate; cobalt sulphate		FALSE		cobalt carbonate; cobalt di(acetate); cobalt dichloride; cobalt dinitrate; cobalt sulphate	0	1	0	0	0	0	1	Restriction Intention
1118		undecafluorohexanoic acid (PFHxA), its salts and related substances		FALSE		undecafluorohexanoic acid (PFHxA), its salts and related substances	0	1	0	0	0	0	1	Restriction Intention
1119		undecafluorohexanoic acid and its ammonium salt		FALSE		undecafluorohexanoic acid and its ammonium salt	0	1	0	1	0	0	1	SVHC Intention, Restriction Intention
1120		2923-26-4	2923-26-4	TRUE	220-881-7	Sodium undecafluorohexanoate	0	1	0	0	0	0	1	Restriction Intention
1121		Substances in single-use baby diapers		FALSE		Substances in single-use baby diapers	0	1	0	0	0	0	1	Restriction Intention
1122		156-62-7	156-62-7	TRUE	205-861-8	Calcium cyanamide	0	1	0	0	0	0	1	Restriction Intention		FALSE	FALSE	FALSE	FALSE	FALSE	FALSE	FALSE	FALSE	FALSE	FALSE	FALSE	FALSE	FALSE	FALSE	FALSE	FALSE	FALSE	FALSE	FALSE	FALSE	FALSE	FALSE	FALSE	FALSE	FALSE	FALSE	FALSE	FALSE	FALSE	TRUE	FALSE	FALSE	FALSE	FALSE
1123		perfluorononan-1-oic acid (PFNA); nonadecafluorodecanoic acid (PFDA); henicosafluoroundecanoic acid (PFUnDA); tricosafluorododecanoic acid (PFDoDA); pentacosafluorotridecanoic acid (PFTrDA); heptacosafluorotetradecanoic acid (PFTDA); including their salts and precursors		FALSE		perfluorononan-1-oic acid (PFNA); nonadecafluorodecanoic acid (PFDA); henicosafluoroundecanoic acid (PFUnDA); tricosafluorododecanoic acid (PFDoDA); pentacosafluorotridecanoic acid (PFTrDA); heptacosafluorotetradecanoic acid (PFTDA); including their salts and precursors	0	1	0	0	0	0	1	Restriction Intention
1124		Polycyclic-aromatic hydrocarbons (PAH)		FALSE		Polycyclic-aromatic hydrocarbons (PAH)	0	1	1	0	0	1	1	Restriction List, Restriction Intention
1125		Lead chromate; Lead sulfochromate yellow (C.I. Pigment Yellow 34); Lead chromate molybdate sulphate red (C.I. Pigment Red 104)		FALSE		Lead chromate; Lead sulfochromate yellow (C.I. Pigment Yellow 34); Lead chromate molybdate sulphate red (C.I. Pigment Red 104)	0	1	0	0	0	0	1	Restriction Intention
1126		Skin sensitising, irritative and/or corrosive substances		FALSE		Skin sensitising, irritative and/or corrosive substances	0	1	0	0	0	0	1	Restriction Intention
1127		skin sensitising substances		FALSE		skin sensitising substances	0	1	0	0	0	0	1	Restriction Intention
1128		Octamethylcyclotetrasiloxane (D4); Decamethylcyclopentasiloxane (D5); dodecamethylcyclohexasiloxane (D6)		FALSE		Octamethylcyclotetrasiloxane (D4); Decamethylcyclopentasiloxane (D5); dodecamethylcyclohexasiloxane (D6)	0	1	0	0	0	0	1	Restriction Intention
1129		Substances in tattoo inks and permanent make up		FALSE		Substances in tattoo inks and permanent make up	0	1	1	0	0	1	1	Restriction List, Restriction Intention
1130		Perfluorohexane-1-sulphonic acid, its salts and related substances		FALSE		Perfluorohexane-1-sulphonic acid, its salts and related substances	0	1	0	0	0	0	1	Restriction Intention
1131		Mercury compounds		FALSE		Mercury compounds	0	1	1	0	0	1	1	Restriction List, Restriction Intention
1132		perfluorooctanoic acid (PFOA), its salts and PFOA-related substances		FALSE		perfluorooctanoic acid (PFOA), its salts and PFOA-related substances	0	1	0	0	0	0	1	Restriction Intention
1133		865-86-1	865-86-1	TRUE	212-748-7	3,3,4,4,5,5,6,6,7,7,8,8,9,9,10,10,11,11,12,12,12-henicosafluorododecanol	0	1	0	0	0	0	1	Restriction Intention
1134		4151-50-2	4151-50-2	TRUE	223-980-3	N-ethylheptadecafluorooctanesulphonamide	0	1	0	0	0	0	1	Restriction Intention
1135		4980-53-4	4980-53-4	TRUE	225-627-9	3,3,4,4,5,5,6,6,7,7,8,8,9,9,10,10,11,11,12,12,13,13,14,14,15,15,16,16,16-nonacosafluorohexadecyl methacrylate	0	1	0	0	0	0	1	Restriction Intention
1136		6014-75-1	6014-75-1	TRUE	227-870-6	3,3,4,4,5,5,6,6,7,7,8,8,9,9,10,10,11,11,12,12,13,13,14,14,14-pentacosafluorotetradecyl methacrylate	0	1	0	0	0	0	1	Restriction Intention
1137		16083-78-6	16083-78-6	TRUE	240-236-3	4,4,5,5,6,6,7,7,8,8,9,9,10,10,11,11,12,12,13,13,14,14,15,15,16,17,17,17-octacosafluoro-2-hydroxy-16-(trifluoromethyl)heptadecyl acrylate	0	1	0	0	0	0	1	Restriction Intention
1138		16083-87-7	16083-87-7	TRUE	240-237-9	4,4,5,5,6,6,7,7,8,8,9,9,10,10,11,11,12,12,13,13,14,15,15,15-tetracosafluoro-2-hydroxy-14-(trifluoromethyl)pentadecyl acrylate	0	1	0	0	0	0	1	Restriction Intention
1139		17741-60-5	17741-60-5	TRUE	241-732-2	3,3,4,4,5,5,6,6,7,7,8,8,9,9,10,10,11,11,12,12,12-henicosafluorododecyl acrylate	0	1	0	0	0	0	1	Restriction Intention
1140		307-43-7	307-43-7	TRUE	206-201-1	1-bromohenicosafluorodecane	0	1	0	0	0	0	1	Restriction Intention
1141		307-60-8	307-60-8	TRUE	206-205-3	1,1,1,2,2,3,3,4,4,5,5,6,6,7,7,8,8,9,9,10,10,11,11,12,12-pentacosafluoro-12-iodododecane	0	1	0	0	0	0	1	Restriction Intention
1142		307-63-1	307-63-1	TRUE	206-207-4	Nonacosafluoro-1-iodotetradecane	0	1	0	0	0	0	1	Restriction Intention
1143		335-66-0	335-66-0	TRUE	206-396-3	Pentadecafluorooctyl fluoride	0	1	0	0	0	0	1	Restriction Intention
1144		335-93-3	335-93-3	TRUE	206-402-4	Silver(1+) perfluorooctanoate	0	1	0	0	0	0	1	Restriction Intention
1145		335-95-5	335-95-5	TRUE	206-404-5	Sodium pentadecafluorooctanoate	0	1	0	0	0	0	1	Restriction Intention
1146		376-27-2	376-27-2	TRUE	206-808-1	Methyl perfluorooctanoate	0	1	0	0	0	0	1	Restriction Intention
1147		423-62-1	423-62-1	TRUE	207-030-5	Henicosafluoro-10-iododecane	0	1	0	0	0	0	1	Restriction Intention
1148		507-63-1	507-63-1	TRUE	208-079-5	Heptadecafluoro-1-iodooctane	0	1	0	0	0	0	1	Restriction Intention
1149		1895-26-7	1895-26-7	TRUE	217-585-5	Bis[3,3,4,4,5,5,6,6,7,7,8,8,9,9,10,10,11,11,12,12,12-henicosafluorododecyl] hydrogen phosphate	0	1	0	0	0	0	1	Restriction Intention
1150		1996-88-9	1996-88-9	TRUE	217-877-2	3,3,4,4,5,5,6,6,7,7,8,8,9,9,10,10,10-heptadecafluorodecyl methacrylate	0	1	0	0	0	0	1	Restriction Intention
1151		2043-53-0	2043-53-0	TRUE	218-053-5	1,1,1,2,2,3,3,4,4,5,5,6,6,7,7,8,8-heptadecafluoro-10-iododecane	0	1	0	0	0	0	1	Restriction Intention
1152		2043-54-1	2043-54-1	TRUE	218-054-0	1,1,1,2,2,3,3,4,4,5,5,6,6,7,7,8,8,9,9,10,10-henicosafluoro-12-iodododecane	0	1	0	0	0	0	1	Restriction Intention
1153		2144-54-9	2144-54-9	TRUE	218-408-4	3,3,4,4,5,5,6,6,7,7,8,8,9,9,10,10,11,11,12,12,12-henicosafluorododecyl methacrylate	0	1	0	0	0	0	1	Restriction Intention
1154		2395-00-8	2395-00-8	TRUE	219-248-8	Potassium perfluorooctanoate	0	1	0	0	0	0	1	Restriction Intention
1155		3108-24-5	3108-24-5	TRUE	221-468-4	Ethyl perfluorooctanoate	0	1	0	0	0	0	1	Restriction Intention
1156		3248-61-1	3248-61-1	TRUE	221-829-6	1,1,1,2,3,3,4,4,5,5,6,6,7,7,8,8,9,9,10,10,11,11,12,12-tetracosafluoro-12-iodo-2-(trifluoromethyl)dodecane	0	1	0	0	0	0	1	Restriction Intention
1157		3248-63-3	3248-63-3	TRUE	221-830-1	Octacosafluoro-14-iodo-2-(trifluoromethyl)tetradecane	0	1	0	0	0	0	1	Restriction Intention
1158		558-97-4	558-97-4	TRUE	209-199-0	Nonadecafluoro-9-iodononane	0	1	0	0	0	0	1	Restriction Intention
1159		677-93-0	677-93-0	TRUE	211-645-4	Icosafluoro-10-iodo-2-(trifluoromethyl)decane	0	1	0	0	0	0	1	Restriction Intention
1160		678-39-7	678-39-7	TRUE	211-648-0	3,3,4,4,5,5,6,6,7,7,8,8,9,9,10,10,10-heptadecafluorodecan-1-ol	0	1	0	0	0	0	1	Restriction Intention
1161		678-41-1	678-41-1	TRUE	211-649-6	Bis(3,3,4,4,5,5,6,6,7,7,8,8,9,9,10,10,10-heptadecafluorodecyl) hydrogen phosphate	0	1	0	0	0	0	1	Restriction Intention
1162		24216-05-5	24216-05-5	TRUE	246-083-9	3,4-bis[(2,2,3,3,4,4,5,5,6,6,7,7,8,8,8-pentadecafluoro-1-oxooctyl)amino]benzenesulphonyl chloride	0	1	0	0	0	0	1	Restriction Intention
1163		27905-45-9	27905-45-9	TRUE	248-722-7	3,3,4,4,5,5,6,6,7,7,8,8,9,9,10,10,10-heptadecafluorodecyl acrylate	0	1	0	0	0	0	1	Restriction Intention
1164		30046-31-2	30046-31-2	TRUE	250-014-8	1,1,1,2,2,3,3,4,4,5,5,6,6,7,7,8,8,9,9,10,10,11,11,12,12-pentacosafluoro-14-iodotetradecane	0	1	0	0	0	0	1	Restriction Intention
1165		30389-25-4	30389-25-4	TRUE	250-173-3	3,3,4,4,5,5,6,6,7,7,8,8,9,9,10,10,11,11,12,12,12-henicosafluorododecene	0	1	0	0	0	0	1	Restriction Intention
1166		33496-48-9	33496-48-9	TRUE	251-543-7	Perfluorooctanoic anhydride	0	1	0	0	0	0	1	Restriction Intention
1167		71356-38-2	71356-38-2	TRUE	275-354-4	1-(carboxylatomethyl)-1-(2-hydroxyethyl)-4-(2,2,3,3,4,4,5,5,6,6,7,7,8,8,9,9,10,10,10-nonadecafluoro-1-oxodecyl)piperazinium	0	1	0	0	0	0	1	Restriction Intention
1168		72968-38-8	72968-38-8	TRUE	277-138-5	Carboxylic acids, C7-13, perfluoro, ammonium salts	0	1	0	0	0	0	1	Restriction Intention
1169		74256-14-7	74256-14-7	TRUE	277-789-5	3,3,4,4,5,5,6,6,7,7,8,8,9,9,10,10,11,12,12,12-icosafluoro-11-(trifluoromethyl)dodecyl methacrylate	0	1	0	0	0	0	1	Restriction Intention
1170		74256-15-8	74256-15-8	TRUE	277-790-0	3,3,4,4,5,5,6,6,7,7,8,8,9,9,10,10,11,11,12,12,13,14,14,14-tetracosafluoro-13-(trifluoromethyl)tetradecyl methacrylate	0	1	0	0	0	0	1	Restriction Intention
1171		84029-60-7	84029-60-7	TRUE	281-728-8	Heptadecafluoro-1-[(2,2,3,3,4,4,5,5,6,6,7,7,8,8,8-pentadecafluorooctyl)oxy]nonene	0	1	0	0	0	0	1	Restriction Intention
1172		57678-05-4	57678-05-4	TRUE	260-900-6	3,3,4,4,5,5,6,6,7,7,8,8,9,9,10,10,11,11,12,12,12-henicosafluorododecyl dihydrogen phosphate	0	1	0	0	0	0	1	Restriction Intention
1173		60699-51-6	60699-51-6	TRUE	262-382-7	3,3,4,4,5,5,6,6,7,7,8,8,9,9,10,10,11,11,12,12,13,13,14,14,15,15,16,16,16-nonacosafluorohexadecanol	0	1	0	0	0	0	1	Restriction Intention
1174		63295-27-2	63295-27-2	TRUE	264-076-9	4,4,5,5,6,6,7,7,8,8,9,9,10,10,11,11,12,13,13,13-icosafluoro-2-hydroxy-12-(trifluoromethyl)tridecyl dihydrogen phosphate	0	1	0	0	0	0	1	Restriction Intention
1175		63295-28-3	63295-28-3	TRUE	264-077-4	4,4,5,5,6,6,7,7,8,8,9,9,10,10,11,11,12,12,13,13,14,15,15,15-tetracosafluoro-2-hydroxy-14-(trifluoromethyl)pentadecyl dihydrogen phosphate	0	1	0	0	0	0	1	Restriction Intention
1176		63295-29-4	63295-29-4	TRUE	264-079-5	4,4,5,5,6,6,7,7,8,8,9,9,10,10,11,11,12,12,13,13,14,14,15,15,16,17,17,17-octacosafluoro-2-hydroxy-16-(trifluoromethyl)heptadecyl dihydrogen phosphate	0	1	0	0	0	0	1	Restriction Intention
1177		65510-55-6	65510-55-6	TRUE	265-800-6	1,1,1,2,2,3,3,4,4,5,5,6,6,7,7,8,8,9,9,10,10,11,11,12,12,13,13,14,14-nonacosafluoro-16-iodohexadecane	0	1	0	0	0	0	1	Restriction Intention
1178		65510-56-7	65510-56-7	TRUE	265-801-1	1,1,1,2,2,3,3,4,4,5,5,6,6,7,7,8,8,9,9-nonadecafluoro-11-iodoundecane	0	1	0	0	0	0	1	Restriction Intention
1179		68141-02-6	68141-02-6	TRUE	268-824-5	Chromium(3+) perfluorooctanoate	0	1	0	0	0	0	1	Restriction Intention
1180		68187-42-8	68187-42-8	TRUE	269-095-6	Propanamide, 3-[(γ-ω-perfluoro-C4-10-alkyl)thio] derivs.	0	1	0	0	0	0	1	Restriction Intention
1181		68188-12-5	68188-12-5	TRUE	269-141-5	Alkyl iodides, C4-20, γ-ω-perfluoro	0	1	0	0	0	0	1	Restriction Intention
1182		68333-92-6	68333-92-6	TRUE	269-801-2	Fatty acids, C7-13, perfluoro	0	1	0	0	0	0	1	Restriction Intention
1183		68412-69-1	68412-69-1	TRUE	270-206-5	Phosphinic acid, bis(perfluoro-C6-12-alkyl) derivs.	0	1	0	0	0	0	1	Restriction Intention
1184		94158-70-0	94158-70-0	TRUE	303-142-4	4,4,5,5,6,6,7,7,8,8,9,9,10,10,11,11,12,12,13,13,13-henicosafluoro-2-hydroxytridecyl dihydrogen phosphate	0	1	0	0	0	0	1	Restriction Intention
1185		94159-79-2	94159-79-2	TRUE	303-260-6	1-[[3-(dimethylamino)propyl]amino]-4,4,5,5,6,6,7,7,8,8,9,9,10,10,11,11,12,12,13,13,14,14,15,15,15-pentacosafluoropentadecan-2-ol	0	1	0	0	0	0	1	Restriction Intention
1186		94159-80-5	94159-80-5	TRUE	303-261-1	1-[[3-(dimethylamino)propyl]amino]-4,4,5,5,6,6,7,7,8,8,9,9,10,10,11,11,12,12,13,13,13-henicosafluorotridecan-2-ol	0	1	0	0	0	0	1	Restriction Intention
1187		94159-82-7	94159-82-7	TRUE	303-263-2	1-[[3-(dimethylamino)propyl]amino]-4,4,5,5,6,6,7,7,8,8,9,9,10,10,11,11,12,12,13,13,14,15,15,15-tetracosafluoro-14-(trifluoromethyl)pentadecan-2-ol	0	1	0	0	0	0	1	Restriction Intention
1188		94159-83-8	94159-83-8	TRUE	303-264-8	1-[[3-(dimethylamino)propyl]amino]-4,4,5,5,6,6,7,7,8,8,9,9,10,10,11,11,12,13,13,13-icosafluoro-12-(trifluoromethyl)tridecan-1-ol	0	1	0	0	0	0	1	Restriction Intention
1189		94200-45-0	94200-45-0	TRUE	303-523-5	Diammonium 4,4,5,5,6,6,7,7,8,8,9,9,10,10,11,11,11-heptadecafluoro-2-hydroxyundecyl phosphate	0	1	0	0	0	0	1	Restriction Intention
1190		94200-46-1	94200-46-1	TRUE	303-524-0	Diammonium 4,4,5,5,6,6,7,7,8,8,9,9,10,10,11,11,12,12,13,13,13-henicosafluoro-2-hydroxytridecyl phosphate	0	1	0	0	0	0	1	Restriction Intention
1191		94200-47-2	94200-47-2	TRUE	303-525-6	Diammonium 4,4,5,5,6,6,7,7,8,8,9,9,10,10,11,11,12,12,13,13,14,14,15,15,15-pentacosafluoro-2-hydroxypentadecyl phosphate	0	1	0	0	0	0	1	Restriction Intention
1192		94200-48-3	94200-48-3	TRUE	303-526-1	Diammonium 4,4,5,5,6,6,7,7,8,8,9,9,10,10,11,11,12,12,13,13,14,14,15,15,16,16,17,17,17-nonacosafluoro-2-hydroxyheptadecyl phosphate	0	1	0	0	0	0	1	Restriction Intention
1193		94200-50-7	94200-50-7	TRUE	303-528-2	Diammonium 4,4,5,5,6,6,7,7,8,8,9,9,10,10,11,11,12,13,13,13-icosafluoro-2-hydroxy-12-(trifluoromethyl)tridecyl phosphate	0	1	0	0	0	0	1	Restriction Intention
1194		94200-51-8	94200-51-8	TRUE	303-529-8	Diammonium 4,4,5,5,6,6,7,7,8,8,9,9,10,10,11,11,12,12,13,13,14,15,15,15-tetracosafluoro-2-hydroxy-14-(trifluoromethyl)pentadecyl phosphate	0	1	0	0	0	0	1	Restriction Intention
1195		94200-52-9	94200-52-9	TRUE	303-530-3	Diammonium 4,4,5,5,6,6,7,7,8,8,9,9,10,10,11,11,12,12,13,13,14,14,15,15,16,17,17,17-octacosafluoro-2-hydroxy-16-(trifluoromethyl)heptadecyl phosphate	0	1	0	0	0	0	1	Restriction Intention
1196		95370-51-7	95370-51-7	TRUE	305-913-0	Carbamic acid, [2-(sulfothio)ethyl]-, C-(γ-ω-perfluoro-C6-9-alkyl) esters, monosodium salts	0	1	0	0	0	0	1	Restriction Intention
1197		85631-54-5	85631-54-5	TRUE	288-003-5	2-Propenoic acid, γ-ω-perfluoro-C8-14-alkyl esters	0	1	0	0	0	0	1	Restriction Intention
1198		85681-64-7	85681-64-7	TRUE	288-202-7	2-Propenoic acid, perfluoro-C8-16-alkyl esters	0	1	0	0	0	0	1	Restriction Intention
1199		85938-56-3	85938-56-3	TRUE	288-891-4	N-(3-aminopropyl)-2,2,3,3,4,4,5,5,6,6,7,7,8,8,8-pentadecafluorooctanamide	0	1	0	0	0	0	1	Restriction Intention
1200		90480-55-0	90480-55-0	TRUE	291-790-8	Octanoic acid, pentadecafluoro-, branched	0	1	0	0	0	0	1	Restriction Intention
1201		90480-56-1	90480-56-1	TRUE	291-791-3	Octanoic acid, pentadecafluoro-, branched, ammonium salt	0	1	0	0	0	0	1	Restriction Intention
1202		90622-71-2	90622-71-2	TRUE	292-474-2	Alkyl iodides, C6-18, perfluoro	0	1	0	0	0	0	1	Restriction Intention
1203		90622-99-4	90622-99-4	TRUE	292-504-4	Amides, C7-19, α-ω-perfluoro-N,N-bis(hydroxyethyl)	0	1	0	0	0	0	1	Restriction Intention
1204		91032-01-8	91032-01-8	TRUE	293-007-5	Fatty acids, C7-19, perfluoro	0	1	0	0	0	0	1	Restriction Intention
1205		91615-22-4	91615-22-4	TRUE	293-843-0	3,3,4,4,5,5,6,6,7,7,8,8,9,9,10,10,11,11,12,12,13,13,14,14,15,16,16,16-octacosafluoro-15-(trifluoromethyl)hexadecyl acrylate	0	1	0	0	0	0	1	Restriction Intention
1206		93062-53-4	93062-53-4	TRUE	296-807-2	Phosphinic acid, bis(perfluoro-C6-12-alkyl) derivs., aluminum salts	0	1	0	0	0	0	1	Restriction Intention
1207		93776-00-2	93776-00-2	TRUE	297-925-7	1,1'-[oxybis[(1-methylethylene)oxy]]bis[4,4,5,5,6,6,7,7,8,8,9,9,10,10,11,11,12,12,13,13,14,14,15,15,15-pentacosafluoropentadecan-2-ol]	0	1	0	0	0	0	1	Restriction Intention
1208		93776-12-6	93776-12-6	TRUE	297-938-8	(2-carboxylatoethyl)(dimethyl)[3-[(4,4,5,5,6,6,7,7,8,8,9,9,10,10,11,11,12,12,13,13,14,14,15,15,15-pentacosafluoro-2-hydroxypentadecyl)amino]propyl]ammonium	0	1	0	0	0	0	1	Restriction Intention
1209		93776-13-7	93776-13-7	TRUE	297-939-3	(2-carboxylatoethyl)[3-[(4,4,5,5,6,6,7,7,8,8,9,9,10,10,11,11,12,12,13,13,13-henicosafluoro-2-hydroxytridecyl)amino]propyl]dimethylammonium	0	1	0	0	0	0	1	Restriction Intention
1210		93776-15-9	93776-15-9	TRUE	297-941-4	(2-carboxylatoethyl)(dimethyl)[[[4,4,5,5,6,6,7,7,8,8,9,9,10,10,11,11,12,12,13,13,14,15,15,15-tetracosafluoro-2-hydroxy-14-(trifluoromethyl)pentadecyl]amino]propyl]mmonium	0	1	0	0	0	0	1	Restriction Intention
1211		93857-44-4	93857-44-4	TRUE	299-178-2	Diammonium 3,3,4,4,5,5,6,6,7,7,8,8,9,9,10,10,10-heptadecafluorodecyl phosphate	0	1	0	0	0	0	1	Restriction Intention
1212		94158-63-1	94158-63-1	TRUE	303-135-6	3,3,4,4,5,5,6,6,7,7,8,8,9,9,10,10,11,11,12,12,13,13,14,14,15,15,16,16,17,18,18,18-dotriacontafluoro-17-(trifluoromethyl)octadecyl acrylate	0	1	0	0	0	0	1	Restriction Intention
1213		94158-64-2	94158-64-2	TRUE	303-136-1	3,3,4,4,5,5,6,6,7,7,8,8,9,9,10,10,11,11,12,12,13,13,14,14,15,16,16,16-octacosafluoro-15-(trifluoromethyl)hexadecyl methacrylate	0	1	0	0	0	0	1	Restriction Intention
1214		94158-65-3	94158-65-3	TRUE	303-137-7	3,3,4,4,5,5,6,6,7,7,8,8,9,9,10,10,11,11,12,12,13,13,14,14,15,15,16,16,17,18,18,18-dotriacontafluoro-17-(trifluoromethyl)octadecyl methacrylate	0	1	0	0	0	0	1	Restriction Intention
1215		70969-47-0	70969-47-0	TRUE	687-657-2	Thiols, C8-20, γ-ω-perfluoro, telomers with acrylamide	0	1	0	0	0	0	1	Restriction Intention
1216		39186-68-0	39186-68-0	TRUE	254-338-0	2-carboxyethylbis(2-hydroxyethyl)-3-[(2,2,3,3,4,4,5,5,6,6,7,7,8,8,8-pentadecafluoro-1-oxooctyl)amino]propylammonium hydroxide	0	1	0	0	0	0	1	Restriction Intention
1217		39239-77-5	39239-77-5	TRUE	254-373-1	3,3,4,4,5,5,6,6,7,7,8,8,9,9,10,10,11,11,12,12,13,13,14,14,14-pentacosafluorotetradecanol	0	1	0	0	0	0	1	Restriction Intention
1218		41358-63-8	41358-63-8	TRUE	255-327-3	N-[3-[bis(2-hydroxyethyl)amino]propyl]-2,2,3,3,4,4,5,5,6,6,7,7,8,8,8-pentadecafluorooctanamide	0	1	0	0	0	0	1	Restriction Intention
1219		52956-82-8	52956-82-8	TRUE	258-277-0	3,3,4,4,5,5,6,6,7,7,8,8,9,9,10,10,11,11,12,12,13,14,14,14-tetracosafluoro-13-(trifluoromethyl)tetradecyl acrylate	0	1	0	0	0	0	1	Restriction Intention
1220		3102-79-2	3102-79-2	TRUE	671-486-5	Perfluorooctylethyldichloromethyl silane;Perfluorooctylethyldichloromethyl silane	0	1	0	0	0	0	1	Restriction Intention
1221		1882109-59-2	1882109-59-2	TRUE		Butanoic acid, 3,3,4,4,4-pentafluoro-2-[1,2,2,2-tetrafluoro-1-(trifluoromethyl)ethyl]-2-(trifluoromethyl)-;Butanoic acid, 3,3,4,4,4-pentafluoro-2-[1,2,2,2-tetrafluoro-1-(trifluoromethyl)ethyl]-2-(trifluoromethyl)-	0	1	0	0	0	0	1	Restriction Intention
1222		1812247-20-3	1812247-20-3	TRUE		Hexanoic acid, 2,2,4,4,5,5,6,6,6-nonafluoro-3,3-bis(trifluoromethyl)-;Hexanoic acid, 2,2,4,4,5,5,6,6,6-nonafluoro-3,3-bis(trifluoromethyl)-	0	1	0	0	0	0	1	Restriction Intention
1223		1812247-18-9	1812247-18-9	TRUE		Hexanoic acid, 2,3,4,4,5,5,6,6,6-nonafluoro-2,3-bis(trifluoromethyl)-;Hexanoic acid, 2,3,4,4,5,5,6,6,6-nonafluoro-2,3-bis(trifluoromethyl)-	0	1	0	0	0	0	1	Restriction Intention
1224		1144512-36-6	1144512-36-6	TRUE		Hexanoic acid, 2,2,3,3,4,5,6,6,6-nonafluoro-4,5-bis(trifluoromethyl)-;Hexanoic acid, 2,2,3,3,4,5,6,6,6-nonafluoro-4,5-bis(trifluoromethyl)-	0	1	0	0	0	0	1	Restriction Intention
1225		1144512-34-4	1144512-34-4	TRUE		Hexanoic acid, 2,2,3,3,4,4,6,6,6-nonafluoro-5,5-bis(trifluoromethyl)-;Hexanoic acid, 2,2,3,3,4,4,6,6,6-nonafluoro-5,5-bis(trifluoromethyl)-	0	1	0	0	0	0	1	Restriction Intention
1226		909009-42-3	909009-42-3	TRUE		Heptanoic acid, 2,2,3,3,4,4,5,6,6,7,7,7-dodecafluoro-5-(trifluoromethyl)-;Heptanoic acid, 2,2,3,3,4,4,5,6,6,7,7,7-dodecafluoro-5-(trifluoromethyl)-	0	1	0	0	0	0	1	Restriction Intention
1227		207678-51-1	207678-51-1	TRUE		Heptanoic acid, 2,3,3,4,4,5,5,6,6,7,7,7-dodecafluoro-2-(trifluoromethyl)-;Heptanoic acid, 2,3,3,4,4,5,5,6,6,7,7,7-dodecafluoro-2-(trifluoromethyl)-	0	1	0	0	0	0	1	Restriction Intention
1228		35605-76-6	35605-76-6	TRUE		Hexanoic acid, 2,3,3,4,4,5,5,6,6,6-decafluoro-2-(1,1,2,2,2-pentafluoroethyl)-;Hexanoic acid, 2,3,3,4,4,5,5,6,6,6-decafluoro-2-(1,1,2,2,2-pentafluoroethyl)-	0	1	0	0	0	0	1	Restriction Intention
1229		98241-25-9	98241-25-9	TRUE		Ethanaminium, N,N,N-triethyl-, 2,2,3,3,4,4,5,5,6,6,7,7,8,8,8-pentadecafluorooctanoate (1:1);Ethanaminium, N,N,N-triethyl-, 2,2,3,3,4,4,5,5,6,6,7,7,8,8,8-pentadecafluorooctanoate (1:1)	0	1	0	0	0	0	1	Restriction Intention
1230		27854-31-5	27854-31-5	TRUE		Decanoic acid, 3,3,4,4,5,5,6,6,7,7,8,8,9,9,10,10,10-heptadecafluoro-;Decanoic acid, 3,3,4,4,5,5,6,6,7,7,8,8,9,9,10,10,10-heptadecafluoro-	0	1	0	0	0	0	1	Restriction Intention
1231		70887-84-2	70887-84-2	TRUE		2-Decenoic acid, 3,4,4,5,5,6,6,7,7,8,8,9,9,10,10,10-hexadecafluoro-;2-Decenoic acid, 3,4,4,5,5,6,6,7,7,8,8,9,9,10,10,10-hexadecafluoro-	0	1	0	0	0	0	1	Restriction Intention
1232		57678-03-2	57678-03-2	TRUE		1-Decanol, 3,3,4,4,5,5,6,6,7,7,8,8,9,9,10,10,10-heptadecafluoro-, 1-(dihydrogen phosphate);1-Decanol, 3,3,4,4,5,5,6,6,7,7,8,8,9,9,10,10,10-heptadecafluoro-, 1-(dihydrogen phosphate)	0	1	0	0	0	0	1	Restriction Intention
1233		1882109-80-9	1882109-80-9	TRUE		Hexanoic acid, 2,3,3,4,4,5,6,6,6-nonafluoro-2,5-bis(trifluoromethyl)-;Hexanoic acid, 2,3,3,4,4,5,6,6,6-nonafluoro-2,5-bis(trifluoromethyl)-	0	1	0	0	0	0	1	Restriction Intention
1234		53517-98-9	53517-98-9	TRUE		1-Propanaminium,N,N,N-trimethyl-3- [(2,2,3,3,4,4,5,5,6,6,7,7,8,8,8-pentadecafluoro-1-oxooctyl) amino]-, chloride (1:1);1-Propanaminium,N,N,N-trimethyl-3- [(2,2,3,3,4,4,5,5,6,6,7,7,8,8,8-pentadecafluoro-1-oxooctyl) amino]-, chloride (1:1)	0	1	0	0	0	0	1	Restriction Intention
1235		89685-61-0	89685-61-0	TRUE		1-Propanesulfonic acid,3-[ethyl (2,2,3,3,4,4,5,5,6,6,7,7,8,8,8-pentadecafluoro-1-oxooctyl)amino]-,sodium salt (1:1);1-Propanesulfonic acid,3-[ethyl (2,2,3,3,4,4,5,5,6,6,7,7,8,8,8-pentadecafluoro-1-oxooctyl)amino]-,sodium salt (1:1)	0	1	0	0	0	0	1	Restriction Intention
1236		325459-92-5	325459-92-5	TRUE		Phosphine, tris[4-(3,3,4,4,5,5,6,6,7,7,8,8,9,9,10,10,10-heptadecafluorodecyl)phenyl]-;Phosphine, tris[4-(3,3,4,4,5,5,6,6,7,7,8,8,9,9,10,10,10-heptadecafluorodecyl)phenyl]-	0	1	0	0	0	0	1	Restriction Intention
1237		326475-46-1	326475-46-1	TRUE		Palladium, dichlorobis[tris[4-(3,3,4,4,5,5,6,6,7,7,8,8,9,9,10,10,10-heptadecafluorodecyl)phenyl]phosphine-κP]-;Palladium, dichlorobis[tris[4-(3,3,4,4,5,5,6,6,7,7,8,8,9,9,10,10,10-heptadecafluorodecyl)phenyl]phosphine-κP]-	0	1	0	0	0	0	1	Restriction Intention
1238		1882109-58-1	1882109-58-1	TRUE		Butanoic acid, 3,3,4,4,4-pentafluoro-2,2-bis(1,1,2,2,2-pentafluoroethyl)-;Butanoic acid, 3,3,4,4,4-pentafluoro-2,2-bis(1,1,2,2,2-pentafluoroethyl)-	0	1	0	0	0	0	1	Restriction Intention
1239		1812247-19-0	1812247-19-0	TRUE		Hexanoic acid, 2,3,3,4,5,5,6,6,6-nonafluoro-2,4-bis(trifluoromethyl)-;Hexanoic acid, 2,3,3,4,5,5,6,6,6-nonafluoro-2,4-bis(trifluoromethyl)-	0	1	0	0	0	0	1	Restriction Intention
1240		1812247-17-8	1812247-17-8	TRUE		Hexanoic acid, 3,3,4,4,5,5,6,6,6-nonafluoro-2,2-bis(trifluoromethyl)-;Hexanoic acid, 3,3,4,4,5,5,6,6,6-nonafluoro-2,2-bis(trifluoromethyl)-	0	1	0	0	0	0	1	Restriction Intention
1241		1192593-79-5	1192593-79-5	TRUE		Hexanoic acid, 2,2,3,3,5,5,6,6,6-nonafluoro-4,4-bis(trifluoromethyl)-;Hexanoic acid, 2,2,3,3,5,5,6,6,6-nonafluoro-4,4-bis(trifluoromethyl)-	0	1	0	0	0	0	1	Restriction Intention
1242		1144512-35-5	1144512-35-5	TRUE		Hexanoic acid, 2,2,3,4,4,5,6,6,6-nonafluoro-3,5-bis(trifluoromethyl)-;Hexanoic acid, 2,2,3,4,4,5,6,6,6-nonafluoro-3,5-bis(trifluoromethyl)-	0	1	0	0	0	0	1	Restriction Intention
1243		1144512-18-4	1144512-18-4	TRUE		Heptanoic acid, 2,2,3,3,4,5,5,6,6,7,7,7-dodecafluoro-4-(trifluoromethyl)-;Heptanoic acid, 2,2,3,3,4,5,5,6,6,7,7,7-dodecafluoro-4-(trifluoromethyl)-	0	1	0	0	0	0	1	Restriction Intention
1244		705240-04-6	705240-04-6	TRUE		Heptanoic acid, 2,2,3,4,4,5,5,6,6,7,7,7-dodecafluoro-3-(trifluoromethyl)-;Heptanoic acid, 2,2,3,4,4,5,5,6,6,7,7,7-dodecafluoro-3-(trifluoromethyl)-	0	1	0	0	0	0	1	Restriction Intention
1245		123116-17-6	123116-17-6	TRUE		Isooctanoic acid, pentadecafluoro-;Isooctanoic acid, pentadecafluoro-	0	1	0	0	0	0	1	Restriction Intention
1246		15166-06-0	15166-06-0	TRUE		Heptanoic acid, 2,2,3,3,4,4,5,5,6,7,7,7-dodecafluoro-6-(trifluoromethyl)-;Heptanoic acid, 2,2,3,3,4,4,5,5,6,7,7,7-dodecafluoro-6-(trifluoromethyl)-	0	1	0	0	0	0	1	Restriction Intention
1247		99955-83-6	99955-83-6	TRUE		Octadecanoic acid, 3,3,4,4,5,5,6,6,7,7,8,8,9,9,10,10,10-heptadecafluorodecyl ester;Octadecanoic acid, 3,3,4,4,5,5,6,6,7,7,8,8,9,9,10,10,10-heptadecafluorodecyl ester	0	1	0	0	0	0	1	Restriction Intention
1248		302911-86-0	302911-86-0	TRUE		Pentanedioic acid, 3-[2-[(3,3,4,4,5,5,6,6,7,7,8,8,9,9,10,10,10-heptadecafluorodecyl)oxy]-2-oxoethyl]-3-hydroxy-, 1,5-bis(3,3,4,4,5,5,6,6,7,7,8,8,9,9,10,10,10-heptadecafluorodecyl) ester;Pentanedioic acid, 3-[2-[(3,3,4,4,5,5,6,6,7,7,8,8,9,9,10,10,10-heptadecafluorodecyl)oxy]-2-oxoethyl]-3-hydroxy-, 1,5-bis(3,3,4,4,5,5,6,6,7,7,8,8,9,9,10,10,10-heptadecafluorodecyl) ester	0	1	0	0	0	0	1	Restriction Intention
1249		148240-85-1	148240-85-1	TRUE		1,3-Propanediol, 2,2-bis[[(γ-ω-perfluoro-C4–10-alkyl)thio]methyl] derivatives, phosphates, ammonium salts	0	1	0	0	0	0	1	Restriction Intention
1250		148240-87-3	148240-87-3	TRUE		1,3-Propanediol, 2,2-bis[[(γ-ω-perfluoro-C6–12-alkyl)thio]methyl] derivatives, phosphates, ammonium salts	0	1	0	0	0	0	1	Restriction Intention
1251		148240-89-5	148240-89-5	TRUE		1,3-Propanediol, 2,2-bis[[(γ-ω-perfluoro-C10-20-alkyl)thio]methyl] derivs., phosphates, ammonium salts;1,3-Propanediol, 2,2-bis[[(γ-ω-perfluoro-C10-20-alkyl)thio]methyl] derivs., phosphates, ammonium salts	0	1	0	0	0	0	1	Restriction Intention
1252		183146-60-3	183146-60-3	TRUE		Oxirane, methyl-, polymer with oxirane, mono[2-hydroxy-3-[( γ-ω-perfluoro-C8-20-alkyl)thio]propyl] ethers	0	1	0	0	0	0	1	Restriction Intention
1253		71608-61-2	71608-61-2	TRUE		Pentanoic acid, 4,4-bis[(γ-ω-perfluoro-C8-20-alkyl)thio]derivs., compds. with diethanolamine	0	1	0	0	0	0	1	Restriction Intention
1254		129783-45-5	129783-45-5	TRUE		2-Propenoic acid, 2-methyl-, C10-16-alkyl esters, polymers with 2-hydroxyethyl methacrylate, Me methacrylate and γ-ω-perfluoro-C8-14-alkyl acrylate;2-Propenoic acid, 2-methyl-, C10-16-alkyl esters, polymers with 2-hydroxyethyl methacrylate, Me methacrylate and γ-ω-perfluoro-C8-14-alkyl acrylate	0	1	0	0	0	0	1	Restriction Intention
1255		144031-01-6	144031-01-6	TRUE		2-Propenoic acid, dodecyl ester, polymers with Bu (1-oxo-2-propenyl)carbamate and γ-ω-perfluoro-C8-14-alkyl acrylate;2-Propenoic acid, dodecyl ester, polymers with Bu (1-oxo-2-propenyl)carbamate and γ-ω-perfluoro-C8-14-alkyl acrylate	0	1	0	0	0	0	1	Restriction Intention
1256		74049-08-4	74049-08-4	TRUE		2-Propenoic acid, 3,3,4,4,5,5,6,6,7,7,8,8,9,9,10,10,10-heptadecafluorodecyl ester, homopolymer;2-Propenoic acid, 3,3,4,4,5,5,6,6,7,7,8,8,9,9,10,10,10-heptadecafluorodecyl ester, homopolymer;2-Propenoic acid, 3,3,4,4,5,5,6,6,7,7,8,8,9,9,10,10,10-heptadecafluorodecyl ester, homopolymer;2-Propenoic acid, 3,3,4,4,5,5,6,6,7,7,8,8,9,9,10,10,10-heptadecafluorodecyl ester, homopolymer	0	1	0	0	0	0	1	Restriction Intention
1257		65104-45-2	65104-45-2	TRUE		2-Propenoic acid, 2-methyl-, 3,3,4,4,5,5,6,6,7,7,8,8,9,9,10,10,11,11,12,12,12-heneicosafluorododecyl ester, polymer with 3,3,4,4,5,5,6,6,7,7,8,8,9,9, 10,10,10-heptadecafluorodecyl 2-methyl-2-propenoate, methyl 2-methyl-2-propenoate,3,3,4,4,5,5,6,6,7,7,8,8,9,9,10,10,11,11,12,12,13,13,14,14,14-pentacosafluorotetradecyl 2-methyl-2-propenoate and 3,3,4,4,5,5,6,6, 7,7,8,8,8-tridecafluorooctyl 2-methyl…	0	1	0	0	0	0	1	Restriction Intention
1258		53515-73-4	53515-73-4	TRUE		2-Propenoic acid, 2-methyl-, 2,2,3,3,4,4,5,5,6,6,7,7,8,8,8-pentadecafluorooctyl ester, polymer with 2-propenoic acid;2-Propenoic acid, 2-methyl-, 2,2,3,3,4,4,5,5,6,6,7,7,8,8,8-pentadecafluorooctyl ester, polymer with 2-propenoic acid	0	1	0	0	0	0	1	Restriction Intention
1259		1882109-81-0	1882109-81-0	TRUE		Hexanoic acid, 2,2,3,4,5,5,6,6,6-nonafluoro-3,4-bis(trifluoromethyl)-;Hexanoic acid, 2,2,3,4,5,5,6,6,6-nonafluoro-3,4-bis(trifluoromethyl)-	0	1	0	0	0	0	1	Restriction Intention
1260		1882109-79-6	1882109-79-6	TRUE		Hexanoic acid, 2,2,3,3,4,5,5,6,6,6-decafluoro-4-(1,1,2,2,2-pentafluoroethyl)-;Hexanoic acid, 2,2,3,3,4,5,5,6,6,6-decafluoro-4-(1,1,2,2,2-pentafluoroethyl)-	0	1	0	0	0	0	1	Restriction Intention
1261		1882109-78-5	1882109-78-5	TRUE		Hexanoic acid, 2,2,3,4,4,5,5,6,6,6-decafluoro-3-(1,1,2,2,2-pentafluoroethyl)-;Hexanoic acid, 2,2,3,4,4,5,5,6,6,6-decafluoro-3-(1,1,2,2,2-pentafluoroethyl)-	0	1	0	0	0	0	1	Restriction Intention
1262		1882109-77-4	1882109-77-4	TRUE		Pentanoic acid, 2,3,3,4,4,5,5,5-octafluoro-2-(1,1,2,2,3,3,3-heptafluoropropyl)-;Pentanoic acid, 2,3,3,4,4,5,5,5-octafluoro-2-(1,1,2,2,3,3,3-heptafluoropropyl)-	0	1	0	0	0	0	1	Restriction Intention
1263		1882109-76-3	1882109-76-3	TRUE		Pentanoic acid, 2,3,3,4,4,5,5,5-octafluoro-2-[1,2,2,2-tetrafluoro-1-(trifluoromethyl)ethyl]-;Pentanoic acid, 2,3,3,4,4,5,5,5-octafluoro-2-[1,2,2,2-tetrafluoro-1-(trifluoromethyl)ethyl]-	0	1	0	0	0	0	1	Restriction Intention
1264		1882109-75-2	1882109-75-2	TRUE		Pentanoic acid, 2,2,3,5,5,5-hexafluoro-3,4,4-tris(trifluoromethyl)-;Pentanoic acid, 2,2,3,5,5,5-hexafluoro-3,4,4-tris(trifluoromethyl)-	0	1	0	0	0	0	1	Restriction Intention
1265		1882109-74-1	1882109-74-1	TRUE		Pentanoic acid, 2,2,4,5,5,5-hexafluoro-3,3,4-tris(trifluoromethyl)-;Pentanoic acid, 2,2,4,5,5,5-hexafluoro-3,3,4-tris(trifluoromethyl)-	0	1	0	0	0	0	1	Restriction Intention
1266		1882109-73-0	1882109-73-0	TRUE		Pentanoic acid, 2,3,3,5,5,5-hexafluoro-2,4,4-tris(trifluoromethyl)-;Pentanoic acid, 2,3,3,5,5,5-hexafluoro-2,4,4-tris(trifluoromethyl)-	0	1	0	0	0	0	1	Restriction Intention
1267		1882109-72-9	1882109-72-9	TRUE		Pentanoic acid, 2,3,4,5,5,5-hexafluoro-2,3,4-tris(trifluoromethyl)-;Pentanoic acid, 2,3,4,5,5,5-hexafluoro-2,3,4-tris(trifluoromethyl)-	0	1	0	0	0	0	1	Restriction Intention
1268		1882109-71-8	1882109-71-8	TRUE		Pentanoic acid, 2,4,4,5,5,5-hexafluoro-2,3,3-tris(trifluoromethyl)-;Pentanoic acid, 2,4,4,5,5,5-hexafluoro-2,3,3-tris(trifluoromethyl)-	0	1	0	0	0	0	1	Restriction Intention
1269		1882109-70-7	1882109-70-7	TRUE		Pentanoic acid, 3,3,4,5,5,5-hexafluoro-2,2,4-tris(trifluoromethyl)-;Pentanoic acid, 3,3,4,5,5,5-hexafluoro-2,2,4-tris(trifluoromethyl)-	0	1	0	0	0	0	1	Restriction Intention
1270		1882109-68-3	1882109-68-3	TRUE		Pentanoic acid, 2,2,3,4,5,5,5-heptafluoro-3-(1,1,2,2,2-pentafluoroethyl)-4-(trifluoromethyl)-;Pentanoic acid, 2,2,3,4,5,5,5-heptafluoro-3-(1,1,2,2,2-pentafluoroethyl)-4-(trifluoromethyl)-	0	1	0	0	0	0	1	Restriction Intention
1271		1882109-67-2	1882109-67-2	TRUE		Pentanoic acid, 2,2,4,4,5,5,5-heptafluoro-3-(1,1,2,2,2-pentafluoroethyl)-3-(trifluoromethyl)-;Pentanoic acid, 2,2,4,4,5,5,5-heptafluoro-3-(1,1,2,2,2-pentafluoroethyl)-3-(trifluoromethyl)-	0	1	0	0	0	0	1	Restriction Intention
1272		1882109-66-1	1882109-66-1	TRUE		Pentanoic acid, 2,3,4,4,5,5,5-heptafluoro-3-(1,1,2,2,2-pentafluoroethyl)-2-(trifluoromethyl)-;Pentanoic acid, 2,3,4,4,5,5,5-heptafluoro-3-(1,1,2,2,2-pentafluoroethyl)-2-(trifluoromethyl)-	0	1	0	0	0	0	1	Restriction Intention
1273		1882109-65-0	1882109-65-0	TRUE		Pentanoic acid, 2,3,3,4,5,5,5-heptafluoro-2-(1,1,2,2,2-pentafluoroethyl)-4-(trifluoromethyl)-;Pentanoic acid, 2,3,3,4,5,5,5-heptafluoro-2-(1,1,2,2,2-pentafluoroethyl)-4-(trifluoromethyl)-	0	1	0	0	0	0	1	Restriction Intention
1274		1882109-64-9	1882109-64-9	TRUE		Pentanoic acid, 2,3,4,4,5,5,5-heptafluoro-2-(1,1,2,2,2-pentafluoroethyl)-3-(trifluoromethyl)-;Pentanoic acid, 2,3,4,4,5,5,5-heptafluoro-2-(1,1,2,2,2-pentafluoroethyl)-3-(trifluoromethyl)-	0	1	0	0	0	0	1	Restriction Intention
1275		1882109-63-8	1882109-63-8	TRUE		Pentanoic acid, 3,3,4,4,5,5,5-heptafluoro-2-(1,1,2,2,2-pentafluoroethyl)-2-(trifluoromethyl)-;Pentanoic acid, 3,3,4,4,5,5,5-heptafluoro-2-(1,1,2,2,2-pentafluoroethyl)-2-(trifluoromethyl)-	0	1	0	0	0	0	1	Restriction Intention
1276		1882109-69-4	1882109-69-4	TRUE		Pentanoic acid, 3,4,4,5,5,5-hexafluoro-2,2,3-(trifluoromethyl)-;Pentanoic acid, 3,4,4,5,5,5-hexafluoro-2,2,3-(trifluoromethyl)-	0	1	0	0	0	0	1	Restriction Intention
1277		1882109-62-7	1882109-62-7	TRUE		Butanoic acid, 4,4,4-trifluoro-2,2,3,3-tetrakis(trifluoromethyl)-;Butanoic acid, 4,4,4-trifluoro-2,2,3,3-tetrakis(trifluoromethyl)-	0	1	0	0	0	0	1	Restriction Intention
1278		1882109-61-6	1882109-61-6	TRUE		Butanoic acid, 2,3,4,4,4-pentafluoro-2-[1,2,2,2-tetrafluoro-1-(trifluoromethyl)ethyl]-3-(trifluoromethyl)-;Butanoic acid, 2,3,4,4,4-pentafluoro-2-[1,2,2,2-tetrafluoro-1-(trifluoromethyl)ethyl]-3-(trifluoromethyl)-	0	1	0	0	0	0	1	Restriction Intention
1279		1882109-60-5	1882109-60-5	TRUE		Butanoic acid, 2,3,3,4,4,4-hexafluoro-2-[2,2,2-trifluoro-1,1-bis(trifluoromethyl)ethyl]-;Butanoic acid, 2,3,3,4,4,4-hexafluoro-2-[2,2,2-trifluoro-1,1-bis(trifluoromethyl)ethyl]-	0	1	0	0	0	0	1	Restriction Intention
1280		13058-06-5	13058-06-5	TRUE		Hexanoic acid, 2,3,3,4,4,5,5,6,6,6-decafluoro-2-(1,1,2,2,2- pentafluoroethyl)-, ammonium salt (1:1);Hexanoic acid, 2,3,3,4,4,5,5,6,6,6-decafluoro-2-(1,1,2,2,2- pentafluoroethyl)-, ammonium salt (1:1)	0	1	0	0	0	0	1	Restriction Intention
1281		1195164-59-0	1195164-59-0	TRUE		Hexanoic acid, 2,3,3,4,4,5,5,6,6,6-decafluoro-2-(1,1,2,2,2-pentafluoroethyl)-, sodium salt (1:1);Hexanoic acid, 2,3,3,4,4,5,5,6,6,6-decafluoro-2-(1,1,2,2,2-pentafluoroethyl)-, sodium salt (1:1)	0	1	0	0	0	0	1	Restriction Intention
1282		19742-57-5	19742-57-5	TRUE		Heptanoic acid, 2,2,3,3,4,4,5,5,6,7,7,7-dodecafluoro-6-(trifluoromethyl)-, ammonium salt (1:1);Heptanoic acid, 2,2,3,3,4,4,5,5,6,7,7,7-dodecafluoro-6-(trifluoromethyl)-, ammonium salt (1:1)	0	1	0	0	0	0	1	Restriction Intention
1283		61436-04-2	61436-04-2	TRUE		Heptanoic acid, 2,2,3,3,4,4,5,5,6,7,7,7-dodecafluoro-6-(trifluoromethyl)-, iron salt (1:x);Heptanoic acid, 2,2,3,3,4,4,5,5,6,7,7,7-dodecafluoro-6-(trifluoromethyl)-, iron salt (1:x)	0	1	0	0	0	0	1	Restriction Intention
1284		29457-73-6	29457-73-6	TRUE		Heptanoic acid, 2,2,3,3,4,4,5,5,6,7,7,7-dodecafluoro-6-(trifluoromethyl)-, potassium salt (1:1);Heptanoic acid, 2,2,3,3,4,4,5,5,6,7,7,7-dodecafluoro-6-(trifluoromethyl)-, potassium salt (1:1)	0	1	0	0	0	0	1	Restriction Intention
1285		18017-22-6	18017-22-6	TRUE		Heptanoic acid, 2,2,3,3,4,4,5,5,6,7,7,7-dodecafluoro-6-(trifluoromethyl)- , sodium salt (1:1);Heptanoic acid, 2,2,3,3,4,4,5,5,6,7,7,7-dodecafluoro-6-(trifluoromethyl)- , sodium salt (1:1)	0	1	0	0	0	0	1	Restriction Intention
1286		15739-82-9	15739-82-9	TRUE		Heptanoic acid, 2,2,3,3,4,4,5,5,6,7,7,7-dodecafluoro-6-(trifluoromethyl)-, chromium salt (1:x);Heptanoic acid, 2,2,3,3,4,4,5,5,6,7,7,7-dodecafluoro-6-(trifluoromethyl)-, chromium salt (1:x)	0	1	0	0	0	0	1	Restriction Intention
1287		15715-47-6	15715-47-6	TRUE		Heptanoic acid, 2,2,3,3,4,4,5,5,6,7,7,7-dodecafluoro-6-(trifluoromethyl)-, aluminum salt (3:1);Heptanoic acid, 2,2,3,3,4,4,5,5,6,7,7,7-dodecafluoro-6-(trifluoromethyl)-, aluminum salt (3:1)	0	1	0	0	0	0	1	Restriction Intention
1288		40143-79-1	40143-79-1	TRUE		Bis(perfluorooctyl)phosphinic acid;Bis(perfluorooctyl)phosphinic acid	0	1	0	0	0	0	1	Restriction Intention
1289		610800-34-5	610800-34-5	TRUE		Perfluorohexylperfluorooctyl phosphinate;Perfluorohexylperfluorooctyl phosphinate	0	1	0	0	0	0	1	Restriction Intention
1290		307-50-6	307-50-6	TRUE		Undecane, 1,1,1,2,2,3,3,4,4,5,5,6,6,7,7,8,8,9,9,10,10,11,11-tricosafluoro-11-iodo-	0	1	0	0	0	0	1	Restriction Intention
1291		335-79-5	335-79-5	TRUE		Pentadecane, 1,1,1,2,2,3,3,4,4,5,5,6,6,7,7,8,8,9,9,10,10,11,11,12,12,13,13,14,14,15,15-hentriacontafluoro-15-iodo-	0	1	0	0	0	0	1	Restriction Intention
1292		376-04-5	376-04-5	TRUE		Tridecane, 1,1,1,2,2,3,3,4,4,5,5,6,6,7,7,8,8,9,9,10,10,11,11,12,12,13,13-heptacosafluoro-13-iodo-;Tridecane, 1,1,1,2,2,3,3,4,4,5,5,6,6,7,7,8,8,9,9,10,10,11,11,12,12,13,13-heptacosafluoro-13-iodo-	0	1	0	0	0	0	1	Restriction Intention
1293		68390-33-0	68390-33-0	TRUE		Alkyl iodides, C10-12, γ-ω-perfluoro;Alkyl iodides, C10-12, γ-ω-perfluoro	0	1	0	0	0	0	1	Restriction Intention
1294		70887-94-4	70887-94-4	TRUE		2-Dodecenoic acid, 3,4,4,5,5,6,6,7,7,8,8,9,9,10,10,11,11,12,12,12-eicosafluoro-;2-Dodecenoic acid, 3,4,4,5,5,6,6,7,7,8,8,9,9,10,10,11,11,12,12,12-eicosafluoro-	0	1	0	0	0	0	1	Restriction Intention
1295		53826-13-4	53826-13-4	TRUE		Dodecanoic acid, 3,3,4,4,5,5,6,6,7,7,8,8,9,9,10,10,11,11,12,12,12-heneicosafluoro-;Dodecanoic acid, 3,3,4,4,5,5,6,6,7,7,8,8,9,9,10,10,11,11,12,12,12-heneicosafluoro-	0	1	0	0	0	0	1	Restriction Intention
1296		115592-83-1	115592-83-1	TRUE		2-Propenoic acid, 3,3,4,4,5,5,6,6,7,7,8,8,9,9,10,10,11,11,12,12,12-heneicosafluorododecyl ester, polymer with 3,3,4,4,5,5,6,6,7,7,8,8,9,9,10,10,10-heptadecafluorodecyl 2-propenoate, hexadecyl 2-propenoate, N-(hydroxymethyl)-2-propenamide, octadecyl 2-propenoate, 3,3,4,4,5,5,6,6,7,7,8,8,9,9,10,10,11,11,12,12,13,13,14,14,14-pentacosafluorotetradecyl 2-propenoate and 3,3,4,4,5,5,6,6,7,7,8,8,8-tridec…	0	1	0	0	0	0	1	Restriction Intention
1297		116984-14-6	116984-14-6	TRUE		2-Propenoic acid, 3,3,4,4,5,5,6,6,7,7,8,8,9,9,10,10,11,11,12,12,12-heneicosafluorododecyl ester, polymer with 3,3,4,4,5,5,6,6,7,7,8,8,9,9,10,10,10-heptadecafluorodecyl 2-propenoate, alpha-(2-methyl-1-oxo-2-propenyl)-omega-[(2-methyl-1-oxo-2-propenyl)oxy]poly(oxy-1, 2-ethanediyl), 3,3,4,4,5,5,6,6,7,7,8,8,9,9,10,10,11,11,12,12,13,13,14,14,15,15,16,16,16-nonacosafluorohexadecyl 2-propenoate, octadec…	0	1	0	0	0	0	1	Restriction Intention
1298		125328-29-2	125328-29-2	TRUE		2-Propenoic acid, 2-methyl-, C10-16-alkyl esters, polymers with 2-hydroxyethylmethacrylate, Me methacrylate and perfluoro-C8-14-alkyl acrylate	0	1	0	0	0	0	1	Restriction Intention
1299		101947-16-4	101947-16-4	TRUE	435-230-4	Triethoxy(3,3,4,4,5,5,6,6,7,7,8,8,9,9,10,10,10-heptadecafluorodecyl)silane	0	1	0	0	0	0	1	Restriction Intention
1300		78560-44-8	78560-44-8	TRUE	616-629-4	Perfluorooctylethyltrichlorosilane;Perfluorooctylethyltrichlorosilane	0	1	0	0	0	0	1	Restriction Intention
1301		83048-65-1	83048-65-1	TRUE	617-434-7	Perfluorooctylethyltrimethoxysilane;Perfluorooctylethyltrimethoxysilane	0	1	0	0	0	0	1	Restriction Intention
1302		74612-30-9	74612-30-9	TRUE	633-334-6	Perfluorooctylethyldimethylchlorosilane;Perfluorooctylethyldimethylchlorosilane	0	1	0	0	0	0	1	Restriction Intention
1303		Perfluorooctanoic acid (PFOA), its salts and PFOA-related substances; C9-C14 perfluorocarboxylic acids (C9-C14 PFCA), their salts and C9-C14 PFCA-related substances		FALSE		Perfluorooctanoic acid (PFOA), its salts and PFOA-related substances; C9-C14 perfluorocarboxylic acids (C9-C14 PFCA), their salts and C9-C14 PFCA-related substances	0	1	0	0	0	0	1	Restriction Intention
1304		Diisocyanates		FALSE		Diisocyanates	0	1	1	0	0	1	1	Restriction List, Restriction Intention
1305		26471-62-5	26471-62-5	TRUE	247-722-4	m-tolylidene diisocyanate	0	1	1	0	0	1	1	Restriction List, Restriction Intention		FALSE	FALSE	FALSE	FALSE	FALSE	FALSE	FALSE	FALSE	FALSE	FALSE	FALSE	FALSE	FALSE	FALSE	FALSE	FALSE	FALSE	FALSE	FALSE	FALSE	FALSE	FALSE	FALSE	FALSE	FALSE	FALSE	FALSE	FALSE	FALSE	FALSE	FALSE	FALSE	FALSE	FALSE
1307		91-97-4	91-97-4	TRUE	202-112-7	3,3'-dimethylbiphenyl-4,4'-diyl diisocyanate	0	1	1	0	0	1	1	Restriction List, Restriction Intention	202-112-7
1309		2536-05-2	2536-05-2	TRUE	219-799-4	2,2’-Methylenediphenyl diisocyanate	0	1	1	0	0	1	1	Restriction List, Restriction Intention		FALSE	FALSE	FALSE	FALSE	FALSE	FALSE	FALSE	FALSE	FALSE	FALSE	FALSE	FALSE	FALSE	FALSE	FALSE	FALSE	FALSE	FALSE	FALSE	FALSE	FALSE	FALSE	FALSE	FALSE	FALSE	FALSE	FALSE	FALSE	FALSE	FALSE	FALSE	FALSE	FALSE	FALSE
1310		2778-42-9	2778-42-9	TRUE	220-474-4	1,3-bis(1-isocyanato-1-methylethyl)benzene	0	1	1	0	0	1	1	Restriction List, Restriction Intention
1311		5873-54-1	5873-54-1	TRUE	227-534-9	2,4’-Methylenediphenyl diisocyanate	0	1	1	0	0	1	1	Restriction List, Restriction Intention	227-534-9	FALSE	FALSE	FALSE	FALSE	FALSE	FALSE	FALSE	FALSE	FALSE	FALSE	FALSE	FALSE	FALSE	FALSE	FALSE	FALSE	FALSE	FALSE	FALSE	FALSE	FALSE	FALSE	FALSE	FALSE	FALSE	FALSE	FALSE	FALSE	FALSE	FALSE	FALSE	FALSE	FALSE	FALSE
1314		2162-73-4	2162-73-4	TRUE	218-485-4	2,4,6-triisopropyl-m-phenylene diisocyanate	0	1	1	0	0	1	1	Restriction List, Restriction Intention
1315		3634-83-1	3634-83-1	TRUE	222-852-4	1,3-bis(isocyanatomethyl)benzene	0	1	1	0	0	1	1	Restriction List, Restriction Intention
1318		3173-72-6	3173-72-6	TRUE	221-641-4	1,5-naphthylene diisocyanate	0	1	1	0	0	1	1	Restriction List, Restriction Intention		FALSE	FALSE	FALSE	FALSE	FALSE	FALSE	FALSE	FALSE	FALSE	FALSE	FALSE	FALSE	FALSE	FALSE	FALSE	FALSE	FALSE	FALSE	FALSE	FALSE	FALSE	FALSE	FALSE	FALSE	FALSE	FALSE	FALSE	FALSE	FALSE	FALSE	FALSE	FALSE	FALSE	FALSE
[truncated: 6,406 more rows]
[truncated: 58 more columns]
