# Supplementary material for: LitChemPlast: An Open Database of Chemicals Measured in Plastics
Source: Environ Sci Technol Lett. 2024 Oct 29;11(11):1147–60. doi: 10.1021/acs.estlett.4c00355 (PMC11562724; doi:10.1021/acs.estlett.4c00355)
Supplement: Supplementary file 3 — ez4c00355_si_003.zip [file ez4c00355_si_003.zip › local_files_needed/PlasticMAP_selected.xlsx]

## Sheet: Chemical
id	CAS	Alternative_CAS	Deleted_CAS	CAS_check	name	name_IUPAC	synonyms	InChI_key	InChI_string	SMILES	mol_formula	mol_mass	mol_mass_isotope	further_information
1	7440-38-2		39277-51-5, 55624-62-9	1	Arsenic	Arsenic			InChI=1S/As	[As]	As	74.9216	74.9216	Name from CAS - American Chemical Society
2	7778-39-4		1327-52-2, 58076-82-7	1	Arsenic acid (H3AsO4)	Arsoric acid			InChI=1S/AsH3O4/c2-1(3,4)5/h(H3,2,3,4,5)	O[As](O)(O)=O	As H3 O4	141.942	141.925	Name from CAS - American Chemical Society
3	58-36-6		53923-27-6, 64684-28-2, 64887-10-1, 107391-69-5, 115728-29-5, 1463955-27-2	1	10H-Phenoxarsine, 10,10'-oxybis-	10,10'-Oxydi(10H-phenoxarsinine)			InChI=1S/C24H16As2O3/c1-5-13-21-17(9-1)25(18-10-2-6-14-22(18)27-21)29-26-19-11-3-7-15-23(19)28-24-16-8-4-12-20(24)26/h1-16H	O([As]1C2=C(OC3=C1C=CC=C3)C=CC=C2)[As]1C2=C(OC3=C1C=CC=C3)C=CC=C2	C24 H16 As2 O3	502.232	501.953	Name from CAS - American Chemical Society
4	1303-28-2		12355-85-0, 13843-65-7, 856565-65-6	1	Arsenic oxide (As2O5)	3-Oxo-1lambda~5~,3lambda~5~-diarsoxane-1,1,3-trione			InChI=1S/As2O5/c3-1(4)7-2(5)6	O=[As](=O)O[As](=O)=O	As . O	229.838	229.818	Name from CAS - American Chemical Society
5	1327-53-3		28380-38-3, 856307-43-2	1	Arsenic oxide (As2O3)				InChI=1S/2As.3O/q2*+3;3*-2	[O--].[O--].[O--].[As+3].[As+3]	As2 O3	197.84	197.828	Name from CAS - American Chemical Society
6	7784-40-9		14034-76-5, 37196-28-4	1	Arsenic acid (H3AsO4), lead(2+) salt (1:1)	Lead(2+) hydrogen arsorate			InChI=1S/AsH3O4.Pb.2H/c2-1(3,4)5;;;/h(H3,2,3,4,5);;;/q;+2;;/p-2	[PbH2++].O[As]([O-])([O-])=O	As H3 O4 . Pb	349.1	349.901	Name from CAS - American Chemical Society
7	7784-42-1			1	Arsine	Arsane			InChI=1S/AsH3/h1H3	[AsH3]	As H3	77.946	77.9451	Name from CAS - American Chemical Society
8	15606-95-8			1	Arsenic acid (H3AsO4), triethyl ester	Triethyl arsorate			InChI=1S/C6H15AsO4/c1-4-9-7(8,10-5-2)11-6-3/h4-6H2,1-3H3	CCO[As](=O)(OCC)OCC	C6 H15 As O4	226.104	226.019	Name from CAS - American Chemical Society
9	56-35-9		1353053-96-9	1	Distannoxane, 1,1,1,3,3,3-hexabutyl-	Hexabutyldistannoxane			InChI=1S/6C4H9.O.2Sn/c6*1-3-4-2;;;/h6*1,3-4H2,2H3;;;	CCCC[Sn](CCCC)(CCCC)O[Sn](CCCC)(CCCC)CCCC	C24 H54 O Sn2	596.115	598.222	Name from CAS - American Chemical Society
10	76-63-1			1	Stannane, triphenyl-2-propen-1-yl-	Triphenyl(prop-2-en-1-yl)stannane			InChI=1S/3C6H5.C3H5.Sn/c3*1-2-4-6-5-3-1;1-3-2;/h3*1-5H;3H,1-2H2;	C=CC[Sn](C1=CC=CC=C1)(C1=CC=CC=C1)C1=CC=CC=C1	C21 H20 Sn	391.101	392.059	Name from CAS - American Chemical Society
11	76-87-9			1	Stannane, hydroxytriphenyl-	Triphenylstannanol			InChI=1S/3C6H5.H2O.Sn/c3*1-2-4-6-5-3-1;;/h3*1-5H;1H2;/q;;;;+1/p-1	O[Sn](C1=CC=CC=C1)(C1=CC=CC=C1)C1=CC=CC=C1	C18 H16 O Sn	367.035	368.022	Name from CAS - American Chemical Society
12	379-52-2		68785-38-6	1	Stannane, fluorotriphenyl-	Fluoro(triphenyl)stannane			InChI=1S/3C6H5.FH.Sn/c3*1-2-4-6-5-3-1;;/h3*1-5H;1H;/q;;;;+1/p-1	F[Sn](C1=CC=CC=C1)(C1=CC=CC=C1)C1=CC=CC=C1	C18 H15 F Sn	369.026	370.018	Name from CAS - American Chemical Society
13	639-58-7			1	Stannane, chlorotriphenyl-	Chloro(triphenyl)stannane			InChI=1S/3C6H5.ClH.Sn/c3*1-2-4-6-5-3-1;;/h3*1-5H;1H;/q;;;;+1/p-1	Cl[Sn](C1=CC=CC=C1)(C1=CC=CC=C1)C1=CC=CC=C1	C18 H15 Cl Sn	385.48	385.988	Name from CAS - American Chemical Society
14	900-95-8			1	Acetic acid, triphenylstannyl ester	(Acetyloxy)(triphenyl)stannane			InChI=1S/3C6H5.C2H4O2.Sn/c3*1-2-4-6-5-3-1;1-2(3)4;/h3*1-5H;1H3,(H,3,4);/q;;;;+1/p-1	CC(=O)O[Sn](C1=CC=CC=C1)(C1=CC=CC=C1)C1=CC=CC=C1	C20 H18 O2 Sn	409.072	410.033	Name from CAS - American Chemical Society
15	1461-22-9			1	Stannane, tributylchloro-	Tributyl(chloro)stannane			InChI=1S/3C4H9.ClH.Sn/c3*1-3-4-2;;/h3*1,3-4H2,2H3;1H;/q;;;;+1/p-1	CCCC[Sn](Cl)(CCCC)CCCC	C12 H27 Cl Sn	325.51	326.082	Name from CAS - American Chemical Society
16	2155-70-6		154194-72-6	1	2-Propenoic acid, 2-methyl-, tributylstannyl ester	Tributyl[(2-methylprop-2-enoyl)oxy]stannane			InChI=1S/C4H6O2.3C4H9.Sn/c1-3(2)4(5)6;3*1-3-4-2;/h1H2,2H3,(H,5,6);3*1,3-4H2,2H3;/q;;;;+1/p-1	CCCC[Sn](CCCC)(CCCC)OC(=O)C(C)=C	C16 H32 O2 Sn	375.14	376.142	Name from CAS - American Chemical Society
17	26354-18-7			1	2-Propenoic acid, 2-methyl-, methyl ester, polymer with tributylstannyl 2-methyl-2-propenoate						(C16 H32 O2 Sn . C5 H8 O2)x	0	0	Name from CAS - American Chemical Society
18	688-73-3		30115-44-7	1	Stannane, tributyl-	Tributylstannane			InChI=1S/3C4H9.Sn.H/c3*1-3-4-2;;/h3*1,3-4H2,2H3;;	CCCC[SnH](CCCC)CCCC	C12 H28 Sn	291.066	292.121	Name from CAS - American Chemical Society
19	3380-34-5		88032-08-0, 112099-35-1, 164325-69-3, 261921-78-2, 1155174-27-8	1	Phenol, 5-chloro-2-(2,4-dichlorophenoxy)-	5-Chloro-2-(2,4-dichlorophenoxy)phenol			InChI=1S/C12H7Cl3O2/c13-7-1-3-11(9(15)5-7)17-12-4-2-8(14)6-10(12)16/h1-6,16H	OC1=C(OC2=CC=C(Cl)C=C2Cl)C=CC(Cl)=C1	C12 H7 Cl3 O2	289.54	287.951	Name from CAS - American Chemical Society
20	123-77-3		52737-71-0, 62494-61-5, 62494-62-6, 62494-85-3, 65098-86-4, 65098-87-5, 72514-45-5, 73247-42-4, 73905-77-8, 81774-20-1, 89073-35-8, 97707-96-5, 131715-26-9, 183256-78-2, 218433-14-8, 221272-72-6, 882507-89-3, 882523-85-5, 885108-45-2, 1006730-14-8, 1242528-98-8, 1394903-25-3, 2250070-22-3	1	1,2-Diazenedicarboxamide	Diazene-1,2-dicarboxamide			InChI=1S/C2H4N4O2/c3-1(7)5-6-2(4)8/h(H2,3,7)(H2,4,8)	NC(=O)N=NC(N)=O	C2 H4 N4 O2	116.08	116.033	Name from CAS - American Chemical Society
21	97707-96-5			1								0	0	Deleted and moved to id = 20
22	74-87-3		16786-44-0, 1173018-35-3, 1474045-09-4, 1474045-10-7, 1474045-11-8	1	Methane, chloro-	Chloromethane			InChI=1S/CH3Cl/c1-2/h1H3	CCl	C H3 Cl	50.49	49.9923	Name from CAS - American Chemical Society
23	811-97-2			1	Ethane, 1,1,1,2-tetrafluoro-	1,1,1,2-Tetrafluoroethane			InChI=1S/C2H2F4/c3-1-2(4,5)6/h1H2	FCC(F)(F)F	C2 H2 F4	102.032	102.009	Name from CAS - American Chemical Society
24	354-33-6			1	Ethane, 1,1,1,2,2-pentafluoro-	1,1,1,2,2-Pentafluoroethane			InChI=1S/C2HF5/c3-1(4)2(5,6)7/h1H	FC(F)C(F)(F)F	C2 H F5	120.022	120	Name from CAS - American Chemical Society
25	420-46-2			1	Ethane, 1,1,1-trifluoro-	1,1,1-Trifluoroethane			InChI=1S/C2H3F3/c1-2(3,4)5/h1H3	CC(F)(F)F	C2 H3 F3	84.041	84.0187	Name from CAS - American Chemical Society
26	75-37-6		71281-71-5	1	Ethane, 1,1-difluoro-	1,1-Difluoroethane			InChI=1S/C2H4F2/c1-2(3)4/h2H,1H3	CC(F)F	C2 H4 F2	66.051	66.0281	Name from CAS - American Chemical Society
27	460-73-1		220035-33-6	1	Propane, 1,1,1,3,3-pentafluoro-	1,1,1,3,3-Pentafluoropropane			InChI=1S/C3H3F5/c4-2(5)1-3(6,7)8/h2H,1H2	FC(F)CC(F)(F)F	C3 H3 F5	134.049	134.015	Name from CAS - American Chemical Society
28	406-58-6		144377-42-4	1	Butane, 1,1,1,3,3-pentafluoro-	1,1,1,3,3-Pentafluorobutane			InChI=1S/C4H5F5/c1-3(5,6)2-4(7,8)9/h2H2,1H3	CC(F)(F)CC(F)(F)F	C4 H5 F5	148.076	148.031	Name from CAS - American Chemical Society
29	75-73-0		957761-07-8, 1519044-53-1	1	Methane, tetrafluoro-	Tetrafluoromethane			InChI=1S/CF4/c2-1(3,4)5	FC(F)(F)F	C F4	88.005	87.9936	Name from CAS - American Chemical Society
30	76-16-4		185009-34-1	1	Ethane, 1,1,1,2,2,2-hexafluoro-	Hexafluoroethane			InChI=1S/C2F6/c3-1(4,5)2(6,7)8	FC(F)(F)C(F)(F)F	C2 F6	138.012	137.99	Name from CAS - American Chemical Society
31	76-19-7		218599-63-4, 300408-51-9	1	Propane, 1,1,1,2,2,3,3,3-octafluoro-	Octafluoropropane			InChI=1S/C3F8/c4-1(5,2(6,7)8)3(9,10)11	FC(F)(F)C(F)(F)C(F)(F)F	C3 F8	188.02	187.987	Name from CAS - American Chemical Society
32	2551-62-4		29267-82-1, 36575-03-8, 59109-69-2	1	Sulfur fluoride (SF6), (OC-6-11)-	Hexafluoro-lambda~6~-sulfane			InChI=1S/F6S/c1-7(2,3,4,5)6	FS(F)(F)(F)(F)F	F6 S	146.05	145.962	Name from CAS - American Chemical Society
33	7440-43-9			1	Cadmium	Cadmium			InChI=1S/Cd	[Cd]	Cd	112.414	113.903	Name from CAS - American Chemical Society
34	10108-64-2			1	Cadmium chloride (CdCl2)	Cadmium dichloride			InChI=1S/Cd.2ClH/h;2*1H/q+2;;/p-2	[Cl-].[Cl-].[Cd++]	Cd Cl2	183.31	183.841	Name from CAS - American Chemical Society
35	542-83-6			1	Cadmium cyanide (Cd(CN)2)				InChI=1S/2CN.Cd/c2*1-2;	[Cd].[C]#N.[C]#N	C2 Cd N2	164.45	165.91	Name from CAS - American Chemical Society
36	7790-79-6			1	Cadmium fluoride (CdF2)	Cadmium difluoride			InChI=1S/Cd.2FH/h;2*1H/q+2;;/p-2	F[Cd]F	Cd F2	150.411	151.9	Name from CAS - American Chemical Society
37	4464-23-7		12537-91-6	1	Formic acid, cadmium salt (8CI,9CI)	Cadmium diformate			InChI=1S/2CH2O2.Cd/c2*2-1-3;/h2*1H,(H,2,3);/q;;+2/p-2	[Cd++].[O-]C=O.[O-]C=O	C H2 O2 . 1/2 Cd	202.448	203.899	Name from CAS - American Chemical Society
38	7790-80-9		28825-30-1, 53168-85-7, 405884-26-6	1	Cadmium iodide (CdI2)	Cadmium diiodide			InChI=1S/Cd.2HI/h;2*1H/q+2;;/p-2	[Cd++].[I-].[I-]	Cd I2	366.223	367.712	Name from CAS - American Chemical Society
39	17010-21-8			1	Silicate(2-), hexafluoro-, cadmium (1:1)						Cd . F6 Si	0	0	Name from CAS - American Chemical Society
40	1306-19-0		1436666-97-5	1	Cadmium oxide (CdO)	Cadmium oxide			InChI=1S/Cd.O/q+2;-2	[O--].[Cd++]	Cd O	128.413	129.898	Name from CAS - American Chemical Society
41	1306-23-6		106496-20-2, 1441148-55-5	1	Cadmium sulfide (CdS)	(Sulfido)cadmium			InChI=1S/Cd.S	S=[Cd]	Cd S	144.47	145.875	Name from CAS - American Chemical Society
42	7778-50-9			1	Chromic acid (H2Cr2O7), potassium salt (1:2)	Dipotassium mu-oxido(hexaoxido)dichromate(4-)			InChI=1S/2Cr.2K.7O/q;;2*+1;;;;;;2*-1	[K+].[K+].[O-][Cr](=O)(=O)O[Cr]([O-])(=O)=O	Cr2 H2 O7 . 2 K	294.182	293.773	Name from CAS - American Chemical Society
43	10588-01-9		12018-32-5, 1018900-84-9, 1088355-13-8, 1391351-00-0	1	Chromic acid (H2Cr2O7), sodium salt (1:2)	Disodium mu-oxido(hexaoxido)dichromate(4-)			InChI=1S/2Cr.2Na.7O/q;;2*+1;;;;;;2*-1	[Na+].[Na+].[O-][Cr](=O)(=O)O[Cr]([O-])(=O)=O	Cr2 H2 O7 . 2 Na	261.965	261.825	Name from CAS - American Chemical Society
44	'7789-09-5			1	Chromic acid (H2Cr2O7), ammonium salt (1:2)	Bisammonium mu-oxido(hexaoxido)dichromate(4-)			InChI=1S/2Cr.2H3N.7O/h;;2*1H3;;;;;;;/q;;;;;;;;;2*-1/p+2	[NH4+].[NH4+].[O-][Cr](=O)(=O)O[Cr]([O-])(=O)=O	Cr2 H2 O7 . 2 H3 N	252.063	251.914	Name from CAS - American Chemical Society
45	7789-00-6			1	Chromic acid (H2CrO4), potassium salt (1:2)	Dipotassium tetraoxidochromate(2-)			InChI=1S/Cr.2K.4O/q;2*+1;;;2*-1	[K+].[K+].[O-][Cr]([O-])(=O)=O	Cr H2 O4 . 2 K	194.189	193.848	Name from CAS - American Chemical Society
46	13765-19-0			1	Chromic acid (H2CrO4), calcium salt (1:1)	Calcium tetraoxidochromate(2-)			InChI=1S/Ca.Cr.4O/q+2;;;;2*-1	[Ca++].[O-][Cr]([O-])(=O)=O	Ca . Cr H2 O4	156.07	155.883	Name from CAS - American Chemical Society
47	'7789-06-2		54322-60-0, 166269-55-2	1	Chromic acid (H2CrO4), strontium salt (1:1)	Strontium tetraoxidochromate(2-)			InChI=1S/Cr.4O.Sr/q;;;2*-1;+2	[Sr++].[O-][Cr]([O-])(=O)=O	Cr H2 O4 . Sr	203.61	203.826	Name from CAS - American Chemical Society
48	24613-89-6			1	Chromic acid (H2CrO4), chromium(3+) salt (3:2)	Chromium(3+) tetraoxidochromate(2-) (2/3)			InChI=1S/5Cr.12O/q;;;2*+3;;;;;;;6*-1	[Cr+3].[Cr+3].[O-][Cr]([O-])(=O)=O.[O-][Cr]([O-])(=O)=O.[O-][Cr]([O-])(=O)=O	Cr H2 O4 . 2/3 Cr	451.969	451.642	Name from CAS - American Chemical Society
49	1308-38-9		12689-83-7, 144855-63-0, 164057-73-2, 165589-75-3, 185464-26-0, 196696-68-1, 294202-64-5, 499126-69-1, 960246-23-5, 1093852-36-8, 1229022-62-1, 1610419-57-2	1	Chromium oxide (Cr2O3)	mu-Oxido[bis(oxido)]dichromium			InChI=1S/2Cr.3O	O=[Cr]O[Cr]=O	Cr2 O3	151.989	151.866	Name from CAS - American Chemical Society
50	7738-94-5		9044-10-4, 11115-74-5, 24934-60-9, 199384-58-2, 237391-94-5	1	Chromic acid (H2CrO4)	Dihydroxido[bis(oxido)]chromium			InChI=1S/Cr.2H2O.2O/h;2*1H2;;/q+2;;;;/p-2	O[Cr](O)(=O)=O	Cr H2 O4	118.008	117.936	Name from CAS - American Chemical Society
51	'7775-11-3			1	Chromic acid (H2CrO4), sodium salt (1:2)	Disodium tetraoxidochromate(2-)			InChI=1S/Cr.2Na.4O/q;2*+1;;;2*-1	[Na+].[Na+].[O-][Cr]([O-])(=O)=O	Cr H2 O4 . 2 Na	161.972	161.9	Name from CAS - American Chemical Society
52	7789-12-0			1	Chromic acid (H2Cr2O7), sodium salt, hydrate (1:2:2)	Sodium mu-oxido(hexaoxido)dichromate(4-)--water (2/1/2)			InChI=1S/2Cr.2Na.2H2O.7O/h;;;;2*1H2;;;;;;;/q;;2*+1;;;;;;;;2*-1	O.O.[Na+].[Na+].[O-][Cr](=O)(=O)O[Cr]([O-])(=O)=O	Cr2 H2 O7 . 2 H2 O . 2 Na	297.995	297.846	Name from CAS - American Chemical Society
53	10294-40-3		12000-34-9, 12231-18-4	1	Chromic acid (H2CrO4), barium salt (1:1)	Barium tetraoxidochromate(2-)			InChI=1S/Ba.Cr.4O/q+2;;;;2*-1	[Ba++].[O-][Cr]([O-])(=O)=O	Ba . Cr H2 O4	253.319	253.825	Name from CAS - American Chemical Society
54	13530-68-2		30441-38-4, 1391764-70-7	1	Chromic acid (H2Cr2O7)	Dihydroxido(mu-oxido)tetrakis(oxido)dichromium			InChI=1S/2Cr.2H2O.5O/h;;2*1H2;;;;;/q2*+1;;;;;;;/p-2	O[Cr](=O)(=O)O[Cr](O)(=O)=O	Cr2 H2 O7	218.001	217.861	Name from CAS - American Chemical Society
55	13530-65-9		1308-13-0, 1328-67-2, 14675-41-3	1	Chromic acid (H2CrO4), zinc salt (1:1)	Zinc tetraoxidochromate(2-)			InChI=1S/Cr.4O.Zn/q;;;2*-1;+2	[Zn++].[O-][Cr]([O-])(=O)=O	Cr H2 O4 . Zn	181.37	179.849	Name from CAS - American Chemical Society
56	14977-61-8		7791-14-2, 34848-09-4	1	Chromium, dichlorodioxo-, (T-4)-	Dichlorido[bis(oxido)]chromiumato			InChI=1S/2ClH.Cr.2O/h2*1H;;;/q;;+2;;/p-2	Cl[Cr](Cl)(=O)=O	Cl2 Cr O2	154.89	153.868	Name from CAS - American Chemical Society
57	37300-23-5		57486-12-1	1	C.I. Pigment Yellow 36						Unspecified	0	0	Name from CAS - American Chemical Society
58	11103-86-9		12527-08-1, 37809-34-0	1	Potassium zinc chromate hydroxide (KZn2(CrO4)2(OH))	Potassium zinc hydroxide tetraoxidochromate(2-) (1/2/1/2)			InChI=1S/2Cr.K.H2O.8O.2Zn/h;;;1H2;;;;;;;;;;/q;;+1;;;;;;4*-1;2*+2/p-1	[OH-].[K+].[Zn++].[Zn++].[O-][Cr]([O-])(=O)=O.[O-][Cr]([O-])(=O)=O	Cr O4 . H O . K . Zn	418.85	415.665	Name from CAS - American Chemical Society
59	1333-82-0		12324-05-9, 12324-08-2, 1362947-20-3	1	Chromium oxide (CrO3)	Tris(oxido)chromium			InChI=1S/Cr.3O	O=[Cr](=O)=O	Cr O3	99.993	99.9253	Name from CAS - American Chemical Society
60	71-48-7		33327-32-1, 68279-06-1, 73005-84-2, 256431-41-1	1	Acetic acid, cobalt(2+) salt (2:1)	Cobalt(2+) diacetate			InChI=1S/2C2H4O2.Co/c2*1-2(3)4;/h2*1H3,(H,3,4);/q;;+2/p-2	[Co++].CC([O-])=O.CC([O-])=O	C2 H4 O2 . 1/2 Co	177.021	176.96	Name from CAS - American Chemical Society
61	75-74-1			1	Plumbane, tetramethyl-	Tetramethylplumbane			InChI=1S/4CH3.Pb/h4*1H3;	C[Pb](C)(C)C	C4 H12 Pb	267.3	268.071	Name from CAS - American Chemical Society
62	78-00-2			1	Plumbane, tetraethyl-	Tetraethylplumbane			InChI=1S/4C2H5.Pb/c4*1-2;/h4*1H2,2H3;	CC[Pb](CC)(CC)CC	C8 H20 Pb	323.4	324.133	Name from CAS - American Chemical Society
63	301-04-2			1	Acetic acid, lead(2+) salt (2:1)	Lead(2+) diacetate			InChI=1S/2C2H4O2.Pb.2H/c2*1-2(3)4;;;/h2*1H3,(H,3,4);;;/q;;+2;;/p-2	[PbH2++].CC([O-])=O.CC([O-])=O	C2 H4 O2 . 1/2 Pb	327.3	328.019	Name from CAS - American Chemical Society
64	1072-35-1		11097-78-2, 37223-82-8	1	Octadecanoic acid, lead(2+) salt (2:1)	Lead(2+) dioctadecanoate			InChI=1S/2C18H36O2.Pb.2H/c2*1-2-3-4-5-6-7-8-9-10-11-12-13-14-15-16-17-18(19)20;;;/h2*2-17H2,1H3,(H,19,20);;;/q;;+2;;/p-2	[PbH2++].CCCCCCCCCCCCCCCCCC([O-])=O.CCCCCCCCCCCCCCCCCC([O-])=O	C18 H36 O2 . 1/2 Pb	776.2	776.52	Name from CAS - American Chemical Society
65	1314-41-6		12684-34-3, 940949-96-2	1	Lead oxide (Pb3O4)	Bicyclo[3.1.1]triplumboxane			InChI=1S/4O.3Pb.2H	O1[PbH]2O[PbH]1O[Pb]O2	O4 Pb3	687.6	689.925	Name from CAS - American Chemical Society
66	1317-36-8		1309-59-7, 12359-23-8	1	Lead oxide (PbO)	lambda~2~-Plumbanone			InChI=1S/O.Pb.2H/q-2;+2;;	[O--].[PbH2++]	O Pb	225.2	225.987	Name from CAS - American Chemical Society
67	1319-46-6		1344-36-1, 11120-55-1, 13009-77-3, 37185-13-0, 37316-84-0, 37361-76-5, 886883-98-3, 1145660-51-0, 1160353-52-5, 1951408-54-0	1	Lead carbonate hydroxide (Pb3(CO3)2(OH)2)	Lead(2+) carbonate hydroxide (3/2/2)			InChI=1S/2CH2O3.2H2O.3Pb.6H/c2*2-1(3)4;;;;;;;;;;;/h2*(H2,2,3,4);2*1H2;;;;;;;;;/q;;;;3*+2;;;;;;/p-6	[OH-].[OH-].[PbH2++].[PbH2++].[PbH2++].[O-]C([O-])=O.[O-]C([O-])=O	C O3 . H O . Pb	781.7	783.952	Name from CAS - American Chemical Society
68	1335-32-6			1	Lead, bis(acetato-╬║O)tetrahydroxytri-						C4 H10 O8 Pb3	0	0	Name from CAS - American Chemical Society
69	6838-85-3			1	1,2-Benzenedicarboxylic acid, lead(2+) salt (1:1)	Lead(2+) benzene-1,2-dicarboxylate			InChI=1S/C8H6O4.Pb.2H/c9-7(10)5-3-1-2-4-6(5)8(11)12;;;/h1-4H,(H,9,10)(H,11,12);;;/q;+2;;/p-2	[PbH2++].[O-]C(=O)C1=CC=CC=C1C([O-])=O	C8 H6 O4 . Pb	373.3	374.003	Name from CAS - American Chemical Society
70	7428-48-0		16893-63-3, 37223-94-2	1	Octadecanoic acid, lead salt (1:?)						C18 H36 O2 . x Pb	0	0	Name from CAS - American Chemical Society
71	7439-92-1		724427-66-1	1	Lead	Lead			InChI=1S/Pb	[Pb]	Pb	207.2	207.977	Name from CAS - American Chemical Society
72	7446-14-2	15739-80-7, 31044-02-7	12673-93-7, 37223-83-9, 37224-42-3, 37251-28-8	1	Sulfuric acid, lead(2+) salt (1:1)			InChIKey=KEQXNNJHMWSZHK-UHFFFAOYSA-L	InChI=1S/H2O4S.Pb/c1-5(2,3)4;/h(H2,1,2,3,4);/q;+2/p-2	[Pb++].[O-]S([O-])(=O)=O	H2 O4 S . Pb	303.3	303.928	Name from CAS - American Chemical Society
73	7446-27-7		1314087-56-3	1	Phosphoric acid, lead(2+) salt (2:3)				InChI=1S/2H3O4P.3Pb/c2*1-5(2,3)4;;;/h2*(H3,1,2,3,4);;;/q;;3*+2/p-6	[Pb++].[Pb++].[Pb++].[O-]P([O-])([O-])=O.[O-]P([O-])([O-])=O	H3 O4 P . 3/2 Pb	811.5	813.837	Name from CAS - American Chemical Society
74	7758-95-4			1	Lead chloride (PbCl2)	Dichloro-lambda~2~-plumbane			InChI=1S/2ClH.Pb/h2*1H;/q;;+2/p-2	Cl[Pb]Cl	Cl2 Pb	278.1	277.914	Name from CAS - American Chemical Society
75	12141-20-7			1	Lead oxide phosphonate (Pb3O2(HPO3))	Lead(2+) phosphonate--lambda~2~-plumbanone (1/1/2)			InChI=1S/H3O3P.2O.3Pb.2H/c1-4(2)3;;;;;;;/h4H,(H2,1,2,3);;;;;;;/q;;;;;+2;;/p-2	[PbH2++].O=[Pb].O=[Pb].[O-]P([O-])=O	H O3 P . O . Pb	735.6	737.902	Name from CAS - American Chemical Society
76	13424-46-9		85941-57-7	1	Lead azide (Pb(N3)2)	3,3'-Plumbanediylbis(triaza-1,2-dien-2-ium-1-ide)			InChI=1S/2N3.Pb/c2*1-3-2;/q2*-1;+2	[Pb++].[N-]=[N+]=[N-].[N-]=[N+]=[N-]	N6 Pb	291.2	291.995	Name from CAS - American Chemical Society
77	13453-65-1			1	Phosphonic acid, lead(2+) salt (1:1) (8CI,9CI)						H3 O3 P . Pb	0	0	Name from CAS - American Chemical Society
78	15245-44-0		4219-19-6, 6594-85-0, 59286-40-7, 63918-97-8	1	1,3-Benzenediol, 2,4,6-trinitro-, lead(2+) salt (1:1)				InChI=1S/C6H3N3O8.Pb/c10-5-2(7(12)13)1-3(8(14)15)6(11)4(5)9(16)17;/h1,10-11H;/q;+2/p-2	[Pb++].[O-]C1=C(C([O-])=C(C=C1[N+]([O-])=O)[N+]([O-])=O)[N+]([O-])=O	C6 H3 N3 O8 . Pb	450.3	450.953	Name from CAS - American Chemical Society
79	16038-76-9		13765-90-7	1	Phosphonic acid, lead salt (1:?)				InChI=1S/H3O3P.Pb.2H/c1-4(2)3;;;/h1-3H;;;	[PbH2].OP(O)O	H3 O3 P . x Pb	291.2	291.974	Name from CAS - American Chemical Society
80	16183-12-3		11103-82-5, 17301-02-9, 65425-47-0	1	1,2-Benzenedicarboxylic acid, lead salt (1:?)						C8 H6 O4 . x Pb	0	0	Name from CAS - American Chemical Society
81	17570-76-2		149864-43-7	1	Methanesulfonic acid, lead(2+) salt (2:1)				InChI=1S/2CH4O3S.Pb/c2*1-5(2,3)4;/h2*1H3,(H,2,3,4);/q;;+2/p-2	[Pb++].CS([O-])(=O)=O.CS([O-])(=O)=O	C H4 O3 S . 1/2 Pb	397.4	397.937	Name from CAS - American Chemical Society
82	24824-71-3			1	Phosphonic acid, lead(2+) salt (8CI,9CI)						H3 O3 P . x Pb	0	0	Name from CAS - American Chemical Society
83	25808-74-6			1	Silicate(2-), hexafluoro-, lead(2+) (1:1)	Lead(2+) hexafluoridosilicate(2-)			InChI=1S/F6Si.Pb.2H/c1-7(2,3,4,5)6;;;/q-2;+2;;	[PbH2++].F[Si--](F)(F)(F)(F)F	F6 Si . Pb	351.3	351.96	Name from CAS - American Chemical Society
84	53807-64-0			1	Phosphonic acid, lead salt, basic						Unspecified	0	0	Name from CAS - American Chemical Society
85	61790-14-5		146104-54-3, 2098001-96-6	1	Naphthenic acids, lead salts						Unspecified	0	0	Name from CAS - American Chemical Society
86	7758-97-6		8049-64-7, 181768-98-9, 2244671-11-0	1	Chromic acid (H2CrO4), lead(2+) salt (1:1)				InChI=1S/Cr.4O.Pb/q;;;2*-1;+2	[Pb++].[O-][Cr]([O-])(=O)=O	Cr H2 O4 . Pb	323.2	323.897	Name from CAS - American Chemical Society
87	12656-85-8		8005-36-5, 12213-61-5, 64523-06-4	1	C.I. Pigment Red 104	Lead(2+) sulfate tetraoxidochromate(2-) tetraoxidomolybdate(2-) (3/1/1/1)			InChI=1S/Cr.Mo.H2O4S.8O.3Pb.6H/c;;1-5(2,3)4;;;;;;;;;;;;;;;;;/h;;(H2,1,2,3,4);;;;;;;;;;;;;;;;;/q;;;;;;;4*-1;3*+2;;;;;;/p-2	[PbH2++].[PbH2++].[PbH2++].[O-]S([O-])(=O)=O.[O-][Cr]([O-])(=O)=O.[O-][Mo]([O-])(=O)=O	Unspecified	999.6	1003.73	Name from CAS - American Chemical Society
88	1344-37-2		8012-76-8, 61513-05-1, 61513-06-2, 61513-07-3, 81209-53-2	1	C.I. Pigment Yellow 34	Lead(2+) sulfate tetraoxidochromate(2-) (2/1/1)			InChI=1S/Cr.H2O4S.4O.2Pb.4H/c;1-5(2,3)4;;;;;;;;;;/h;(H2,1,2,3,4);;;;;;;;;;/q;;;;2*-1;2*+2;;;;/p-2	[PbH2++].[PbH2++].[O-]S([O-])(=O)=O.[O-][Cr]([O-])(=O)=O	Unspecified	630.5	631.856	Name from CAS - American Chemical Society
89	55-68-5			1	Mercury, (nitrato-╬║O)phenyl-	(Nitrato-kappaO)(phenyl)mercury			InChI=1S/C6H5.Hg.NO3/c1-2-4-6-5-3-1;;2-1(3)4/h1-5H;;/q;+1;-1	[O-][N+](=O)O[Hg]C1=CC=CC=C1	C6 H5 Hg N O3	339.7	340.998	Name from CAS - American Chemical Society
90	100-57-2			1	Mercury, hydroxyphenyl-	Hydroxido(phenyl)mercury			InChI=1S/C6H5.Hg.H2O/c1-2-4-6-5-3-1;;/h1-5H;;1H2/q;+1;/p-1	O[Hg]C1=CC=CC=C1	C6 H6 Hg O	294.7	296.013	Name from CAS - American Chemical Society
91	123-88-6		11103-69-8, 39287-73-5	1	Mercury, chloro(2-methoxyethyl)-	(2-Methoxyethyl)mercury(1+) chloride			InChI=1S/C3H7O.ClH.Hg/c1-3-4-2;;/h1,3H2,2H3;1H;/q;;+1/p-1	[Cl-].COCC[Hg+]	C3 H7 Cl Hg O	295.13	295.989	Name from CAS - American Chemical Society
92	593-74-8			1	Mercury, dimethyl-	Dimethylmercury			InChI=1S/2CH3.Hg/h2*1H3;	C[Hg]C	C2 H6 Hg	230.66	232.018	Name from CAS - American Chemical Society
93	627-44-1			1	Mercury, diethyl-	Diethylmercury			InChI=1S/2C2H5.Hg/c2*1-2;/h2*1H2,2H3;	CC[Hg]CC	C4 H10 Hg	258.71	260.049	Name from CAS - American Chemical Society
94	628-86-4		20820-45-5, 42240-20-0, 92114-96-0	1	Mercury, bis(fulminato-╬║C)-	Mercury bis[(oxo-lambda~5~-azanylidyne)methanide]			InChI=1S/2CNO.Hg/c2*1-2-3;/q2*-1;+2	[Hg++].[O-][N+]#[C-].[O-][N+]#[C-]	C2 Hg N2 O2	284.62	285.967	Name from CAS - American Chemical Society
95	1335-31-5		5970-29-6, 8011-93-6	1	Mercury cyanide oxide (Hg2(CN)2O)						C2 Hg2 N2 O	0	0	Name from CAS - American Chemical Society
96	1344-48-5			1	Mercury sulfide (HgS)	(Sulfido)mercury			InChI=1S/Hg.S	S=[Hg]	Hg S	232.65	233.943	Name from CAS - American Chemical Society
97	7439-97-6		8030-64-6, 8031-27-4, 51887-47-9, 92355-34-5, 92786-62-4, 123720-03-6, 149038-91-5	1	Mercury	Mercury			InChI=1S/Hg	[Hg]	Hg	200.59	201.971	Name from CAS - American Chemical Society
98	7487-94-7			1	Mercury chloride (HgCl2)	Mercury dichloride			InChI=1S/2ClH.Hg/h2*1H;/q;;+2/p-2	[Cl-].[Cl-].[Hg++]	Cl2 Hg	271.49	271.908	Name from CAS - American Chemical Society
99	7546-30-7			1	Mercury chloride (HgCl)				InChI=1S/ClH.Hg/h1H;/q;+1/p-1	[Cl-].[Hg+]	Cl Hg	236.04	236.939	Name from CAS - American Chemical Society
100	7783-35-9			1	Sulfuric acid, mercury(2+) salt (1:1)	Mercury sulfate			InChI=1S/Hg.H2O4S/c;1-5(2,3)4/h;(H2,1,2,3,4)/q+2;/p-2	[Hg++].[O-]S([O-])(=O)=O	H2 O4 S . Hg	296.65	297.922	Name from CAS - American Chemical Society
101	'8003-05-2		6509-33-7	1	Mercury, hydroxyphenyl-, mixt. with (nitrato-╬║O)phenylmercury (9CI)						C6 H6 Hg O . C6 H5 Hg N O3	0	0	Name from CAS - American Chemical Society
102	10112-91-1		39448-57-2	1	Mercury chloride (Hg2Cl2)	Dichloridodimercury(Hg-Hg)			InChI=1S/2ClH.2Hg/h2*1H;;/q;;2*+1/p-2	Cl[Hg][Hg]Cl	Cl2 Hg2	472.08	473.879	Name from CAS - American Chemical Society
103	62-38-4		1337-06-0, 8013-47-6, 61840-45-7, 64684-45-3, 112415-59-5	1	Mercury, (acetato-╬║O)phenyl-	(Acetato-kappaO)(phenyl)mercury			InChI=1S/C6H5.C2H4O2.Hg/c1-2-4-6-5-3-1;1-2(3)4;/h1-5H;1H3,(H,3,4);/q;;+1/p-1	CC(=O)O[Hg]C1=CC=CC=C1	C8 H8 Hg O2	336.74	338.023	Name from CAS - American Chemical Society
104	103-27-5			1	Mercury, phenyl(propanoato-╬║O)-	Phenyl(propanoato-kappaO)mercury			InChI=1S/C6H5.C3H6O2.Hg/c1-2-4-6-5-3-1;1-2-3(4)5;/h1-5H;2H2,1H3,(H,4,5);/q;;+1/p-1	CCC(=O)O[Hg]C1=CC=CC=C1	C9 H10 Hg O2	350.77	352.039	Name from CAS - American Chemical Society
105	13302-00-6			1	Mercury, (2-ethylhexanoato-╬║O)phenyl-	(2-Ethylhexanoato-kappaO)(phenyl)mercury			InChI=1/C8H16O2.C6H5.Hg/c1-3-5-6-7(4-2)8(9)10;1-2-4-6-5-3-1;/h7H,3-6H2,1-2H3,(H,9,10);1-5H;/q;;+1/p-1	CCCCC(CC)C(=O)O[Hg]C1=CC=CC=C1	C14 H20 Hg O2	420.9	422.117	Name from CAS - American Chemical Society
106	13864-38-5			1	Mercury, (octanoato-╬║O)phenyl-						C14 H20 Hg O2	0	0	Name from CAS - American Chemical Society
107	26545-49-3		26544-04-7	1	Mercury, (neodecanoato-╬║O)phenyl-	(7,7-Dimethyloctanoato-kappaO)(phenyl)mercury			InChI=1S/C10H20O2.C6H5.Hg/c1-10(2,3)8-6-4-5-7-9(11)12;1-2-4-6-5-3-1;/h4-8H2,1-3H3,(H,11,12);1-5H;/q;;+1/p-1	CC(C)(C)CCCCCC(=O)O[Hg]C1=CC=CC=C1	C16 H24 Hg O2	448.96	450.148	Name from CAS - American Chemical Society
108	10043-35-3	11113-50-1	12795-04-9, 30698-98-7, 2253722-08-4	1	Boric acid (H3BO3)	Boric acid			InChI=1S/BH3O3/c2-1(3)4/h2-4H	OB(O)O	B H3 O3	61.83	62.0175	Name from CAS - American Chemical Society
109	11113-50-1			1	Boric acid							0	0	Deleted and moved to id = 108
110	32534-81-9		132405-96-0, 134206-43-2, 1620837-35-5	1	Benzene, 1,1'-oxybis-, pentabromo deriv.					[*]C1=C([*])C([*])=C(OC2=C([*])C([*])=C([*])C([*])=C2[*])C([*])=C1[*] |$_R1;;;_R1;;_R1;;;;;_R1;;_R1;;_R1;;_R1;;_R1;;_R1;;_R1$,c:1,8,16,21,t:5,12,lp:7:2,RG:_R1={Br* |$;_AP1$,lp:0:2|},LOG={_R1:;H;5}|	C12 H5 Br5 O	0	0	Name from CAS - American Chemical Society
111	32536-52-0		1240017-47-3	1	Benzene, 1,1'-oxybis-, octabromo deriv.					[*]C1=C([*])C([*])=C(OC2=C([*])C([*])=C([*])C([*])=C2[*])C([*])=C1[*] |$_R1;;;_R1;;_R1;;;;;_R1;;_R1;;_R1;;_R1;;_R1;;_R1;;_R1$,c:1,8,16,21,t:5,12,lp:7:2,RG:_R1={Br* |$;_AP1$,lp:0:2|},LOG={_R1:;H;8}|	C12 H2 Br8 O	0	0	Name from CAS - American Chemical Society
112	1163-19-5		109945-70-2, 145538-74-5, 1201677-32-8	1	Benzene, 1,1'-oxybis[2,3,4,5,6-pentabromo-	1,1'-Oxybis(pentabromobenzene)			InChI=1S/C12Br10O/c13-1-3(15)7(19)11(8(20)4(1)16)23-12-9(21)5(17)2(14)6(18)10(12)22	BrC1=C(Br)C(Br)=C(OC2=C(Br)C(Br)=C(Br)C(Br)=C2Br)C(Br)=C1Br	C12 Br10 O	959.171	949.178	Name from CAS - American Chemical Society
113	79-94-7	25639-54-7, 26446-62-8, 121839-52-9	7300-23-4, 30496-13-0, 51253-31-7, 76341-26-9, 107719-55-1, 108608-60-2, 110670-65-0, 124779-54-0, 131891-38-8, 186673-39-2, 224951-26-2	1	Phenol, 4,4'-(1-methylethylidene)bis[2,6-dibromo-	4,4'-(Propane-2,2-diyl)bis(2,6-dibromophenol)			InChI=1S/C15H12Br4O2/c1-15(2,7-3-9(16)13(20)10(17)4-7)8-5-11(18)14(21)12(19)6-8/h3-6,20-21H,1-2H3	CC(C)(C1=CC(Br)=C(O)C(Br)=C1)C1=CC(Br)=C(O)C(Br)=C1	C15 H12 Br4 O2	543.875	539.757	Name from CAS - American Chemical Society
114	25637-99-4		22374-57-8	1	Cyclododecane, hexabromo-						C12 H18 Br6	0	0	Name from CAS - American Chemical Society
115	3194-55-6		23774-70-1	1	Cyclododecane, 1,2,5,6,9,10-hexabromo-	1,2,5,6,9,10-Hexabromocyclododecane			InChI=1/C12H18Br6/c13-7-1-2-8(14)10(16)5-6-12(18)11(17)4-3-9(7)15/h7-12H,1-6H2	BrC1CCC(Br)C(Br)CCC(Br)C(Br)CCC1Br	C12 H18 Br6	641.7	635.651	Name from CAS - American Chemical Society
116	134237-50-6			1	Cyclododecane, 1,2,5,6,9,10-hexabromo-, (1R,2R,5S,6R,9R,10S)-rel-	(1R,2R,5S,6R,9R,10S)-1,2,5,6,9,10-Hexabromocyclododecane			InChI=1/C12H18Br6/c13-7-1-2-8(14)10(16)5-6-12(18)11(17)4-3-9(7)15/h7-12H,1-6H2/t7-,8-,9+,10+,11-,12-/s2	Br[C@H]1CC[C@@H](Br)[C@H](Br)CC[C@H](Br)[C@H](Br)CC[C@H]1Br	C12 H18 Br6	641.7	635.651	Name from CAS - American Chemical Society
117	134237-51-7			1	Cyclododecane, 1,2,5,6,9,10-hexabromo-, (1R,2S,5R,6R,9R,10S)-rel-	(1R,2R,5R,6S,9R,10S)-1,2,5,6,9,10-Hexabromocyclododecane			InChI=1/C12H18Br6/c13-7-1-2-8(14)10(16)5-6-12(18)11(17)4-3-9(7)15/h7-12H,1-6H2/t7-,8-,9-,10+,11+,12-/s2	Br[C@H]1CC[C@@H](Br)[C@@H](Br)CC[C@@H](Br)[C@H](Br)CC[C@H]1Br	C12 H18 Br6	641.7	635.651	Name from CAS - American Chemical Society
118	1313-27-5		12412-21-4, 12412-22-5, 37376-47-9, 77835-70-2, 114316-51-7, 114663-84-2, 199790-61-9, 252368-25-5, 278186-89-3, 390388-97-3, 2196217-15-7, 2303937-75-7	1	Molybdenum oxide (MoO3)	Tris(oxido)molybdenum			InChI=1S/Mo.3O	O=[Mo](=O)=O	Mo O3	143.95	145.89	Name from CAS - American Chemical Society
119	115-96-8		21343-84-0	1	Ethanol, 2-chloro-, 1,1',1''-phosphate	Tris(2-chloroethyl) phosphate			InChI=1S/C6H12Cl3O4P/c7-1-4-11-14(10,12-5-2-8)13-6-3-9/h1-6H2	ClCCOP(=O)(OCCCl)OCCCl	C6 H12 Cl3 O4 P	285.48	283.954	Name from CAS - American Chemical Society
120	13674-84-5		16839-32-0, 98112-32-4	1	2-Propanol, 1-chloro-, 2,2',2''-phosphate	Tris(1-chloropropan-2-yl) phosphate			InChI=1/C9H18Cl3O4P/c1-7(4-10)14-17(13,15-8(2)5-11)16-9(3)6-12/h7-9H,4-6H2,1-3H3	CC(CCl)OP(=O)(OC(C)CCl)OC(C)CCl	C9 H18 Cl3 O4 P	327.56	326.001	Name from CAS - American Chemical Society
121	1067-98-7			1	1-Propanol, 3-chloro-, phosphate (3:1)	Tris(3-chloropropyl) phosphate			InChI=1S/C9H18Cl3O4P/c10-4-1-7-14-17(13,15-8-2-5-11)16-9-3-6-12/h1-9H2	ClCCCOP(=O)(OCCCCl)OCCCCl	C9 H18 Cl3 O4 P	327.56	326.001	Name from CAS - American Chemical Society
122	13674-87-8		1425202-15-8	1	2-Propanol, 1,3-dichloro-, 2,2',2''-phosphate	Tris(1,3-dichloropropan-2-yl) phosphate			InChI=1S/C9H15Cl6O4P/c10-1-7(2-11)17-20(16,18-8(3-12)4-13)19-9(5-14)6-15/h7-9H,1-6H2	ClCC(CCl)OP(=O)(OC(CCl)CCl)OC(CCl)CCl	C9 H15 Cl6 O4 P	430.89	427.884	Name from CAS - American Chemical Society
123	13560-89-9		11114-14-0, 39386-10-2, 40372-58-5, 59459-11-9, 60880-74-2, 1195618-74-6	1	1,4:7,10-Dimethanodibenzo[a,e]cyclooctene, 1,2,3,4,7,8,9,10,13,13,14,14-dodecachloro-1,4,4a,5,6,6a,7,10,10a,11,12,12a-dodecahydro-	1,2,3,4,7,8,9,10,13,13,14,14-Dodecachloro-1,4,4a,5,6,6a,7,10,10a,11,12,12a-dodecahydro-1,4:7,10-dimethanodibenzo[a,e][8]annulene			InChI=1/C18H12Cl12/c19-9-10(20)15(25)7-3-4-8-6(2-1-5(7)13(9,23)17(15,27)28)14(24)11(21)12(22)16(8,26)18(14,29)30/h5-8H,1-4H2	ClC1=C(Cl)C2(Cl)C3CCC4C(CCC3C1(Cl)C2(Cl)Cl)C1(Cl)C(Cl)=C(Cl)C4(Cl)C1(Cl)Cl	C18 H12 Cl12	653.69	647.72	Name from CAS - American Chemical Society
124	84852-53-9		145054-64-4	1	Benzene, 1,1'-(1,2-ethanediyl)bis[2,3,4,5,6-pentabromo-	1,1'-(Ethane-1,2-diyl)bis(pentabromobenzene)			InChI=1S/C14H4Br10/c15-5-3(6(16)10(20)13(23)9(5)19)1-2-4-7(17)11(21)14(24)12(22)8(4)18/h1-2H2	BrC1=C(Br)C(Br)=C(CCC2=C(Br)C(Br)=C(Br)C(Br)=C2Br)C(Br)=C1Br	C14 H4 Br10	971.226	961.215	Name from CAS - American Chemical Society
125	21850-44-2		37769-32-7, 146908-56-7, 178303-24-7, 1029536-02-4, 1586768-18-4	1	Benzene, 1,1'-(1-methylethylidene)bis[3,5-dibromo-4-(2,3-dibromopropoxy)-	1,1'-(Propane-2,2-diyl)bis[3,5-dibromo-4-(2,3-dibromopropoxy)benzene]			InChI=1/C21H20Br8O2/c1-21(2,11-3-15(26)19(16(27)4-11)30-9-13(24)7-22)12-5-17(28)20(18(29)6-12)31-10-14(25)8-23/h3-6,13-14H,7-10H2,1-2H3	CC(C)(C1=CC(Br)=C(OCC(Br)CBr)C(Br)=C1)C1=CC(Br)=C(OCC(Br)CBr)C(Br)=C1	C21 H20 Br8 O2	943.621	935.493	Name from CAS - American Chemical Society
126	19186-97-1		36483-58-6, 134376-16-2	1	1-Propanol, 3-bromo-2,2-bis(bromomethyl)-, 1,1',1''-phosphate	Tris[3-bromo-2,2-bis(bromomethyl)propyl] phosphate			InChI=1S/C15H24Br9O4P/c16-1-13(2-17,3-18)10-26-29(25,27-11-14(4-19,5-20)6-21)28-12-15(7-22,8-23)9-24/h1-12H2	BrCC(CBr)(CBr)COP(=O)(OCC(CBr)(CBr)CBr)OCC(CBr)(CBr)CBr	C15 H24 Br9 O4 P	1018.46	1009.41	Name from CAS - American Chemical Society
127	25713-60-4		157971-54-5	1	1,3,5-Triazine, 2,4,6-tris(2,4,6-tribromophenoxy)-	2,4,6-Tris(2,4,6-tribromophenoxy)-1,3,5-triazine			InChI=1S/C21H6Br9N3O3/c22-7-1-10(25)16(11(26)2-7)34-19-31-20(35-17-12(27)3-8(23)4-13(17)28)33-21(32-19)36-18-14(29)5-9(24)6-15(18)30/h1-6H	BrC1=CC(Br)=C(OC2=NC(OC3=C(Br)C=C(Br)C=C3Br)=NC(OC3=C(Br)C=C(Br)C=C3Br)=N2)C(Br)=C1	C21 H6 Br9 N3 O3	1067.43	1058.31	Name from CAS - American Chemical Society
128	115-86-6		402955-02-6	1	Phosphoric acid, triphenyl ester	Triphenyl phosphate		InChIKey=XZZNDPSIHUTMOC-UHFFFAOYSA-N	InChI=1S/C18H15O4P/c19-23(20-16-10-4-1-5-11-16,21-17-12-6-2-7-13-17)22-18-14-8-3-9-15-18/h1-15H	O=P(OC1=CC=CC=C1)(OC1=CC=CC=C1)OC1=CC=CC=C1	C18 H15 O4 P	326.288	326.071	Name from CAS - American Chemical Society
129	181028-79-5			1	Phosphoric trichloride, reaction products with bisphenol A and phenol						Unspecified	0	0	Name from CAS - American Chemical Society
130	37640-57-6		70371-20-9, 165245-72-7, 461386-70-9, 1063700-80-0, 1355451-65-8, 1538605-90-1, 1609465-60-2, 2379521-03-4	1	1,3,5-Triazine-2,4,6(1H,3H,5H)-trione, compd. with 1,3,5-triazine-2,4,6-triamine (1:1)	1,3,5-Triazinane-2,4,6-trione--1,3,5-triazine-2,4,6-triamine (1/1)			InChI=1S/C3H6N6.C3H3N3O3/c4-1-7-2(5)9-3(6)8-1;7-1-4-2(8)6-3(9)5-1/h(H6,4,5,6,7,8,9);(H3,4,5,6,7,8,9)	NC1=NC(N)=NC(N)=N1.O=C1NC(=O)NC(=O)N1	C3 H6 N6 . C3 H3 N3 O3	255.198	255.083	Name from CAS - American Chemical Society
131	15541-60-3		94977-28-3	1	Diphosphoric acid, compd. with 1,3,5-triazine-2,4,6-triamine (1:?)	Diphosphoric acid--1,3,5-triazine-2,4,6-triamine (1/1)			InChI=1S/C3H6N6.H4O7P2/c4-1-7-2(5)9-3(6)8-1;1-8(2,3)7-9(4,5)6/h(H6,4,5,6,7,8,9);(H2,1,2,3)(H2,4,5,6)	NC1=NC(N)=NC(N)=N1.OP(O)(=O)OP(O)(O)=O	C3 H6 N6 . x H4 O7 P2	304.096	304.009	Name from CAS - American Chemical Society
132	191680-81-6			1	1,3-Propanediamine, N1,N1'-1,2-ethanediylbis-, reaction products with cyclohexane and peroxidized N-butyl-2,2,6,6-tetramethyl-4-piperidinamine-2,4,6-trichloro-1,3,5-triazine reaction products						Unspecified	0	0	Name from CAS - American Chemical Society
133	68664-06-2			1	Phosphonic acid, P-methyl-, diphenyl ester, polymer with 4,4'-(1-methylethylidene)bis[phenol]				InChI=1S/C15H16O2.C13H13O3P/c1-15(2,11-3-7-13(16)8-4-11)12-5-9-14(17)10-6-12;1-17(14,15-12-8-4-2-5-9-12)16-13-10-6-3-7-11-13/h3-10,16-17H,1-2H3;2-11H,1H3	CC(C)(C1=CC=C(O)C=C1)C1=CC=C(O)C=C1.CP(=O)(OC1=CC=CC=C1)OC1=CC=CC=C1	(C15 H16 O2 . C13 H13 O3 P)x	476.509	476.175	Name from CAS - American Chemical Society
134	77226-90-5		1594605-15-8	1	Carbonic acid, diphenyl ester, polymer with diphenyl P-methylphosphonate and 4,4'-(1-methylethylidene)bis[phenol]						(C15 H16 O2 . C13 H13 O3 P . C13 H10 O3)x	0	0	Name from CAS - American Chemical Society
135	125997-21-9			1	Phosphoric trichloride, polymer with 1,3-benzenediol, phenyl ester						(C6 H6 O2 . Cl3 O P)x . x C6 H6 O	0	0	Name from CAS - American Chemical Society
136	225789-38-8		791644-40-1, 824950-91-6, 937240-62-5, 1044506-45-7, 1236361-12-8, 2102316-73-2	1	Phosphinic acid, P,P-diethyl-, aluminum salt (3:1)	Aluminium tris(diethylphosphinate)			InChI=1S/3C4H11O2P.Al/c3*1-3-7(5,6)4-2;/h3*3-4H2,1-2H3,(H,5,6);/q;;;+3/p-3	[Al+3].CCP([O-])(=O)CC.CCP([O-])(=O)CC.CCP([O-])(=O)CC	C4 H11 O2 P . 1/3 Al	390.269	390.107	Name from CAS - American Chemical Society
137	21645-51-2	1333-84-2	1302-29-0, 8012-63-3, 8064-00-4, 12040-59-4, 12252-70-9, 13783-16-9, 16657-47-9, 51330-22-4, 106152-09-4, 128083-27-2, 151393-94-1, 156259-59-5, 159704-77-5, 227961-51-5, 507478-50-4, 546141-62-2, 546141-68-8, 1071843-34-9, 1847408-13-2, 2243017-67-4	1	Aluminum hydroxide (Al(OH)3)	Aluminium trihydroxide			InChI=1S/Al.3H2O/h;3*1H2/q+3;;;/p-3	O[Al](O)O	Al H3 O3	78.003	77.9898	Name from CAS - American Chemical Society
138	68333-79-9		69494-34-4, 158859-30-4, 179095-17-1, 307314-12-1, 811862-84-7, 866775-46-4, 1174498-63-5, 1204183-58-3, 1310326-46-5	1	Polyphosphoric acids, ammonium salts						Unspecified	0	0	Name from CAS - American Chemical Society
139	1309-42-8		12195-86-7, 13760-51-5, 1395893-88-5	1	Magnesium hydroxide (Mg(OH)2)	Magnesium dihydroxide			InChI=1S/Mg.2H2O/h;2*1H2/q+2;;/p-2	[OH-].[OH-].[Mg++]	H2 Mg O2	58.319	57.9905	Name from CAS - American Chemical Society
140	7723-14-0		29879-37-6	1	Phosphorus	Phosphorus			InChI=1S/P	[P]	P	30.9738	30.9738	Name from CAS - American Chemical Society
141	1332-07-6		37221-82-2, 59330-52-8	1	Boric acid, zinc salt	Zinc borate (3/2)			InChI=1S/2BO3.3Zn/c2*2-1(3)4;;;/q2*-3;3*+2	[Zn++].[Zn++].[Zn++].[O-]B([O-])[O-].[O-]B([O-])[O-]	Unspecified	313.75	309.776	Name from CAS - American Chemical Society
142	138265-88-0			1	Boron zinc hydroxide oxide (B12Zn4(OH)14O15)	Bicyclo[1.1.1]diboroxane--oxidozinc(1+)--water (6/4/7)			InChI=1S/6B2O3.7H2O.4O.4Zn/c6*3-1-4-2(3)5-1;;;;;;;;;;;;;;;/h;;;;;;7*1H2;;;;;;;;/q;;;;;;;;;;;;;4*-1;4*+1	O.O.O.O.O.O.O.[O-][Zn+].[O-][Zn+].[O-][Zn+].[O-][Zn+].O1B2OB1O2.O1B2OB1O2.O1B2OB1O2.O1B2OB1O2.O1B2OB1O2.O1B2OB1O2	B . H O . O . Zn	869.32	865.79	Name from CAS - American Chemical Society
143	25327-89-3	37769-31-6		1	Benzene, 1,1'-(1-methylethylidene)bis[3,5-dibromo-4-(2-propen-1-yloxy)-	1,1'-(Propane-2,2-diyl)bis{3,5-dibromo-4-[(prop-2-en-1-yl)oxy]benzene}			InChI=1S/C21H20Br4O2/c1-5-7-26-19-15(22)9-13(10-16(19)23)21(3,4)14-11-17(24)20(18(25)12-14)27-8-6-2/h5-6,9-12H,1-2,7-8H2,3-4H3	CC(C)(C1=CC(Br)=C(OCC=C)C(Br)=C1)C1=CC(Br)=C(OCC=C)C(Br)=C1	C21 H20 Br4 O2	624.005	619.82	Name from CAS - American Chemical Society
144	3194-57-8			1	Cyclooctane, 1,2,5,6-tetrabromo-	1,2,5,6-Tetrabromocyclooctane			InChI=1/C8H12Br4/c9-5-1-2-6(10)8(12)4-3-7(5)11/h5-8H,1-4H2	BrC1CCC(Br)C(Br)CCC1Br	C8 H12 Br4	427.8	423.767	Name from CAS - American Chemical Society
145	3278-89-5			1	Benzene, 1,3,5-tribromo-2-(2-propen-1-yloxy)-	1,3,5-Tribromo-2-[(prop-2-en-1-yl)oxy]benzene			InChI=1S/C9H7Br3O/c1-2-3-13-9-7(11)4-6(10)5-8(9)12/h2,4-5H,1,3H2	BrC1=CC(Br)=C(OCC=C)C(Br)=C1	C9 H7 Br3 O	370.866	367.805	Name from CAS - American Chemical Society
146	32588-76-4		66797-35-1	1	1H-Isoindole-1,3(2H)-dione, 2,2'-(1,2-ethanediyl)bis[4,5,6,7-tetrabromo-	2,2'-(Ethane-1,2-diyl)bis(4,5,6,7-tetrabromo-1H-isoindole-1,3(2H)-dione)			InChI=1S/C18H4Br8N2O4/c19-7-3-4(8(20)12(24)11(7)23)16(30)27(15(3)29)1-2-28-17(31)5-6(18(28)32)10(22)14(26)13(25)9(5)21/h1-2H2	BrC1=C2C(=O)N(CCN3C(=O)C4=C(C3=O)C(Br)=C(Br)C(Br)=C4Br)C(=O)C2=C(Br)C(Br)=C1Br	C18 H4 Br8 N2 O4	951.472	943.364	Name from CAS - American Chemical Society
147	26444-49-5		1323-17-7, 627081-24-7	1	Phosphoric acid, methylphenyl diphenyl ester					C*.O=P(OC1=CC=CC=C1)(OC1=CC=CC=C1)OC1=CC=CC=C1 |c:6,8,14,16,22,24,t:4,12,20,lp:2:2,4:2,11:2,18:2,m:1:6.7.8|	C19 H17 O4 P	0	0	Name from CAS - American Chemical Society
148	35948-25-5		62281-13-4, 77921-21-2, 99208-51-2, 134767-33-2, 225505-41-9, 460088-16-8	1	6H-Dibenz[c,e][1,2]oxaphosphorin, 6-oxide	6H-6lambda~5~-Dibenzo[c,e][1,2]oxaphosphinin-6-one			InChI=1S/C12H9O2P/c13-15-12-8-4-2-6-10(12)9-5-1-3-7-11(9)14-15/h1-8,15H	O=P1OC2=C(C=CC=C2)C2=C1C=CC=C2	C12 H9 O2 P	216.176	216.034	Name from CAS - American Chemical Society
149	63747-58-0			1	Phosphonic acid, P-methyl-, diphenyl ester, polymer with 1,3-benzenediol						(C13 H13 O3 P . C6 H6 O2)x	0	0	Name from CAS - American Chemical Society
150	2385-85-5	6842-16-6	12557-88-9, 12707-43-6, 12766-04-0, 20594-49-4, 56449-78-6	1	1,3,4-Metheno-1H-cyclobuta[cd]pentalene, 1,1a,2,2,3,3a,4,5,5,5a,5b,6-dodecachlorooctahydro-	1,1a,2,2,3,3a,4,5,5,5a,5b,6-Dodecachlorooctahydro-1H-1,3,4-(methanetriyl)cyclobuta[cd]pentalene		InChIKey=GVYLCNUFSHDAAW-UHFFFAOYSA-N	InChI=1S/C10Cl12/c11-1-2(12)7(17)4(14)3(13,5(1,15)9(7,19)20)6(1,16)10(21,22)8(2,4)18	ClC12C3(Cl)C4(Cl)C5(Cl)C(Cl)(C1(Cl)C4(Cl)Cl)C2(Cl)C(Cl)(Cl)C35Cl	C10 Cl12	545.51	539.626	Name from CAS - American Chemical Society
151	1309-64-4		10042-99-6, 12423-58-4, 97048-22-1, 97048-23-2, 154396-41-5, 178989-93-0, 212793-41-4, 2144402-92-4, 2379521-11-4	1	Antimony oxide (Sb2O3)	Distiboxane-1,3-dione			InChI=1S/3O.2Sb	O=[Sb]O[Sb]=O	O3 Sb2	291.517	289.792	Name from CAS - American Chemical Society
152	25155-23-1		95660-61-0, 174956-83-3	1	Phenol, dimethyl-, 1,1',1''-phosphate					C*.C*.C*.C*.C*.C*.O=P(OC1=CC=CC=C1)(OC1=CC=CC=C1)OC1=CC=CC=C1 |c:11,13,19,21,27,29,t:9,17,25,lp:12:2,14:2,21:2,28:2,m:1:33.34,3:30.31.32.33,5:16.17,7:17.18.19.20,9:23.24,11:24.25.26.27|	C24 H27 O4 P	0	0	Name from CAS - American Chemical Society
153	139189-30-3		163183-98-0	1	Phosphoric acid, P,P'-1,3-phenylene P,P,P',P'-tetrakis(2,6-dimethylphenyl) ester						C38 H40 O8 P2	0	0	Name from CAS - American Chemical Society
154	79-06-1		1198293-68-3	1	2-Propenamide	Prop-2-enamide			InChI=1S/C3H5NO/c1-2-3(4)5/h2H,1H2,(H2,4,5)	NC(=O)C=C	C3 H5 N O	71.079	71.0371	Name from CAS - American Chemical Society
155	140-66-9		37769-53-2, 85771-77-3, 124765-79-3	1	Phenol, 4-(1,1,3,3-tetramethylbutyl)-	4-(2,4,4-Trimethylpentan-2-yl)phenol			InChI=1S/C14H22O/c1-13(2,3)10-14(4,5)11-6-8-12(15)9-7-11/h6-9,15H,10H2,1-5H3	CC(C)(C)CC(C)(C)C1=CC=C(O)C=C1	C14 H22 O	206.329	206.167	Name from CAS - American Chemical Society
156	80-05-7		27360-89-0, 28106-82-3, 37808-08-5, 137885-53-1, 146479-75-6, 1429425-26-2	1	Phenol, 4,4'-(1-methylethylidene)bis-	4,4'-(Propane-2,2-diyl)diphenol			InChI=1S/C15H16O2/c1-15(2,11-3-7-13(16)8-4-11)12-5-9-14(17)10-6-12/h3-10,16-17H,1-2H3	CC(C)(C1=CC=C(O)C=C1)C1=CC=C(O)C=C1	C15 H16 O2	228.291	228.115	Name from CAS - American Chemical Society
157	50-00-0		8005-38-7, 8006-07-3, 8013-13-6, 112068-71-0, 1053659-79-2, 1156543-56-4, 1158237-02-5, 1227476-28-9, 1357848-44-2, 1416946-65-0, 1609158-91-9, 2100305-91-5	1	Formaldehyde	Formaldehyde			InChI=1S/CH2O/c1-2/h1H2	C=O	C H2 O	30.026	30.0106	Name from CAS - American Chemical Society
158	25214-70-4		39363-25-2, 56274-12-5	1	Formaldehyde, polymer with benzenamine						(C6 H7 N . C H2 O)x	0	0	Name from CAS - American Chemical Society
159	108-95-2		8002-07-1, 14534-23-7, 50356-25-7	1	Phenol	Phenol			InChI=1S/C6H6O/c7-6-4-2-1-3-5-6/h1-5,7H	OC1=CC=CC=C1	C6 H6 O	94.113	94.0419	Name from CAS - American Chemical Society
160	25550-51-0		39363-62-7, 86403-41-0, 95032-44-3, 133354-20-8, 454184-09-9	1	1,3-Isobenzofurandione, hexahydromethyl-						C9 H12 O3	0	0	Name from CAS - American Chemical Society
161	19438-60-9		15433-45-1, 129574-07-8, 636588-30-2, 1262424-73-6, 2377923-08-3	1	1,3-Isobenzofurandione, hexahydro-5-methyl-	5-Methylhexahydro-2-benzofuran-1,3-dione			InChI=1/C9H12O3/c1-5-2-3-6-7(4-5)9(11)12-8(6)10/h5-7H,2-4H2,1H3	CC1CCC2C(C1)C(=O)OC2=O	C9 H12 O3	168.192	168.079	Name from CAS - American Chemical Society
162	48122-14-1			1	1,3-Isobenzofurandione, hexahydro-3a-methyl-				InChI=1/C9H12O3/c1-9-5-3-2-4-6(9)7(10)12-8(9)11/h6H,2-5H2,1H3	CC12CCCCC1C(=O)OC2=O	C9 H12 O3	168.192	168.079	Name from CAS - American Chemical Society
163	57110-29-9		1338799-01-1, 1357484-91-3	1	1,3-Isobenzofurandione, hexahydro-4-methyl-	4-Methylhexahydro-2-benzofuran-1,3-dione			InChI=1/C9H12O3/c1-5-3-2-4-6-7(5)9(11)12-8(6)10/h5-7H,2-4H2,1H3	CC1CCCC2C1C(=O)OC2=O	C9 H12 O3	168.192	168.079	Name from CAS - American Chemical Society
164	85-42-7		95327-28-9, 102483-85-2, 109265-67-0, 117276-22-9	1	1,3-Isobenzofurandione, hexahydro-	Hexahydro-2-benzofuran-1,3-dione			InChI=1/C8H10O3/c9-7-5-3-1-2-4-6(5)8(10)11-7/h5-6H,1-4H2	O=C1OC(=O)C2CCCCC12	C8 H10 O3	154.165	154.063	Name from CAS - American Chemical Society
165	13149-00-3		111720-41-3, 127946-28-5, 201815-17-0, 279240-32-3, 634193-83-2, 743438-36-0, 1446101-64-9, 1632398-68-5, 1639268-89-5, 1644180-18-6, 1690350-50-5, 1819340-95-8, 1827590-18-0	1	1,3-Isobenzofurandione, hexahydro-, (3aR,7aS)-rel-						C8 H10 O3	0	0	Name from CAS - American Chemical Society
166	14166-21-3		97233-90-4, 128049-67-2	1	1,3-Isobenzofurandione, hexahydro-, (3aR,7aR)-rel-						C8 H10 O3	0	0	Name from CAS - American Chemical Society
167	302-01-2		31886-26-7, 75013-58-0, 78206-91-4, 119775-10-9	1	Hydrazine	Hydrazine			InChI=1S/H4N2/c1-2/h1-2H2	NN	H4 N2	32.046	32.0374	Name from CAS - American Chemical Society
168	7803-57-8	10217-52-4	65209-65-6, 65492-74-2, 79785-97-0, 2089212-75-7	1	Hydrazine, hydrate (1:1)	Hydrazine--water (1/1)			InChI=1S/H4N2.H2O/c1-2;/h1-2H2;1H2	O.NN	H4 N2 . H2 O	50.061	50.048	Name from CAS - American Chemical Society
169	101-77-9		28602-61-1, 83712-44-1, 120859-32-7, 136601-30-4, 148263-71-2	1	Benzenamine, 4,4'-methylenebis-	4,4'-Methylenedianiline			InChI=1S/C13H14N2/c14-12-5-1-10(2-6-12)9-11-3-7-13(15)8-4-11/h1-8H,9,14-15H2	NC1=CC=C(CC2=CC=C(N)C=C2)C=C1	C13 H14 N2	198.269	198.116	Name from CAS - American Chemical Society
170	101-14-4		29371-14-0, 51065-07-7, 78642-65-6, 126699-69-2, 142661-36-7, 913092-91-8, 1899048-27-1, 1951406-44-2	1	Benzenamine, 4,4'-methylenebis[2-chloro-	4,4'-Methylenebis(2-chloroaniline)			InChI=1S/C13H12Cl2N2/c14-10-6-8(1-3-12(10)16)5-9-2-4-13(17)11(15)7-9/h1-4,6-7H,5,16-17H2	NC1=C(Cl)C=C(CC2=CC(Cl)=C(N)C=C2)C=C1	C13 H12 Cl2 N2	267.15	266.038	Name from CAS - American Chemical Society
171	98-54-4		1334243-56-9	1	Phenol, 4-(1,1-dimethylethyl)-	4-tert-Butylphenol			InChI=1S/C10H14O/c1-10(2,3)8-4-6-9(11)7-5-8/h4-7,11H,1-3H3	CC(C)(C)C1=CC=C(O)C=C1	C10 H14 O	150.221	150.104	Name from CAS - American Chemical Society
172	128-39-2		50356-17-7	1	Phenol, 2,6-bis(1,1-dimethylethyl)-	2,6-Di-tert-butylphenol			InChI=1S/C14H22O/c1-13(2,3)10-8-7-9-11(12(10)15)14(4,5)6/h7-9,15H,1-6H3	CC(C)(C)C1=CC=CC(=C1O)C(C)(C)C	C14 H22 O	206.329	206.167	Name from CAS - American Chemical Society
173	26447-40-5		12125-47-2, 28515-38-0, 65916-89-4, 156580-59-5, 327155-87-3	1	Benzene, 1,1'-methylenebis[isocyanato-						C15 H10 N2 O2	0	0	Name from CAS - American Chemical Society
174	5873-54-1		1400594-69-5	1	Benzene, 1-isocyanato-2-[(4-isocyanatophenyl)methyl]-	1-Isocyanato-2-[(4-isocyanatophenyl)methyl]benzene			InChI=1S/C15H10N2O2/c18-10-16-14-7-5-12(6-8-14)9-13-3-1-2-4-15(13)17-11-19/h1-8H,9H2	O=C=NC1=CC=C(CC2=CC=CC=C2N=C=O)C=C1	C15 H10 N2 O2	250.257	250.074	Name from CAS - American Chemical Society
175	101-68-8	10031-75-1	53633-14-0, 55157-41-0, 57460-66-9, 77090-48-3, 88001-94-9, 97568-33-7, 142690-07-1, 153986-89-1, 201528-77-0, 1211266-59-9, 1211316-64-1, 1220313-65-4, 1400594-70-8, 1533423-48-1, 1588489-56-8, 2031250-39-0, 2056146-02-0	1	Benzene, 1,1'-methylenebis[4-isocyanato-	1,1'-Methylenebis(4-isocyanatobenzene)			InChI=1S/C15H10N2O2/c18-10-16-14-5-1-12(2-6-14)9-13-3-7-15(8-4-13)17-11-19/h1-8H,9H2	O=C=NC1=CC=C(CC2=CC=C(C=C2)N=C=O)C=C1	C15 H10 N2 O2	250.257	250.074	Name from CAS - American Chemical Society
176	26471-62-5	1321-38-6, 26102-02-3	1321-39-7, 25321-34-0, 29033-29-2, 50853-47-9, 50985-24-5, 71215-63-9, 72214-34-7, 80498-23-3, 89698-92-0, 104213-33-4, 110681-06-6, 136154-22-8, 1186289-23-5, 1204229-13-9, 1204746-08-6, 1211316-67-4, 1326716-94-2, 1421949-89-4, 1422250-41-6, 1422343-79-0, 1432062-26-4	1	Benzene, 1,3-diisocyanatomethyl-			InChIKey=RTTZISZSHSCFRH-UHFFFAOYSA-N			C9 H6 N2 O2	0	0	Name from CAS - American Chemical Society
177	584-84-9		86-91-9, 59539-76-3, 856307-56-7, 1260158-01-7, 1358624-38-0	1	Benzene, 2,4-diisocyanato-1-methyl-	2,4-Diisocyanato-1-methylbenzene			InChI=1S/C9H6N2O2/c1-7-2-3-8(10-5-12)4-9(7)11-6-13/h2-4H,1H3	CC1=CC=C(C=C1N=C=O)N=C=O	C9 H6 N2 O2	174.159	174.043	Name from CAS - American Chemical Society
178	91-08-7		137091-34-0	1	Benzene, 1,3-diisocyanato-2-methyl-	1,3-Diisocyanato-2-methylbenzene		InChIKey=RUELTTOHQODFPA-UHFFFAOYSA-N	InChI=1S/C9H6N2O2/c1-7-8(10-5-12)3-2-4-9(7)11-6-13/h2-4H,1H3	CC1=C(C=CC=C1N=C=O)N=C=O	C9 H6 N2 O2	174.159	174.043	Name from CAS - American Chemical Society
179	100-42-5		79637-11-9, 1161074-30-1, 1198090-46-8, 1453489-93-4, 1646200-96-5, 2015955-51-6, 2351150-23-5	1	Benzene, ethenyl-	Ethenylbenzene			InChI=1S/C8H8/c1-2-8-6-4-3-5-7-8/h2-7H,1H2	C=CC1=CC=CC=C1	C8 H8	104.152	104.063	Name from CAS - American Chemical Society
180	75-35-4			1	Ethene, 1,1-dichloro-	1,1-Dichloroethene			InChI=1S/C2H2Cl2/c1-2(3)4/h1H2	ClC(Cl)=C	C2 H2 Cl2	96.94	95.9534	Name from CAS - American Chemical Society
181	106-46-7			1	Benzene, 1,4-dichloro-	1,4-Dichlorobenzene			InChI=1S/C6H4Cl2/c7-5-1-2-6(8)4-3-5/h1-4H	ClC1=CC=C(Cl)C=C1	C6 H4 Cl2	147	145.969	Name from CAS - American Chemical Society
182	107-13-1		29754-21-0, 63908-52-1, 769126-92-3, 769134-66-9, 1006710-56-0, 1197872-06-2, 1221168-60-0, 1309882-90-3, 1538611-90-3, 2015239-29-7	1	2-Propenenitrile	Prop-2-enenitrile			InChI=1S/C3H3N/c1-2-3-4/h2H,1H2	C=CC#N	C3 H3 N	53.064	53.0265	Name from CAS - American Chemical Society
183	106-99-0	25339-57-5	130983-70-9, 183592-61-2, 1213224-27-1	1	1,3-Butadiene	Buta-1,3-diene			InChI=1S/C4H6/c1-3-4-2/h3-4H,1-2H2	C=CC=C	C4 H6	54.092	54.047	Name from CAS - American Chemical Society
184	106-92-3		90907-93-0, 112186-06-8	1	Oxirane, 2-[(2-propen-1-yloxy)methyl]-	2-{[(Prop-2-en-1-yl)oxy]methyl}oxirane			InChI=1/C6H10O2/c1-2-3-7-4-6-5-8-6/h2,6H,1,3-5H2	C=CCOCC1CO1	C6 H10 O2	114.144	114.068	Name from CAS - American Chemical Society
185	'2426-08-6		85858-60-2, 144376-83-0, 921213-37-8	1	Oxirane, 2-(butoxymethyl)-	2-(Butoxymethyl)oxirane			InChI=1/C7H14O2/c1-2-3-4-8-5-7-6-9-7/h7H,2-6H2,1H3	CCCCOCC1CO1	C7 H14 O2	130.187	130.099	Name from CAS - American Chemical Society
186	101-90-6		168331-52-0, 2056031-50-4	1	Oxirane, 2,2'-[1,3-phenylenebis(oxymethylene)]bis-	2,2'-[1,3-Phenylenebis(oxymethylene)]bis(oxirane)			InChI=1/C12H14O4/c1-2-9(13-5-11-7-15-11)4-10(3-1)14-6-12-8-16-12/h1-4,11-12H,5-8H2	C(OC1=CC(OCC2CO2)=CC=C1)C1CO1	C12 H14 O4	222.24	222.089	Name from CAS - American Chemical Society
187	106-87-6		25550-49-6	1	7-Oxabicyclo[4.1.0]heptane, 3-(2-oxiranyl)-	3-(Oxiran-2-yl)-7-oxabicyclo[4.1.0]heptane			InChI=1/C8H12O2/c1-2-6-7(10-6)3-5(1)8-4-9-8/h5-8H,1-4H2	C1OC1C1CCC2OC2C1	C8 H12 O2	140.182	140.084	Name from CAS - American Chemical Society
188	2243-62-1			1	1,5-Naphthalenediamine	Naphthalene-1,5-diamine			InChI=1S/C10H10N2/c11-9-5-1-3-7-8(9)4-2-6-10(7)12/h1-6H,11-12H2	NC1=CC=CC2=C(N)C=CC=C12	C10 H10 N2	158.204	158.084	Name from CAS - American Chemical Society
189	106-88-7		55555-96-9	1	Oxirane, 2-ethyl-	2-Ethyloxirane			InChI=1/C4H8O/c1-2-4-3-5-4/h4H,2-3H2,1H3	CCC1CO1	C4 H8 O	72.107	72.0575	Name from CAS - American Chemical Society
190	75-56-9		16033-71-9	1	Oxirane, 2-methyl-	2-Methyloxirane			InChI=1/C3H6O/c1-3-2-4-3/h3H,2H2,1H3	CC1CO1	C3 H6 O	58.08	58.0419	Name from CAS - American Chemical Society
191	2451-62-9		414867-60-0	1	1,3,5-Triazine-2,4,6(1H,3H,5H)-trione, 1,3,5-tris(2-oxiranylmethyl)-	1,3,5-Tris[(oxiran-2-yl)methyl]-1,3,5-triazinane-2,4,6-trione			InChI=1/C12H15N3O6/c16-10-13(1-7-4-19-7)11(17)15(3-9-6-21-9)12(18)14(10)2-8-5-20-8/h7-9H,1-6H2	O=C1N(CC2CO2)C(=O)N(CC2CO2)C(=O)N1CC1CO1	C12 H15 N3 O6	297.267	297.096	Name from CAS - American Chemical Society
192	59653-74-6			1	1,3,5-Triazine-2,4,6(1H,3H,5H)-trione, 1,3,5-tris[(2R)-2-oxiranylmethyl]-, rel-						C12 H15 N3 O6	0	0	Name from CAS - American Chemical Society
193	288-32-4		116421-26-2, 146117-15-9	1	1H-Imidazole	1H-Imidazole			InChI=1S/C3H4N2/c1-2-5-3-4-1/h1-3H,(H,4,5)	N1C=CN=C1	C3 H4 N2	68.079	68.0374	Name from CAS - American Chemical Society
194	110-60-1			1	1,4-Butanediamine	Butane-1,4-diamine			InChI=1S/C4H12N2/c5-3-1-2-4-6/h1-6H2	NCCCCN	C4 H12 N2	88.154	88.1	Name from CAS - American Chemical Society
195	108-05-4		58162-13-3, 61891-42-7, 82041-23-4, 85306-26-9, 172702-77-1, 220713-36-0	1	Acetic acid ethenyl ester	Ethenyl acetate			InChI=1S/C4H6O2/c1-3-6-4(2)5/h3H,1H2,2H3	CC(=O)OC=C	C4 H6 O2	86.09	86.0368	Name from CAS - American Chemical Society
196	569-64-2		55172-50-4	1	Methanaminium, N-[4-[[4-(dimethylamino)phenyl]phenylmethylene]-2,5-cyclohexadien-1-ylidene]-N-methyl-, chloride (1:1)	4-{[4-(Dimethylamino)phenyl](phenyl)methylidene}-N,N-dimethylcyclohexa-2,5-dien-1-iminium chloride			InChI=1S/C23H25N2.ClH/c1-24(2)21-14-10-19(11-15-21)23(18-8-6-5-7-9-18)20-12-16-22(17-13-20)25(3)4;/h5-17H,1-4H3;1H/q+1;/p-1	[Cl-].CN(C)C1=CC=C(C=C1)C(C1=CC=CC=C1)=C1C=CC(C=C1)=[N+](C)C	C23 H25 N2 . Cl	364.92	364.171	Name from CAS - American Chemical Society
197	18015-76-4		68123-26-2	1	Methanaminium, N-[4-[[4-(dimethylamino)phenyl]phenylmethylene]-2,5-cyclohexadien-1-ylidene]-N-methyl-, ethanedioate (1:?)						C23 H25 N2 . x Unspecified	0	0	Name from CAS - American Chemical Society
198	2832-40-8		12227-01-9, 12238-70-9, 66057-65-6	1	Acetamide, N-[4-[2-(2-hydroxy-5-methylphenyl)diazenyl]phenyl]-	N-{4-[(E)-(2-Hydroxy-5-methylphenyl)diazenyl]phenyl}acetamide			InChI=1S/C15H15N3O2/c1-10-3-8-15(20)14(9-10)18-17-13-6-4-12(5-7-13)16-11(2)19/h3-9,20H,1-2H3,(H,16,19)/b18-17+	CC(=O)NC1=CC=C(C=C1)\N=N\C1=C(O)C=CC(C)=C1	C15 H15 N3 O2	269.304	269.116	Name from CAS - American Chemical Society
199	842-07-9		104407-03-6, 1846566-64-0	1	2-Naphthalenol, 1-(2-phenyldiazenyl)-	1-(Phenyldiazenyl)naphthalen-2-ol			InChI=1S/C16H12N2O/c19-15-11-10-12-6-4-5-9-14(12)16(15)18-17-13-7-2-1-3-8-13/h1-11,19H	OC1=CC=C2C=CC=CC2=C1N=NC1=CC=CC=C1	C16 H12 N2 O	248.285	248.095	Name from CAS - American Chemical Society
200	573-58-0		550-08-3, 70248-72-5, 87440-95-7, 1000818-40-5	1	1-Naphthalenesulfonic acid, 3,3'-[[1,1'-biphenyl]-4,4'-diylbis(2,1-diazenediyl)]bis[4-amino-, sodium salt (1:2)	Disodium 3,3'-{[1,1'-biphenyl]-4,4'-diylbis[(E)diazene-2,1-diyl]}bis(4-aminonaphthalene-1-sulfonate)			InChI=1S/C32H24N6O6S2.2Na/c33-31-25-7-3-1-5-23(25)29(45(39,40)41)17-27(31)37-35-21-13-9-19(10-14-21)20-11-15-22(16-12-20)36-38-28-18-30(46(42,43)44)24-6-2-4-8-26(24)32(28)34;;/h1-18H,33-34H2,(H,39,40,41)(H,42,43,44);;/q;2*+1/p-2/b37-35+,38-36+;;	[Na+].[Na+].NC1=C2C=CC=CC2=C(C=C1\N=N\C1=CC=C(C=C1)C1=CC=C(C=C1)\N=N\C1=C(N)C2=CC=CC=C2C(=C1)S([O-])(=O)=O)S([O-])(=O)=O	C32 H24 N6 O6 S2 . 2 Na	696.66	696.084	Name from CAS - American Chemical Society
201	1937-37-7		61701-15-3, 220970-37-6	1	2,7-Naphthalenedisulfonic acid, 4-amino-3-[2-[4'-[2-(2,4-diaminophenyl)diazenyl][1,1'-biphenyl]-4-yl]diazenyl]-5-hydroxy-6-(2-phenyldiazenyl)-, sodium salt (1:2)	Disodium 4-amino-3-[(E)-{4'-[(E)-(2,4-diaminophenyl)diazenyl][1,1'-biphenyl]-4-yl}diazenyl]-5-hydroxy-6-[(E)-phenyldiazenyl]naphthalene-2,7-disulfonate			InChI=1S/C34H27N9O7S2.2Na/c35-22-10-15-27(26(36)18-22)41-38-24-11-6-19(7-12-24)20-8-13-25(14-9-20)40-42-32-28(51(45,46)47)16-21-17-29(52(48,49)50)33(34(44)30(21)31(32)37)43-39-23-4-2-1-3-5-23;;/h1-18,44H,35-37H2,(H,45,46,47)(H,48,49,50);;/q;2*+1/p-2/b41-38+,42-40+,43-39+;;	[Na+].[Na+].NC1=CC(N)=C(C=C1)\N=N\C1=CC=C(C=C1)C1=CC=C(C=C1)\N=N\C1=C(C=C2C=C(C(\N=N\C3=CC=CC=C3)=C(O)C2=C1N)S([O-])(=O)=O)S([O-])(=O)=O	C34 H27 N9 O7 S2 . 2 Na	781.73	781.111	Name from CAS - American Chemical Society
202	88-58-4			1	1,4-Benzenediol, 2,5-bis(1,1-dimethylethyl)-	2,5-Di-tert-butylbenzene-1,4-diol			InChI=1S/C14H22O2/c1-13(2,3)9-7-12(16)10(8-11(9)15)14(4,5)6/h7-8,15-16H,1-6H3	CC(C)(C)C1=CC(O)=C(C=C1O)C(C)(C)C	C14 H22 O2	222.328	222.162	Name from CAS - American Chemical Society
203	3846-71-7		3135-21-5, 29820-26-6, 104817-17-6, 131242-54-1, 134512-21-3, 189377-88-6, 208761-49-3, 420135-91-7, 474264-63-6, 796971-92-1, 1357193-40-8	1	Phenol, 2-(2H-benzotriazol-2-yl)-4,6-bis(1,1-dimethylethyl)-	2-(2H-Benzotriazol-2-yl)-4,6-di-tert-butylphenol			InChI=1S/C20H25N3O/c1-19(2,3)13-11-14(20(4,5)6)18(24)17(12-13)23-21-15-9-7-8-10-16(15)22-23/h7-12,24H,1-6H3	CC(C)(C)C1=CC(N2N=C3C=CC=CC3=N2)=C(O)C(=C1)C(C)(C)C	C20 H25 N3 O	323.44	323.2	Name from CAS - American Chemical Society
204	3864-99-1		60712-40-5, 102257-29-4, 106085-69-2, 114625-87-5, 153613-74-2, 188025-33-4, 189456-66-4, 659718-57-7, 796971-90-9, 1350838-92-4, 1399293-74-3	1	Phenol, 2-(5-chloro-2H-benzotriazol-2-yl)-4,6-bis(1,1-dimethylethyl)-	2,4-Di-tert-butyl-6-(5-chloro-2H-benzotriazol-2-yl)phenol			InChI=1S/C20H24ClN3O/c1-19(2,3)12-9-14(20(4,5)6)18(25)17(10-12)24-22-15-8-7-13(21)11-16(15)23-24/h7-11,25H,1-6H3	CC(C)(C)C1=CC(N2N=C3C=CC(Cl)=CC3=N2)=C(O)C(=C1)C(C)(C)C	C20 H24 Cl N3 O	357.88	357.161	Name from CAS - American Chemical Society
205	25973-55-1		3142-41-4, 42558-99-6, 51829-45-9, 70419-42-0, 98354-04-2, 102257-30-7, 104817-16-5, 131242-53-0, 134018-57-8, 153613-73-1, 186805-09-4, 188025-36-7, 189377-89-7, 796971-88-5, 850346-35-9, 855281-45-7, 909728-30-9, 1244977-94-3, 1391942-68-9, 1449275-36-8, 1492588-58-5, 2098648-58-7	1	Phenol, 2-(2H-benzotriazol-2-yl)-4,6-bis(1,1-dimethylpropyl)-	2-(2H-Benzotriazol-2-yl)-4,6-bis(2-methylbutan-2-yl)phenol			InChI=1S/C22H29N3O/c1-7-21(3,4)15-13-16(22(5,6)8-2)20(26)19(14-15)25-23-17-11-9-10-12-18(17)24-25/h9-14,26H,7-8H2,1-6H3	CCC(C)(C)C1=CC(N2N=C3C=CC=CC3=N2)=C(O)C(=C1)C(C)(C)CC	C22 H29 N3 O	351.494	351.231	Name from CAS - American Chemical Society
206	36437-37-3		122245-62-9, 142513-61-9, 153613-76-4, 188025-37-8, 189456-67-5	1	Phenol, 2-(2H-benzotriazol-2-yl)-4-(1,1-dimethylethyl)-6-(1-methylpropyl)-	2-(2H-Benzotriazol-2-yl)-6-(butan-2-yl)-4-tert-butylphenol			InChI=1/C20H25N3O/c1-6-13(2)15-11-14(20(3,4)5)12-18(19(15)24)23-21-16-9-7-8-10-17(16)22-23/h7-13,24H,6H2,1-5H3	CCC(C)C1=CC(=CC(N2N=C3C=CC=CC3=N2)=C1O)C(C)(C)C	C20 H25 N3 O	323.44	323.2	Name from CAS - American Chemical Society
207	135-88-6		52907-17-2, 84420-28-0	1	2-Naphthalenamine, N-phenyl-	N-Phenylnaphthalen-2-amine			InChI=1S/C16H13N/c1-2-8-15(9-3-1)17-16-11-10-13-6-4-5-7-14(13)12-16/h1-12,17H	N(C1=CC=CC=C1)C1=CC=C2C=CC=CC2=C1	C16 H13 N	219.287	219.105	Name from CAS - American Chemical Society
208	149-57-5		83829-68-9, 202054-39-5	1	Hexanoic acid, 2-ethyl-	2-Ethylhexanoic acid			InChI=1/C8H16O2/c1-3-5-6-7(4-2)8(9)10/h7H,3-6H2,1-2H3,(H,9,10)	CCCCC(CC)C(O)=O	C8 H16 O2	144.214	144.115	Name from CAS - American Chemical Society
209	683-18-1			1	Stannane, dibutyldichloro-	Dibutyl(dichloro)stannane			InChI=1S/2C4H9.2ClH.Sn/c2*1-3-4-2;;;/h2*1,3-4H2,2H3;2*1H;/q;;;;+2/p-2	CCCC[Sn](Cl)(Cl)CCCC	C8 H18 Cl2 Sn	303.84	303.981	Name from CAS - American Chemical Society
210	57583-35-4			1	8-Oxa-3,5-dithia-4-stannatetradecanoic acid, 10-ethyl-4,4-dimethyl-7-oxo-, 2-ethylhexyl ester	2-Ethylhexyl 10-ethyl-4,4-dimethyl-7-oxo-8-oxa-3,5-dithia-4-stannatetradecan-1-oate			InChI=1/2C10H20O2S.2CH3.Sn/c2*1-3-5-6-9(4-2)7-12-10(11)8-13;;;/h2*9,13H,3-8H2,1-2H3;2*1H3;/q;;;;+2/p-2	CCCCC(CC)COC(=O)CS[Sn](C)(C)SCC(=O)OCC(CC)CCCC	C22 H44 O4 S2 Sn	555.42	556.17	Name from CAS - American Chemical Society
211	15571-58-1		52433-96-2, 64685-79-6, 71061-19-3, 85873-44-5	1	8-Oxa-3,5-dithia-4-stannatetradecanoic acid, 10-ethyl-4,4-dioctyl-7-oxo-, 2-ethylhexyl ester	2-Ethylhexyl 10-ethyl-4,4-dioctyl-7-oxo-8-oxa-3,5-dithia-4-stannatetradecan-1-oate			InChI=1/2C10H20O2S.2C8H17.Sn/c2*1-3-5-6-9(4-2)7-12-10(11)8-13;2*1-3-5-7-8-6-4-2;/h2*9,13H,3-8H2,1-2H3;2*1,3-8H2,2H3;/q;;;;+2/p-2	CCCCCCCC[Sn](CCCCCCCC)(SCC(=O)OCC(CC)CCCC)SCC(=O)OCC(CC)CCCC	C36 H72 O4 S2 Sn	751.8	752.389	Name from CAS - American Chemical Society
212	77-58-7		358-50-9, 7428-79-7, 8028-83-9, 70620-28-9, 125199-87-3, 185915-28-0, 211990-09-9, 1204812-53-2, 1702279-08-0, 1702279-15-9, 2056906-49-9	1	Dodecanoic acid, 1,1'-(dibutylstannylene) ester	Dibutyl[bis(dodecanoyloxy)]stannane			InChI=1S/2C12H24O2.2C4H9.Sn/c2*1-2-3-4-5-6-7-8-9-10-11-12(13)14;2*1-3-4-2;/h2*2-11H2,1H3,(H,13,14);2*1,3-4H2,2H3;/q;;;;+2/p-2	CCCCCCCCCCCC(=O)O[Sn](CCCC)(CCCC)OC(=O)CCCCCCCCCCC	C32 H64 O4 Sn	631.57	632.383	Name from CAS - American Chemical Society
213	753-73-1			1	Stannane, dichlorodimethyl-	Dichloro(dimethyl)stannane			InChI=1S/2CH3.2ClH.Sn/h2*1H3;2*1H;/q;;;;+2/p-2	C[Sn](C)(Cl)Cl	C2 H6 Cl2 Sn	219.68	219.887	Name from CAS - American Chemical Society
214	26523-78-4		1331-68-6, 88985-15-3, 125935-91-3, 221006-80-0	1	Phenol, nonyl-, 1,1',1''-phosphite						C45 H69 O3 P	0	0	Name from CAS - American Chemical Society
215	68515-42-4			1	1,2-Benzenedicarboxylic acid, di-C7-11-branched and linear alkyl esters						Unspecified	0	0	Name from CAS - American Chemical Society
216	71888-89-6			1	1,2-Benzenedicarboxylic acid, di-C6-8-branched alkyl esters, C7-rich						Unspecified	0	0	Name from CAS - American Chemical Society
217	85535-84-8			1	Alkanes, C10-13, chloro						Unspecified	0	0	Name from CAS - American Chemical Society
218	108171-26-2			1	C10-12 chloroalkanes						Unspecified	0	0	Name from CAS - American Chemical Society
219	85535-85-9			1	Chloroalkanes, C14-17						Unspecified	0	0	Name from CAS - American Chemical Society
220	117-82-8			1	1,2-Benzenedicarboxylic acid, 1,2-bis(2-methoxyethyl) ester	Bis(2-methoxyethyl) benzene-1,2-dicarboxylate			InChI=1S/C14H18O6/c1-17-7-9-19-13(15)11-5-3-4-6-12(11)14(16)20-10-8-18-2/h3-6H,7-10H2,1-2H3	COCCOC(=O)C1=C(C=CC=C1)C(=O)OCCOC	C14 H18 O6	282.292	282.11	Name from CAS - American Chemical Society
221	85-68-7		58128-78-2	1	1,2-Benzenedicarboxylic acid, 1-butyl 2-(phenylmethyl) ester	Benzyl butyl benzene-1,2-dicarboxylate			InChI=1S/C19H20O4/c1-2-3-13-22-18(20)16-11-7-8-12-17(16)19(21)23-14-15-9-5-4-6-10-15/h4-12H,2-3,13-14H2,1H3	CCCCOC(=O)C1=C(C=CC=C1)C(=O)OCC1=CC=CC=C1	C19 H20 O4	312.365	312.136	Name from CAS - American Chemical Society
222	117-81-7		8033-53-2, 40120-69-2, 50885-87-5, 109630-52-6, 126639-29-0, 137718-37-7, 205180-59-2, 275818-89-8, 607374-50-5	1	1,2-Benzenedicarboxylic acid, 1,2-bis(2-ethylhexyl) ester	Bis(2-ethylhexyl) benzene-1,2-dicarboxylate			InChI=1/C24H38O4/c1-5-9-13-19(7-3)17-27-23(25)21-15-11-12-16-22(21)24(26)28-18-20(8-4)14-10-6-2/h11-12,15-16,19-20H,5-10,13-14,17-18H2,1-4H3	CCCCC(CC)COC(=O)C1=C(C=CC=C1)C(=O)OCC(CC)CCCC	C24 H38 O4	390.564	390.277	Name from CAS - American Chemical Society
223	6422-86-2		144981-82-8, 1173194-29-0, 1264916-12-2	1	1,4-Benzenedicarboxylic acid, 1,4-bis(2-ethylhexyl) ester	Bis(2-ethylhexyl) benzene-1,4-dicarboxylate			InChI=1/C24H38O4/c1-5-9-11-19(7-3)17-27-23(25)21-13-15-22(16-14-21)24(26)28-18-20(8-4)12-10-6-2/h13-16,19-20H,5-12,17-18H2,1-4H3	CCCCC(CC)COC(=O)C1=CC=C(C=C1)C(=O)OCC(CC)CCCC	C24 H38 O4	390.564	390.277	Name from CAS - American Chemical Society
224	84-74-2			1	1,2-Benzenedicarboxylic acid, 1,2-dibutyl ester	Dibutyl benzene-1,2-dicarboxylate			InChI=1S/C16H22O4/c1-3-5-11-19-15(17)13-9-7-8-10-14(13)16(18)20-12-6-4-2/h7-10H,3-6,11-12H2,1-2H3	CCCCOC(=O)C1=CC=CC=C1C(=O)OCCCC	C16 H22 O4	278.348	278.152	Name from CAS - American Chemical Society
225	84-69-5			1	1,2-Benzenedicarboxylic acid, 1,2-bis(2-methylpropyl) ester	Bis(2-methylpropyl) benzene-1,2-dicarboxylate			InChI=1S/C16H22O4/c1-11(2)9-19-15(17)13-7-5-6-8-14(13)16(18)20-10-12(3)4/h5-8,11-12H,9-10H2,1-4H3	CC(C)COC(=O)C1=C(C=CC=C1)C(=O)OCC(C)C	C16 H22 O4	278.348	278.152	Name from CAS - American Chemical Society
226	53306-54-0		1013020-51-3	1	1,2-Benzenedicarboxylic acid, 1,2-bis(2-propylheptyl) ester	Bis(2-propylheptyl) benzene-1,2-dicarboxylate			InChI=1/C28H46O4/c1-5-9-11-17-23(15-7-3)21-31-27(29)25-19-13-14-20-26(25)28(30)32-22-24(16-8-4)18-12-10-6-2/h13-14,19-20,23-24H,5-12,15-18,21-22H2,1-4H3	CCCCCC(CCC)COC(=O)C1=C(C=CC=C1)C(=O)OCC(CCC)CCCCC	C28 H46 O4	446.672	446.34	Name from CAS - American Chemical Society
227	84-66-2		1431865-87-0	1	1,2-Benzenedicarboxylic acid, 1,2-diethyl ester	Diethyl benzene-1,2-dicarboxylate			InChI=1S/C12H14O4/c1-3-15-11(13)9-7-5-6-8-10(9)12(14)16-4-2/h5-8H,3-4H2,1-2H3	CCOC(=O)C1=CC=CC=C1C(=O)OCC	C12 H14 O4	222.24	222.089	Name from CAS - American Chemical Society
228	605-50-5			1	1,2-Benzenedicarboxylic acid, 1,2-bis(3-methylbutyl) ester	Bis(3-methylbutyl) benzene-1,2-dicarboxylate			InChI=1S/C18H26O4/c1-13(2)9-11-21-17(19)15-7-5-6-8-16(15)18(20)22-12-10-14(3)4/h5-8,13-14H,9-12H2,1-4H3	CC(C)CCOC(=O)C1=CC=CC=C1C(=O)OCCC(C)C	C18 H26 O4	306.402	306.183	Name from CAS - American Chemical Society
229	84-75-3			1	1,2-Benzenedicarboxylic acid, 1,2-dihexyl ester	Dihexyl benzene-1,2-dicarboxylate			InChI=1S/C20H30O4/c1-3-5-7-11-15-23-19(21)17-13-9-10-14-18(17)20(22)24-16-12-8-6-4-2/h9-10,13-14H,3-8,11-12,15-16H2,1-2H3	CCCCCCOC(=O)C1=C(C=CC=C1)C(=O)OCCCCCC	C20 H30 O4	334.456	334.214	Name from CAS - American Chemical Society
230	126-73-8		15158-85-7, 19824-61-4, 80094-39-9, 329184-61-4, 1238174-19-0	1	Phosphoric acid tributyl ester	Tributyl phosphate			InChI=1S/C12H27O4P/c1-4-7-10-14-17(13,15-11-8-5-2)16-12-9-6-3/h4-12H2,1-3H3	CCCCOP(=O)(OCCCC)OCCCC	C12 H27 O4 P	266.318	266.165	Name from CAS - American Chemical Society
231	91082-17-6			1	Sulfonic acids, C10-21-alkane, Ph esters						Unspecified	0	0	Name from CAS - American Chemical Society
232	77-90-7		37070-91-0, 791812-73-2	1	1,2,3-Propanetricarboxylic acid, 2-(acetyloxy)-, 1,2,3-tributyl ester	Tributyl 2-(acetyloxy)propane-1,2,3-tricarboxylate			InChI=1S/C20H34O8/c1-5-8-11-25-17(22)14-20(28-16(4)21,19(24)27-13-10-7-3)15-18(23)26-12-9-6-2/h5-15H2,1-4H3	CCCCOC(=O)CC(CC(=O)OCCCC)(OC(C)=O)C(=O)OCCCC	C20 H34 O8	402.484	402.225	Name from CAS - American Chemical Society
233	120-55-8		773104-50-0	1	Ethanol, 2,2'-oxybis-, 1,1'-dibenzoate	Oxydi(ethane-2,1-diyl) dibenzoate			InChI=1S/C18H18O5/c19-17(15-7-3-1-4-8-15)22-13-11-21-12-14-23-18(20)16-9-5-2-6-10-16/h1-10H,11-14H2	O=C(OCCOCCOC(=O)C1=CC=CC=C1)C1=CC=CC=C1	C18 H18 O5	314.337	314.115	Name from CAS - American Chemical Society
234	120-56-9		51747-38-7	1	Ethanol, 2,2'-[1,2-ethanediylbis(oxy)]bis-, 1,1'-dibenzoate	[(Ethane-1,2-diyl)bis(oxy)ethane-2,1-diyl] dibenzoate			InChI=1S/C20H22O6/c21-19(17-7-3-1-4-8-17)25-15-13-23-11-12-24-14-16-26-20(22)18-9-5-2-6-10-18/h1-10H,11-16H2	O=C(OCCOCCOCCOC(=O)C1=CC=CC=C1)C1=CC=CC=C1	C20 H22 O6	358.39	358.142	Name from CAS - American Chemical Society
235	330198-91-9			1	Octadecanoic acid, 12-(acetyloxy)-, 2,3-bis(acetyloxy)propyl ester	2,3-Bis(acetyloxy)propyl 12-(acetyloxy)octadecanoate			InChI=1/C27H48O8/c1-5-6-7-14-17-25(34-23(3)29)18-15-12-10-8-9-11-13-16-19-27(31)33-21-26(35-24(4)30)20-32-22(2)28/h25-26H,5-21H2,1-4H3	CCCCCCC(CCCCCCCCCCC(=O)OCC(COC(C)=O)OC(C)=O)OC(C)=O	C27 H48 O8	500.673	500.335	Name from CAS - American Chemical Society
236	33599-07-4		60562-71-2	1	Octadecanoic acid, 2,3-bis(acetyloxy)propyl ester	2,3-Bis(acetyloxy)propyl octadecanoate			InChI=1/C25H46O6/c1-4-5-6-7-8-9-10-11-12-13-14-15-16-17-18-19-25(28)30-21-24(31-23(3)27)20-29-22(2)26/h24H,4-21H2,1-3H3	CCCCCCCCCCCCCCCCCC(=O)OCC(COC(C)=O)OC(C)=O	C25 H46 O6	442.637	442.329	Name from CAS - American Chemical Society
237	33703-08-1		609809-50-9, 1980026-53-6	1	Hexanedioic acid, 1,6-diisononyl ester						C24 H46 O4	0	0	Name from CAS - American Chemical Society
238	166412-78-8		2407730-48-5	1	1,2-Cyclohexanedicarboxylic acid, 1,2-diisononyl ester						C26 H48 O4	0	0	Name from CAS - American Chemical Society
239	27138-31-4		31213-49-7, 574011-46-4	1	Propanol, oxybis-, dibenzoate	Oxydi(propane-1,2-diyl) dibenzoate			InChI=1/C20H22O5/c1-15(24-19(21)17-9-5-3-6-10-17)13-23-14-16(2)25-20(22)18-11-7-4-8-12-18/h3-12,15-16H,13-14H2,1-2H3	CC(COCC(C)OC(=O)C1=CC=CC=C1)OC(=O)C1=CC=CC=C1	C20 H22 O5	342.391	342.147	Name from CAS - American Chemical Society
240	102-76-1		2102168-03-4	1	1,2,3-Propanetriol, 1,2,3-triacetate	Propane-1,2,3-triyl triacetate			InChI=1S/C9H14O6/c1-6(10)13-4-9(15-8(3)12)5-14-7(2)11/h9H,4-5H2,1-3H3	CC(=O)OCC(COC(C)=O)OC(C)=O	C9 H14 O6	218.205	218.079	Name from CAS - American Chemical Society
241	6846-50-0		53490-81-6, 1206955-85-2	1	Propanoic acid, 2-methyl-, 1,1'-[2,2-dimethyl-1-(1-methylethyl)-1,3-propanediyl] ester	2,2,4-Trimethylpentane-1,3-diyl bis(2-methylpropanoate)			InChI=1/C16H30O4/c1-10(2)13(20-15(18)12(5)6)16(7,8)9-19-14(17)11(3)4/h10-13H,9H2,1-8H3	CC(C)C(OC(=O)C(C)C)C(C)(C)COC(=O)C(C)C	C16 H30 O4	286.412	286.214	Name from CAS - American Chemical Society
242	109-86-4			1	Ethanol, 2-methoxy-	2-Methoxyethan-1-ol			InChI=1S/C3H8O2/c1-5-3-2-4/h4H,2-3H2,1H3	COCCO	C3 H8 O2	76.095	76.0524	Name from CAS - American Chemical Society
243	79-01-6		52037-46-4	1	Ethene, 1,1,2-trichloro-	1,1,2-Trichloroethene			InChI=1S/C2HCl3/c3-1-2(4)5/h1H	ClC=C(Cl)Cl	C2 H Cl3	131.38	129.914	Name from CAS - American Chemical Society
244	108-70-3			1	Benzene, 1,3,5-trichloro-	1,3,5-Trichlorobenzene			InChI=1S/C6H3Cl3/c7-4-1-5(8)3-6(9)2-4/h1-3H	ClC1=CC(Cl)=CC(Cl)=C1	C6 H3 Cl3	181.44	179.93	Name from CAS - American Chemical Society
245	68-12-2		15175-63-0, 15175-77-6, 33513-42-7, 114057-15-7	1	Formamide, N,N-dimethyl-	N,N-Dimethylformamide			InChI=1S/C3H7NO/c1-4(2)3-5/h3H,1-2H3	CN(C)C=O	C3 H7 N O	73.095	73.0528	Name from CAS - American Chemical Society
246	96-18-4			1	Propane, 1,2,3-trichloro-	1,2,3-Trichloropropane			InChI=1S/C3H5Cl3/c4-1-3(6)2-5/h3H,1-2H2	ClCC(Cl)CCl	C3 H5 Cl3	147.42	145.946	Name from CAS - American Chemical Society
247	16096-31-4			1	Oxirane, 2,2'-[1,6-hexanediylbis(oxymethylene)]bis-	2,2'-[Hexane-1,6-diylbis(oxymethylene)]bis(oxirane)			InChI=1/C12H22O4/c1(3-5-13-7-11-9-15-11)2-4-6-14-8-12-10-16-12/h11-12H,1-10H2	C(CCCOCC1CO1)CCOCC1CO1	C12 H22 O4	230.304	230.152	Name from CAS - American Chemical Society
248	75-09-2			1	Methane, dichloro-	Dichloromethane			InChI=1S/CH2Cl2/c2-1-3/h1H2	ClCCl	C H2 Cl2	84.93	83.9534	Name from CAS - American Chemical Society
249	79-00-5			1	Ethane, 1,1,2-trichloro-	1,1,2-Trichloroethane			InChI=1S/C2H3Cl3/c3-1-2(4)5/h2H,1H2	ClCC(Cl)Cl	C2 H3 Cl3	133.4	131.93	Name from CAS - American Chemical Society
250	123-91-1		28347-88-8, 28347-91-3, 39449-24-6, 54841-74-6	1	1,4-Dioxane	1,4-Dioxane			InChI=1S/C4H8O2/c1-2-6-4-3-5-1/h1-4H2	C1COCCO1	C4 H8 O2	88.106	88.0524	Name from CAS - American Chemical Society
251	104-40-5		29832-11-9	1	Phenol, 4-nonyl-	4-Nonylphenol			InChI=1S/C15H24O/c1-2-3-4-5-6-7-8-9-14-10-12-15(16)13-11-14/h10-13,16H,2-9H2,1H3	CCCCCCCCCC1=CC=C(O)C=C1	C15 H24 O	220.356	220.183	Name from CAS - American Chemical Society
252	7311-27-5			1	Ethanol, 2-[2-[2-[2-(4-nonylphenoxy)ethoxy]ethoxy]ethoxy]-	2-(2-{2-[2-(4-Nonylphenoxy)ethoxy]ethoxy}ethoxy)ethan-1-ol			InChI=1S/C23H40O5/c1-2-3-4-5-6-7-8-9-22-10-12-23(13-11-22)28-21-20-27-19-18-26-17-16-25-15-14-24/h10-13,24H,2-9,14-21H2,1H3	CCCCCCCCCC1=CC=C(OCCOCCOCCOCCO)C=C1	C23 H40 O5	396.568	396.288	Name from CAS - American Chemical Society
253	9014-90-8		1337-23-1, 9021-88-9, 37226-44-1, 37291-22-8, 37325-22-7, 37380-76-0, 54018-84-7, 73243-58-0, 88529-26-4, 129712-19-2, 133049-67-9, 147335-61-3, 158853-82-8, 162628-82-2, 197811-96-4, 1845690-17-6	1	Poly(oxy-1,2-ethanediyl), ╬▒-sulfo-¤ë-(nonylphenoxy)-, sodium salt (1:1)						(C2 H4 O)n C15 H24 O4 S . Na	0	0	Name from CAS - American Chemical Society
254	9016-45-9		9021-03-8, 9067-50-9, 11098-16-1, 11103-60-9, 11107-93-0, 12767-68-9, 12789-12-7, 12790-67-9, 25640-88-4, 27288-14-8, 28136-10-9, 29594-36-3, 30676-83-6, 32196-52-4, 37187-23-8, 37210-94-9, 37230-99-2, 37280-80-1, 37291-67-1, 37336-52-0, 39289-57-1, 39316-45-5, 39316-73-9, 39346-85-5, 39373-71-2, 39392-83-1, 39393-36-7, 39421-49-3, 39453-05-9, 39454-98-3, 39475-46-2, 42617-03-8, 50855-29-3, 50934…	1	Poly(oxy-1,2-ethanediyl), ╬▒-(nonylphenyl)-¤ë-hydroxy-					[H]OCCO*.CCCCCCCCC1=CC=CC=C1 |c:15,17,t:13,lp:1:2,4:2,m:5:18.19.17,Sg:n:1,2,3::ht|	(C2 H4 O)n C15 H24 O	0	0	Name from CAS - American Chemical Society
255	9040-65-7		9041-89-8, 39277-39-9, 62534-47-8, 96230-49-8	1	Formaldehyde, polymer with nonylphenol				InChI=1S/C15H24O.CH2O/c1-2-3-4-5-6-7-8-11-14-12-9-10-13-15(14)16;1-2/h9-10,12-13,16H,2-8,11H2,1H3;1H2	C=O.CCCCCCCCCC1=CC=CC=C1O	(C15 H24 O . C H2 O)x	250.382	250.193	Name from CAS - American Chemical Society
256	9051-57-4		37226-45-2, 52232-74-3, 55185-10-9, 57670-08-3, 61461-58-3, 72270-39-4, 73506-77-1, 73666-66-7, 76688-85-2, 136568-54-2, 209533-89-1, 214474-28-9, 390375-53-8, 1114892-63-5, 1209005-90-2, 2040467-53-4, 2266555-40-0	1	Poly(oxy-1,2-ethanediyl), ╬▒-sulfo-¤ë-(nonylphenoxy)-, ammonium salt (1:1)				InChI=1S/C23H40O8S.H3N/c1-2-3-4-5-6-7-8-9-22-10-12-23(13-11-22)30-20-18-28-16-14-27-15-17-29-19-21-31-32(24,25)26;/h10-13H,2-9,14-21H2,1H3,(H,24,25,26);1H3	N.CCCCCCCCCC1=CC=C(OCCOCCOCCOCCOS(O)(=O)=O)C=C1	(C2 H4 O)n C15 H24 O4 S . H3 N	493.66	493.271	Name from CAS - American Chemical Society
257	9081-17-8		67828-09-5, 122785-71-1, 133905-67-6, 146343-13-7, 146472-10-8, 760927-01-3, 1845690-16-5	1	Poly(oxy-1,2-ethanediyl), ╬▒-sulfo-¤ë-(nonylphenoxy)-						(C2 H4 O)n C15 H24 O4 S	0	0	Name from CAS - American Chemical Society
258	11096-42-7		1338-68-7, 8037-88-5, 9006-35-3, 9006-36-4, 37281-59-7, 52769-59-2, 80497-35-4, 105095-12-3	1	Poly(oxy-1,2-ethanediyl), ╬▒-(nonylphenyl)-¤ë-hydroxy-, compd. with iodine						(C2 H4 O)n C15 H24 O . x I2	0	0	Name from CAS - American Chemical Society
259	25154-52-3		1300-16-9, 256459-00-4	1	Phenol, nonyl-			InChIKey=SNQQPOLDUKLAAF-UHFFFAOYSA-N			C15 H24 O	0	0	Name from CAS - American Chemical Society
260	26027-38-3		9002-95-3, 12612-63-4, 27942-26-3, 28776-15-0, 29319-48-0, 34149-89-8, 37330-04-4, 39042-04-1, 52440-21-8, 52440-22-9, 55247-80-8, 56214-26-7, 58339-76-7, 68858-84-4, 69154-14-9, 70025-66-0, 78009-08-2, 86243-62-1, 86727-29-9, 96827-50-8, 96827-63-3, 99550-41-1, 100777-03-5, 102735-76-2, 113595-38-3, 117989-54-5, 120038-12-2, 124401-72-5, 131160-29-7, 135229-74-2, 190386-13-1, 195065-75-9, 204842…	1	Poly(oxy-1,2-ethanediyl), ╬▒-(4-nonylphenyl)-¤ë-hydroxy-						(C2 H4 O)n C15 H24 O	0	0	Name from CAS - American Chemical Society
261	26571-11-9		41257-07-2	1	3,6,9,12,15,18,21,24-Octaoxahexacosan-1-ol, 26-(nonylphenoxy)-						C33 H60 O10	0	0	Name from CAS - American Chemical Society
262	27177-03-3			1	3,6,9,12,15,18-Hexaoxaeicosan-1-ol, 20-(nonylphenoxy)-	20-(2-Nonylphenoxy)-3,6,9,12,15,18-hexaoxaicosan-1-ol			InChI=1S/C29H52O8/c1-2-3-4-5-6-7-8-11-28-12-9-10-13-29(28)37-27-26-36-25-24-35-23-22-34-21-20-33-19-18-32-17-16-31-15-14-30/h9-10,12-13,30H,2-8,11,14-27H2,1H3	CCCCCCCCCC1=CC=CC=C1OCCOCCOCCOCCOCCOCCOCCO	C29 H52 O8	528.727	528.366	Name from CAS - American Chemical Society
263	27177-05-5			1	3,6,9,12,15,18,21-Heptaoxatricosan-1-ol, 23-(nonylphenoxy)-						C31 H56 O9	0	0	Name from CAS - American Chemical Society
264	27177-08-8		29716-54-9	1	3,6,9,12,15,18,21,24,27-Nonaoxanonacosan-1-ol, 29-(nonylphenoxy)-						C35 H64 O11	0	0	Name from CAS - American Chemical Society
265	27986-36-3			1	Ethanol, 2-(nonylphenoxy)-						C17 H28 O2	0	0	Name from CAS - American Chemical Society
266	28987-17-9		26763-02-0	1	Phenol, nonyl-, barium salt (2:1)						C15 H24 O . 1/2 Ba	0	0	Name from CAS - American Chemical Society
267	37205-87-1		51852-94-9, 100472-99-9, 121548-43-4, 138316-74-2, 577791-97-0, 620168-37-8	1	Poly(oxy-1,2-ethanediyl), ╬▒-(isononylphenyl)-¤ë-hydroxy-						(C2 H4 O)n C15 H24 O	0	0	Name from CAS - American Chemical Society
268	51811-79-1		12737-56-3, 12737-57-4, 52276-81-0, 52337-06-1, 53814-48-5, 54077-20-2, 59233-53-3, 59392-80-2, 69431-60-3, 73201-88-4, 76168-97-3, 80748-96-5, 89191-47-9, 107853-30-5, 126040-97-9, 126775-98-2, 171264-48-5, 193226-20-9, 210235-86-2, 1207960-06-2	1	Poly(oxy-1,2-ethanediyl), ╬▒-(nonylphenyl)-¤ë-hydroxy-, phosphate						(C2 H4 O)n C15 H24 O . x H3 O4 P	0	0	Name from CAS - American Chemical Society
269	52503-15-8		68607-16-9	1	Poly(oxy-1,2-ethanediyl), ╬▒-(nonylphenyl)-¤ë-hydroxy-, phosphate, potassium salt						(C2 H4 O)n C15 H24 O . x H3 O4 P . x K	0	0	Name from CAS - American Chemical Society
270	66197-78-2			1	3,6,9,12,15,18,21,24-Octaoxahexacosan-1-ol, 26-(nonylphenoxy)-, 1-(dihydrogen phosphate)						C33 H61 O13 P	0	0	Name from CAS - American Chemical Society
271	68412-54-4			1	Poly(oxy-1,2-ethanediyl), ╬▒-(nonylphenyl)-¤ë-hydroxy-, branched						Unspecified	0	0	Name from CAS - American Chemical Society
272	68584-47-4			1	Poly(oxy-1,2-ethanediyl), ╬▒-(nonylphenyl)-¤ë-hydroxy-, branched, phosphates, potassium salts						Unspecified	0	0	Name from CAS - American Chemical Society
273	68891-21-4			1	Poly(oxy-1,2-ethanediyl), ╬▒-(dinonylphenyl)-¤ë-hydroxy-, branched						Unspecified	0	0	Name from CAS - American Chemical Society
274	72580-36-0			1	Poly(oxy-1,2-ethanediyl), ╬▒-sulfo-¤ë-(isononylphenoxy)-, sodium salt (9CI)						(C2 H4 O)n C15 H24 O4 S . Na	0	0	Name from CAS - American Chemical Society
275	84852-15-3			1	Phenol, 4-nonyl-, branched						Unspecified	0	0	Name from CAS - American Chemical Society
276	127087-87-0			1	Poly(oxy-1,2-ethanediyl), ╬▒-(4-nonylphenyl)-¤ë-hydroxy-, branched						Unspecified	0	0	Name from CAS - American Chemical Society
277	1806-26-4			1	Phenol, 4-octyl-	4-Octylphenol			InChI=1S/C14H22O/c1-2-3-4-5-6-7-8-13-9-11-14(15)12-10-13/h9-12,15H,2-8H2,1H3	CCCCCCCCC1=CC=C(O)C=C1	C14 H22 O	206.329	206.167	Name from CAS - American Chemical Society
278	9004-87-9		11099-59-5, 76037-22-4, 1973419-70-3	1	Poly(oxy-1,2-ethanediyl), ╬▒-(isooctylphenyl)-¤ë-hydroxy-						(C2 H4 O)n C14 H22 O	0	0	Name from CAS - American Chemical Society
279	9036-19-5		1336-60-3, 9081-83-8, 11130-43-1, 12679-74-2, 39283-49-3, 39316-46-6, 39320-65-5, 39341-03-2, 50643-03-3, 50815-48-0, 52628-05-4, 53663-54-0, 53858-66-5, 54834-97-8, 55068-75-2, 55600-46-9, 58056-95-4, 59112-84-4, 63172-50-9, 71538-51-7, 73904-96-8, 77137-66-7, 120026-27-9, 141443-66-5, 188612-22-8, 863727-84-8, 881841-96-9, 881842-18-8, 1211504-20-9	1	Poly(oxy-1,2-ethanediyl), ╬▒-[(1,1,3,3-tetramethylbutyl)phenyl]-¤ë-hydroxy-					CC(C)(C)CC(C)(C)C1=CC=CC=C1.OCCO* |c:10,12,t:8,lp:14:2,17:2,m:18:13.12.11,Sg:n:15,16,17::ht|	(C2 H4 O)n C14 H22 O	0	0	Name from CAS - American Chemical Society
280	9063-89-2		9004-88-0, 9016-44-8, 9039-15-0, 9040-17-9, 12672-26-3, 26616-29-5, 27288-13-7, 37349-87-4, 39288-64-7, 39288-65-8, 39457-23-3, 136050-63-0	1	Poly(oxy-1,2-ethanediyl), ╬▒-(octylphenyl)-¤ë-hydroxy-						(C2 H4 O)n C14 H22 O	0	0	Name from CAS - American Chemical Society
281	11081-15-5		11103-87-0	1	Phenol, isooctyl-				InChI=1S/C14H22O/c1-12(2)8-4-3-5-9-13-10-6-7-11-14(13)15/h6-7,10-12,15H,3-5,8-9H2,1-2H3	CC(C)CCCCCC1=CC=CC=C1O	C14 H22 O	206.329	206.167	Name from CAS - American Chemical Society
282	68987-90-6			1	Poly(oxy-1,2-ethanediyl), ╬▒-(octylphenyl)-¤ë-hydroxy-, branched						Unspecified	0	0	Name from CAS - American Chemical Society
283	69011-84-3			1	Poly(oxy-1,2-ethanediyl), ╬▒-sulfo-¤ë-(octylphenoxy)-, branched, sodium salt				InChI=1S/C28H42O.2Na.H2O4S/c1-3-5-7-9-11-13-19-25-21-15-17-23-27(25)29-28-24-18-16-22-26(28)20-14-12-10-8-6-4-2;;;1-5(2,3)4/h15-18,21-24H,3-14,19-20H2,1-2H3;;;(H2,1,2,3,4)/q;2*+1;/p-2	[Na+].[Na+].[O-]S([O-])(=O)=O.CCCCCCCCC1=CC=CC=C1OC1=CC=CC=C1CCCCCCCC	Unspecified	536.68	536.255	Name from CAS - American Chemical Society
284	15166-06-0			1	Heptanoic acid, 2,2,3,3,4,4,5,5,6,7,7,7-dodecafluoro-6-(trifluoromethyl)-	2,2,3,3,4,4,5,5,6,7,7,7-Dodecafluoro-6-(trifluoromethyl)heptanoic acid			InChI=1S/C8HF15O2/c9-2(10,1(24)25)4(12,13)6(16,17)5(14,15)3(11,7(18,19)20)8(21,22)23/h(H,24,25)	OC(=O)C(F)(F)C(F)(F)C(F)(F)C(F)(F)C(F)(C(F)(F)F)C(F)(F)F	C8 H F15 O2	414.07	413.974	Name from CAS - American Chemical Society
285	2395-00-8			1	Octanoic acid, 2,2,3,3,4,4,5,5,6,6,7,7,8,8,8-pentadecafluoro-, potassium salt (1:1)	Potassium pentadecafluorooctanoate			InChI=1S/C8HF15O2.K/c9-2(10,1(24)25)3(11,12)4(13,14)5(15,16)6(17,18)7(19,20)8(21,22)23;/h(H,24,25);/q;+1/p-1	[K+].[O-]C(=O)C(F)(F)C(F)(F)C(F)(F)C(F)(F)C(F)(F)C(F)(F)C(F)(F)F	C8 H F15 O2 . K	452.16	451.93	Name from CAS - American Chemical Society
286	24216-05-5			1	Benzenesulfonyl chloride, 3,4-bis[(2,2,3,3,4,4,5,5,6,6,7,7,8,8,8-pentadecafluoro-1-oxooctyl)amino]-	3,4-Bis[(2,2,3,3,4,4,5,5,6,6,7,7,8,8,8-pentadecafluorooctanoyl)amino]benzene-1-sulfonyl chloride			InChI=1S/C22H5ClF30N2O4S/c23-60(58,59)4-1-2-5(54-7(56)9(24,25)11(28,29)13(32,33)15(36,37)17(40,41)19(44,45)21(48,49)50)6(3-4)55-8(57)10(26,27)12(30,31)14(34,35)16(38,39)18(42,43)20(46,47)22(51,52)53/h1-3H,(H,54,56)(H,55,57)	FC(F)(F)C(F)(F)C(F)(F)C(F)(F)C(F)(F)C(F)(F)C(F)(F)C(=O)NC1=C(NC(=O)C(F)(F)C(F)(F)C(F)(F)C(F)(F)C(F)(F)C(F)(F)C(F)(F)F)C=C(C=C1)S(Cl)(=O)=O	C22 H5 Cl F30 N2 O4 S	998.75	997.918	Name from CAS - American Chemical Society
287	3108-24-5		173441-60-6	1	Octanoic acid, 2,2,3,3,4,4,5,5,6,6,7,7,8,8,8-pentadecafluoro-, ethyl ester	Ethyl pentadecafluorooctanoate			InChI=1S/C10H5F15O2/c1-2-27-3(26)4(11,12)5(13,14)6(15,16)7(17,18)8(19,20)9(21,22)10(23,24)25/h2H2,1H3	CCOC(=O)C(F)(F)C(F)(F)C(F)(F)C(F)(F)C(F)(F)C(F)(F)C(F)(F)F	C10 H5 F15 O2	442.124	442.005	Name from CAS - American Chemical Society
288	33496-48-9			1	Octanoic acid, 2,2,3,3,4,4,5,5,6,6,7,7,8,8,8-pentadecafluoro-, 1,1'-anhydride	Pentadecafluorooctanoic anhydride			InChI=1S/C16F30O3/c17-3(18,5(21,22)7(25,26)9(29,30)11(33,34)13(37,38)15(41,42)43)1(47)49-2(48)4(19,20)6(23,24)8(27,28)10(31,32)12(35,36)14(39,40)16(44,45)46	FC(F)(F)C(F)(F)C(F)(F)C(F)(F)C(F)(F)C(F)(F)C(F)(F)C(=O)OC(=O)C(F)(F)C(F)(F)C(F)(F)C(F)(F)C(F)(F)C(F)(F)C(F)(F)F	C16 F30 O3	810.125	809.937	Name from CAS - American Chemical Society
289	335-64-8			1	Octanoyl chloride, 2,2,3,3,4,4,5,5,6,6,7,7,8,8,8-pentadecafluoro-	Pentadecafluorooctanoyl chloride			InChI=1S/C8ClF15O/c9-1(25)2(10,11)3(12,13)4(14,15)5(16,17)6(18,19)7(20,21)8(22,23)24	FC(F)(F)C(F)(F)C(F)(F)C(F)(F)C(F)(F)C(F)(F)C(F)(F)C(Cl)=O	C8 Cl F15 O	432.51	431.94	Name from CAS - American Chemical Society
290	335-66-0			1	Octanoyl fluoride, 2,2,3,3,4,4,5,5,6,6,7,7,8,8,8-pentadecafluoro-	Pentadecafluorooctanoyl fluoride			InChI=1S/C8F16O/c9-1(25)2(10,11)3(12,13)4(14,15)5(16,17)6(18,19)7(20,21)8(22,23)24	FC(=O)C(F)(F)C(F)(F)C(F)(F)C(F)(F)C(F)(F)C(F)(F)C(F)(F)F	C8 F16 O	416.061	415.969	Name from CAS - American Chemical Society
291	335-67-1		65618-66-8, 71244-15-0	1	Octanoic acid, 2,2,3,3,4,4,5,5,6,6,7,7,8,8,8-pentadecafluoro-	Pentadecafluorooctanoic acid			InChI=1S/C8HF15O2/c9-2(10,1(24)25)3(11,12)4(13,14)5(15,16)6(17,18)7(19,20)8(21,22)23/h(H,24,25)	OC(=O)C(F)(F)C(F)(F)C(F)(F)C(F)(F)C(F)(F)C(F)(F)C(F)(F)F	C8 H F15 O2	414.07	413.974	Name from CAS - American Chemical Society
292	335-93-3			1	Octanoic acid, 2,2,3,3,4,4,5,5,6,6,7,7,8,8,8-pentadecafluoro-, silver(1+) salt (1:1)	Silver(1+) pentadecafluorooctanoate			InChI=1S/C8HF15O2.Ag/c9-2(10,1(24)25)3(11,12)4(13,14)5(15,16)6(17,18)7(19,20)8(21,22)23;/h(H,24,25);/q;+1/p-1	[Ag+].[O-]C(=O)C(F)(F)C(F)(F)C(F)(F)C(F)(F)C(F)(F)C(F)(F)C(F)(F)F	C8 H F15 O2 . Ag	520.93	519.871	Name from CAS - American Chemical Society
293	335-95-5			1	Octanoic acid, 2,2,3,3,4,4,5,5,6,6,7,7,8,8,8-pentadecafluoro-, sodium salt (1:1)	Sodium pentadecafluorooctanoate			InChI=1S/C8HF15O2.Na/c9-2(10,1(24)25)3(11,12)4(13,14)5(15,16)6(17,18)7(19,20)8(21,22)23;/h(H,24,25);/q;+1/p-1	[Na+].[O-]C(=O)C(F)(F)C(F)(F)C(F)(F)C(F)(F)C(F)(F)C(F)(F)C(F)(F)F	C8 H F15 O2 . Na	436.052	435.956	Name from CAS - American Chemical Society
294	376-27-2			1	Octanoic acid, 2,2,3,3,4,4,5,5,6,6,7,7,8,8,8-pentadecafluoro-, methyl ester	Methyl pentadecafluorooctanoate			InChI=1S/C9H3F15O2/c1-26-2(25)3(10,11)4(12,13)5(14,15)6(16,17)7(18,19)8(20,21)9(22,23)24/h1H3	COC(=O)C(F)(F)C(F)(F)C(F)(F)C(F)(F)C(F)(F)C(F)(F)C(F)(F)F	C9 H3 F15 O2	428.097	427.989	Name from CAS - American Chemical Society
295	3825-26-1		77751-76-9, 95328-99-7	1	Octanoic acid, 2,2,3,3,4,4,5,5,6,6,7,7,8,8,8-pentadecafluoro-, ammonium salt (1:1)	Ammonium pentadecafluorooctanoate			InChI=1S/C8HF15O2.H3N/c9-2(10,1(24)25)3(11,12)4(13,14)5(15,16)6(17,18)7(19,20)8(21,22)23;/h(H,24,25);1H3	[NH4+].[O-]C(=O)C(F)(F)C(F)(F)C(F)(F)C(F)(F)C(F)(F)C(F)(F)C(F)(F)F	C8 H F15 O2 . H3 N	431.101	431	Name from CAS - American Chemical Society
296	39186-68-0			1	1-Propanaminium, N-(2-carboxyethyl)-N,N-bis(2-hydroxyethyl)-3-[(2,2,3,3,4,4,5,5,6,6,7,7,8,8,8-pentadecafluoro-1-oxooctyl)amino]-, inner salt	N-(2-Carboxyethyl)-N,N-bis(2-hydroxyethyl)-3-[(2,2,3,3,4,4,5,5,6,6,7,7,8,8,8-pentadecafluorooctanoyl)amino]propan-1-aminium hydroxide			InChI=1S/C18H21F15N2O5.H2O/c19-12(20,11(40)34-3-1-4-35(6-8-36,7-9-37)5-2-10(38)39)13(21,22)14(23,24)15(25,26)16(27,28)17(29,30)18(31,32)33;/h36-37H,1-9H2,(H-,34,38,39,40);1H2	[OH-].OCC[N+](CCO)(CCCNC(=O)C(F)(F)C(F)(F)C(F)(F)C(F)(F)C(F)(F)C(F)(F)C(F)(F)F)CCC(O)=O	C18 H21 F15 N2 O5	648.366	648.132	Name from CAS - American Chemical Society
297	41358-63-8			1	Octanamide, N-[3-[bis(2-hydroxyethyl)amino]propyl]-2,2,3,3,4,4,5,5,6,6,7,7,8,8,8-pentadecafluoro-	N-{3-[Bis(2-hydroxyethyl)amino]propyl}-2,2,3,3,4,4,5,5,6,6,7,7,8,8,8-pentadecafluorooctanamide			InChI=1S/C15H17F15N2O3/c16-9(17,8(35)31-2-1-3-32(4-6-33)5-7-34)10(18,19)11(20,21)12(22,23)13(24,25)14(26,27)15(28,29)30/h33-34H,1-7H2,(H,31,35)	OCCN(CCO)CCCNC(=O)C(F)(F)C(F)(F)C(F)(F)C(F)(F)C(F)(F)C(F)(F)C(F)(F)F	C15 H17 F15 N2 O3	558.288	558.1	Name from CAS - American Chemical Society
298	423-54-1			1	Octanamide, 2,2,3,3,4,4,5,5,6,6,7,7,8,8,8-pentadecafluoro-	2,2,3,3,4,4,5,5,6,6,7,7,8,8,8-Pentadecafluorooctanamide			InChI=1S/C8H2F15NO/c9-2(10,1(24)25)3(11,12)4(13,14)5(15,16)6(17,18)7(19,20)8(21,22)23/h(H2,24,25)	NC(=O)C(F)(F)C(F)(F)C(F)(F)C(F)(F)C(F)(F)C(F)(F)C(F)(F)F	C8 H2 F15 N O	413.086	412.99	Name from CAS - American Chemical Society
299	53517-98-9			1	1-Propanaminium, N,N,N-trimethyl-3-[(2,2,3,3,4,4,5,5,6,6,7,7,8,8,8-pentadecafluoro-1-oxooctyl)amino]-, chloride (1:1)	N,N,N-Trimethyl-3-[(2,2,3,3,4,4,5,5,6,6,7,7,8,8,8-pentadecafluorooctanoyl)amino]propan-1-aminium chloride			InChI=1S/C14H15F15N2O.ClH/c1-31(2,3)6-4-5-30-7(32)8(15,16)9(17,18)10(19,20)11(21,22)12(23,24)13(25,26)14(27,28)29;/h4-6H2,1-3H3;1H	[Cl-].C[N+](C)(C)CCCNC(=O)C(F)(F)C(F)(F)C(F)(F)C(F)(F)C(F)(F)C(F)(F)C(F)(F)F	C14 H16 F15 N2 O . Cl	548.72	548.071	Name from CAS - American Chemical Society
300	68141-02-6			1	Octanoic acid, 2,2,3,3,4,4,5,5,6,6,7,7,8,8,8-pentadecafluoro-, chromium(3+) salt (3:1)	Chromium(3+) tris(pentadecafluorooctanoate)			InChI=1S/3C8HF15O2.Cr/c3*9-2(10,1(24)25)3(11,12)4(13,14)5(15,16)6(17,18)7(19,20)8(21,22)23;/h3*(H,24,25);/q;;;+3/p-3	[Cr+3].[O-]C(=O)C(F)(F)C(F)(F)C(F)(F)C(F)(F)C(F)(F)C(F)(F)C(F)(F)F.[O-]C(=O)C(F)(F)C(F)(F)C(F)(F)C(F)(F)C(F)(F)C(F)(F)C(F)(F)F.[O-]C(=O)C(F)(F)C(F)(F)C(F)(F)C(F)(F)C(F)(F)C(F)(F)C(F)(F)F	C8 H F15 O2 . 1/3 Cr	1291.18	1290.84	Name from CAS - American Chemical Society
301	68333-92-6		69278-79-1	1	Fatty acids, C7-13, perfluoro						Unspecified	0	0	Name from CAS - American Chemical Society
302	69278-80-4			1	Fatty acids, C7-13, perfluoro, compds. with ethylamine						C2 H7 N . Unspecified	0	0	Name from CAS - American Chemical Society
303	72623-77-9			1	Fatty acids, C6-18, perfluoro, ammonium salts						Unspecified	0	0	Name from CAS - American Chemical Society
304	72968-38-8			1	Fatty acids, C7-13, perfluoro, ammonium salts						Unspecified	0	0	Name from CAS - American Chemical Society
305	85938-56-3			1	Octanamide, N-(3-aminopropyl)-2,2,3,3,4,4,5,5,6,6,7,7,8,8,8-pentadecafluoro-	N-(3-Aminopropyl)-2,2,3,3,4,4,5,5,6,6,7,7,8,8,8-pentadecafluorooctanamide			InChI=1S/C11H9F15N2O/c12-5(13,4(29)28-3-1-2-27)6(14,15)7(16,17)8(18,19)9(20,21)10(22,23)11(24,25)26/h1-3,27H2,(H,28,29)	NCCCNC(=O)C(F)(F)C(F)(F)C(F)(F)C(F)(F)C(F)(F)C(F)(F)C(F)(F)F	C11 H9 F15 N2 O	470.182	470.048	Name from CAS - American Chemical Society
306	89685-61-0			1	1-Propanesulfonic acid, 3-[ethyl(2,2,3,3,4,4,5,5,6,6,7,7,8,8,8-pentadecafluoro-1-oxooctyl)amino]-, sodium salt (1:1)	Sodium 3-[ethyl(2,2,3,3,4,4,5,5,6,6,7,7,8,8,8-pentadecafluorooctanoyl)amino]propane-1-sulfonate			InChI=1S/C13H12F15NO4S.Na/c1-2-29(4-3-5-34(31,32)33)6(30)7(14,15)8(16,17)9(18,19)10(20,21)11(22,23)12(24,25)13(26,27)28;/h2-5H2,1H3,(H,31,32,33);/q;+1/p-1	[Na+].CCN(CCCS([O-])(=O)=O)C(=O)C(F)(F)C(F)(F)C(F)(F)C(F)(F)C(F)(F)C(F)(F)C(F)(F)F	C13 H12 F15 N O4 S . Na	585.26	585.007	Name from CAS - American Chemical Society
307	90179-39-8			1	1-Propanaminium, N-(carboxymethyl)-N,N-dimethyl-3-[(2,2,3,3,4,4,5,5,6,6,7,7,8,8,8-pentadecafluoro-1-oxooctyl)amino]-, inner salt	(Dimethyl{3-[(2,2,3,3,4,4,5,5,6,6,7,7,8,8,8-pentadecafluorooctanoyl)amino]propyl}azaniumyl)acetate			InChI=1S/C15H15F15N2O3/c1-32(2,6-7(33)34)5-3-4-31-8(35)9(16,17)10(18,19)11(20,21)12(22,23)13(24,25)14(26,27)15(28,29)30/h3-6H2,1-2H3,(H-,31,33,34,35)	C[N+](C)(CCCNC(=O)C(F)(F)C(F)(F)C(F)(F)C(F)(F)C(F)(F)C(F)(F)C(F)(F)F)CC([O-])=O	C15 H15 F15 N2 O3	556.272	556.084	Name from CAS - American Chemical Society
308	90480-55-0			1	Octanoic acid, pentadecafluoro-, branched						Unspecified	0	0	Name from CAS - American Chemical Society
309	90480-56-1			1	Octanoic acid, pentadecafluoro-, branched, ammonium salt						Unspecified	0	0	Name from CAS - American Chemical Society
310	90480-57-2			1	Octanoic acid, pentadecafluoro-, mixed esters with 2,2'-[1,4-butanediylbis(oxymethylene)]bis[oxirane] and 2,2'-[1,6-hexanediylbis(oxymethylene)]bis[oxirane]						C12 H22 O4 . C10 H18 O4 . C8 H F15 O2	0	0	Name from CAS - American Chemical Society
311	91032-01-8			1	Fatty acids, C7-19, perfluoro						Unspecified	0	0	Name from CAS - American Chemical Society
312	93480-00-3			1	Poly(oxy-1,2-ethanediyl), ╬▒-[2-[(2,2,3,3,4,4,5,5,6,6,7,7,8,8,8-pentadecafluoro-1-oxooctyl)amino]ethyl]-¤ë-hydroxy-						(C2 H4 O)n C10 H6 F15 N O2	0	0	Name from CAS - American Chemical Society
313	307-55-1			1	Dodecanoic acid, 2,2,3,3,4,4,5,5,6,6,7,7,8,8,9,9,10,10,11,11,12,12,12-tricosafluoro-	Tricosafluorododecanoic acid			InChI=1S/C12HF23O2/c13-2(14,1(36)37)3(15,16)4(17,18)5(19,20)6(21,22)7(23,24)8(25,26)9(27,28)10(29,30)11(31,32)12(33,34)35/h(H,36,37)	OC(=O)C(F)(F)C(F)(F)C(F)(F)C(F)(F)C(F)(F)C(F)(F)C(F)(F)C(F)(F)C(F)(F)C(F)(F)C(F)(F)F	C12 H F23 O2	614.101	613.961	Name from CAS - American Chemical Society
314	72629-94-8			1	Tridecanoic acid, 2,2,3,3,4,4,5,5,6,6,7,7,8,8,9,9,10,10,11,11,12,12,13,13,13-pentacosafluoro-	Pentacosafluorotridecanoic acid			InChI=1S/C13HF25O2/c14-2(15,1(39)40)3(16,17)4(18,19)5(20,21)6(22,23)7(24,25)8(26,27)9(28,29)10(30,31)11(32,33)12(34,35)13(36,37)38/h(H,39,40)	OC(=O)C(F)(F)C(F)(F)C(F)(F)C(F)(F)C(F)(F)C(F)(F)C(F)(F)C(F)(F)C(F)(F)C(F)(F)C(F)(F)C(F)(F)F	C13 H F25 O2	664.109	663.958	Name from CAS - American Chemical Society
315	375-95-1			1	Nonanoic acid, 2,2,3,3,4,4,5,5,6,6,7,7,8,8,9,9,9-heptadecafluoro-	Heptadecafluorononanoic acid			InChI=1S/C9HF17O2/c10-2(11,1(27)28)3(12,13)4(14,15)5(16,17)6(18,19)7(20,21)8(22,23)9(24,25)26/h(H,27,28)	OC(=O)C(F)(F)C(F)(F)C(F)(F)C(F)(F)C(F)(F)C(F)(F)C(F)(F)C(F)(F)F	C9 H F17 O2	464.078	463.971	Name from CAS - American Chemical Society
316	50-32-8		819804-28-9	1	Benzo[a]pyrene	Benzo[pqr]tetraphene			InChI=1S/C20H12/c1-2-7-17-15(4-1)12-16-9-8-13-5-3-6-14-10-11-18(17)20(16)19(13)14/h1-12H	C1=CC2=CC3=CC=C4C=CC=C5C=CC(=C2C=C1)C3=C45	C20 H12	252.316	252.094	Name from CAS - American Chemical Society
317	56-55-3			1	Benz[a]anthracene	Tetraphene			InChI=1S/C18H12/c1-2-7-15-12-18-16(11-14(15)6-1)10-9-13-5-3-4-8-17(13)18/h1-12H	C1=CC2=C(C=C1)C=C1C(C=CC3=C1C=CC=C3)=C2	C18 H12	228.294	228.094	Name from CAS - American Chemical Society
318	120-12-7			1	Anthracene	Anthracene			InChI=1S/C14H10/c1-2-6-12-10-14-8-4-3-7-13(14)9-11(12)5-1/h1-10H	C1=CC2=CC3=C(C=CC=C3)C=C2C=C1	C14 H10	178.234	178.078	Name from CAS - American Chemical Society
319	192-97-2			1	Benzo[e]pyrene	Benzo[e]pyrene			InChI=1S/C20H12/c1-2-8-16-15(7-1)17-9-3-5-13-11-12-14-6-4-10-18(16)20(14)19(13)17/h1-12H	C1=CC2=C3C=CC=C4C=CC5=CC=CC(=C2C=C1)C5=C34	C20 H12	252.316	252.094	Name from CAS - American Chemical Society
320	193-39-5		348085-46-1	1	Indeno[1,2,3-cd]pyrene	Indeno[1,2,3-cd]pyrene			InChI=1S/C22H12/c1-2-7-17-16(6-1)18-11-10-14-9-8-13-4-3-5-15-12-19(17)22(18)21(14)20(13)15/h1-12H	C1=CC2=C(C=C1)C1=C3C2=CC2=C4C(C=CC(C=C1)=C34)=CC=C2	C22 H12	276.338	276.094	Name from CAS - American Chemical Society
321	205-82-3			1	Benzo[j]fluoranthene	Benzo[j]fluoranthene			InChI=1S/C20H12/c1-2-8-15-13(5-1)11-12-17-16-9-3-6-14-7-4-10-18(19(14)16)20(15)17/h1-12H	C1=CC2=C(C=C1)C1=C(C=C2)C2=CC=CC3=CC=CC1=C23	C20 H12	252.316	252.094	Name from CAS - American Chemical Society
322	205-99-2		858790-60-0	1	Benz[e]acephenanthrylene	Benzo[e]acephenanthrylene			InChI=1S/C20H12/c1-2-7-14-13(6-1)12-19-16-9-4-3-8-15(16)18-11-5-10-17(14)20(18)19/h1-12H	C1=CC=C2C(=C1)C1=CC=CC3=C4C=CC=CC4=CC2=C13	C20 H12	252.316	252.094	Name from CAS - American Chemical Society
323	207-08-9		68756-79-6	1	Benzo[k]fluoranthene	Benzo[k]fluoranthene			InChI=1S/C20H12/c1-2-6-15-12-19-17-10-4-8-13-7-3-9-16(20(13)17)18(19)11-14(15)5-1/h1-12H	C1=CC2=CC3=C(C=C2C=C1)C1=C2C3=CC=CC2=CC=C1	C20 H12	252.316	252.094	Name from CAS - American Chemical Society
324	218-01-9		27274-05-1	1	Chrysene	Chrysene			InChI=1S/C18H12/c1-3-7-15-13(5-1)9-11-18-16-8-4-2-6-14(16)10-12-17(15)18/h1-12H	C1=CC2=C(C=C1)C1=C(C=C2)C2=C(C=CC=C2)C=C1	C18 H12	228.294	228.094	Name from CAS - American Chemical Society
325	65996-93-2			1	Pitch, coal tar, high-temp.						Unspecified	0	0	Name from CAS - American Chemical Society
326	90640-80-5			1	Anthracene oil						Unspecified	0	0	Name from CAS - American Chemical Society
327	90640-81-6			1	Anthracene oil, anthracene paste						Unspecified	0	0	Name from CAS - American Chemical Society
328	90640-82-7			1	Anthracene oil, anthracene-low						Unspecified	0	0	Name from CAS - American Chemical Society
329	90640-86-1			1	Distillates (coal tar), heavy oils						Unspecified	0	0	Name from CAS - American Chemical Society
330	91995-15-2			1	Anthracene oil, anthracene paste, anthracene fraction						Unspecified	0	0	Name from CAS - American Chemical Society
331	91995-17-4			1	Anthracene oil, anthracene paste, distn. lights						Unspecified	0	0	Name from CAS - American Chemical Society
332	1330-43-4		1332-28-1, 12045-54-4, 12589-17-2, 13764-83-5, 19223-62-2, 37199-25-0, 115372-65-1, 136349-33-2, 163701-93-7, 886584-11-8, 910783-70-9, 950582-57-7, 1039387-27-3, 1186126-93-1, 1189141-72-7, 1242163-02-5, 1247014-60-3, 1262222-67-2, 1262281-53-7, 1268472-42-9, 1314012-56-0, 1315317-92-0, 2123562-10-5	1	Boron sodium oxide (B4Na2O7)				InChI=1S/B4O7.2Na/c5-1-9-3(7)11-4(8)10-2-6;;/q-2;2*+1	[Na+].[Na+].[O-]B(OB=O)OB([O-])OB=O	B4 Na2 O7	201.21	201.981	Name from CAS - American Chemical Society
333	1303-96-4		1344-90-7, 12322-85-9, 12447-40-4, 61028-24-8, 71377-02-1, 910783-71-0, 950582-60-2, 1242163-03-6, 1443500-22-8, 1820039-99-3	1	Borax (B4Na2O7.10H2O)	Sodium bicyclo[3.3.1]tetraboroxane-3,7-bis(olate)--water (2/1/10)			InChI=1S/B4O7.2Na.10H2O/c5-1-7-3-9-2(6)10-4(8-1)11-3;;;;;;;;;;;;/h;;;10*1H2/q-2;2*+1;;;;;;;;;;	O.O.O.O.O.O.O.O.O.O.[Na+].[Na+].[O-]B1OB2OB([O-])OB(O1)O2	B4 Na2 O7 . 10 H2 O	381.36	382.087	Name from CAS - American Chemical Society
334	12179-04-3		910783-72-1, 950582-74-8, 1039387-28-4, 1186126-94-2, 1262222-68-3, 1262281-54-8, 1262426-51-6	1	Boron sodium oxide (B4Na2O7), hydrate (1:5)				InChI=1S/B4O7.2Na.5H2O/c5-1-9-3(7)11-4(8)10-2-6;;;;;;;/h;;;5*1H2/q-2;2*+1;;;;;	O.O.O.O.O.[Na+].[Na+].[O-]B(OB=O)OB([O-])OB=O	B4 Na2 O7 . 5 H2 O	291.29	292.034	Name from CAS - American Chemical Society
335	68515-50-4			1	1,2-Benzenedicarboxylic acid, 1,2-dihexyl ester, branched and linear						Unspecified	0	0	Name from CAS - American Chemical Society
336	2058-94-8		110961-38-1	1	Undecanoic acid, 2,2,3,3,4,4,5,5,6,6,7,7,8,8,9,9,10,10,11,11,11-heneicosafluoro-	Henicosafluoroundecanoic acid			InChI=1S/C11HF21O2/c12-2(13,1(33)34)3(14,15)4(16,17)5(18,19)6(20,21)7(22,23)8(24,25)9(26,27)10(28,29)11(30,31)32/h(H,33,34)	OC(=O)C(F)(F)C(F)(F)C(F)(F)C(F)(F)C(F)(F)C(F)(F)C(F)(F)C(F)(F)C(F)(F)C(F)(F)F	C11 H F21 O2	564.093	563.964	Name from CAS - American Chemical Society
337	376-06-7			1	Tetradecanoic acid, 2,2,3,3,4,4,5,5,6,6,7,7,8,8,9,9,10,10,11,11,12,12,13,13,14,14,14-heptacosafluoro-	Heptacosafluorotetradecanoic acid			InChI=1S/C14HF27O2/c15-2(16,1(42)43)3(17,18)4(19,20)5(21,22)6(23,24)7(25,26)8(27,28)9(29,30)10(31,32)11(33,34)12(35,36)13(37,38)14(39,40)41/h(H,42,43)	OC(=O)C(F)(F)C(F)(F)C(F)(F)C(F)(F)C(F)(F)C(F)(F)C(F)(F)C(F)(F)C(F)(F)C(F)(F)C(F)(F)C(F)(F)C(F)(F)F	C14 H F27 O2	714.117	713.955	Name from CAS - American Chemical Society
338	335-76-2			1	Decanoic acid, 2,2,3,3,4,4,5,5,6,6,7,7,8,8,9,9,10,10,10-nonadecafluoro-	Nonadecafluorodecanoic acid			InChI=1S/C10HF19O2/c11-2(12,1(30)31)3(13,14)4(15,16)5(17,18)6(19,20)7(21,22)8(23,24)9(25,26)10(27,28)29/h(H,30,31)	OC(=O)C(F)(F)C(F)(F)C(F)(F)C(F)(F)C(F)(F)C(F)(F)C(F)(F)C(F)(F)C(F)(F)F	C10 H F19 O2	514.086	513.967	Name from CAS - American Chemical Society
339	84-61-7		55819-02-8, 169741-16-6	1	1,2-Benzenedicarboxylic acid, 1,2-dicyclohexyl ester	Dicyclohexyl benzene-1,2-dicarboxylate			InChI=1S/C20H26O4/c21-19(23-15-9-3-1-4-10-15)17-13-7-8-14-18(17)20(22)24-16-11-5-2-6-12-16/h7-8,13-16H,1-6,9-12H2	O=C(OC1CCCCC1)C1=C(C=CC=C1)C(=O)OC1CCCCC1	C20 H26 O4	330.424	330.183	Name from CAS - American Chemical Society
340	26761-40-0		1341-39-5, 105009-98-1, 148384-02-5	1	1,2-Benzenedicarboxylic acid, 1,2-diisodecyl ester					C*.C*.CCCCCCCCCOC(=O)C1=C(C=CC=C1)C(=O)OCCCCCCCCC |c:16,18,t:14,lp:13:2,15:2,23:2,24:2,m:1:5.6.7.8.9.10.11.12,3:25.26.27.28.29.30.31.32|	C28 H46 O4	0	0	Name from CAS - American Chemical Society
341	68515-49-1			1	1,2-Benzenedicarboxylic acid, di-C9-11-branched alkyl esters, C10-rich						Unspecified	0	0	Name from CAS - American Chemical Society
342	'3896-11-5		61489-93-8, 80479-99-8, 85497-36-5, 103843-16-9, 106085-65-8, 136567-90-3, 138464-60-5, 144598-90-3, 144856-53-1, 145379-55-1, 155375-84-1, 172344-93-3, 268218-33-3, 474264-62-5, 796971-87-4, 1399293-71-0, 2098648-59-8, 2117663-14-4, 2135333-73-0	1	Phenol, 2-(5-chloro-2H-benzotriazol-2-yl)-6-(1,1-dimethylethyl)-4-methyl-	2-tert-Butyl-6-(5-chloro-2H-benzotriazol-2-yl)-4-methylphenol			InChI=1S/C17H18ClN3O/c1-10-7-12(17(2,3)4)16(22)15(8-10)21-19-13-6-5-11(18)9-14(13)20-21/h5-9,22H,1-4H3	CC1=CC(=C(O)C(=C1)N1N=C2C=CC(Cl)=CC2=N1)C(C)(C)C	C17 H18 Cl N3 O	315.8	315.114	Name from CAS - American Chemical Society
343	'8013-07-8		9036-74-2, 11114-05-9, 12768-71-7, 37260-65-4, 37307-47-4, 37311-19-6, 39378-88-6, 39390-63-1, 51059-88-2, 52440-01-4, 53569-11-2, 55070-15-0, 56090-94-9, 61788-96-3, 121853-93-8, 193425-83-1, 220857-52-3, 667916-55-4, 1182717-32-3	1	Epoxidized soybean oil						Unspecified	0	0	Name from CAS - American Chemical Society
344	'8016-11-3		39387-01-4, 39406-11-6, 55070-14-9, 55962-69-1, 72847-33-7, 117629-77-3, 918866-86-1	1	Linseed oil, epoxidized						Unspecified	0	0	Name from CAS - American Chemical Society
345	'8050-09-7		8050-10-0, 8050-14-4, 8052-47-9, 37271-91-3, 39390-87-9, 68153-42-4, 118817-23-5, 1481684-92-7	1	Rosin						Unspecified	0	0	Name from CAS - American Chemical Society
346	10081-67-1		108192-80-9, 125053-82-9, 934200-43-8, 1152781-85-5, 1268470-54-7, 1429516-24-4	1	Benzenamine, 4-(1-methyl-1-phenylethyl)-N-[4-(1-methyl-1-phenylethyl)phenyl]-	4-(2-Phenylpropan-2-yl)-N-[4-(2-phenylpropan-2-yl)phenyl]aniline			InChI=1S/C30H31N/c1-29(2,23-11-7-5-8-12-23)25-15-19-27(20-16-25)31-28-21-17-26(18-22-28)30(3,4)24-13-9-6-10-14-24/h5-22,31H,1-4H3	CC(C)(C1=CC=CC=C1)C1=CC=C(NC2=CC=C(C=C2)C(C)(C)C2=CC=CC=C2)C=C1	C30 H31 N	405.585	405.246	Name from CAS - American Chemical Society
347	10191-41-0		364-50-1, 4072-33-7, 16826-11-2, 25094-97-7, 181591-70-8	1	2H-1-Benzopyran-6-ol, 3,4-dihydro-2,5,7,8-tetramethyl-2-(4,8,12-trimethyltridecyl)-	2,5,7,8-Tetramethyl-2-(4,8,12-trimethyltridecyl)-3,4-dihydro-2H-1-benzopyran-6-ol			InChI=1/C29H50O2/c1-20(2)12-9-13-21(3)14-10-15-22(4)16-11-18-29(8)19-17-26-25(7)27(30)23(5)24(6)28(26)31-29/h20-22,30H,9-19H2,1-8H3	CC(C)CCCC(C)CCCC(C)CCCC1(C)CCC2=C(O1)C(C)=C(C)C(O)=C2C	C29 H50 O2	430.717	430.381	Name from CAS - American Chemical Society
348	102-06-7		25323-69-7, 33505-70-3, 39291-21-9, 55556-10-0, 368867-99-6	1	Guanidine, N,N'-diphenyl-	N,N'-Diphenylguanidine			InChI=1S/C13H13N3/c14-13(15-11-7-3-1-4-8-11)16-12-9-5-2-6-10-12/h1-10H,(H3,14,15,16)	N=C(NC1=CC=CC=C1)NC1=CC=CC=C1	C13 H13 N3	211.268	211.111	Name from CAS - American Chemical Society
349	102-08-9			1	Thiourea, N,N'-diphenyl-	N,N'-Diphenylthiourea			InChI=1S/C13H12N2S/c16-13(14-11-7-3-1-4-8-11)15-12-9-5-2-6-10-12/h1-10H,(H2,14,15,16)	S=C(NC1=CC=CC=C1)NC1=CC=CC=C1	C13 H12 N2 S	228.31	228.072	Name from CAS - American Chemical Society
350	103-23-1		39393-67-4, 63637-48-9, 70147-21-6, 2093095-12-4	1	Hexanedioic acid, 1,6-bis(2-ethylhexyl) ester	Bis(2-ethylhexyl) hexanedioate			InChI=1/C22H42O4/c1-5-9-13-19(7-3)17-25-21(23)15-11-12-16-22(24)26-18-20(8-4)14-10-6-2/h19-20H,5-18H2,1-4H3	CCCCC(CC)COC(=O)CCCCC(=O)OCC(CC)CCCC	C22 H42 O4	370.574	370.308	Name from CAS - American Chemical Society
351	10396-10-8			1	Benzenesulfonic acid, 4-methyl-, 2-(aminocarbonyl)hydrazide	2-(4-Methylbenzene-1-sulfonyl)hydrazine-1-carboxamide			InChI=1S/C8H11N3O3S/c1-6-2-4-7(5-3-6)15(13,14)11-10-8(9)12/h2-5,11H,1H3,(H3,9,10,12)	CC1=CC=C(C=C1)S(=O)(=O)NNC(N)=O	C8 H11 N3 O3 S	229.25	229.052	Name from CAS - American Chemical Society
352	105-55-5		27598-95-4	1	Thiourea, N,N'-diethyl-	N,N'-Diethylthiourea			InChI=1S/C5H12N2S/c1-3-6-5(8)7-4-2/h3-4H2,1-2H3,(H2,6,7,8)	CCNC(=S)NCC	C5 H12 N2 S	132.23	132.072	Name from CAS - American Chemical Society
353	105-97-5			1	Hexanedioic acid, 1,6-didecyl ester	Didecyl hexanedioate			InChI=1S/C26H50O4/c1-3-5-7-9-11-13-15-19-23-29-25(27)21-17-18-22-26(28)30-24-20-16-14-12-10-8-6-4-2/h3-24H2,1-2H3	CCCCCCCCCCOC(=O)CCCCC(=O)OCCCCCCCCCC	C26 H50 O4	426.682	426.371	Name from CAS - American Chemical Society
354	105-99-7			1	Hexanedioic acid, 1,6-dibutyl ester	Dibutyl hexanedioate			InChI=1S/C14H26O4/c1-3-5-11-17-13(15)9-7-8-10-14(16)18-12-6-4-2/h3-12H2,1-2H3	CCCCOC(=O)CCCCC(=O)OCCCC	C14 H26 O4	258.358	258.183	Name from CAS - American Chemical Society
355	106-79-6			1	Decanedioic acid, 1,10-dimethyl ester	Dimethyl decanedioate			InChI=1S/C12H22O4/c1-15-11(13)9-7-5-3-4-6-8-10-12(14)16-2/h3-10H2,1-2H3	COC(=O)CCCCCCCCC(=O)OC	C12 H22 O4	230.304	230.152	Name from CAS - American Chemical Society
356	109-31-9			1	Nonanedioic acid, 1,9-dihexyl ester	Dihexyl nonanedioate			InChI=1S/C21H40O4/c1-3-5-7-14-18-24-20(22)16-12-10-9-11-13-17-21(23)25-19-15-8-6-4-2/h3-19H2,1-2H3	CCCCCCOC(=O)CCCCCCCC(=O)OCCCCCC	C21 H40 O4	356.547	356.293	Name from CAS - American Chemical Society
357	109-43-3		39393-66-3, 98781-27-2	1	Decanedioic acid, 1,10-dibutyl ester	Dibutyl decanedioate			InChI=1S/C18H34O4/c1-3-5-15-21-17(19)13-11-9-7-8-10-12-14-18(20)22-16-6-4-2/h3-16H2,1-2H3	CCCCOC(=O)CCCCCCCCC(=O)OCCCC	C18 H34 O4	314.466	314.246	Name from CAS - American Chemical Society
358	109-46-6		30551-64-5	1	Thiourea, N,N'-dibutyl-	N,N'-Dibutylthiourea			InChI=1S/C9H20N2S/c1-3-5-7-10-9(12)11-8-6-4-2/h3-8H2,1-2H3,(H2,10,11,12)	CCCCNC(=S)NCCCC	C9 H20 N2 S	188.33	188.135	Name from CAS - American Chemical Society
359	11096-82-5			1	PCB 1260						Unspecified	0	0	Name from CAS - American Chemical Society
360	11097-69-1			1	PCB 1254						Unspecified	0	0	Name from CAS - American Chemical Society
361	11100-14-4			1	Aroclor 1268						Unspecified	0	0	Name from CAS - American Chemical Society
362	11104-28-2			1	Aroclor 1221						Unspecified	0	0	Name from CAS - American Chemical Society
363	11126-42-4			1	Aroclor 5460						Unspecified	0	0	Name from CAS - American Chemical Society
364	11141-16-5			1	Aroclor 1232						Unspecified	0	0	Name from CAS - American Chemical Society
365	112-84-5		80399-99-1, 93050-58-9, 116749-29-2	1	13-Docosenamide, (13Z)-	(13Z)-Docos-13-enamide			InChI=1S/C22H43NO/c1-2-3-4-5-6-7-8-9-10-11-12-13-14-15-16-17-18-19-20-21-22(23)24/h9-10H,2-8,11-21H2,1H3,(H2,23,24)/b10-9-	CCCCCCCC\C=C/CCCCCCCCCCCC(N)=O	C22 H43 N O	337.592	337.334	Name from CAS - American Chemical Society
366	117-84-0		8031-29-6	1	1,2-Benzenedicarboxylic acid, 1,2-dioctyl ester	Dioctyl benzene-1,2-dicarboxylate			InChI=1S/C24H38O4/c1-3-5-7-9-11-15-19-27-23(25)21-17-13-14-18-22(21)24(26)28-20-16-12-10-8-6-4-2/h13-14,17-18H,3-12,15-16,19-20H2,1-2H3	CCCCCCCCOC(=O)C1=C(C=CC=C1)C(=O)OCCCCCCCC	C24 H38 O4	390.564	390.277	Name from CAS - American Chemical Society
367	118-82-1			1	Phenol, 4,4'-methylenebis[2,6-bis(1,1-dimethylethyl)-	4,4'-Methylenebis(2,6-di-tert-butylphenol)			InChI=1S/C29H44O2/c1-26(2,3)20-14-18(15-21(24(20)30)27(4,5)6)13-19-16-22(28(7,8)9)25(31)23(17-19)29(10,11)12/h14-17,30-31H,13H2,1-12H3	CC(C)(C)C1=CC(CC2=CC(=C(O)C(=C2)C(C)(C)C)C(C)(C)C)=CC(=C1O)C(C)(C)C	C29 H44 O2	424.669	424.334	Name from CAS - American Chemical Society
368	119-06-2			1	1,2-Benzenedicarboxylic acid, 1,2-ditridecyl ester	Ditridecyl benzene-1,2-dicarboxylate			InChI=1S/C34H58O4/c1-3-5-7-9-11-13-15-17-19-21-25-29-37-33(35)31-27-23-24-28-32(31)34(36)38-30-26-22-20-18-16-14-12-10-8-6-4-2/h23-24,27-28H,3-22,25-26,29-30H2,1-2H3	CCCCCCCCCCCCCOC(=O)C1=C(C=CC=C1)C(=O)OCCCCCCCCCCCCC	C34 H58 O4	530.834	530.434	Name from CAS - American Chemical Society
369	119-47-1		12737-12-1, 37268-48-7, 52683-48-4, 53807-25-3, 54650-81-6, 56509-58-1, 59112-68-4, 62339-93-9, 67556-84-7, 69645-40-5, 90297-42-0, 92880-05-2, 107397-49-9, 110736-51-1, 111214-56-3, 129514-93-8, 149984-87-2, 537040-81-6	1	Phenol, 2,2'-methylenebis[6-(1,1-dimethylethyl)-4-methyl-	2,2'-Methylenebis(6-tert-butyl-4-methylphenol)			InChI=1S/C23H32O2/c1-14-9-16(20(24)18(11-14)22(3,4)5)13-17-10-15(2)12-19(21(17)25)23(6,7)8/h9-12,24-25H,13H2,1-8H3	CC1=CC(CC2=CC(C)=CC(=C2O)C(C)(C)C)=C(O)C(=C1)C(C)(C)C	C23 H32 O2	340.507	340.24	Name from CAS - American Chemical Society
370	120-54-7		61711-60-2, 80748-88-5, 97343-66-3, 232278-71-6, 874894-69-6, 2293931-13-0	1	Methanethione, 1,1'-tetrathiobis[1-(1-piperidinyl)-	(Tetrasulfane-1,4-diyl)bis[(piperidin-1-yl)methanethione]			InChI=1S/C12H20N2S6/c15-11(13-7-3-1-4-8-13)17-19-20-18-12(16)14-9-5-2-6-10-14/h1-10H2	S=C(SSSSC(=S)N1CCCCC1)N1CCCCC1	C12 H20 N2 S6	384.67	383.995	Name from CAS - American Chemical Society
371	120-78-5		109767-80-8, 137497-18-8, 186983-60-8, 258278-97-6, 2293932-50-8	1	Benzothiazole, 2,2'-dithiobis-	2,2'-Disulfanediylbis(1,3-benzothiazole)			InChI=1S/C14H8N2S4/c1-3-7-11-9(5-1)15-13(17-11)19-20-14-16-10-6-2-4-8-12(10)18-14/h1-8H	S(SC1=NC2=C(S1)C=CC=C2)C1=NC2=C(S1)C=CC=C2	C14 H8 N2 S4	332.47	331.957	Name from CAS - American Chemical Society
372	121-79-9		56274-95-4	1	Benzoic acid, 3,4,5-trihydroxy-, propyl ester	Propyl 3,4,5-trihydroxybenzoate			InChI=1S/C10H12O5/c1-2-3-15-10(14)6-4-7(11)9(13)8(12)5-6/h4-5,11-13H,2-3H2,1H3	CCCOC(=O)C1=CC(O)=C(O)C(O)=C1	C10 H12 O5	212.201	212.068	Name from CAS - American Chemical Society
373	122-62-3		28986-40-5, 131170-17-7	1	Decanedioic acid, 1,10-bis(2-ethylhexyl) ester	Bis(2-ethylhexyl) decanedioate			InChI=1/C26H50O4/c1-5-9-17-23(7-3)21-29-25(27)19-15-13-11-12-14-16-20-26(28)30-22-24(8-4)18-10-6-2/h23-24H,5-22H2,1-4H3	CCCCC(CC)COC(=O)CCCCCCCCC(=O)OCC(CC)CCCC	C26 H50 O4	426.682	426.371	Name from CAS - American Chemical Society
374	123-25-1		1253690-20-8	1	Butanedioic acid, 1,4-diethyl ester	Diethyl butanedioate			InChI=1S/C8H14O4/c1-3-11-7(9)5-6-8(10)12-4-2/h3-6H2,1-2H3	CCOC(=O)CCC(=O)OCC	C8 H14 O4	174.196	174.089	Name from CAS - American Chemical Society
375	123-28-4		53571-83-8, 115628-90-5, 914648-48-9, 1185856-54-5, 1555920-79-0	1	Propanoic acid, 3,3'-thiobis-, 1,1'-didodecyl ester	Didodecyl 3,3'-sulfanediyldipropanoate			InChI=1S/C30H58O4S/c1-3-5-7-9-11-13-15-17-19-21-25-33-29(31)23-27-35-28-24-30(32)34-26-22-20-18-16-14-12-10-8-6-4-2/h3-28H2,1-2H3	CCCCCCCCCCCCOC(=O)CCSCCC(=O)OCCCCCCCCCCCC	C30 H58 O4 S	514.85	514.406	Name from CAS - American Chemical Society
376	123-79-5			1	Hexanedioic acid, 1,6-dioctyl ester	Dioctyl hexanedioate			InChI=1S/C22H42O4/c1-3-5-7-9-11-15-19-25-21(23)17-13-14-18-22(24)26-20-16-12-10-8-6-4-2/h3-20H2,1-2H3	CCCCCCCCOC(=O)CCCCC(=O)OCCCCCCCC	C22 H42 O4	370.574	370.308	Name from CAS - American Chemical Society
377	1241-94-7			1	Phosphoric acid, 2-ethylhexyl diphenyl ester	2-Ethylhexyl diphenyl phosphate			InChI=1/C20H27O4P/c1-3-5-12-18(4-2)17-22-25(21,23-19-13-8-6-9-14-19)24-20-15-10-7-11-16-20/h6-11,13-16,18H,3-5,12,17H2,1-2H3	CCCCC(CC)COP(=O)(OC1=CC=CC=C1)OC1=CC=CC=C1	C20 H27 O4 P	362.406	362.165	Name from CAS - American Chemical Society
378	12642-23-8			1	Aroclor 5442 (9CI)						Unspecified	0	0	Name from CAS - American Chemical Society
379	12672-29-6		262371-35-7	1	PCB 1248						Unspecified	0	0	Name from CAS - American Chemical Society
380	12674-11-2			1	Aroclor 1016						Unspecified	0	0	Name from CAS - American Chemical Society
381	128-37-0		36631-28-4, 42615-30-5, 50356-19-9, 50641-99-1, 52683-46-2, 53571-70-3, 58500-82-6, 83047-16-9, 97123-41-6, 102962-45-8, 259752-53-9, 290348-23-1, 338986-13-3, 1394965-02-6, 1456709-94-6, 2055662-96-7	1	Phenol, 2,6-bis(1,1-dimethylethyl)-4-methyl-	2,6-Di-tert-butyl-4-methylphenol			InChI=1S/C15H24O/c1-10-8-11(14(2,3)4)13(16)12(9-10)15(5,6)7/h8-9,16H,1-7H3	CC1=CC(=C(O)C(=C1)C(C)(C)C)C(C)(C)C	C15 H24 O	220.356	220.183	Name from CAS - American Chemical Society
382	13103-52-1		125899-91-4	1	Propanoic acid, 3-[[3-(dodecyloxy)-3-oxopropyl]thio]-, octadecyl ester	Dodecyl octadecyl 3,3'-sulfanediyldipropanoate			InChI=1S/C36H70O4S/c1-3-5-7-9-11-13-15-16-17-18-19-20-22-24-26-28-32-40-36(38)30-34-41-33-29-35(37)39-31-27-25-23-21-14-12-10-8-6-4-2/h3-34H2,1-2H3	CCCCCCCCCCCCCCCCCCOC(=O)CCSCCC(=O)OCCCCCCCCCCCC	C36 H70 O4 S	599.01	598.499	Name from CAS - American Chemical Society
383	131-54-4		862891-45-0	1	Methanone, bis(2-hydroxy-4-methoxyphenyl)-	Bis(2-hydroxy-4-methoxyphenyl)methanone			InChI=1S/C15H14O5/c1-19-9-3-5-11(13(16)7-9)15(18)12-6-4-10(20-2)8-14(12)17/h3-8,16-17H,1-2H3	COC1=CC=C(C(=O)C2=CC=C(OC)C=C2O)C(O)=C1	C15 H14 O5	274.272	274.084	Name from CAS - American Chemical Society
384	131-56-6		1341-53-3, 73468-18-5, 86280-86-6, 92092-63-2, 120920-25-4, 895160-29-9	1	Methanone, (2,4-dihydroxyphenyl)phenyl-	(2,4-Dihydroxyphenyl)(phenyl)methanone			InChI=1S/C13H10O3/c14-10-6-7-11(12(15)8-10)13(16)9-4-2-1-3-5-9/h1-8,14-15H	OC1=CC=C(C(=O)C2=CC=CC=C2)C(O)=C1	C13 H10 O3	214.22	214.063	Name from CAS - American Chemical Society
385	131-57-7		14375-37-2, 58392-15-7, 58392-22-6, 138464-23-0, 153859-73-5, 897050-18-9, 2216794-47-5	1	Methanone, (2-hydroxy-4-methoxyphenyl)phenyl-	(2-Hydroxy-4-methoxyphenyl)(phenyl)methanone			InChI=1S/C14H12O3/c1-17-11-7-8-12(13(15)9-11)14(16)10-5-3-2-4-6-10/h2-9,15H,1H3	COC1=CC=C(C(=O)C2=CC=CC=C2)C(O)=C1	C14 H12 O3	228.247	228.079	Name from CAS - American Chemical Society
386	1321-64-8			1	Naphthalene, pentachloro-						C10 H3 Cl5	0	0	Name from CAS - American Chemical Society
387	1330-78-5		25013-17-6, 34902-62-0, 56499-45-7, 56573-10-5, 69234-04-4, 1259372-53-6, 2107376-26-9	1	Phosphoric acid, tris(methylphenyl) ester						C21 H21 O4 P	0	0	Name from CAS - American Chemical Society
388	1338-23-4		9042-65-3, 37228-09-4, 37332-21-1, 37364-68-4, 39386-16-8, 50927-89-4, 99676-02-5, 1175509-65-5, 1403779-89-4, 2199458-55-2	1	2-Butanone, peroxide	2,2'-Peroxydi(butane-2-peroxol)			InChI=1/C8H18O6/c1-5-7(3,11-9)13-14-8(4,6-2)12-10/h9-10H,5-6H2,1-4H3	CCC(C)(OO)OOC(C)(CC)OO	Unspecified	210.226	210.11	Name from CAS - American Chemical Society
389	13927-77-0		93-74-3, 11140-03-7, 75178-20-0, 101239-20-7, 332343-04-1, 420849-75-8	1	Nickel, bis(N,N-dibutylcarbamodithioato-╬║S,╬║S')-, (SP-4-1)-	Nickel(2+) bis(dibutylcarbamodithioate)			InChI=1S/2C9H19NS2.Ni/c2*1-3-5-7-10(9(11)12)8-6-4-2;/h2*3-8H2,1-2H3,(H,11,12);/q;;+2/p-2	CCCCN(CCCC)C(=S)S[Ni]SC(=S)N(CCCC)CCCC	C18 H36 N2 Ni S4	467.43	466.111	Name from CAS - American Chemical Society
390	140-03-4		855789-22-9	1	9-Octadecenoic acid, 12-(acetyloxy)-, methyl ester, (9Z,12R)-	Methyl (9Z,12R)-12-(acetyloxy)octadec-9-enoate			InChI=1S/C21H38O4/c1-4-5-6-13-16-20(25-19(2)22)17-14-11-9-7-8-10-12-15-18-21(23)24-3/h11,14,20H,4-10,12-13,15-18H2,1-3H3/b14-11-/t20-/m1/s1	CCCCCC[C@H](C\C=C/CCCCCCCC(=O)OC)OC(C)=O	C21 H38 O4	354.531	354.277	Name from CAS - American Chemical Society
391	141-28-6			1	Hexanedioic acid, 1,6-diethyl ester	Diethyl hexanedioate			InChI=1S/C10H18O4/c1-3-13-9(11)7-5-6-8-10(12)14-4-2/h3-8H2,1-2H3	CCOC(=O)CCCCC(=O)OCC	C10 H18 O4	202.25	202.121	Name from CAS - American Chemical Society
392	142-77-8			1	9-Octadecenoic acid (9Z)-, butyl ester	Butyl (9Z)-octadec-9-enoate			InChI=1S/C22H42O2/c1-3-5-7-8-9-10-11-12-13-14-15-16-17-18-19-20-22(23)24-21-6-4-2/h12-13H,3-11,14-21H2,1-2H3/b13-12-	CCCCCCCC\C=C/CCCCCCCC(=O)OCCCC	C22 H42 O2	338.576	338.318	Name from CAS - American Chemical Society
393	14324-55-1	505093-56-1	136-94-7, 14460-21-0, 15465-13-1, 18445-58-4, 32733-02-1, 39456-86-5, 92481-10-2, 115028-55-2, 120092-57-1, 880359-15-9, 905572-85-2, 2169916-09-8	1	Zinc, bis(N,N-diethylcarbamodithioato-╬║S,╬║S')-, (T-4)-	Zinc bis(diethylcarbamodithioate)			InChI=1S/2C5H11NS2.Zn/c2*1-3-6(4-2)5(7)8;/h2*3-4H2,1-2H3,(H,7,8);/q;;+2/p-2	[Zn++].CCN(CC)C([S-])=S.CCN(CC)C([S-])=S	C10 H20 N2 S4 Zn	361.9	359.98	Name from CAS - American Chemical Society
394	147-47-7		389806-19-3	1	Quinoline, 1,2-dihydro-2,2,4-trimethyl-	2,2,4-Trimethyl-1,2-dihydroquinoline			InChI=1S/C12H15N/c1-9-8-12(2,3)13-11-7-5-4-6-10(9)11/h4-8,13H,1-3H3	CC1=CC(C)(C)NC2=C1C=CC=C2	C12 H15 N	173.259	173.12	Name from CAS - American Chemical Society
395	1478-61-1		110444-90-1, 1429425-28-4	1	Phenol, 4,4'-[2,2,2-trifluoro-1-(trifluoromethyl)ethylidene]bis-	4,4'-(1,1,1,3,3,3-Hexafluoropropane-2,2-diyl)diphenol			InChI=1S/C15H10F6O2/c16-14(17,18)13(15(19,20)21,9-1-5-11(22)6-2-9)10-3-7-12(23)8-4-10/h1-8,22-23H	OC1=CC=C(C=C1)C(C1=CC=C(O)C=C1)(C(F)(F)F)C(F)(F)F	C15 H10 F6 O2	336.233	336.058	Name from CAS - American Chemical Society
396	149-30-4	27157-85-3	1321-08-0, 4464-58-8, 12640-90-3, 55199-93-4, 81605-65-4, 112242-83-8, 119170-41-1, 885216-62-6, 2213445-86-2	1	2(3H)-Benzothiazolethione	1,3-Benzothiazole-2-thiol		InChIKey=YXIWHUQXZSMYRE-UHFFFAOYSA-N	InChI=1S/C7H5NS2/c9-7-8-5-3-1-2-4-6(5)10-7/h1-4H,(H,8,9)	SC1=NC2=C(S1)C=CC=C2	C7 H5 N S2	167.24	166.986	Name from CAS - American Chemical Society
397	151-13-3			1	9-Octadecenoic acid, 12-hydroxy-, butyl ester, (9Z,12R)-	Butyl (9Z,12R)-12-hydroxyoctadec-9-enoate			InChI=1S/C22H42O3/c1-3-5-7-14-17-21(23)18-15-12-10-8-9-11-13-16-19-22(24)25-20-6-4-2/h12,15,21,23H,3-11,13-14,16-20H2,1-2H3/b15-12-/t21-/m1/s1	CCCCCC[C@@H](O)C\C=C/CCCCCCCC(=O)OCCCC	C22 H42 O3	354.575	354.313	Name from CAS - American Chemical Society
398	1528-49-0			1	1,2,4-Benzenetricarboxylic acid, 1,2,4-trihexyl ester	Trihexyl benzene-1,2,4-tricarboxylate			InChI=1S/C27H42O6/c1-4-7-10-13-18-31-25(28)22-16-17-23(26(29)32-19-14-11-8-5-2)24(21-22)27(30)33-20-15-12-9-6-3/h16-17,21H,4-15,18-20H2,1-3H3	CCCCCCOC(=O)C1=CC=C(C(=O)OCCCCCC)C(=C1)C(=O)OCCCCCC	C27 H42 O6	462.627	462.298	Name from CAS - American Chemical Society
399	154862-43-8			1	2,4,8,10-Tetraoxa-3,9-diphosphaspiro[5.5]undecane, 3,9-bis[2,4-bis(1-methyl-1-phenylethyl)phenoxy]-	3,9-Bis[2,4-bis(2-phenylpropan-2-yl)phenoxy]-2,4,8,10-tetraoxa-3,9-diphosphaspiro[5.5]undecane			InChI=1S/C53H58O6P2/c1-49(2,39-21-13-9-14-22-39)43-29-31-47(45(33-43)51(5,6)41-25-17-11-18-26-41)58-60-54-35-53(36-55-60)37-56-61(57-38-53)59-48-32-30-44(50(3,4)40-23-15-10-16-24-40)34-46(48)52(7,8)42-27-19-12-20-28-42/h9-34H,35-38H2,1-8H3	CC(C)(C1=CC=CC=C1)C1=CC(=C(OP2OCC3(COP(OC4=CC=C(C=C4C(C)(C)C4=CC=CC=C4)C(C)(C)C4=CC=CC=C4)OC3)CO2)C=C1)C(C)(C)C1=CC=CC=C1	C53 H58 O6 P2	852.989	852.371	Name from CAS - American Chemical Society
400	1571-75-1			1	Phenol, 4,4'-(1-phenylethylidene)bis-	4,4'-(1-Phenylethane-1,1-diyl)diphenol			InChI=1S/C20H18O2/c1-20(15-5-3-2-4-6-15,16-7-11-18(21)12-8-16)17-9-13-19(22)14-10-17/h2-14,21-22H,1H3	CC(C1=CC=CC=C1)(C1=CC=C(O)C=C1)C1=CC=C(O)C=C1	C20 H18 O2	290.362	290.131	Name from CAS - American Chemical Society
401	16753-62-1		911200-88-9	1	Silane, ethenyldimethoxymethyl-						C5 H12 O2 Si	0	0	Name from CAS - American Chemical Society
402	16883-83-3			1	1,2-Benzenedicarboxylic acid, 1-[2,2-dimethyl-1-(1-methylethyl)-3-(2-methyl-1-oxopropoxy)propyl] 2-(phenylmethyl) ester	Benzyl 2,2,4-trimethyl-1-[(2-methylpropanoyl)oxy]pentan-3-yl benzene-1,2-dicarboxylate			InChI=1/C27H34O6/c1-18(2)23(27(5,6)17-32-24(28)19(3)4)33-26(30)22-15-11-10-14-21(22)25(29)31-16-20-12-8-7-9-13-20/h7-15,18-19,23H,16-17H2,1-6H3	CC(C)C(OC(=O)C1=CC=CC=C1C(=O)OCC1=CC=CC=C1)C(C)(C)COC(=O)C(C)C	C27 H34 O6	454.563	454.236	Name from CAS - American Chemical Society
403	1709-70-2		58968-88-0, 90651-36-8, 99346-90-4, 357341-49-2, 1224882-68-1	1	Phenol, 4,4',4''-[(2,4,6-trimethyl-1,3,5-benzenetriyl)tris(methylene)]tris[2,6-bis(1,1-dimethylethyl)-	4,4',4''-[(2,4,6-Trimethylbenzene-1,3,5-triyl)tris(methylene)]tris(2,6-di-tert-butylphenol)			InChI=1S/C54H78O3/c1-31-37(22-34-25-40(49(4,5)6)46(55)41(26-34)50(7,8)9)32(2)39(24-36-29-44(53(16,17)18)48(57)45(30-36)54(19,20)21)33(3)38(31)23-35-27-42(51(10,11)12)47(56)43(28-35)52(13,14)15/h25-30,55-57H,22-24H2,1-21H3	CC1=C(CC2=CC(=C(O)C(=C2)C(C)(C)C)C(C)(C)C)C(C)=C(CC2=CC(=C(O)C(=C2)C(C)(C)C)C(C)(C)C)C(C)=C1CC1=CC(=C(O)C(=C1)C(C)(C)C)C(C)(C)C	C54 H78 O3	775.215	774.595	Name from CAS - American Chemical Society
404	17540-75-9			1	Phenol, 2,6-bis(1,1-dimethylethyl)-4-(1-methylpropyl)-	4-(Butan-2-yl)-2,6-di-tert-butylphenol			InChI=1/C18H30O/c1-9-12(2)13-10-14(17(3,4)5)16(19)15(11-13)18(6,7)8/h10-12,19H,9H2,1-8H3	CCC(C)C1=CC(=C(O)C(=C1)C(C)(C)C)C(C)(C)C	C18 H30 O	262.437	262.23	Name from CAS - American Chemical Society
405	1843-05-6		53571-69-0, 58392-23-7, 103843-15-8, 478367-73-6, 1643832-59-0	1	Methanone, [2-hydroxy-4-(octyloxy)phenyl]phenyl-	[2-Hydroxy-4-(octyloxy)phenyl](phenyl)methanone			InChI=1S/C21H26O3/c1-2-3-4-5-6-10-15-24-18-13-14-19(20(22)16-18)21(23)17-11-8-7-9-12-17/h7-9,11-14,16,22H,2-6,10,15H2,1H3	CCCCCCCCOC1=CC(O)=C(C=C1)C(=O)C1=CC=CC=C1	C21 H26 O3	326.436	326.188	Name from CAS - American Chemical Society
406	189084-64-8			1	Benzene, 1,3,5-tribromo-2-(2,4-dibromophenoxy)-	1,3,5-Tribromo-2-(2,4-dibromophenoxy)benzene			InChI=1S/C12H5Br5O/c13-6-1-2-11(8(15)3-6)18-12-9(16)4-7(14)5-10(12)17/h1-5H	BrC1=CC=C(OC2=C(Br)C=C(Br)C=C2Br)C(Br)=C1	C12 H5 Br5 O	564.691	559.626	Name from CAS - American Chemical Society
407	201611-85-0			1	Benzenecarbodithioic acid, 1-cyano-1-methylethyl ester	2-Cyanopropan-2-yl benzenecarbodithioate			InChI=1S/C11H11NS2/c1-11(2,8-12)14-10(13)9-6-4-3-5-7-9/h3-7H,1-2H3	CC(C)(SC(=S)C1=CC=CC=C1)C#N	C11 H11 N S2	221.34	221.033	Name from CAS - American Chemical Society
408	201611-92-9		1400976-92-2, 2380268-18-6	1	Pentanoic acid, 4-cyano-4-[(phenylthioxomethyl)thio]-	4-[(Benzenecarbothioyl)sulfanyl]-4-cyanopentanoic acid			InChI=1S/C13H13NO2S2/c1-13(9-14,8-7-11(15)16)18-12(17)10-5-3-2-4-6-10/h2-6H,7-8H2,1H3,(H,15,16)	CC(CCC(O)=O)(SC(=S)C1=CC=CC=C1)C#N	C13 H13 N O2 S2	279.37	279.039	Name from CAS - American Chemical Society
409	2064-80-4			1	Nonanedioic acid, 1,9-dioctyl ester						C25 H48 O4	0	0	Name from CAS - American Chemical Society
410	207122-15-4			1	Benzene, 1,3,5-tribromo-2-(2,4,5-tribromophenoxy)-	1,3,5-Tribromo-2-(2,4,5-tribromophenoxy)benzene			InChI=1S/C12H4Br6O/c13-5-1-9(17)12(10(18)2-5)19-11-4-7(15)6(14)3-8(11)16/h1-4H	BrC1=CC(Br)=C(OC2=CC(Br)=C(Br)C=C2Br)C(Br)=C1	C12 H4 Br6 O	643.587	637.536	Name from CAS - American Chemical Society
411	207122-16-5			1	Benzene, 1,2,3,5-tetrabromo-4-(2,4,5-tribromophenoxy)-	1,2,3,5-Tetrabromo-4-(2,4,5-tribromophenoxy)benzene			InChI=1S/C12H3Br7O/c13-4-1-6(15)9(3-5(4)14)20-12-8(17)2-7(16)10(18)11(12)19/h1-3H	BrC1=CC(Br)=C(OC2=C(Br)C=C(Br)C(Br)=C2Br)C=C1Br	C12 H3 Br7 O	722.483	715.447	Name from CAS - American Chemical Society
412	2082-79-3		69093-37-4, 80693-11-4, 109265-64-7, 119764-08-8, 156511-59-0, 947261-97-4, 1352054-71-7	1	Benzenepropanoic acid, 3,5-bis(1,1-dimethylethyl)-4-hydroxy-, octadecyl ester	Octadecyl 3-(3,5-di-tert-butyl-4-hydroxyphenyl)propanoate			InChI=1S/C35H62O3/c1-8-9-10-11-12-13-14-15-16-17-18-19-20-21-22-23-26-38-32(36)25-24-29-27-30(34(2,3)4)33(37)31(28-29)35(5,6)7/h27-28,37H,8-26H2,1-7H3	CCCCCCCCCCCCCCCCCCOC(=O)CCC1=CC(=C(O)C(=C1)C(C)(C)C)C(C)(C)C	C35 H62 O3	530.878	530.47	Name from CAS - American Chemical Society
413	211519-85-6			1	Polysulfides, bis[3-(triethoxysilyl)propyl]						Unspecified	0	0	Name from CAS - American Chemical Society
414	2167-51-3			1	Phenol, 4,4'-[1,4-phenylenebis(1-methylethylidene)]bis-	4,4'-[1,4-Phenylenedi(propane-2,2-diyl)]diphenol			InChI=1S/C24H26O2/c1-23(2,19-9-13-21(25)14-10-19)17-5-7-18(8-6-17)24(3,4)20-11-15-22(26)16-12-20/h5-16,25-26H,1-4H3	CC(C)(C1=CC=C(O)C=C1)C1=CC=C(C=C1)C(C)(C)C1=CC=C(O)C=C1	C24 H26 O2	346.47	346.193	Name from CAS - American Chemical Society
415	2170-39-0		142059-67-4	1	Phenol, 2-(2H-benzotriazol-2-yl)-4-methyl-6-(2-propen-1-yl)-	2-(2H-Benzotriazol-2-yl)-4-methyl-6-(prop-2-en-1-yl)phenol			InChI=1S/C16H15N3O/c1-3-6-12-9-11(2)10-15(16(12)20)19-17-13-7-4-5-8-14(13)18-19/h3-5,7-10,20H,1,6H2,2H3	CC1=CC(CC=C)=C(O)C(=C1)N1N=C2C=CC=CC2=N1	C16 H15 N3 O	265.316	265.122	Name from CAS - American Chemical Society
416	2234-13-1			1	Naphthalene, 1,2,3,4,5,6,7,8-octachloro-	Octachloronaphthalene			InChI=1S/C10Cl8/c11-3-1-2(5(13)9(17)7(3)15)6(14)10(18)8(16)4(1)12	ClC1=C(Cl)C2=C(Cl)C(Cl)=C(Cl)C(Cl)=C2C(Cl)=C1Cl	C10 Cl8	403.71	399.751	Name from CAS - American Chemical Society
417	23128-74-7		64082-95-7, 1357193-25-9, 1622203-94-4, 1622862-37-6	1	Benzenepropanamide, N,N'-1,6-hexanediylbis[3,5-bis(1,1-dimethylethyl)-4-hydroxy-	N,N'-(Hexane-1,6-diyl)bis[3-(3,5-di-tert-butyl-4-hydroxyphenyl)propanamide]			InChI=1S/C40H64N2O4/c1-37(2,3)29-23-27(24-30(35(29)45)38(4,5)6)17-19-33(43)41-21-15-13-14-16-22-42-34(44)20-18-28-25-31(39(7,8)9)36(46)32(26-28)40(10,11)12/h23-26,45-46H,13-22H2,1-12H3,(H,41,43)(H,42,44)	CC(C)(C)C1=CC(CCC(=O)NCCCCCCNC(=O)CCC2=CC(=C(O)C(=C2)C(C)(C)C)C(C)(C)C)=CC(=C1O)C(C)(C)C	C40 H64 N2 O4	636.962	636.487	Name from CAS - American Chemical Society
418	2432-87-3			1	Decanedioic acid, 1,10-dioctyl ester	Dioctyl decanedioate			InChI=1S/C26H50O4/c1-3-5-7-9-15-19-23-29-25(27)21-17-13-11-12-14-18-22-26(28)30-24-20-16-10-8-6-4-2/h3-24H2,1-2H3	CCCCCCCCOC(=O)CCCCCCCCC(=O)OCCCCCCCC	C26 H50 O4	426.682	426.371	Name from CAS - American Chemical Society
419	2440-22-4		50815-99-1, 106085-67-0, 114921-82-3, 134018-55-6, 136567-91-4, 141602-58-6, 159520-35-1, 169340-52-7, 183681-64-3, 189377-86-4, 195740-58-0, 796971-93-2, 908100-86-7, 909728-28-5, 1244977-92-1	1	Phenol, 2-(2H-benzotriazol-2-yl)-4-methyl-	2-(2H-Benzotriazol-2-yl)-4-methylphenol			InChI=1S/C13H11N3O/c1-9-6-7-13(17)12(8-9)16-14-10-4-2-3-5-11(10)15-16/h2-8,17H,1H3	CC1=CC(N2N=C3C=CC=CC3=N2)=C(O)C=C1	C13 H11 N3 O	225.251	225.09	Name from CAS - American Chemical Society
420	25265-77-4		25134-27-4, 129383-05-7, 141136-23-4, 855004-42-1	1	Propanoic acid, 2-methyl-, monoester with 2,2,4-trimethyl-1,3-pentanediol						C12 H24 O3	0	0	Name from CAS - American Chemical Society
421	2530-83-8		26348-10-7, 51938-40-0, 52254-18-9, 53029-18-8, 65323-93-5, 66796-19-8, 88385-40-4, 108727-79-3, 120026-01-9, 138590-36-0, 163035-07-2, 225795-63-1, 346694-79-9, 597543-71-0, 625115-01-7, 834889-14-4, 852245-94-4, 861807-90-1, 1258965-22-8, 1370605-09-6	1	Oxirane, 2-[[3-(trimethoxysilyl)propoxy]methyl]-	Trimethoxy{3-[(oxiran-2-yl)methoxy]propyl}silane			InChI=1/C9H20O5Si/c1-10-15(11-2,12-3)6-4-5-13-7-9-8-14-9/h9H,4-8H2,1-3H3	CO[Si](CCCOCC1CO1)(OC)OC	C9 H20 O5 Si	236.339	236.108	Name from CAS - American Chemical Society
422	26741-53-7		87498-44-0, 106234-83-7, 940968-66-1, 1233874-33-3, 1251905-26-6, 1627542-98-6	1	2,4,8,10-Tetraoxa-3,9-diphosphaspiro[5.5]undecane, 3,9-bis[2,4-bis(1,1-dimethylethyl)phenoxy]-	3,9-Bis(2,4-di-tert-butylphenoxy)-2,4,8,10-tetraoxa-3,9-diphosphaspiro[5.5]undecane			InChI=1S/C33H50O6P2/c1-29(2,3)23-13-15-27(25(17-23)31(7,8)9)38-40-34-19-33(20-35-40)21-36-41(37-22-33)39-28-16-14-24(30(4,5)6)18-26(28)32(10,11)12/h13-18H,19-22H2,1-12H3	CC(C)(C)C1=CC(=C(OP2OCC3(CO2)COP(OC2=C(C=C(C=C2)C(C)(C)C)C(C)(C)C)OC3)C=C1)C(C)(C)C	C33 H50 O6 P2	604.705	604.308	Name from CAS - American Chemical Society
423	26780-96-1		52038-43-4, 55069-42-6, 88160-96-7, 125004-27-5, 219315-49-8, 870479-53-1, 909801-79-2, 1843183-86-7, 2376916-19-5	1	Quinoline, 1,2-dihydro-2,2,4-trimethyl-, homopolymer						(C12 H15 N)x	0	0	Name from CAS - American Chemical Society
424	27344-41-8		63439-81-6, 71124-07-7, 1173311-32-4, 2051924-63-9	1	Benzenesulfonic acid, 2,2'-([1,1'-biphenyl]-4,4'-diyldi-2,1-ethenediyl)bis-, sodium salt (1:2)	Disodium 2,2'-[[1,1'-biphenyl]-4,4'-diyldi(ethene-2,1-diyl)]di(benzene-1-sulfonate)			InChI=1S/C28H22O6S2.2Na/c29-35(30,31)27-7-3-1-5-25(27)19-13-21-9-15-23(16-10-21)24-17-11-22(12-18-24)14-20-26-6-2-4-8-28(26)36(32,33)34;;/h1-20H,(H,29,30,31)(H,32,33,34);;/q;2*+1/p-2	[Na+].[Na+].[O-]S(=O)(=O)C1=CC=CC=C1C=CC1=CC=C(C=C1)C1=CC=C(C=CC2=CC=CC=C2S([O-])(=O)=O)C=C1	C28 H22 O6 S2 . 2 Na	562.56	562.05	Name from CAS - American Chemical Society
425	27554-26-3		1330-91-2, 25103-50-8, 41375-90-0	1	1,2-Benzenedicarboxylic acid, 1,2-diisooctyl ester						C24 H38 O4	0	0	Name from CAS - American Chemical Society
426	27676-62-6		72750-69-7, 113570-76-6, 132420-39-4, 260432-89-1	1	1,3,5-Triazine-2,4,6(1H,3H,5H)-trione, 1,3,5-tris[[3,5-bis(1,1-dimethylethyl)-4-hydroxyphenyl]methyl]-	1,3,5-Tris[(3,5-di-tert-butyl-4-hydroxyphenyl)methyl]-1,3,5-triazinane-2,4,6-trione			InChI=1S/C48H69N3O6/c1-43(2,3)31-19-28(20-32(37(31)52)44(4,5)6)25-49-40(55)50(26-29-21-33(45(7,8)9)38(53)34(22-29)46(10,11)12)42(57)51(41(49)56)27-30-23-35(47(13,14)15)39(54)36(24-30)48(16,17)18/h19-24,52-54H,25-27H2,1-18H3	CC(C)(C)C1=CC(CN2C(=O)N(CC3=CC(=C(O)C(=C3)C(C)(C)C)C(C)(C)C)C(=O)N(CC3=CC(=C(O)C(=C3)C(C)(C)C)C(C)(C)C)C2=O)=CC(=C1O)C(C)(C)C	C48 H69 N3 O6	784.095	783.519	Name from CAS - American Chemical Society
427	28553-12-0		41375-91-1, 58033-90-2, 105009-97-0	1	1,2-Benzenedicarboxylic acid, 1,2-diisononyl ester					C*.C*.CCCCCCCCOC(=O)C1=C(C=CC=C1)C(=O)OCCCCCCCC |c:15,17,t:13,lp:12:2,14:2,22:2,23:2,m:1:24.25.26.27.28.29.30,3:5.6.7.8.9.10.11|	C26 H42 O4	0	0	Name from CAS - American Chemical Society
428	2915-53-9			1	2-Butenedioic acid (2Z)-, 1,4-dioctyl ester	Dioctyl (2Z)-but-2-enedioate			InChI=1S/C20H36O4/c1-3-5-7-9-11-13-17-23-19(21)15-16-20(22)24-18-14-12-10-8-6-4-2/h15-16H,3-14,17-18H2,1-2H3/b16-15-	CCCCCCCCOC(=O)\C=C/C(=O)OCCCCCCCC	C20 H36 O4	340.504	340.261	Name from CAS - American Chemical Society
429	2943-75-1		1247019-87-9	1	Silane, triethoxyoctyl-	Triethoxy(octyl)silane			InChI=1S/C14H32O3Si/c1-5-9-10-11-12-13-14-18(15-6-2,16-7-3)17-8-4/h5-14H2,1-4H3	CCCCCCCC[Si](OCC)(OCC)OCC	C14 H32 O3 Si	276.492	276.212	Name from CAS - American Chemical Society
430	29598-76-3		72847-47-3, 113285-57-7, 888324-56-9	1	Propanoic acid, 3-(dodecylthio)-, 1,1'-[2,2-bis[[3-(dodecylthio)-1-oxopropoxy]methyl]-1,3-propanediyl] ester	2,2-Bis({[3-(dodecylsulfanyl)propanoyl]oxy}methyl)propane-1,3-diyl bis[3-(dodecylsulfanyl)propanoate]			InChI=1S/C65H124O8S4/c1-5-9-13-17-21-25-29-33-37-41-49-74-53-45-61(66)70-57-65(58-71-62(67)46-54-75-50-42-38-34-30-26-22-18-14-10-6-2,59-72-63(68)47-55-76-51-43-39-35-31-27-23-19-15-11-7-3)60-73-64(69)48-56-77-52-44-40-36-32-28-24-20-16-12-8-4/h5-60H2,1-4H3	CCCCCCCCCCCCSCCC(=O)OCC(COC(=O)CCSCCCCCCCCCCCC)(COC(=O)CCSCCCCCCCCCCCC)COC(=O)CCSCCCCCCCCCCCC	C65 H124 O8 S4	1161.94	1160.82	Name from CAS - American Chemical Society
431	29761-21-5		59800-46-3, 146480-14-0, 1620815-46-4	1	Phosphoric acid, isodecyl diphenyl ester					C*.CCCCCCCCCOP(=O)(OC1=CC=CC=C1)OC1=CC=CC=C1 |c:16,18,24,26,t:14,22,lp:11:2,13:2,14:2,21:2,m:1:10.9.8.7.6.5.4.3|	C22 H31 O4 P	0	0	Name from CAS - American Chemical Society
432	3064-73-1			1	Thioperoxydicarbonic diamide ([(H2N)C(S)]2S2), N,N,N',N'-tetrakis(2-methylpropyl)-				InChI=1S/C18H36N2S4/c1-13(2)9-19(10-14(3)4)17(21)23-24-18(22)20(11-15(5)6)12-16(7)8/h13-16H,9-12H2,1-8H3	CC(C)CN(CC(C)C)C(=S)SSC(=S)N(CC(C)C)CC(C)C	C18 H36 N2 S4	408.74	408.176	Name from CAS - American Chemical Society
433	3081-14-9		583049-46-1	1	1,4-Benzenediamine, N1,N4-bis(1,4-dimethylpentyl)-	N~1~,N~4~-Bis(5-methylhexan-2-yl)benzene-1,4-diamine			InChI=1/C20H36N2/c1-15(2)7-9-17(5)21-19-11-13-20(14-12-19)22-18(6)10-8-16(3)4/h11-18,21-22H,7-10H2,1-6H3	CC(C)CCC(C)NC1=CC=C(NC(C)CCC(C)C)C=C1	C20 H36 N2	304.522	304.288	Name from CAS - American Chemical Society
434	3089-11-0		11098-24-1, 37331-82-1, 58607-87-7, 66565-50-2, 174805-33-5	1	1,3,5-Triazine-2,4,6-triamine, N2,N2,N4,N4,N6,N6-hexakis(methoxymethyl)-	N~2~,N~2~,N~4~,N~4~,N~6~,N~6~-Hexakis(methoxymethyl)-1,3,5-triazine-2,4,6-triamine			InChI=1S/C15H30N6O6/c1-22-7-19(8-23-2)13-16-14(20(9-24-3)10-25-4)18-15(17-13)21(11-26-5)12-27-6/h7-12H2,1-6H3	COCN(COC)C1=NC(=NC(=N1)N(COC)COC)N(COC)COC	C15 H30 N6 O6	390.441	390.223	Name from CAS - American Chemical Society
435	3147-75-9		31016-94-1, 51656-56-5, 52188-76-8, 108021-89-2, 123307-21-1, 131242-52-9, 134018-56-7, 149780-04-1, 188025-34-5, 862695-39-4, 866032-39-5, 1395785-95-1, 1502813-89-9, 1687727-77-0	1	Phenol, 2-(2H-benzotriazol-2-yl)-4-(1,1,3,3-tetramethylbutyl)-	2-(2H-Benzotriazol-2-yl)-4-(2,4,4-trimethylpentan-2-yl)phenol			InChI=1S/C20H25N3O/c1-19(2,3)13-20(4,5)14-10-11-18(24)17(12-14)23-21-15-8-6-7-9-16(15)22-23/h6-12,24H,13H2,1-5H3	CC(C)(C)CC(C)(C)C1=CC(N2N=C3C=CC=CC3=N2)=C(O)C=C1	C20 H25 N3 O	323.44	323.2	Name from CAS - American Chemical Society
436	3147-76-0		86321-61-1, 153613-75-3, 189377-87-5, 201556-41-4, 206192-99-6, 208761-48-2, 1995114-54-9	1	Phenol, 2-(2H-benzotriazol-2-yl)-4-(1,1-dimethylethyl)-	2-(2H-Benzotriazol-2-yl)-4-tert-butylphenol			InChI=1S/C16H17N3O/c1-16(2,3)11-8-9-15(20)14(10-11)19-17-12-6-4-5-7-13(12)18-19/h4-10,20H,1-3H3	CC(C)(C)C1=CC(N2N=C3C=CC=CC3=N2)=C(O)C=C1	C16 H17 N3 O	267.332	267.137	Name from CAS - American Chemical Society
437	31570-04-4		69344-92-9, 104381-89-7, 129038-69-3, 219315-40-9, 245439-51-4, 478284-78-5, 754233-11-9, 874911-33-8	1	Phenol, 2,4-bis(1,1-dimethylethyl)-, 1,1',1''-phosphite	Tris(2,4-di-tert-butylphenyl) phosphite			InChI=1S/C42H63O3P/c1-37(2,3)28-19-22-34(31(25-28)40(10,11)12)43-46(44-35-23-20-29(38(4,5)6)26-32(35)41(13,14)15)45-36-24-21-30(39(7,8)9)27-33(36)42(16,17)18/h19-27H,1-18H3	CC(C)(C)C1=CC(=C(OP(OC2=CC=C(C=C2C(C)(C)C)C(C)(C)C)OC2=CC=C(C=C2C(C)(C)C)C(C)(C)C)C=C1)C(C)(C)C	C42 H63 O3 P	646.937	646.451	Name from CAS - American Chemical Society
438	32687-78-8		77137-59-8, 393567-12-9, 2241586-69-4	1	Benzenepropanoic acid, 3,5-bis(1,1-dimethylethyl)-4-hydroxy-, 2-[3-[3,5-bis(1,1-dimethylethyl)-4-hydroxyphenyl]-1-oxopropyl]hydrazide	3-(3,5-Di-tert-butyl-4-hydroxyphenyl)-N'-[3-(3,5-di-tert-butyl-4-hydroxyphenyl)propanoyl]propanehydrazide			InChI=1S/C34H52N2O4/c1-31(2,3)23-17-21(18-24(29(23)39)32(4,5)6)13-15-27(37)35-36-28(38)16-14-22-19-25(33(7,8)9)30(40)26(20-22)34(10,11)12/h17-20,39-40H,13-16H2,1-12H3,(H,35,37)(H,36,38)	CC(C)(C)C1=CC(CCC(=O)NNC(=O)CCC2=CC(=C(O)C(=C2)C(C)(C)C)C(C)(C)C)=CC(=C1O)C(C)(C)C	C34 H52 N2 O4	552.8	552.393	Name from CAS - American Chemical Society
439	3319-31-1		59941-46-7, 75882-00-7, 82643-26-3, 113816-97-0, 131734-05-9, 144470-65-5, 2093948-34-4	1	1,2,4-Benzenetricarboxylic acid, 1,2,4-tris(2-ethylhexyl) ester	Tris(2-ethylhexyl) benzene-1,2,4-tricarboxylate			InChI=1/C33H54O6/c1-7-13-16-25(10-4)22-37-31(34)28-19-20-29(32(35)38-23-26(11-5)17-14-8-2)30(21-28)33(36)39-24-27(12-6)18-15-9-3/h19-21,25-27H,7-18,22-24H2,1-6H3	CCCCC(CC)COC(=O)C1=CC=C(C(=O)OCC(CC)CCCC)C(=C1)C(=O)OCC(CC)CCCC	C33 H54 O6	546.789	546.392	Name from CAS - American Chemical Society
440	34137-09-2		53148-78-0, 1394131-70-4	1	Benzenepropanoic acid, 3,5-bis(1,1-dimethylethyl)-4-hydroxy-, 1,1',1''-[(2,4,6-trioxo-1,3,5-triazine-1,3,5(2H,4H,6H)-triyl)tri-2,1-ethanediyl] ester	(2,4,6-Trioxo-1,3,5-triazinane-1,3,5-triyl)tri(ethane-2,1-diyl) tris[3-(3,5-di-tert-butyl-4-hydroxyphenyl)propanoate]			InChI=1S/C60H87N3O12/c1-55(2,3)40-31-37(32-41(49(40)67)56(4,5)6)19-22-46(64)73-28-25-61-52(70)62(26-29-74-47(65)23-20-38-33-42(57(7,8)9)50(68)43(34-38)58(10,11)12)54(72)63(53(61)71)27-30-75-48(66)24-21-39-35-44(59(13,14)15)51(69)45(36-39)60(16,17)18/h31-36,67-69H,19-30H2,1-18H3	CC(C)(C)C1=CC(CCC(=O)OCCN2C(=O)N(CCOC(=O)CCC3=CC(=C(O)C(=C3)C(C)(C)C)C(C)(C)C)C(=O)N(CCOC(=O)CCC3=CC(=C(O)C(=C3)C(C)(C)C)C(C)(C)C)C2=O)=CC(=C1O)C(C)(C)C	C60 H87 N3 O12	1042.37	1041.63	Name from CAS - American Chemical Society
441	35074-77-2		189251-73-8	1	Benzenepropanoic acid, 3,5-bis(1,1-dimethylethyl)-4-hydroxy-, 1,1'-(1,6-hexanediyl) ester	Hexane-1,6-diyl bis[3-(3,5-di-tert-butyl-4-hydroxyphenyl)propanoate]			InChI=1S/C40H62O6/c1-37(2,3)29-23-27(24-30(35(29)43)38(4,5)6)17-19-33(41)45-21-15-13-14-16-22-46-34(42)20-18-28-25-31(39(7,8)9)36(44)32(26-28)40(10,11)12/h23-26,43-44H,13-22H2,1-12H3	CC(C)(C)C1=CC(CCC(=O)OCCCCCCOC(=O)CCC2=CC(=C(O)C(=C2)C(C)(C)C)C(C)(C)C)=CC(=C1O)C(C)(C)C	C40 H62 O6	638.93	638.455	Name from CAS - American Chemical Society
442	35958-30-6		100358-91-6, 1233476-98-6	1	Phenol, 2,2'-ethylidenebis[4,6-bis(1,1-dimethylethyl)-	2,2'-(Ethane-1,1-diyl)bis(4,6-di-tert-butylphenol)			InChI=1S/C30H46O2/c1-18(21-14-19(27(2,3)4)16-23(25(21)31)29(8,9)10)22-15-20(28(5,6)7)17-24(26(22)32)30(11,12)13/h14-18,31-32H,1-13H3	CC(C1=C(O)C(=CC(=C1)C(C)(C)C)C(C)(C)C)C1=C(O)C(=CC(=C1)C(C)(C)C)C(C)(C)C	C30 H46 O2	438.696	438.35	Name from CAS - American Chemical Society
443	36443-68-2		109854-43-5, 110324-77-1, 134369-42-9, 179045-97-7, 181719-87-9, 845535-92-4, 1581281-32-4	1	Benzenepropanoic acid, 3-(1,1-dimethylethyl)-4-hydroxy-5-methyl-, 1,1'-[1,2-ethanediylbis(oxy-2,1-ethanediyl)] ester	[(Ethane-1,2-diyl)bis(oxy)ethane-2,1-diyl] bis[3-(3-tert-butyl-4-hydroxy-5-methylphenyl)propanoate]			InChI=1S/C34H50O8/c1-23-19-25(21-27(31(23)37)33(3,4)5)9-11-29(35)41-17-15-39-13-14-40-16-18-42-30(36)12-10-26-20-24(2)32(38)28(22-26)34(6,7)8/h19-22,37-38H,9-18H2,1-8H3	CC1=CC(CCC(=O)OCCOCCOCCOC(=O)CCC2=CC(C)=C(O)C(=C2)C(C)(C)C)=CC(=C1O)C(C)(C)C	C34 H50 O8	586.766	586.351	Name from CAS - American Chemical Society
444	3648-20-2		154766-25-3	1	1,2-Benzenedicarboxylic acid, 1,2-diundecyl ester	Diundecyl benzene-1,2-dicarboxylate			InChI=1S/C30H50O4/c1-3-5-7-9-11-13-15-17-21-25-33-29(31)27-23-19-20-24-28(27)30(32)34-26-22-18-16-14-12-10-8-6-4-2/h19-20,23-24H,3-18,21-22,25-26H2,1-2H3	CCCCCCCCCCCOC(=O)C1=CC=CC=C1C(=O)OCCCCCCCCCCC	C30 H50 O4	474.726	474.371	Name from CAS - American Chemical Society
445	36483-60-0		1620837-37-7	1	Benzene, 1,1'-oxybis-, hexabromo deriv.					[*]C1=C([*])C([*])=C(OC2=C([*])C([*])=C([*])C([*])=C2[*])C([*])=C1[*] |$_R1;;;_R1;;_R1;;;;;_R1;;_R1;;_R1;;_R1;;_R1;;_R1;;_R1$,c:1,8,16,21,t:5,12,lp:7:2,RG:_R1={Br* |$;_AP1$,lp:0:2|},LOG={_R1:;H;6}|	C12 H4 Br6 O	0	0	Name from CAS - American Chemical Society
446	37324-23-5			1	Aroclor 1262						Unspecified	0	0	Name from CAS - American Chemical Society
447	3806-34-6		62132-43-8, 86403-19-2, 533936-17-3, 940968-65-0	1	2,4,8,10-Tetraoxa-3,9-diphosphaspiro[5.5]undecane, 3,9-bis(octadecyloxy)-	3,9-Bis(octadecyloxy)-2,4,8,10-tetraoxa-3,9-diphosphaspiro[5.5]undecane			InChI=1S/C41H82O6P2/c1-3-5-7-9-11-13-15-17-19-21-23-25-27-29-31-33-35-42-48-44-37-41(38-45-48)39-46-49(47-40-41)43-36-34-32-30-28-26-24-22-20-18-16-14-12-10-8-6-4-2/h3-40H2,1-2H3	CCCCCCCCCCCCCCCCCCOP1OCC2(CO1)COP(OCCCCCCCCCCCCCCCCCC)OC2	C41 H82 O6 P2	733.049	732.559	Name from CAS - American Chemical Society
448	39450-05-0			1	Halowax 1099						Unspecified	0	0	Name from CAS - American Chemical Society
449	40088-47-9		82458-12-6, 115633-92-6, 1620837-33-3	1	Benzene, 1,1'-oxybis-, tetrabromo deriv.					[*]C1=C([*])C([*])=C(OC2=C([*])C([*])=C([*])C([*])=C2[*])C([*])=C1[*] |$_R1;;;_R1;;_R1;;;;;_R1;;_R1;;_R1;;_R1;;_R1;;_R1;;_R1$,c:1,8,16,21,t:5,12,lp:7:2,RG:_R1={Br* |$;_AP1$,lp:0:2|},LOG={_R1:;H;4}|	C12 H6 Br4 O	0	0	Name from CAS - American Chemical Society
450	40372-72-3		154836-48-3, 189257-97-4, 224045-74-3, 727395-70-2, 862469-02-1, 908238-15-3	1	3,16-Dioxa-8,9,10,11-tetrathia-4,15-disilaoctadecane, 4,4,15,15-tetraethoxy-	4,4,15,15-Tetraethoxy-3,16-dioxa-8,9,10,11-tetrathia-4,15-disilaoctadecane			InChI=1S/C18H42O6S4Si2/c1-7-19-29(20-8-2,21-9-3)17-13-15-25-27-28-26-16-14-18-30(22-10-4,23-11-5)24-12-6/h7-18H2,1-6H3	CCO[Si](CCCSSSSCCC[Si](OCC)(OCC)OCC)(OCC)OCC	C18 H42 O6 S4 Si2	538.94	538.14	Name from CAS - American Chemical Society
451	4130-42-1			1	Phenol, 2,6-bis(1,1-dimethylethyl)-4-ethyl-	2,6-Di-tert-butyl-4-ethylphenol			InChI=1S/C16H26O/c1-8-11-9-12(15(2,3)4)14(17)13(10-11)16(5,6)7/h9-10,17H,8H2,1-7H3	CCC1=CC(=C(O)C(=C1)C(C)(C)C)C(C)(C)C	C16 H26 O	234.383	234.198	Name from CAS - American Chemical Society
452	41484-35-9		53789-56-3, 62132-55-2, 75915-28-5, 131439-63-9, 350983-77-6, 894791-61-8, 1883508-43-7, 1917308-14-5, 2218524-51-5	1	Benzenepropanoic acid, 3,5-bis(1,1-dimethylethyl)-4-hydroxy-, 1,1'-(thiodi-2,1-ethanediyl) ester	Sulfanediyldi(ethane-2,1-diyl) bis[3-(3,5-di-tert-butyl-4-hydroxyphenyl)propanoate]			InChI=1S/C38H58O6S/c1-35(2,3)27-21-25(22-28(33(27)41)36(4,5)6)13-15-31(39)43-17-19-45-20-18-44-32(40)16-14-26-23-29(37(7,8)9)34(42)30(24-26)38(10,11)12/h21-24,41-42H,13-20H2,1-12H3	CC(C)(C)C1=CC(CCC(=O)OCCSCCOC(=O)CCC2=CC(=C(O)C(=C2)C(C)(C)C)C(C)(C)C)=CC(=C1O)C(C)(C)C	C38 H58 O6 S	642.94	642.395	Name from CAS - American Chemical Society
453	42429-88-9			1	1,1':2',1''-Terphenyl, 2,2'',3,3',3'',4,4',4'',5,5',5'',6,6',6''-tetradecachloro-	1~2~,1~3~,1~4~,1~5~,1~6~,2~3~,2~4~,2~5~,2~6~,3~2~,3~3~,3~4~,3~5~,3~6~-Tetradecachloro-1~1~,2~1~:2~2~,3~1~-terphenyl			InChI=1S/C18Cl14/c19-5-1(3-7(21)13(27)17(31)14(28)8(3)22)2(6(20)12(26)11(5)25)4-9(23)15(29)18(32)16(30)10(4)24	ClC1=C(Cl)C(Cl)=C(C(Cl)=C1Cl)C1=C(C(Cl)=C(Cl)C(Cl)=C1Cl)C1=C(Cl)C(Cl)=C(Cl)C(Cl)=C1Cl	C18 Cl14	712.5	705.564	Name from CAS - American Chemical Society
454	4306-88-1			1	Phenol, 2,6-bis(1,1-dimethylethyl)-4-nonyl-	2,6-Di-tert-butyl-4-nonylphenol			InChI=1S/C23H40O/c1-8-9-10-11-12-13-14-15-18-16-19(22(2,3)4)21(24)20(17-18)23(5,6)7/h16-17,24H,8-15H2,1-7H3	CCCCCCCCCC1=CC(=C(O)C(=C1)C(C)(C)C)C(C)(C)C	C23 H40 O	332.572	332.308	Name from CAS - American Chemical Society
455	461642-78-4		1605346-99-3	1	Propanoic acid, 2-[[(dodecylthio)thioxomethyl]thio]-2-methyl-	2-{[(Dodecylsulfanyl)carbonothioyl]sulfanyl}-2-methylpropanoic acid			InChI=1S/C17H32O2S3/c1-4-5-6-7-8-9-10-11-12-13-14-21-16(20)22-17(2,3)15(18)19/h4-14H2,1-3H3,(H,18,19)	CCCCCCCCCCCCSC(=S)SC(C)(C)C(O)=O	C17 H32 O2 S3	364.62	364.156	Name from CAS - American Chemical Society
456	52829-07-9		64104-43-4, 91450-21-4, 102267-60-7, 115621-65-3, 121449-00-1, 127510-03-6, 149264-42-6, 152787-04-7, 331982-98-0, 908343-48-6, 1444203-63-7, 2042214-43-5	1	Decanedioic acid, 1,10-bis(2,2,6,6-tetramethyl-4-piperidinyl) ester	Bis(2,2,6,6-tetramethylpiperidin-4-yl) decanedioate			InChI=1S/C28H52N2O4/c1-25(2)17-21(18-26(3,4)29-25)33-23(31)15-13-11-9-10-12-14-16-24(32)34-22-19-27(5,6)30-28(7,8)20-22/h21-22,29-30H,9-20H2,1-8H3	CC1(C)CC(CC(C)(C)N1)OC(=O)CCCCCCCCC(=O)OC1CC(C)(C)NC(C)(C)C1	C28 H52 N2 O4	480.734	480.393	Name from CAS - American Chemical Society
457	53469-21-9		11104-29-3	1	PCB 1242						Unspecified	0	0	Name from CAS - American Chemical Society
458	53894-23-8		131918-42-8, 154213-92-0	1	1,2,4-Benzenetricarboxylic acid, 1,2,4-triisononyl ester						C36 H60 O6	0	0	Name from CAS - American Chemical Society
459	53988-10-6		1224882-55-6	1	2H-Benzimidazole-2-thione, 1,3-dihydro-4(or 5)-methyl-						C8 H8 N2 S	0	0	Name from CAS - American Chemical Society
460	57-11-4		8013-28-3, 8023-06-1, 8037-40-9, 8037-83-0, 8039-51-8, 8039-52-9, 8039-53-0, 8039-54-1, 39390-61-9, 58392-66-8, 82497-27-6, 134503-33-6, 197923-10-7, 294203-07-9, 294203-15-9, 1245726-94-6, 1429745-84-5	1	Octadecanoic acid	Octadecanoic acid			InChI=1S/C18H36O2/c1-2-3-4-5-6-7-8-9-10-11-12-13-14-15-16-17-18(19)20/h2-17H2,1H3,(H,19,20)	CCCCCCCCCCCCCCCCCC(O)=O	C18 H36 O2	284.484	284.272	Name from CAS - American Chemical Society
461	57-13-6		30535-50-3, 118548-06-4, 860639-56-1, 923953-70-2, 1202865-46-0, 1228376-38-2, 1637232-71-3, 2060607-07-8	1	Urea	Urea			InChI=1S/CH4N2O/c2-1(3)4/h(H4,2,3,4)	NC(N)=O	C H4 N2 O	60.056	60.0324	Name from CAS - American Chemical Society
462	58718-66-4			1	Halowax 1000						Unspecified	0	0	Name from CAS - American Chemical Society
463	58718-67-5			1	Halowax 1001						Unspecified	0	0	Name from CAS - American Chemical Society
464	5873-93-8			1	Disulfide, bis(phenylthioxomethyl)						C14 H10 S4	0	0	Name from CAS - American Chemical Society
465	60348-60-9			1	Benzene, 1,2,4-tribromo-5-(2,4-dibromophenoxy)-	1,2,4-Tribromo-5-(2,4-dibromophenoxy)benzene			InChI=1S/C12H5Br5O/c13-6-1-2-11(9(16)3-6)18-12-5-8(15)7(14)4-10(12)17/h1-5H	BrC1=CC(Br)=C(OC2=C(Br)C=C(Br)C(Br)=C2)C=C1	C12 H5 Br5 O	564.691	559.626	Name from CAS - American Chemical Society
466	61789-01-3		37191-45-0, 39393-73-2, 39443-18-0, 68648-15-7	1	Fatty acids, tall-oil, epoxidized, 2-ethylhexyl esters						Unspecified	0	0	Name from CAS - American Chemical Society
467	620-92-8		1429425-30-8	1	Phenol, 4,4'-methylenebis-	4,4'-Methylenediphenol			InChI=1S/C13H12O2/c14-12-5-1-10(2-6-12)9-11-3-7-13(15)8-4-11/h1-8,14-15H,9H2	OC1=CC=C(CC2=CC=C(O)C=C2)C=C1	C13 H12 O2	200.237	200.084	Name from CAS - American Chemical Society
468	621-07-8			1	Benzenemethanamine, N-hydroxy-N-(phenylmethyl)-	N-Benzyl-N-hydroxy-1-phenylmethanamine			InChI=1S/C14H15NO/c16-15(11-13-7-3-1-4-8-13)12-14-9-5-2-6-10-14/h1-10,16H,11-12H2	ON(CC1=CC=CC=C1)CC1=CC=CC=C1	C14 H15 N O	213.28	213.115	Name from CAS - American Chemical Society
469	627-93-0		111366-61-1	1	Hexanedioic acid, 1,6-dimethyl ester	Dimethyl hexanedioate			InChI=1S/C8H14O4/c1-11-7(9)5-3-4-6-8(10)12-2/h3-6H2,1-2H3	COC(=O)CCCCC(=O)OC	C8 H14 O4	174.196	174.089	Name from CAS - American Chemical Society
470	63449-39-8		8029-39-8, 11098-33-2, 37187-40-9, 39279-65-7, 39406-09-2, 39444-36-5, 50646-90-7, 51990-12-6, 52276-52-5, 52555-47-2, 52622-66-9, 52677-73-3, 52677-74-4, 52677-75-5, 53028-59-4, 53028-60-7, 53200-35-4, 54577-71-8, 55353-50-9, 56509-64-9, 56730-95-1, 58516-52-2, 60202-64-4, 66746-35-8, 108688-63-7, 1818354-19-6, 1909262-92-5	1	Paraffin waxes, chloro						Unspecified	0	0	Name from CAS - American Chemical Society
471	63496-31-1			1	Aroclor 5432 (9CI)						Unspecified	0	0	Name from CAS - American Chemical Society
472	65447-77-0		116543-67-0, 117247-96-8, 117725-11-8, 122366-85-2, 122644-70-6, 131315-14-5, 138523-09-8, 155140-27-5, 168324-70-7, 1130095-45-2, 1271868-92-8, 1588832-27-2	1	Butanedioic acid, 1,4-dimethyl ester, polymer with 4-hydroxy-2,2,6,6-tetramethyl-1-piperidineethanol						(C11 H23 N O2 . C6 H10 O4)x	0	0	Name from CAS - American Chemical Society
473	65-85-0		8013-63-6, 331473-08-6, 2244876-11-5	1	Benzoic acid	Benzoic acid			InChI=1S/C7H6O2/c8-7(9)6-4-2-1-3-5-6/h1-5H,(H,8,9)	OC(=O)C1=CC=CC=C1	C7 H6 O2	122.123	122.037	Name from CAS - American Chemical Society
474	6683-19-8		5106-16-1, 12634-41-2, 60005-82-5, 67894-72-8, 68882-58-6, 70695-00-0, 98584-37-3, 103843-13-6, 127337-64-8, 131611-06-8, 132503-83-4, 137500-49-3, 145526-73-4, 154508-64-2, 156511-60-3, 245440-68-0, 502635-12-3, 678997-54-1, 702667-02-5, 869093-09-4, 913283-07-5, 937248-86-7, 1209496-25-2, 1234384-04-3, 1427306-01-1, 1801141-34-3, 2042682-13-1, 2091249-41-9, 2135747-59-8, 2169243-97-2, 2179083-7…	1	Benzenepropanoic acid, 3,5-bis(1,1-dimethylethyl)-4-hydroxy-, 1,1'-[2,2-bis[[3-[3,5-bis(1,1-dimethylethyl)-4-hydroxyphenyl]-1-oxopropoxy]methyl]-1,3-propanediyl] ester	2,2-Bis({[3-(3,5-di-tert-butyl-4-hydroxyphenyl)propanoyl]oxy}methyl)propane-1,3-diyl bis[3-(3,5-di-tert-butyl-4-hydroxyphenyl)propanoate]			InChI=1S/C73H108O12/c1-65(2,3)49-33-45(34-50(61(49)78)66(4,5)6)25-29-57(74)82-41-73(42-83-58(75)30-26-46-35-51(67(7,8)9)62(79)52(36-46)68(10,11)12,43-84-59(76)31-27-47-37-53(69(13,14)15)63(80)54(38-47)70(16,17)18)44-85-60(77)32-28-48-39-55(71(19,20)21)64(81)56(40-48)72(22,23)24/h33-40,78-81H,25-32,41-44H2,1-24H3	CC(C)(C)C1=CC(CCC(=O)OCC(COC(=O)CCC2=CC(=C(O)C(=C2)C(C)(C)C)C(C)(C)C)(COC(=O)CCC2=CC(=C(O)C(=C2)C(C)(C)C)C(C)(C)C)COC(=O)CCC2=CC(=C(O)C(=C2)C(C)(C)C)C(C)(C)C)=CC(=C1O)C(C)(C)C	C73 H108 O12	1177.65	1176.78	Name from CAS - American Chemical Society
475	68186-30-1		9010-40-6, 68551-03-1, 161308-27-6	1	1,3-Isobenzofurandione, polymer with 2,2'-[1,2-ethanediylbis(oxy)]bis[ethanol], benzoate						(C8 H4 O3 . C6 H14 O4)x . x C7 H6 O2	0	0	Name from CAS - American Chemical Society
476	68411-46-1			1	Benzenamine, N-phenyl-, reaction products with 2,4,4-trimethylpentene						Unspecified	0	0	Name from CAS - American Chemical Society
477	68412-48-6			1	2-Propanone, reaction products with diphenylamine				InChI=1S/C12H23N.C3H6O/c1-3-7-11(8-4-1)13-12-9-5-2-6-10-12;1-3(2)4/h11-13H,1-10H2;1-2H3	CC(C)=O.C1CCC(CC1)NC1CCCCC1	C12 H11 N . C3 H6 O	239.403	239.225	Name from CAS - American Chemical Society
478	68442-68-2		86352-05-8	1	Benzenamine, N-phenyl-, styrenated						Unspecified	0	0	Name from CAS - American Chemical Society
479	68515-47-9			1	1,2-Benzenedicarboxylic acid, di-C11-14-branched alkyl esters, C13-rich						Unspecified	0	0	Name from CAS - American Chemical Society
480	68515-48-0			1	1,2-Benzenedicarboxylic acid, di-C8-10-branched alkyl esters, C9-rich						Unspecified	0	0	Name from CAS - American Chemical Society
481	68610-51-5			1	Phenol, 4-methyl-, reaction products with dicyclopentadiene and isobutylene						C10 H12 . C7 H8 O . C4 H8	0	0	Name from CAS - American Chemical Society
482	68631-49-2			1	Benzene, 1,1'-oxybis[2,4,5-tribromo-	1,1'-Oxybis(2,4,5-tribromobenzene)			InChI=1S/C12H4Br6O/c13-5-1-9(17)11(3-7(5)15)19-12-4-8(16)6(14)2-10(12)18/h1-4H	BrC1=CC(Br)=C(OC2=CC(Br)=C(Br)C=C2Br)C=C1Br	C12 H4 Br6 O	643.587	637.536	Name from CAS - American Chemical Society
483	693-36-7		1323-85-9, 60649-48-1, 115863-90-6	1	Propanoic acid, 3,3'-thiobis-, 1,1'-dioctadecyl ester	Dioctadecyl 3,3'-sulfanediyldipropanoate			InChI=1S/C42H82O4S/c1-3-5-7-9-11-13-15-17-19-21-23-25-27-29-31-33-37-45-41(43)35-39-47-40-36-42(44)46-38-34-32-30-28-26-24-22-20-18-16-14-12-10-8-6-4-2/h3-40H2,1-2H3	CCCCCCCCCCCCCCCCCCOC(=O)CCSCCC(=O)OCCCCCCCCCCCCCCCCCC	C42 H82 O4 S	683.17	682.593	Name from CAS - American Chemical Society
484	70321-86-7		83931-73-1, 88653-64-9, 134531-15-0, 147614-31-1, 796971-91-0, 1357193-39-5, 1651840-20-8	1	Phenol, 2-(2H-benzotriazol-2-yl)-4,6-bis(1-methyl-1-phenylethyl)-	2-(2H-Benzotriazol-2-yl)-4,6-bis(2-phenylpropan-2-yl)phenol			InChI=1S/C30H29N3O/c1-29(2,21-13-7-5-8-14-21)23-19-24(30(3,4)22-15-9-6-10-16-22)28(34)27(20-23)33-31-25-17-11-12-18-26(25)32-33/h5-20,34H,1-4H3	CC(C)(C1=CC=CC=C1)C1=CC(N2N=C3C=CC=CC3=N2)=C(O)C(=C1)C(C)(C)C1=CC=CC=C1	C30 H29 N3 O	447.582	447.231	Name from CAS - American Chemical Society
485	70331-94-1		2020310-30-7	1	Benzenepropanoic acid, 3,5-bis(1,1-dimethylethyl)-4-hydroxy-, 1,1'-[(1,2-dioxo-1,2-ethanediyl)bis(imino-2,1-ethanediyl)] ester	[(1,2-Dioxoethane-1,2-diyl)bis(azanediyl)ethane-2,1-diyl] bis[3-(3,5-di-tert-butyl-4-hydroxyphenyl)propanoate]			InChI=1S/C40H60N2O8/c1-37(2,3)27-21-25(22-28(33(27)45)38(4,5)6)13-15-31(43)49-19-17-41-35(47)36(48)42-18-20-50-32(44)16-14-26-23-29(39(7,8)9)34(46)30(24-26)40(10,11)12/h21-24,45-46H,13-20H2,1-12H3,(H,41,47)(H,42,48)	CC(C)(C)C1=CC(CCC(=O)OCCNC(=O)C(=O)NCCOC(=O)CCC2=CC(=C(O)C(=C2)C(C)(C)C)C(C)(C)C)=CC(=C1O)C(C)(C)C	C40 H60 N2 O8	696.926	696.435	Name from CAS - American Chemical Society
486	70624-18-9			1	1,6-Hexanediamine, N1,N6-bis(2,2,6,6-tetramethyl-4-piperidinyl)-, polymer with 2,4,6-trichloro-1,3,5-triazine, reaction products with 2,4,4-trimethyl-2-pentanamine						(C24 H50 N4 . C8 H19 N . C3 Cl3 N3)x	0	0	Name from CAS - American Chemical Society
487	7128-64-5		12224-40-7, 59249-63-7, 61229-63-8, 144470-46-2, 864446-12-8, 1197996-34-1	1	Benzoxazole, 2,2'-(2,5-thiophenediyl)bis[5-(1,1-dimethylethyl)-	2,2'-(Thiene-2,5-diyl)bis(5-tert-butyl-1,3-benzoxazole)			InChI=1S/C26H26N2O2S/c1-25(2,3)15-7-9-19-17(13-15)27-23(29-19)21-11-12-22(31-21)24-28-18-14-16(26(4,5)6)8-10-20(18)30-24/h7-14H,1-6H3	CC(C)(C)C1=CC2=C(OC(=N2)C2=CC=C(S2)C2=NC3=C(O2)C=CC(=C3)C(C)(C)C)C=C1	C26 H26 N2 O2 S	430.57	430.171	Name from CAS - American Chemical Society
488	74-31-7		66746-42-7, 72711-53-6, 943443-44-5	1	1,4-Benzenediamine, N1,N4-diphenyl-	N~1~,N~4~-Diphenylbenzene-1,4-diamine			InChI=1S/C18H16N2/c1-3-7-15(8-4-1)19-17-11-13-18(14-12-17)20-16-9-5-2-6-10-16/h1-14,19-20H	N(C1=CC=CC=C1)C1=CC=C(NC2=CC=CC=C2)C=C1	C18 H16 N2	260.34	260.131	Name from CAS - American Chemical Society
489	76926-16-4			1	Carbamodithioic acid, N-methyl-N-phenyl-, cyanomethyl ester						C10 H10 N2 S2	0	0	Name from CAS - American Chemical Society
490	77-40-7			1	Phenol, 4,4'-(1-methylpropylidene)bis-	4,4'-(Butane-2,2-diyl)diphenol			InChI=1S/C16H18O2/c1-3-16(2,12-4-8-14(17)9-5-12)13-6-10-15(18)11-7-13/h4-11,17-18H,3H2,1-2H3	CCC(C)(C1=CC=C(O)C=C1)C1=CC=C(O)C=C1	C16 H18 O2	242.318	242.131	Name from CAS - American Chemical Society
491	77-89-4			1	1,2,3-Propanetricarboxylic acid, 2-(acetyloxy)-, 1,2,3-triethyl ester	Triethyl 2-(acetyloxy)propane-1,2,3-tricarboxylate			InChI=1S/C14H22O8/c1-5-19-11(16)8-14(22-10(4)15,13(18)21-7-3)9-12(17)20-6-2/h5-9H2,1-4H3	CCOC(=O)CC(CC(=O)OCC)(OC(C)=O)C(=O)OCC	C14 H22 O8	318.322	318.131	Name from CAS - American Chemical Society
492	77-93-0			1	1,2,3-Propanetricarboxylic acid, 2-hydroxy-, 1,2,3-triethyl ester	Triethyl 2-hydroxypropane-1,2,3-tricarboxylate			InChI=1S/C12H20O7/c1-4-17-9(13)7-12(16,11(15)19-6-3)8-10(14)18-5-2/h16H,4-8H2,1-3H3	CCOC(=O)CC(O)(CC(=O)OCC)C(=O)OCC	C12 H20 O7	276.285	276.121	Name from CAS - American Chemical Society
493	77-94-1		611199-02-1	1	1,2,3-Propanetricarboxylic acid, 2-hydroxy-, 1,2,3-tributyl ester	Tributyl 2-hydroxypropane-1,2,3-tricarboxylate			InChI=1S/C18H32O7/c1-4-7-10-23-15(19)13-18(22,17(21)25-12-9-6-3)14-16(20)24-11-8-5-2/h22H,4-14H2,1-3H3	CCCCOC(=O)CC(O)(CC(=O)OCCCC)C(=O)OCCCC	C18 H32 O7	360.447	360.215	Name from CAS - American Chemical Society
494	78-40-0			1	Phosphoric acid, triethyl ester	Triethyl phosphate			InChI=1S/C6H15O4P/c1-4-8-11(7,9-5-2)10-6-3/h4-6H2,1-3H3	CCOP(=O)(OCC)OCC	C6 H15 O4 P	182.156	182.071	Name from CAS - American Chemical Society
495	793-24-8		50809-58-0, 76600-84-5	1	1,4-Benzenediamine, N1-(1,3-dimethylbutyl)-N4-phenyl-	N~1~-(4-Methylpentan-2-yl)-N~4~-phenylbenzene-1,4-diamine			InChI=1/C18H24N2/c1-14(2)13-15(3)19-17-9-11-18(12-10-17)20-16-7-5-4-6-8-16/h4-12,14-15,19-20H,13H2,1-3H3	CC(C)CC(C)NC1=CC=C(NC2=CC=CC=C2)C=C1	C18 H24 N2	268.404	268.194	Name from CAS - American Chemical Society
496	796045-97-1		1072450-75-9	1	Carbonotrithioic acid, cyanomethyl dodecyl ester	Cyanomethyl dodecyl carbonotrithioate			InChI=1S/C15H27NS3/c1-2-3-4-5-6-7-8-9-10-11-13-18-15(17)19-14-12-16/h2-11,13-14H2,1H3	CCCCCCCCCCCCSC(=S)SCC#N	C15 H27 N S3	317.57	317.131	Name from CAS - American Chemical Society
497	79-74-3		195460-39-0, 211107-60-7	1	1,4-Benzenediol, 2,5-bis(1,1-dimethylpropyl)-	2,5-Bis(2-methylbutan-2-yl)benzene-1,4-diol			InChI=1S/C16H26O2/c1-7-15(3,4)11-9-14(18)12(10-13(11)17)16(5,6)8-2/h9-10,17-18H,7-8H2,1-6H3	CCC(C)(C)C1=CC(O)=C(C=C1O)C(C)(C)CC	C16 H26 O2	250.382	250.193	Name from CAS - American Chemical Society
498	8001-75-0		8021-55-4, 8021-58-7, 37208-14-3, 84136-31-2	1	Ceresin						Unspecified	0	0	Name from CAS - American Chemical Society
499	80-09-1		98388-00-2, 280144-23-2	1	Phenol, 4,4'-sulfonylbis-	4,4'-Sulfonyldiphenol			InChI=1S/C12H10O4S/c13-9-1-5-11(6-2-9)17(15,16)12-7-3-10(14)4-8-12/h1-8,13-14H	OC1=CC=C(C=C1)S(=O)(=O)C1=CC=C(O)C=C1	C12 H10 O4 S	250.27	250.03	Name from CAS - American Chemical Society
500	82469-79-2			1	1,2,3-Propanetricarboxylic acid, 2-(1-oxobutoxy)-, 1,2,3-trihexyl ester	Trihexyl 2-(butanoyloxy)propane-1,2,3-tricarboxylate			InChI=1S/C28H50O8/c1-5-9-12-15-19-33-25(30)22-28(36-24(29)18-8-4,27(32)35-21-17-14-11-7-3)23-26(31)34-20-16-13-10-6-2/h5-23H2,1-4H3	CCCCCCOC(=O)CC(CC(=O)OCCCCCC)(OC(=O)CCC)C(=O)OCCCCCC	C28 H50 O8	514.7	514.351	Name from CAS - American Chemical Society
501	84-15-1			1	1,1':2',1''-Terphenyl	1~1~,2~1~:2~2~,3~1~-Terphenyl			InChI=1S/C18H14/c1-3-9-15(10-4-1)17-13-7-8-14-18(17)16-11-5-2-6-12-16/h1-14H	C1=CC=C(C=C1)C1=CC=CC=C1C1=CC=CC=C1	C18 H14	230.31	230.11	Name from CAS - American Chemical Society
502	843-55-0		66138-64-5, 70903-43-4, 317803-63-7	1	Phenol, 4,4'-cyclohexylidenebis-	2~3~,2~4~,2~5~,2~6~-Tetrahydro-2~2~H-[1~1~,2~1~:2~1~,3~1~-terphenyl]-1~4~,3~4~-diol			InChI=1S/C18H20O2/c19-16-8-4-14(5-9-16)18(12-2-1-3-13-18)15-6-10-17(20)11-7-15/h4-11,19-20H,1-3,12-13H2	OC1=CC=C(C=C1)C1(CCCCC1)C1=CC=C(O)C=C1	C18 H20 O2	268.356	268.146	Name from CAS - American Chemical Society
503	847488-62-4			1	Benzenepropanoic acid, 3,5-bis(1,1-dimethylethyl)-4-hydroxy-, isotridecyl ester				InChI=1/C30H52O3/c1-18(2)19(3)20(4)21(5)22(6)23(7)33-27(31)15-14-24-16-25(29(8,9)10)28(32)26(17-24)30(11,12)13/h16-23,32H,14-15H2,1-13H3	CC(C)C(C)C(C)C(C)C(C)C(C)OC(=O)CCC1=CC(=C(O)C(=C1)C(C)(C)C)C(C)(C)C	C30 H52 O3	460.743	460.392	Name from CAS - American Chemical Society
504	85-44-9		39363-63-8	1	1,3-Isobenzofurandione	2-Benzofuran-1,3-dione			InChI=1S/C8H4O3/c9-7-5-3-1-2-4-6(5)8(10)11-7/h1-4H	O=C1OC(=O)C2=C1C=CC=C2	C8 H4 O3	148.117	148.016	Name from CAS - American Chemical Society
505	85-60-9		60318-19-6, 80693-10-3, 87524-30-9, 90651-43-7, 99346-89-1, 111214-55-2, 153569-64-3, 193362-53-7, 210757-73-6, 1883583-86-5	1	Phenol, 4,4'-butylidenebis[2-(1,1-dimethylethyl)-5-methyl-	4,4'-(Butane-1,1-diyl)bis(2-tert-butyl-5-methylphenol)			InChI=1S/C26H38O2/c1-10-11-18(19-14-21(25(4,5)6)23(27)12-16(19)2)20-15-22(26(7,8)9)24(28)13-17(20)3/h12-15,18,27-28H,10-11H2,1-9H3	CCCC(C1=CC(=C(O)C=C1C)C(C)(C)C)C1=CC(=C(O)C=C1C)C(C)(C)C	C26 H38 O2	382.588	382.287	Name from CAS - American Chemical Society
506	85-70-1			1	1,2-Benzenedicarboxylic acid, 1-(2-butoxy-2-oxoethyl) 2-butyl ester	2-Butoxy-2-oxoethyl butyl benzene-1,2-dicarboxylate			InChI=1S/C18H24O6/c1-3-5-11-22-16(19)13-24-18(21)15-10-8-7-9-14(15)17(20)23-12-6-4-2/h7-10H,3-6,11-13H2,1-2H3	CCCCOC(=O)COC(=O)C1=CC=CC=C1C(=O)OCCCC	C18 H24 O6	336.384	336.157	Name from CAS - American Chemical Society
507	870196-80-8			1	Pentanoic acid, 4-cyano-4-[[(dodecylthio)thioxomethyl]thio]-	4-Cyano-4-{[(dodecylsulfanyl)carbonothioyl]sulfanyl}pentanoic acid			InChI=1S/C19H33NO2S3/c1-3-4-5-6-7-8-9-10-11-12-15-24-18(23)25-19(2,16-20)14-13-17(21)22/h3-15H2,1-2H3,(H,21,22)	CCCCCCCCCCCCSC(=S)SC(C)(CCC(O)=O)C#N	C19 H33 N O2 S3	403.66	403.167	Name from CAS - American Chemical Society
508	870196-83-1		943834-01-3, 1201908-41-9	1	Carbonotrithioic acid, 1-cyano-1-methylethyl dodecyl ester	2-Cyanopropan-2-yl dodecyl carbonotrithioate			InChI=1S/C17H31NS3/c1-4-5-6-7-8-9-10-11-12-13-14-20-16(19)21-17(2,3)15-18/h4-14H2,1-3H3	CCCCCCCCCCCCSC(=S)SC(C)(C)C#N	C17 H31 N S3	345.62	345.162	Name from CAS - American Chemical Society
509	870532-86-8			1	Thioperoxydicarbonic acid ([(HS)C(S)]2S2), didodecyl ester	1,1'-[Disulfanediylbis(carbonothioylsulfanediyl)]didodecane			InChI=1S/C26H50S6/c1-3-5-7-9-11-13-15-17-19-21-23-29-25(27)31-32-26(28)30-24-22-20-18-16-14-12-10-8-6-4-2/h3-24H2,1-2H3	CCCCCCCCCCCCSC(=S)SSC(=S)SCCCCCCCCCCCC	C26 H50 S6	555.05	554.224	Name from CAS - American Chemical Society
510	88-24-4		76723-54-1	1	Phenol, 2,2'-methylenebis[6-(1,1-dimethylethyl)-4-ethyl-	2,2'-Methylenebis(6-tert-butyl-4-ethylphenol)			InChI=1S/C25H36O2/c1-9-16-11-18(22(26)20(13-16)24(3,4)5)15-19-12-17(10-2)14-21(23(19)27)25(6,7)8/h11-14,26-27H,9-10,15H2,1-8H3	CCC1=CC(CC2=C(O)C(=CC(CC)=C2)C(C)(C)C)=C(O)C(=C1)C(C)(C)C	C25 H36 O2	368.561	368.272	Name from CAS - American Chemical Society
511	88-27-7		42567-07-7, 2137444-05-2	1	Phenol, 4-[(dimethylamino)methyl]-2,6-bis(1,1-dimethylethyl)-	2,6-Di-tert-butyl-4-[(dimethylamino)methyl]phenol			InChI=1S/C17H29NO/c1-16(2,3)13-9-12(11-18(7)8)10-14(15(13)19)17(4,5)6/h9-10,19H,11H2,1-8H3	CN(C)CC1=CC(=C(O)C(=C1)C(C)(C)C)C(C)(C)C	C17 H29 N O	263.425	263.225	Name from CAS - American Chemical Society
512	9004-81-3		8050-58-6, 9009-89-6, 31943-11-0, 36509-57-6, 37273-92-0, 37334-88-6, 37336-48-4, 53228-21-0, 53251-33-5, 53663-49-3, 55247-84-2, 57608-70-5, 58392-04-4, 86727-30-2, 87501-80-2, 102685-35-8, 120668-69-1, 150419-02-6, 797031-97-1	1	Poly(oxy-1,2-ethanediyl), ╬▒-(1-oxododecyl)-¤ë-hydroxy-						(C2 H4 O)n C12 H24 O2	0	0	Name from CAS - American Chemical Society
513	9016-00-6		9049-10-9, 9063-73-4, 9087-48-3, 9087-49-4, 12619-98-6, 12620-09-6, 12680-27-2, 12680-28-3, 37200-44-5, 37221-89-9, 37267-73-5, 37340-53-7, 39457-57-3, 39476-41-0, 51569-26-7, 51888-90-5, 51910-51-1, 52232-96-9, 52622-98-7, 53125-20-5, 53239-64-8, 54351-38-1, 54351-90-5, 56730-54-2, 57486-07-4, 57679-15-9, 58391-68-7, 60440-54-2, 60842-63-9, 90250-23-0, 109946-28-3, 110616-98-3, 118731-39-8, 1232…	1	Poly[oxy(dimethylsilylene)]					C[Si](C)(-*)O-* |$;;;star_e;;star_e$,lp:4:2,Sg:n:1,4,0,2::ht|	(C2 H6 O Si)n	0	0	Name from CAS - American Chemical Society
514	90-30-2		219315-45-4	1	1-Naphthalenamine, N-phenyl-	N-Phenylnaphthalen-1-amine			InChI=1S/C16H13N/c1-2-9-14(10-3-1)17-16-12-6-8-13-7-4-5-11-15(13)16/h1-12,17H	N(C1=CC=CC=C1)C1=C2C=CC=CC2=CC=C1	C16 H13 N	219.287	219.105	Name from CAS - American Chemical Society
515	90-66-4		42612-57-7, 209534-21-4, 905570-42-5	1	Phenol, 2,2'-thiobis[6-(1,1-dimethylethyl)-4-methyl-	2,2'-Sulfanediylbis(6-tert-butyl-4-methylphenol)			InChI=1S/C22H30O2S/c1-13-9-15(21(3,4)5)19(23)17(11-13)25-18-12-14(2)10-16(20(18)24)22(6,7)8/h9-12,23-24H,1-8H3	CC1=CC(SC2=CC(C)=CC(=C2O)C(C)(C)C)=C(O)C(=C1)C(C)(C)C	C22 H30 O2 S	358.54	358.197	Name from CAS - American Chemical Society
516	919-30-2		12738-50-0, 60000-97-7, 71618-18-3, 86836-28-4, 88527-61-1, 96726-79-3, 106096-79-1, 130730-84-6, 131641-77-5, 143178-71-6, 159778-17-3, 204987-58-6, 449753-82-6, 479401-05-3, 607502-71-6, 875121-65-6, 1020103-34-7, 1044532-60-6, 1392103-81-9, 1686133-96-9	1	1-Propanamine, 3-(triethoxysilyl)-	3-(Triethoxysilyl)propan-1-amine			InChI=1S/C9H23NO3Si/c1-4-11-14(12-5-2,13-6-3)9-7-8-10/h4-10H2,1-3H3	CCO[Si](CCCN)(OCC)OCC	C9 H23 N O3 Si	221.372	221.145	Name from CAS - American Chemical Society
517	92-06-8			1	1,1':3',1''-Terphenyl	1~1~,2~1~:2~3~,3~1~-Terphenyl			InChI=1S/C18H14/c1-3-8-15(9-4-1)17-12-7-13-18(14-17)16-10-5-2-6-11-16/h1-14H	C1=CC=C(C=C1)C1=CC(=CC=C1)C1=CC=CC=C1	C18 H14	230.31	230.11	Name from CAS - American Chemical Society
518	92-94-4		39453-47-9, 75831-65-1, 94363-13-0	1	1,1':4',1''-Terphenyl	1~1~,2~1~:2~4~,3~1~-Terphenyl			InChI=1S/C18H14/c1-3-7-15(8-4-1)17-11-13-18(14-12-17)16-9-5-2-6-10-16/h1-14H	C1=CC=C(C=C1)C1=CC=C(C=C1)C1=CC=CC=C1	C18 H14	230.31	230.11	Name from CAS - American Chemical Society
519	95-31-8		40860-78-4, 172451-95-5, 179095-45-5, 1234495-49-8	1	2-Benzothiazolesulfenamide, N-(1,1-dimethylethyl)-	N-[(1,3-Benzothiazol-2-yl)sulfanyl]-2-methylpropan-2-amine			InChI=1S/C11H14N2S2/c1-11(2,3)13-15-10-12-8-6-4-5-7-9(8)14-10/h4-7,13H,1-3H3	CC(C)(C)NSC1=NC2=C(S1)C=CC=C2	C11 H14 N2 S2	238.37	238.06	Name from CAS - American Chemical Society
520	95-33-0		51540-81-9, 75301-39-2, 108251-59-8, 156014-54-9, 929698-33-9	1	2-Benzothiazolesulfenamide, N-cyclohexyl-	N-[(1,3-Benzothiazol-2-yl)sulfanyl]cyclohexanamine			InChI=1S/C13H16N2S2/c1-2-6-10(7-3-1)15-17-13-14-11-8-4-5-9-12(11)16-13/h4-5,8-10,15H,1-3,6-7H2	C1CCC(CC1)NSC1=NC2=C(S1)C=CC=C2	C13 H16 N2 S2	264.41	264.075	Name from CAS - American Chemical Society
521	96-45-7		96-46-8, 12261-94-8, 26856-29-1, 71836-04-9, 90613-75-5, 875479-38-2, 1342300-13-3	1	2-Imidazolidinethione	Imidazolidine-2-thione			InChI=1S/C3H6N2S/c6-3-4-1-2-5-3/h1-2H2,(H2,4,5,6)	S=C1NCCN1	C3 H6 N2 S	102.16	102.025	Name from CAS - American Chemical Society
522	96-69-5		12671-70-4, 52012-53-0, 60318-32-3, 76996-60-6, 126340-60-1, 188253-47-6, 381726-02-9, 914648-51-4	1	Phenol, 4,4'-thiobis[2-(1,1-dimethylethyl)-5-methyl-	4,4'-Sulfanediylbis(2-tert-butyl-5-methylphenol)			InChI=1S/C22H30O2S/c1-13-9-17(23)15(21(3,4)5)11-19(13)25-20-12-16(22(6,7)8)18(24)10-14(20)2/h9-12,23-24H,1-8H3	CC1=CC(O)=C(C=C1SC1=C(C)C=C(O)C(=C1)C(C)(C)C)C(C)(C)C	C22 H30 O2 S	358.54	358.197	Name from CAS - American Chemical Society
523	97-39-2		46913-50-2, 60297-72-5, 132116-33-7	1	Guanidine, N,N'-bis(2-methylphenyl)-	N,N'-Bis(2-methylphenyl)guanidine			InChI=1S/C15H17N3/c1-11-7-3-5-9-13(11)17-15(16)18-14-10-6-4-8-12(14)2/h3-10H,1-2H3,(H3,16,17,18)	CC1=CC=CC=C1NC(=N)NC1=C(C)C=CC=C1	C15 H17 N3	239.322	239.142	Name from CAS - American Chemical Society
524	976-56-7		849238-84-2, 1126715-83-0	1	Phosphonic acid, P-[[3,5-bis(1,1-dimethylethyl)-4-hydroxyphenyl]methyl]-, diethyl ester	Diethyl [(3,5-di-tert-butyl-4-hydroxyphenyl)methyl]phosphonate			InChI=1S/C19H33O4P/c1-9-22-24(21,23-10-2)13-14-11-15(18(3,4)5)17(20)16(12-14)19(6,7)8/h11-12,20H,9-10,13H2,1-8H3	CCOP(=O)(CC1=CC(=C(O)C(=C1)C(C)(C)C)C(C)(C)C)OCC	C19 H33 O4 P	356.443	356.212	Name from CAS - American Chemical Society
525	991-84-4		140232-83-3, 1385782-57-9	1	Phenol, 4-[[4,6-bis(octylthio)-1,3,5-triazin-2-yl]amino]-2,6-bis(1,1-dimethylethyl)-	4-{[4,6-Bis(octylsulfanyl)-1,3,5-triazin-2-yl]amino}-2,6-di-tert-butylphenol			InChI=1S/C33H56N4OS2/c1-9-11-13-15-17-19-21-39-30-35-29(36-31(37-30)40-22-20-18-16-14-12-10-2)34-25-23-26(32(3,4)5)28(38)27(24-25)33(6,7)8/h23-24,38H,9-22H2,1-8H3,(H,34,35,36,37)	CCCCCCCCSC1=NC(SCCCCCCCC)=NC(NC2=CC(=C(O)C(=C2)C(C)(C)C)C(C)(C)C)=N1	C33 H56 N4 O S2	588.96	588.39	Name from CAS - American Chemical Society
526	41556-26-7		83931-72-0, 93793-67-0, 95078-95-8, 95918-48-2, 134868-70-5, 1396894-14-6, 1461634-18-3	1	Decanedioic acid, 1,10-bis(1,2,2,6,6-pentamethyl-4-piperidinyl) ester	Bis(1,2,2,6,6-pentamethylpiperidin-4-yl) decanedioate			InChI=1S/C30H56N2O4/c1-27(2)19-23(20-28(3,4)31(27)9)35-25(33)17-15-13-11-12-14-16-18-26(34)36-24-21-29(5,6)32(10)30(7,8)22-24/h23-24H,11-22H2,1-10H3	CN1C(C)(C)CC(CC1(C)C)OC(=O)CCCCCCCCC(=O)OC1CC(C)(C)N(C)C(C)(C)C1	C30 H56 N2 O4	508.788	508.424	Name from CAS - American Chemical Society
527	82919-37-7		947529-87-5	1	Decanedioic acid, 1-methyl 10-(1,2,2,6,6-pentamethyl-4-piperidinyl) ester	Methyl 1,2,2,6,6-pentamethylpiperidin-4-yl decanedioate			InChI=1S/C21H39NO4/c1-20(2)15-17(16-21(3,4)22(20)5)26-19(24)14-12-10-8-7-9-11-13-18(23)25-6/h17H,7-16H2,1-6H3	COC(=O)CCCCCCCCC(=O)OC1CC(C)(C)N(C)C(C)(C)C1	C21 H39 N O4	369.546	369.288	Name from CAS - American Chemical Society
528	4061-76-1			1								0	0
529	65140-91-2		849116-63-8, 1104409-77-9	1	Phosphonic acid, P-[[3,5-bis(1,1-dimethylethyl)-4-hydroxyphenyl]methyl]-, monoethyl ester, calcium salt (2:1)	Calcium bis{ethyl [(3,5-di-tert-butyl-4-hydroxyphenyl)methyl]phosphonate}			InChI=1S/2C17H29O4P.Ca/c2*1-8-21-22(19,20)11-12-9-13(16(2,3)4)15(18)14(10-12)17(5,6)7;/h2*9-10,18H,8,11H2,1-7H3,(H,19,20);/q;;+2/p-2	[Ca++].CCOP([O-])(=O)CC1=CC(=C(O)C(=C1)C(C)(C)C)C(C)(C)C.CCOP([O-])(=O)CC1=CC(=C(O)C(=C1)C(C)(C)C)C(C)(C)C	C17 H29 O4 P . 1/2 Ca	694.84	694.308	Name from CAS - American Chemical Society
530	9002-88-4		9041-32-1, 9082-15-9, 11098-28-5, 11119-24-7, 11119-25-8, 12728-29-9, 37310-97-7, 37331-40-1, 37349-69-2, 37353-94-9, 39307-01-2, 39421-91-5, 51274-11-4, 51329-76-1, 51329-83-0, 52434-22-7, 53238-84-9, 53568-47-1, 53850-97-8, 56833-20-6, 57158-09-5, 58391-66-5, 61614-28-6, 62449-67-6, 63100-66-3, 64296-52-2, 66797-04-4, 66829-22-9, 67383-00-0, 67462-86-6, 70431-24-2, 71212-21-0, 73247-15-1, 73730…	1	Ethene, homopolymer						(C2 H4)x	0	0	Name from CAS - American Chemical Society
531	100-21-0		211863-90-0, 211863-92-2, 2088100-81-4	1	1,4-Benzenedicarboxylic acid	Benzene-1,4-dicarboxylic acid			InChI=1S/C8H6O4/c9-7(10)5-1-2-6(4-3-5)8(11)12/h1-4H,(H,9,10)(H,11,12)	OC(=O)C1=CC=C(C=C1)C(O)=O	C8 H6 O4	166.132	166.027	Name from CAS - American Chemical Society
532	100402-75-3			1	1-Propanamine, 3-(triethoxysilyl)-, reaction products with wollastonite (Ca(SiO3))	Calcium oxosilanebis(olate)--3-(triethoxysilyl)propan-1-amine (1/1/1)			InChI=1S/C9H23NO3Si.Ca.O3Si/c1-4-11-14(12-5-2,13-6-3)9-7-8-10;;1-4(2)3/h4-10H2,1-3H3;;/q;+2;-2	[Ca++].[O-][Si]([O-])=O.CCO[Si](CCCN)(OCC)OCC	C9 H23 N O3 Si . Ca . H2 O3 Si	337.532	337.069	Name from CAS - American Chemical Society
533	100402-82-2			1	2-Propenoic acid, 2-methyl-, 3-(trimethoxysilyl)propyl ester, reaction products with wollastonite (Ca(SiO3))				InChI=1S/C10H20O5Si.Ca.O3Si/c1-9(2)10(11)15-7-6-8-16(12-3,13-4)14-5;;1-4(2)3/h1,6-8H2,2-5H3;;/q;+2;-2	[Ca++].[O-][Si]([O-])=O.CO[Si](CCCOC(=O)C(C)=C)(OC)OC	C10 H20 O5 Si . Ca . H2 O3 Si	364.51	364.032	Name from CAS - American Chemical Society
534	100402-91-3			1	Oxirane, 2-[[3-(trimethoxysilyl)propoxy]methyl]-, reaction products with wollastonite (Ca(SiO3))				InChI=1/C9H20O5Si.Ca.O3Si/c1-10-15(11-2,12-3)6-4-5-13-7-9-8-14-9;;1-4(2)3/h9H,4-8H2,1-3H3;;/q;+2;-2	[Ca++].[O-][Si]([O-])=O.CO[Si](CCCOCC1CO1)(OC)OC	C9 H20 O5 Si . Ca . H2 O3 Si	352.499	352.032	Name from CAS - American Chemical Society
535	100-41-4			1	Benzene, ethyl-	Ethylbenzene			InChI=1S/C8H10/c1-2-8-6-4-3-5-7-8/h3-7H,2H2,1H3	CCC1=CC=CC=C1	C8 H10	106.168	106.078	Name from CAS - American Chemical Society
536	10043-11-5		54824-38-3, 56939-87-8, 58799-13-6, 60569-72-4, 69071-29-0, 69495-08-5, 78666-05-4, 165390-92-1, 1361021-23-9, 1361021-37-5	1	Boron nitride (BN)	Nitriloborane			InChI=1S/BN/c1-2	B#N	B N	24.82	25.0124	Name from CAS - American Chemical Society
537	100-51-6		1336-27-2, 185532-71-2, 2263936-23-6	1	Benzenemethanol	Phenylmethanol			InChI=1S/C7H8O/c8-6-7-4-2-1-3-5-7/h1-5,8H,6H2	OCC1=CC=CC=C1	C7 H8 O	108.14	108.058	Name from CAS - American Chemical Society
538	100-52-7			1	Benzaldehyde	Benzaldehyde			InChI=1S/C7H6O/c8-6-7-4-2-1-3-5-7/h1-6H	O=CC1=CC=CC=C1	C7 H6 O	106.124	106.042	Name from CAS - American Chemical Society
539	100-74-3			1	Morpholine, 4-ethyl-	4-Ethylmorpholine			InChI=1S/C6H13NO/c1-2-7-3-5-8-6-4-7/h2-6H2,1H3	CCN1CCOCC1	C6 H13 N O	115.176	115.1	Name from CAS - American Chemical Society
540	10094-34-5			1	Butanoic acid, 1,1-dimethyl-2-phenylethyl ester	2-Methyl-1-phenylpropan-2-yl butanoate			InChI=1S/C14H20O2/c1-4-8-13(15)16-14(2,3)11-12-9-6-5-7-10-12/h5-7,9-10H,4,8,11H2,1-3H3	CCCC(=O)OC(C)(C)CC1=CC=CC=C1	C14 H20 O2	220.312	220.146	Name from CAS - American Chemical Society
541	10094-45-8			1	13-Docosenamide, N-octadecyl-, (13Z)-	(13Z)-N-Octadecyl-13-docosenamide			InChI=1S/C40H79NO/c1-3-5-7-9-11-13-15-17-19-21-22-23-24-26-28-30-32-34-36-38-40(42)41-39-37-35-33-31-29-27-25-20-18-16-14-12-10-8-6-4-2/h17,19H,3-16,18,20-39H2,1-2H3,(H,41,42)/b19-17-	CCCCCCCCCCCCCCCCCCNC(=O)CCCCCCCCCCC\C=C/CCCCCCCC	C40 H79 N O	590.078	589.616	Name from CAS - American Chemical Society
542	100-97-0		11103-67-6, 15978-33-3, 56549-34-9, 74734-16-0, 91773-48-7, 187285-07-0, 1556839-80-5	1	1,3,5,7-Tetraazatricyclo[3.3.1.13,7]decane	1,3,5,7-Tetraazatricyclo[3.3.1.1~3,7~]decane			InChI=1S/C6H12N4/c1-7-2-9-4-8(1)5-10(3-7)6-9/h1-6H2	C1N2CN3CN1CN(C2)C3	C6 H12 N4	140.19	140.106	Name from CAS - American Chemical Society
543	10101-66-3			1	Diphosphoric acid, ammonium manganese(3+) salt (1:1:1)	Ammonium manganese(3+) diphosphate (1/1/1)			InChI=1S/Mn.H3N.H4O7P2/c;;1-8(2,3)7-9(4,5)6/h;1H3;(H2,1,2,3)(H2,4,5,6)/q+3;;/p-3	[NH4+].[Mn+3].[O-]P([O-])(=O)OP([O-])([O-])=O	H4 O7 P2 . H3 N . Mn	246.918	246.884	Name from CAS - American Chemical Society
544	10103-46-5			1	Phosphoric acid, calcium salt (1:?)						Ca . x H3 O4 P	0	0	Name from CAS - American Chemical Society
545	101-84-8			1	Benzene, 1,1'-oxybis-	1,1'-Oxydibenzene			InChI=1S/C12H10O/c1-3-7-11(8-4-1)13-12-9-5-2-6-10-12/h1-10H	O(C1=CC=CC=C1)C1=CC=CC=C1	C12 H10 O	170.211	170.073	Name from CAS - American Chemical Society
546	102-40-9			1	Ethanol, 2,2'-[1,3-phenylenebis(oxy)]bis-	2,2'-[1,3-Phenylenebis(oxy)]di(ethan-1-ol)			InChI=1S/C10H14O4/c11-4-6-13-9-2-1-3-10(8-9)14-7-5-12/h1-3,8,11-12H,4-7H2	OCCOC1=CC(OCCO)=CC=C1	C10 H14 O4	198.218	198.089	Name from CAS - American Chemical Society
547	1025-15-6		109521-50-8, 123339-46-8, 196519-94-5, 1086264-29-0	1	1,3,5-Triazine-2,4,6(1H,3H,5H)-trione, 1,3,5-tri-2-propen-1-yl-	1,3,5-Tri(prop-2-en-1-yl)-1,3,5-triazinane-2,4,6-trione			InChI=1S/C12H15N3O3/c1-4-7-13-10(16)14(8-5-2)12(18)15(9-6-3)11(13)17/h4-6H,1-3,7-9H2	C=CCN1C(=O)N(CC=C)C(=O)N(CC=C)C1=O	C12 H15 N3 O3	249.27	249.111	Name from CAS - American Chemical Society
548	102-60-3		61702-85-0, 70992-50-6, 118549-63-6, 139352-19-5, 1087406-22-1	1	2-Propanol, 1,1',1'',1'''-(1,2-ethanediyldinitrilo)tetrakis-	1,1',1'',1'''-(Ethane-1,2-diyldinitrilo)tetra(propan-2-ol)			InChI=1/C14H32N2O4/c1-11(17)7-15(8-12(2)18)5-6-16(9-13(3)19)10-14(4)20/h11-14,17-20H,5-10H2,1-4H3	CC(O)CN(CCN(CC(C)O)CC(C)O)CC(C)O	C14 H32 N2 O4	292.42	292.236	Name from CAS - American Chemical Society
549	103-24-2		29058-99-9	1	Nonanedioic acid, 1,9-bis(2-ethylhexyl) ester	Bis(2-ethylhexyl) nonanedioate			InChI=1/C25H48O4/c1-5-9-16-22(7-3)20-28-24(26)18-14-12-11-13-15-19-25(27)29-21-23(8-4)17-10-6-2/h22-23H,5-21H2,1-4H3	CCCCC(CC)COC(=O)CCCCCCCC(=O)OCC(CC)CCCC	C25 H48 O4	412.655	412.355	Name from CAS - American Chemical Society
550	103-34-4		39393-19-6, 186983-49-3, 1081512-50-6	1	Morpholine, 4,4'-dithiobis-	4,4'-Disulfanediylbis(morpholine)			InChI=1S/C8H16N2O2S2/c1-5-11-6-2-9(1)13-14-10-3-7-12-8-4-10/h1-8H2	C1CN(CCO1)SSN1CCOCC1	C8 H16 N2 O2 S2	236.35	236.065	Name from CAS - American Chemical Society
551	10339-55-6			1	1,6-Nonadien-3-ol, 3,7-dimethyl-	(6E)-3,7-Dimethylnona-1,6-dien-3-ol			InChI=1/C11H20O/c1-5-10(3)8-7-9-11(4,12)6-2/h6,8,12H,2,5,7,9H2,1,3-4H3/b10-8+	CC\C(C)=C\CCC(C)(O)C=C	C11 H20 O	168.28	168.151	Name from CAS - American Chemical Society
552	103-45-7			1	Acetic acid, 2-phenylethyl ester	2-Phenylethyl acetate			InChI=1S/C10H12O2/c1-9(11)12-8-7-10-5-3-2-4-6-10/h2-6H,7-8H2,1H3	CC(=O)OCCC1=CC=CC=C1	C10 H12 O2	164.204	164.084	Name from CAS - American Chemical Society
553	103597-45-1		126269-45-2, 165670-11-1, 184484-30-8, 192209-76-0, 215809-89-5, 737758-68-8, 1202656-45-8, 2192337-11-2	1	Phenol, 2,2'-methylenebis[6-(2H-benzotriazol-2-yl)-4-(1,1,3,3-tetramethylbutyl)-	2,2'-Methylenebis[6-(2H-benzotriazol-2-yl)-4-(2,4,4-trimethylpentan-2-yl)phenol]			InChI=1S/C41H50N6O2/c1-38(2,3)24-40(7,8)28-20-26(36(48)34(22-28)46-42-30-15-11-12-16-31(30)43-46)19-27-21-29(41(9,10)25-39(4,5)6)23-35(37(27)49)47-44-32-17-13-14-18-33(32)45-47/h11-18,20-23,48-49H,19,24-25H2,1-10H3	CC(C)(C)CC(C)(C)C1=CC(CC2=C(O)C(=CC(=C2)C(C)(C)CC(C)(C)C)N2N=C3C=CC=CC3=N2)=C(O)C(=C1)N1N=C2C=CC=CC2=N1	C41 H50 N6 O2	658.891	658.4	Name from CAS - American Chemical Society
554	103-60-6			1	Propanoic acid, 2-methyl-, 2-phenoxyethyl ester	2-Phenoxyethyl 2-methylpropanoate			InChI=1S/C12H16O3/c1-10(2)12(13)15-9-8-14-11-6-4-3-5-7-11/h3-7,10H,8-9H2,1-2H3	CC(C)C(=O)OCCOC1=CC=CC=C1	C12 H16 O3	208.257	208.11	Name from CAS - American Chemical Society
555	103-95-7		80949-77-5	1	Benzenepropanal, ╬▒-methyl-4-(1-methylethyl)-	2-Methyl-3-[4-(propan-2-yl)phenyl]propanal			InChI=1/C13H18O/c1-10(2)13-6-4-12(5-7-13)8-11(3)9-14/h4-7,9-11H,8H2,1-3H3	CC(CC1=CC=C(C=C1)C(C)C)C=O	C13 H18 O	190.286	190.136	Name from CAS - American Chemical Society
556	104-38-1		2305770-85-6	1	Ethanol, 2,2'-[1,4-phenylenebis(oxy)]bis-	2,2'-[1,4-Phenylenebis(oxy)]di(ethan-1-ol)			InChI=1S/C10H14O4/c11-5-7-13-9-1-2-10(4-3-9)14-8-6-12/h1-4,11-12H,5-8H2	OCCOC1=CC=C(OCCO)C=C1	C10 H14 O4	198.218	198.089	Name from CAS - American Chemical Society
557	104-61-0		57084-16-9, 82373-92-0	1	2(3H)-Furanone, dihydro-5-pentyl-	5-Pentyloxolan-2-one			InChI=1/C9H16O2/c1-2-3-4-5-8-6-7-9(10)11-8/h8H,2-7H2,1H3	CCCCCC1CCC(=O)O1	C9 H16 O2	156.225	156.115	Name from CAS - American Chemical Society
558	104-67-6		57084-17-0, 176201-25-5	1	2(3H)-Furanone, 5-heptyldihydro-	5-Heptyloxolan-2-one			InChI=1/C11H20O2/c1-2-3-4-5-6-7-10-8-9-11(12)13-10/h10H,2-9H2,1H3	CCCCCCCC1CCC(=O)O1	C11 H20 O2	184.279	184.146	Name from CAS - American Chemical Society
559	10468-30-1			1	9-Octadecenoic acid (9Z)-, cadmium salt (2:1)	Cadmium dioctadec-9-enoate			InChI=1S/2C18H34O2.Cd/c2*1-2-3-4-5-6-7-8-9-10-11-12-13-14-15-16-17-18(19)20;/h2*9-10H,2-8,11-17H2,1H3,(H,19,20);/q;;+2/p-2	[Cd++].CCCCCCCCC=CCCCCCCCC([O-])=O.CCCCCCCCC=CCCCCCCCC([O-])=O	C18 H34 O2 . 1/2 Cd	675.334	676.399	Name from CAS - American Chemical Society
560	1047-16-1		39362-27-1, 42612-56-6, 59537-56-3, 63440-25-5, 65381-35-3, 67051-64-3, 67053-84-3, 87397-48-6, 323179-22-2, 790240-46-9, 942621-44-5, 2370770-65-1	1	Quino[2,3-b]acridine-7,14-dione, 5,12-dihydro-	5,12-Dihydroquinolino[2,3-b]acridine-7,14-dione			InChI=1S/C20H12N2O2/c23-19-11-5-1-3-7-15(11)21-17-10-14-18(9-13(17)19)22-16-8-4-2-6-12(16)20(14)24/h1-10H,(H,21,23)(H,22,24)	O=C1C2=CC3=C(C=C2NC2=C1C=CC=C2)C(=O)C1=C(N3)C=CC=C1	C20 H12 N2 O2	312.328	312.09	Name from CAS - American Chemical Society
561	104-76-7		111675-57-1, 2360922-23-0	1	1-Hexanol, 2-ethyl-	2-Ethylhexan-1-ol			InChI=1/C8H18O/c1-3-5-6-8(4-2)7-9/h8-9H,3-7H2,1-2H3	CCCCC(CC)CO	C8 H18 O	130.231	130.136	Name from CAS - American Chemical Society
562	10508-09-5			1	Peroxide, bis(1,1-dimethylpropyl)	2-Methyl-2-[(2-methylbutan-2-yl)peroxy]butane			InChI=1S/C10H22O2/c1-7-9(3,4)11-12-10(5,6)8-2/h7-8H2,1-6H3	CCC(C)(C)OOC(C)(C)CC	C10 H22 O2	174.284	174.162	Name from CAS - American Chemical Society
563	105-74-8		1908420-49-4	1	Peroxide, bis(1-oxododecyl)				InChI=1S/C24H46O4/c1-3-5-7-9-11-13-15-17-19-21-23(25)27-28-24(26)22-20-18-16-14-12-10-8-6-4-2/h3-22H2,1-2H3	CCCCCCCCCCCC(=O)OOC(=O)CCCCCCCCCCC	C24 H46 O4	398.628	398.34	Name from CAS - American Chemical Society
564	10584-98-2		52683-17-7, 202875-90-9	1	8-Oxa-3,5-dithia-4-stannatetradecanoic acid, 4,4-dibutyl-10-ethyl-7-oxo-, 2-ethylhexyl ester	2-Ethylhexyl 4,4-dibutyl-10-ethyl-7-oxo-8-oxa-3,5-dithia-4-stannatetradecan-1-oate			InChI=1/2C10H20O2S.2C4H9.Sn/c2*1-3-5-6-9(4-2)7-12-10(11)8-13;2*1-3-4-2;/h2*9,13H,3-8H2,1-2H3;2*1,3-4H2,2H3;/q;;;;+2/p-2	CCCCC(CC)COC(=O)CS[Sn](CCCC)(CCCC)SCC(=O)OCC(CC)CCCC	C28 H56 O4 S2 Sn	639.58	640.264	Name from CAS - American Chemical Society
565	105-95-3		91462-25-8	1	1,4-Dioxacycloheptadecane-5,17-dione	1,4-Dioxacycloheptadecane-5,17-dione			InChI=1S/C15H26O4/c16-14-10-8-6-4-2-1-3-5-7-9-11-15(17)19-13-12-18-14/h1-13H2	O=C1CCCCCCCCCCCC(=O)OCCO1	C15 H26 O4	270.369	270.183	Name from CAS - American Chemical Society
566	106-02-5		81031-90-5	1	Oxacyclohexadecan-2-one	1-Oxacyclohexadecan-2-one			InChI=1S/C15H28O2/c16-15-13-11-9-7-5-3-1-2-4-6-8-10-12-14-17-15/h1-14H2	O=C1CCCCCCCCCCCCCCO1	C15 H28 O2	240.387	240.209	Name from CAS - American Chemical Society
567	106246-33-7			1	Benzenamine, 4,4'-methylenebis[3-chloro-2,6-diethyl-	4,4'-Methylenebis(3-chloro-2,6-diethylaniline)			InChI=1S/C21H28Cl2N2/c1-5-12-9-14(18(22)16(7-3)20(12)24)11-15-10-13(6-2)21(25)17(8-4)19(15)23/h9-10H,5-8,11,24-25H2,1-4H3	CCC1=C(N)C(CC)=C(Cl)C(CC2=CC(CC)=C(N)C(CC)=C2Cl)=C1	C21 H28 Cl2 N2	379.37	378.163	Name from CAS - American Chemical Society
568	106-65-0			1	Butanedioic acid, 1,4-dimethyl ester	Dimethyl butanedioate			InChI=1S/C6H10O4/c1-9-5(7)3-4-6(8)10-2/h3-4H2,1-2H3	COC(=O)CCC(=O)OC	C6 H10 O4	146.142	146.058	Name from CAS - American Chemical Society
569	106-72-9		77787-60-1	1	5-Heptenal, 2,6-dimethyl-	2,6-Dimethylhept-5-enal			InChI=1/C9H16O/c1-8(2)5-4-6-9(3)7-10/h5,7,9H,4,6H2,1-3H3	CC(CCC=C(C)C)C=O	C9 H16 O	140.226	140.12	Name from CAS - American Chemical Society
570	1068-27-5		151768-59-1, 261178-83-0	1	Peroxide, 1,1'-(1,1,4,4-tetramethyl-2-butyne-1,4-diyl)bis[2-(1,1-dimethylethyl)	2,5-Bis(tert-butylperoxy)-2,5-dimethylhex-3-yne			InChI=1S/C16H30O4/c1-13(2,3)17-19-15(7,8)11-12-16(9,10)20-18-14(4,5)6/h1-10H3	CC(C)(C)OOC(C)(C)C#CC(C)(C)OOC(C)(C)C	C16 H30 O4	286.412	286.214	Name from CAS - American Chemical Society
571	106-97-8			1	Butane	Butane			InChI=1S/C4H10/c1-3-4-2/h3-4H2,1-2H3	CCCC	C4 H10	58.124	58.0783	Name from CAS - American Chemical Society
572	106-98-9		1735-75-7, 33004-02-3, 54366-07-3	1	1-Butene	But-1-ene			InChI=1S/C4H8/c1-3-4-2/h3H,1,4H2,2H3	CCC=C	C4 H8	56.108	56.0626	Name from CAS - American Chemical Society
573	106990-43-6		122177-25-7, 155076-64-5, 370868-42-1, 912617-67-5	1	1,3,5-Triazine-2,4,6-triamine, N2,N2'-1,2-ethanediylbis[N2-[3-[[4,6-bis[butyl(1,2,2,6,6-pentamethyl-4-piperidinyl)amino]-1,3,5-triazin-2-yl]amino]propyl]-N4,N6-dibutyl-N4,N6-bis(1,2,2,6,6-pentamethyl-4-piperidinyl)-	N~2~,N~2'~-(Ethane-1,2-diyl)bis{N~2~-[3-({4,6-bis[butyl(1,2,2,6,6-pentamethylpiperidin-4-yl)amino]-1,3,5-triazin-2-yl}amino)propyl]-N~4~,N~6~-dibutyl-N~4~,N~6~-bis(1,2,2,6,6-pentamethylpiperidin-4-yl)-1,3,5-triazine-2,4,6-triamine}			InChI=1S/C132H250N32/c1-49-57-71-157(97-81-117(9,10)147(41)118(11,12)82-97)109-135-105(136-110(143-109)158(72-58-50-2)98-83-119(13,14)148(42)120(15,16)84-98)133-67-65-69-155(107-139-113(161(75-61-53-5)101-89-125(25,26)151(45)126(27,28)90-101)145-114(140-107)162(76-62-54-6)102-91-127(29,30)152(46)128(31,32)92-102)79-80-156(108-141-115(163(77-63-55-7)103-93-129(33,34)153(47)130(35,36)94-103)146-116…	CCCCN(C1CC(C)(C)N(C)C(C)(C)C1)C1=NC(=NC(NCCCN(CCN(CCCNC2=NC(=NC(=N2)N(CCCC)C2CC(C)(C)N(C)C(C)(C)C2)N(CCCC)C2CC(C)(C)N(C)C(C)(C)C2)C2=NC(=NC(=N2)N(CCCC)C2CC(C)(C)N(C)C(C)(C)C2)N(CCCC)C2CC(C)(C)N(C)C(C)(C)C2)C2=NC(=NC(=N2)N(CCCC)C2CC(C)(C)N(C)C(C)(C)C2)N(CCCC)C2CC(C)(C)N(C)C(C)(C)C2)=N1)N(CCCC)C1CC(C)(C)N(C)C(C)(C)C1	C132 H250 N32	2285.68	2284.05	Name from CAS - American Chemical Society
574	107-05-1			1	1-Propene, 3-chloro-	3-Chloroprop-1-ene			InChI=1S/C3H5Cl/c1-2-3-4/h2H,1,3H2	ClCC=C	C3 H5 Cl	76.52	76.008	Name from CAS - American Chemical Society
575	107-06-2		52399-93-6	1	Ethane, 1,2-dichloro-	1,2-Dichloroethane			InChI=1S/C2H4Cl2/c3-1-2-4/h1-2H2	ClCCCl	C2 H4 Cl2	98.95	97.969	Name from CAS - American Chemical Society
576	107-15-3		8030-24-8, 85404-18-8	1	1,2-Ethanediamine	Ethane-1,2-diamine			InChI=1S/C2H8N2/c3-1-2-4/h1-4H2	NCCN	C2 H8 N2	60.1	60.0687	Name from CAS - American Chemical Society
577	107-21-1		37221-95-7, 71767-64-1, 1371582-33-0, 2088100-90-5	1	1,2-Ethanediol	Ethane-1,2-diol			InChI=1S/C2H6O2/c3-1-2-4/h3-4H,1-2H2	OCCO	C2 H6 O2	62.068	62.0368	Name from CAS - American Chemical Society
578	107-22-2		83513-30-8	1	Ethanedial	Oxaldehyde			InChI=1S/C2H2O2/c3-1-2-4/h1-2H	O=CC=O	C2 H2 O2	58.036	58.0055	Name from CAS - American Chemical Society
579	107-71-1			1	Ethaneperoxoic acid, 1,1-dimethylethyl ester	tert-Butyl ethaneperoxoate			InChI=1S/C6H12O3/c1-5(7)8-9-6(2,3)4/h1-4H3	CC(=O)OOC(C)(C)C	C6 H12 O3	132.159	132.079	Name from CAS - American Chemical Society
580	1077-56-1			1	Benzenesulfonamide, N-ethyl-2-methyl-	N-Ethyl-2-methylbenzene-1-sulfonamide			InChI=1S/C9H13NO2S/c1-3-10-13(11,12)9-7-5-4-6-8(9)2/h4-7,10H,3H2,1-2H3	CCNS(=O)(=O)C1=CC=CC=C1C	C9 H13 N O2 S	199.27	199.067	Name from CAS - American Chemical Society
581	108-31-6		184288-31-1, 1190407-73-8, 1229972-04-6, 1380217-40-2	1	2,5-Furandione	Furan-2,5-dione			InChI=1S/C4H2O3/c5-3-1-2-4(6)7-3/h1-2H	O=C1OC(=O)C=C1	C4 H2 O3	98.057	98.0004	Name from CAS - American Chemical Society
582	108419-32-5			1	Acetic acid, C7-9-branched alkyl esters, C8-rich						Unspecified	0	0	Name from CAS - American Chemical Society
583	108419-34-7			1	Acetic acid, C9-11-branched alkyl esters, C10-rich						Unspecified	0	0	Name from CAS - American Chemical Society
584	108419-35-8			1	Acetic acid, C11-14-branched alkyl esters, C13-rich						Unspecified	0	0	Name from CAS - American Chemical Society
585	108-46-3			1	1,3-Benzenediol	Benzene-1,3-diol			InChI=1S/C6H6O2/c7-5-2-1-3-6(8)4-5/h1-4,7-8H	OC1=CC(O)=CC=C1	C6 H6 O2	110.112	110.037	Name from CAS - American Chemical Society
586	108-65-6		142300-82-1	1	2-Propanol, 1-methoxy-, 2-acetate	1-Methoxypropan-2-yl acetate			InChI=1/C6H12O3/c1-5(4-8-3)9-6(2)7/h5H,4H2,1-3H3	COCC(C)OC(C)=O	C6 H12 O3	132.159	132.079	Name from CAS - American Chemical Society
587	108-77-0		190086-22-7	1	1,3,5-Triazine, 2,4,6-trichloro-	2,4,6-Trichloro-1,3,5-triazine			InChI=1S/C3Cl3N3/c4-1-7-2(5)9-3(6)8-1	ClC1=NC(Cl)=NC(Cl)=N1	C3 Cl3 N3	184.4	182.916	Name from CAS - American Chemical Society
588	108-78-1		504-18-7, 65544-34-5, 67757-43-1, 68379-55-5, 70371-19-6, 94977-27-2, 130392-03-9, 169314-62-9, 1228929-27-8, 1399841-69-0, 1399841-71-4, 1399841-73-6	1	1,3,5-Triazine-2,4,6-triamine	1,3,5-Triazine-2,4,6-triamine			InChI=1S/C3H6N6/c4-1-7-2(5)9-3(6)8-1/h(H6,4,5,6,7,8,9)	NC1=NC(N)=NC(N)=N1	C3 H6 N6	126.123	126.065	Name from CAS - American Chemical Society
589	108-88-3		1053657-77-4, 1202864-97-8	1	Benzene, methyl-	Toluene			InChI=1S/C7H8/c1-7-5-3-2-4-6-7/h2-6H,1H3	CC1=CC=CC=C1	C7 H8	92.141	92.0626	Name from CAS - American Chemical Society
590	109-60-4			1	Acetic acid, propyl ester	Propyl acetate			InChI=1S/C5H10O2/c1-3-4-7-5(2)6/h3-4H2,1-2H3	CCCOC(C)=O	C5 H10 O2	102.133	102.068	Name from CAS - American Chemical Society
591	109-66-0		8031-35-4	1	Pentane	Pentane			InChI=1S/C5H12/c1-3-5-4-2/h3-5H2,1-2H3	CCCCC	C5 H12	72.151	72.0939	Name from CAS - American Chemical Society
592	109-87-5			1	Methane, dimethoxy-	Dimethoxymethane			InChI=1S/C3H8O2/c1-4-3-5-2/h3H2,1-2H3	COCOC	C3 H8 O2	76.095	76.0524	Name from CAS - American Chemical Society
593	109-99-9		77392-70-2	1	Furan, tetrahydro-	Oxolane			InChI=1S/C4H8O/c1-2-4-5-3-1/h1-4H2	C1CCOC1	C4 H8 O	72.107	72.0575	Name from CAS - American Chemical Society
594	110-05-4		62534-71-8	1	Peroxide, bis(1,1-dimethylethyl)	2-(tert-Butylperoxy)-2-methylpropane			InChI=1S/C8H18O2/c1-7(2,3)9-10-8(4,5)6/h1-6H3	CC(C)(C)OOC(C)(C)C	C8 H18 O2	146.23	146.131	Name from CAS - American Chemical Society
595	110-27-0		1405-98-7, 852553-53-8	1	Tetradecanoic acid, 1-methylethyl ester	Propan-2-yl tetradecanoate			InChI=1S/C17H34O2/c1-4-5-6-7-8-9-10-11-12-13-14-15-17(18)19-16(2)3/h16H,4-15H2,1-3H3	CCCCCCCCCCCCCC(=O)OC(C)C	C17 H34 O2	270.457	270.256	Name from CAS - American Chemical Society
596	110-30-5		8032-03-9, 12687-19-3, 12764-90-8, 51796-18-0, 55598-87-3, 58051-94-8, 81208-64-2, 106908-24-1, 130253-72-4, 147171-94-6, 147172-28-9, 195329-73-8, 204402-19-7, 695188-40-0, 1256242-49-5, 1884212-92-3, 1884454-39-0	1	Octadecanamide, N,N'-1,2-ethanediylbis-	N,N'-(Ethane-1,2-diyl)dioctadecanamide			InChI=1S/C38H76N2O2/c1-3-5-7-9-11-13-15-17-19-21-23-25-27-29-31-33-37(41)39-35-36-40-38(42)34-32-30-28-26-24-22-20-18-16-14-12-10-8-6-4-2/h3-36H2,1-2H3,(H,39,41)(H,40,42)	CCCCCCCCCCCCCCCCCC(=O)NCCNC(=O)CCCCCCCCCCCCCCCCC	C38 H76 N2 O2	593.038	592.591	Name from CAS - American Chemical Society
597	110-31-6		17832-29-0, 19370-84-4, 89592-29-0, 154853-77-7	1	9-Octadecenamide, N,N'-1,2-ethanediylbis-, (9Z,9'Z)-	N,N'-(Ethane-1,2-diyl)di(octadec-9-enamide)			InChI=1S/C38H72N2O2/c1-3-5-7-9-11-13-15-17-19-21-23-25-27-29-31-33-37(41)39-35-36-40-38(42)34-32-30-28-26-24-22-20-18-16-14-12-10-8-6-4-2/h17-20H,3-16,21-36H2,1-2H3,(H,39,41)(H,40,42)	CCCCCCCCC=CCCCCCCCC(=O)NCCNC(=O)CCCCCCCC=CCCCCCCCC	C38 H72 N2 O2	589.006	588.559	Name from CAS - American Chemical Society
598	110-33-8			1	Hexanedioic acid, 1,6-dihexyl ester	Dihexyl hexanedioate			InChI=1S/C18H34O4/c1-3-5-7-11-15-21-17(19)13-9-10-14-18(20)22-16-12-8-6-4-2/h3-16H2,1-2H3	CCCCCCOC(=O)CCCCC(=O)OCCCCCC	C18 H34 O4	314.466	314.246	Name from CAS - American Chemical Society
599	1103-39-5		12237-55-7, 130123-80-7	1	1-Naphthalenesulfonic acid, 2-[2-(2-hydroxy-1-naphthalenyl)diazenyl]-, calcium salt (2:1)	Calcium bis{2-[(2-hydroxynaphthalen-1-yl)diazenyl]naphthalene-1-sulfonate}			InChI=1S/2C20H14N2O4S.Ca/c2*23-18-12-10-13-5-1-3-7-15(13)19(18)22-21-17-11-9-14-6-2-4-8-16(14)20(17)27(24,25)26;/h2*1-12,23H,(H,24,25,26);/q;;+2/p-2	[Ca++].OC1=C(N=NC2=C(C3=C(C=CC=C3)C=C2)S([O-])(=O)=O)C2=C(C=CC=C2)C=C1.OC1=C(N=NC2=C(C3=C(C=CC=C3)C=C2)S([O-])(=O)=O)C2=C(C=CC=C2)C=C1	C20 H14 N2 O4 S . 1/2 Ca	794.87	794.082	Name from CAS - American Chemical Society
600	110553-27-0		168255-63-8, 224778-45-4, 1456711-41-3, 2382693-89-0	1	Phenol, 2-methyl-4,6-bis[(octylthio)methyl]-	2-Methyl-4,6-bis[(octylsulfanyl)methyl]phenol			InChI=1S/C25H44OS2/c1-4-6-8-10-12-14-16-27-20-23-18-22(3)25(26)24(19-23)21-28-17-15-13-11-9-7-5-2/h18-19,26H,4-17,20-21H2,1-3H3	CCCCCCCCSCC1=CC(CSCCCCCCCC)=C(O)C(C)=C1	C25 H44 O S2	424.75	424.283	Name from CAS - American Chemical Society
601	11070-44-3		74318-12-0, 1027622-42-9	1	1,3-Isobenzofurandione, tetrahydromethyl-						C9 H10 O3	0	0	Name from CAS - American Chemical Society
602	110-85-0		8017-90-1, 8027-81-4, 81546-15-8, 854880-15-2, 861800-35-3	1	Piperazine	Piperazine			InChI=1S/C4H10N2/c1-2-6-4-3-5-1/h5-6H,1-4H2	C1CNCCN1	C4 H10 N2	86.138	86.0844	Name from CAS - American Chemical Society
603	110-88-3		113783-48-5	1	1,3,5-Trioxane	1,3,5-Trioxane			InChI=1S/C3H6O3/c1-4-2-6-3-5-1/h1-3H2	C1OCOCO1	C3 H6 O3	90.078	90.0317	Name from CAS - American Chemical Society
604	11097-59-9		12311-99-8, 54692-73-8, 59113-66-5, 96492-34-1, 99628-16-7, 125494-68-0, 145711-93-9, 146388-14-9, 156721-39-0, 168041-57-4, 232597-04-5, 329184-33-0, 341926-09-8, 403483-53-4, 485816-12-4, 765953-78-4, 848467-68-5, 850538-92-0, 858351-56-1, 894104-62-2, 910451-22-8, 937159-87-0, 1016985-69-5, 1083081-91-7, 1108600-31-2, 1188000-76-1, 1239597-10-4, 1259919-05-5, 1266332-72-2, 1314041-45-6, 131802…	1	Aluminate (Al(OH)63-), (OC-6-11)-, magnesium carbonate hydroxide (2:6:1:4)	Aluminium magnesium carbonate hydroxide (2/6/1/16)		InChIKey=GDVKFRBCXAPAQJ-UHFFFAOYSA-A	InChI=1S/CH2O3.2Al.6Mg.16H2O/c2-1(3)4;;;;;;;;;;;;;;;;;;;;;;;;/h(H2,2,3,4);;;;;;;;;16*1H2/q;2*+3;6*+2;;;;;;;;;;;;;;;;/p-18	[OH-].[OH-].[OH-].[OH-].[OH-].[OH-].[OH-].[OH-].[OH-].[OH-].[OH-].[OH-].[OH-].[OH-].[OH-].[OH-].[Mg++].[Mg++].[Mg++].[Mg++].[Mg++].[Mg++].[Al+3].[Al+3].[O-]C([O-])=O	C O3 . 2 Al H6 O6 . 4 H O . 6 Mg	531.913	529.902	Name from CAS - American Chemical Society
605	110-98-5			1	2-Propanol, 1,1'-oxybis-	1,1'-Oxydi(propan-2-ol)			InChI=1/C6H14O3/c1-5(7)3-9-4-6(2)8/h5-8H,3-4H2,1-2H3	CC(O)COCC(C)O	C6 H14 O3	134.175	134.094	Name from CAS - American Chemical Society
606	111-14-8		2243153-85-5	1	Heptanoic acid	Heptanoic acid			InChI=1S/C7H14O2/c1-2-3-4-5-6-7(8)9/h2-6H2,1H3,(H,8,9)	CCCCCCC(O)=O	C7 H14 O2	130.187	130.099	Name from CAS - American Chemical Society
607	111-27-3		220713-27-9	1	1-Hexanol	Hexan-1-ol			InChI=1S/C6H14O/c1-2-3-4-5-6-7/h7H,2-6H2,1H3	CCCCCCO	C6 H14 O	102.177	102.104	Name from CAS - American Chemical Society
608	111-46-6		4669-26-5, 2126734-27-6	1	Ethanol, 2,2'-oxybis-	2,2'-Oxydi(ethan-1-ol)			InChI=1S/C4H10O3/c5-1-3-7-4-2-6/h5-6H,1-4H2	OCCOCCO	C4 H10 O3	106.121	106.063	Name from CAS - American Chemical Society
609	111-57-9		8038-89-9	1	Octadecanamide, N-(2-hydroxyethyl)-	N-(2-Hydroxyethyl)octadecanamide			InChI=1S/C20H41NO2/c1-2-3-4-5-6-7-8-9-10-11-12-13-14-15-16-17-20(23)21-18-19-22/h22H,2-19H2,1H3,(H,21,23)	CCCCCCCCCCCCCCCCCC(=O)NCCO	C20 H41 N O2	327.553	327.314	Name from CAS - American Chemical Society
610	111-66-0			1	1-Octene	Oct-1-ene			InChI=1S/C8H16/c1-3-5-7-8-6-4-2/h3H,1,4-8H2,2H3	CCCCCCC=C	C8 H16	112.216	112.125	Name from CAS - American Chemical Society
611	1118-46-3			1	Stannane, butyltrichloro-	Butyl(trichloro)stannane			InChI=1S/C4H9.3ClH.Sn/c1-3-4-2;;;;/h1,3-4H2,2H3;3*1H;/q;;;;+3/p-3	CCCC[Sn](Cl)(Cl)Cl	C4 H9 Cl3 Sn	282.18	281.879	Name from CAS - American Chemical Society
612	111-87-5		220713-26-8	1	1-Octanol	Octan-1-ol			InChI=1S/C8H18O/c1-2-3-4-5-6-7-8-9/h9H,2-8H2,1H3	CCCCCCCCO	C8 H18 O	130.231	130.136	Name from CAS - American Chemical Society
613	111-88-6			1	1-Octanethiol	Octane-1-thiol			InChI=1S/C8H18S/c1-2-3-4-5-6-7-8-9/h9H,2-8H2,1H3	CCCCCCCCS	C8 H18 S	146.29	146.113	Name from CAS - American Chemical Society
614	1119-40-0		111366-62-2	1	Pentanedioic acid, 1,5-dimethyl ester	Dimethyl pentanedioate			InChI=1S/C7H12O4/c1-10-6(8)4-3-5-7(9)11-2/h3-5H2,1-2H3	COC(=O)CCCC(=O)OC	C7 H12 O4	160.169	160.074	Name from CAS - American Chemical Society
615	112-00-5		37293-08-6, 37380-56-6, 59680-23-8, 62395-69-1, 71061-07-9, 108779-79-9, 769136-50-7, 1392044-09-5	1	1-Dodecanaminium, N,N,N-trimethyl-, chloride (1:1)	N,N,N-Trimethyldodecan-1-aminium chloride		InChIKey=DDXLVDQZPFLQMZ-UHFFFAOYSA-M	InChI=1S/C15H34N.ClH/c1-5-6-7-8-9-10-11-12-13-14-15-16(2,3)4;/h5-15H2,1-4H3;1H/q+1;/p-1	[Cl-].CCCCCCCCCCCC[N+](C)(C)C	C15 H34 N . Cl	263.89	263.238	Name from CAS - American Chemical Society
616	112-05-0		2243464-06-2	1	Nonanoic acid	Nonanoic acid			InChI=1S/C9H18O2/c1-2-3-4-5-6-7-8-9(10)11/h2-8H2,1H3,(H,10,11)	CCCCCCCCC(O)=O	C9 H18 O2	158.241	158.131	Name from CAS - American Chemical Society
617	112-27-6		676-18-6, 118662-30-9, 121202-29-7, 939972-01-7, 1629855-96-4	1	Ethanol, 2,2'-[1,2-ethanediylbis(oxy)]bis-	2,2'-[Ethane-1,2-diylbis(oxy)]di(ethan-1-ol)			InChI=1S/C6H14O4/c7-1-3-9-5-6-10-4-2-8/h7-8H,1-6H2	OCCOCCOCCO	C6 H14 O4	150.174	150.089	Name from CAS - American Chemical Society
618	112-45-8			1	10-Undecenal	Undec-10-enal			InChI=1S/C11H20O/c1-2-3-4-5-6-7-8-9-10-11-12/h2,11H,1,3-10H2	C=CCCCCCCCCC=O	C11 H20 O	168.28	168.151	Name from CAS - American Chemical Society
619	112-53-8		1322-35-6, 8014-32-2, 8032-08-4, 8032-09-5, 8032-10-8, 68855-55-0, 1173838-88-4	1	1-Dodecanol	Dodecan-1-ol			InChI=1S/C12H26O/c1-2-3-4-5-6-7-8-9-10-11-12-13/h13H,2-12H2,1H3	CCCCCCCCCCCCO	C12 H26 O	186.339	186.198	Name from CAS - American Chemical Society
620	112-55-0		859759-62-9, 2022216-73-3	1	1-Dodecanethiol	Dodecane-1-thiol			InChI=1S/C12H26S/c1-2-3-4-5-6-7-8-9-10-11-12-13/h13H,2-12H2,1H3	CCCCCCCCCCCCS	C12 H26 S	202.4	202.176	Name from CAS - American Chemical Society
621	112-72-1		8032-14-2, 150138-88-8	1	1-Tetradecanol	Tetradecan-1-ol			InChI=1S/C14H30O/c1-2-3-4-5-6-7-8-9-10-11-12-13-14-15/h15H,2-14H2,1H3	CCCCCCCCCCCCCCO	C14 H30 O	214.393	214.23	Name from CAS - American Chemical Society
622	112-80-1		8046-01-3, 17156-84-2, 56833-51-3, 949900-16-7, 1190712-11-8, 1190965-71-9, 1380514-02-2, 2252262-80-7	1	9-Octadecenoic acid (9Z)-	(9Z)-Octadec-9-enoic acid			InChI=1S/C18H34O2/c1-2-3-4-5-6-7-8-9-10-11-12-13-14-15-16-17-18(19)20/h9-10H,2-8,11-17H2,1H3,(H,19,20)/b10-9-	CCCCCCCC\C=C/CCCCCCCC(O)=O	C18 H34 O2	282.468	282.256	Name from CAS - American Chemical Society
623	1141-38-4			1	2,6-Naphthalenedicarboxylic acid	Naphthalene-2,6-dicarboxylic acid			InChI=1S/C12H8O4/c13-11(14)9-3-1-7-5-10(12(15)16)4-2-8(7)6-9/h1-6H,(H,13,14)(H,15,16)	OC(=O)C1=CC2=C(C=C1)C=C(C=C2)C(O)=O	C12 H8 O4	216.192	216.042	Name from CAS - American Chemical Society
624	115-07-1		676-63-1, 33004-01-2	1	1-Propene	Prop-1-ene			InChI=1S/C3H6/c1-3-2/h3H,1H2,2H3	CC=C	C3 H6	42.081	42.047	Name from CAS - American Chemical Society
625	115-27-5		122485-51-2	1	4,7-Methanoisobenzofuran-1,3-dione, 4,5,6,7,8,8-hexachloro-3a,4,7,7a-tetrahydro-	4,5,6,7,8,8-Hexachloro-3a,4,7,7a-tetrahydro-4,7-methano-2-benzofuran-1,3-dione			InChI=1/C9H2Cl6O3/c10-3-4(11)8(13)2-1(5(16)18-6(2)17)7(3,12)9(8,14)15/h1-2H	ClC1=C(Cl)C2(Cl)C3C(C(=O)OC3=O)C1(Cl)C2(Cl)Cl	C9 H2 Cl6 O3	370.81	367.814	Name from CAS - American Chemical Society
626	115-77-5		75398-86-6, 88201-29-0, 1889241-87-5, 2014337-56-3	1	1,3-Propanediol, 2,2-bis(hydroxymethyl)-	2,2-Bis(hydroxymethyl)propane-1,3-diol			InChI=1S/C5H12O4/c6-1-5(2-7,3-8)4-9/h6-9H,1-4H2	OCC(CO)(CO)CO	C5 H12 O4	136.147	136.074	Name from CAS - American Chemical Society
627	115-83-3		51588-54-6, 119789-86-5, 133247-83-3, 180513-61-5, 800374-44-1, 1872466-08-4	1	Octadecanoic acid, 1,1'-[2,2-bis[[(1-oxooctadecyl)oxy]methyl]-1,3-propanediyl] ester	2,2-Bis[(octadecanoyloxy)methyl]propane-1,3-diyl dioctadecanoate			InChI=1S/C77H148O8/c1-5-9-13-17-21-25-29-33-37-41-45-49-53-57-61-65-73(78)82-69-77(70-83-74(79)66-62-58-54-50-46-42-38-34-30-26-22-18-14-10-6-2,71-84-75(80)67-63-59-55-51-47-43-39-35-31-27-23-19-15-11-7-3)72-85-76(81)68-64-60-56-52-48-44-40-36-32-28-24-20-16-12-8-4/h5-72H2,1-4H3	CCCCCCCCCCCCCCCCCC(=O)OCC(COC(=O)CCCCCCCCCCCCCCCCC)(COC(=O)CCCCCCCCCCCCCCCCC)COC(=O)CCCCCCCCCCCCCCCCC	C77 H148 O8	1202.02	1201.12	Name from CAS - American Chemical Society
628	115-95-7		8022-85-3, 16509-66-3, 40135-38-4	1	1,6-Octadien-3-ol, 3,7-dimethyl-, 3-acetate	3,7-Dimethylocta-1,6-dien-3-yl acetate			InChI=1/C12H20O2/c1-6-12(5,14-11(4)13)9-7-8-10(2)3/h6,8H,1,7,9H2,2-5H3	CC(C)=CCCC(C)(OC(C)=O)C=C	C12 H20 O2	196.29	196.146	Name from CAS - American Chemical Society
629	118-58-1			1	Benzoic acid, 2-hydroxy-, phenylmethyl ester	Benzyl 2-hydroxybenzoate			InChI=1S/C14H12O3/c15-13-9-5-4-8-12(13)14(16)17-10-11-6-2-1-3-7-11/h1-9,15H,10H2	OC1=C(C=CC=C1)C(=O)OCC1=CC=CC=C1	C14 H12 O3	228.247	228.079	Name from CAS - American Chemical Society
630	1189-08-8		128424-01-1	1	2-Propenoic acid, 2-methyl-, 1,1'-(1-methyl-1,3-propanediyl) ester	Butane-1,3-diyl bis(2-methylprop-2-enoate)			InChI=1/C12H18O4/c1-8(2)11(13)15-7-6-10(5)16-12(14)9(3)4/h10H,1,3,6-7H2,2,4-5H3	CC(CCOC(=O)C(C)=C)OC(=O)C(C)=C	C12 H18 O4	226.272	226.121	Name from CAS - American Chemical Society
631	1191-16-8			1	2-Buten-1-ol, 3-methyl-, 1-acetate	3-Methylbut-2-en-1-yl acetate			InChI=1S/C7H12O2/c1-6(2)4-5-9-7(3)8/h4H,5H2,1-3H3	CC(C)=CCOC(C)=O	C7 H12 O2	128.171	128.084	Name from CAS - American Chemical Society
632	119345-01-6		118578-01-1	1	Phosphorous trichloride, reaction products with 1,1'-biphenyl and 2,4-bis(1,1-dimethylethyl)phenol				InChI=1S/C14H22O.C12H10.Cl3P/c1-13(2,3)10-7-8-12(15)11(9-10)14(4,5)6;1-3-7-11(8-4-1)12-9-5-2-6-10-12;1-4(2)3/h7-9,15H,1-6H3;1-10H;	ClP(Cl)Cl.C1=CC=C(C=C1)C1=CC=CC=C1.CC(C)(C)C1=CC=C(O)C(=C1)C(C)(C)C	C14 H22 O . C12 H10 . Cl3 P	497.86	496.126	Name from CAS - American Chemical Society
633	12001-26-2		53112-50-8, 56902-41-1, 65589-45-9, 66814-58-2, 66814-59-3, 68859-13-2, 69237-33-8, 71587-16-1, 361539-60-8, 639464-57-6	1	Mica-group minerals						Unspecified	0	0	Name from CAS - American Chemical Society
634	12003-38-2		137228-74-1, 144414-75-5	1	Fluorphlogopite (Mg3K[AlF2O(SiO3)3])				InChI=1S/Al.2FH.K.2Mg.3O3Si.O/c;;;;;;3*1-4(2)3;/h;2*1H;;;;;;;/q+1;;;+1;2*+2;3*-2;/p-2	[Mg++].[Mg++].[K+].[O-][Si](=O)[O-][Al+]([F-])([F-])(=O)([O-][Si]([O-])=O)[O-][Si]([O-])=O	Al F2 O10 Si3 . K . 3 Mg	396.933	395.793	Name from CAS - American Chemical Society
635	12007-89-5		154855-73-9, 1315338-39-6	1	Ammonium boron oxide ((NH4)B5O8)						B . H4 N . O	0	0	Name from CAS - American Chemical Society
636	12014-56-1			1	Cerium hydroxide (Ce(OH)4), (T-4)-	Cerium(4+) tetrahydroxide			InChI=1S/Ce.4H2O/h;4*1H2/q+4;;;;/p-4	O[Ce](O)(O)O	Ce H4 O4	208.144	207.916	Name from CAS - American Chemical Society
637	120-46-7		61346-73-4	1	1,3-Propanedione, 1,3-diphenyl-	1,3-Diphenylpropane-1,3-dione			InChI=1S/C15H12O2/c16-14(12-7-3-1-4-8-12)11-15(17)13-9-5-2-6-10-13/h1-10H,11H2	O=C(CC(=O)C1=CC=CC=C1)C1=CC=CC=C1	C15 H12 O2	224.259	224.084	Name from CAS - American Chemical Society
638	120-51-4			1	Benzoic acid, phenylmethyl ester	Benzyl benzoate			InChI=1S/C14H12O2/c15-14(13-9-5-2-6-10-13)16-11-12-7-3-1-4-8-12/h1-10H,11H2	O=C(OCC1=CC=CC=C1)C1=CC=CC=C1	C14 H12 O2	212.248	212.084	Name from CAS - American Chemical Society
639	1205-17-0			1	1,3-Benzodioxole-5-propanal, ╬▒-methyl-	3-(2H-1,3-Benzodioxol-5-yl)-2-methylpropanal			InChI=1/C11H12O3/c1-8(6-12)4-9-2-3-10-11(5-9)14-7-13-10/h2-3,5-6,8H,4,7H2,1H3	CC(CC1=CC2=C(OCO2)C=C1)C=O	C11 H12 O3	192.214	192.079	Name from CAS - American Chemical Society
640	120-57-0		30024-74-9, 659726-32-6, 1989611-55-3	1	1,3-Benzodioxole-5-carboxaldehyde	2H-1,3-Benzodioxole-5-carbaldehyde			InChI=1S/C8H6O3/c9-4-6-1-2-7-8(3-6)11-5-10-7/h1-4H,5H2	O=CC1=CC=C2OCOC2=C1	C8 H6 O3	150.133	150.032	Name from CAS - American Chemical Society
641	120-61-6		63143-14-6, 202644-54-0	1	1,4-Benzenedicarboxylic acid, 1,4-dimethyl ester	Dimethyl benzene-1,4-dicarboxylate			InChI=1S/C10H10O4/c1-13-9(11)7-3-5-8(6-4-7)10(12)14-2/h3-6H,1-2H3	COC(=O)C1=CC=C(C=C1)C(=O)OC	C10 H10 O4	194.186	194.058	Name from CAS - American Chemical Society
642	12068-86-9		200810-32-8	1	Iron magnesium oxide (Fe2MgO4)	mu-Oxido[bis(oxido)]diiron--(oxido)magnesium (1/1)			InChI=1S/2Fe.Mg.4O	O=[Mg].O=[Fe]O[Fe]=O	Fe . Mg . O	199.991	199.835	Name from CAS - American Chemical Society
643	121-44-8		144514-14-7, 168277-99-4, 172227-74-6, 449752-61-8, 750564-56-8, 1200828-44-9, 1633017-83-0, 2011746-49-7	1	Ethanamine, N,N-diethyl-	N,N-Diethylethanamine			InChI=1S/C6H15N/c1-4-7(5-2)6-3/h4-6H2,1-3H3	CCN(CC)CC	C6 H15 N	101.193	101.12	Name from CAS - American Chemical Society
644	1222-05-5		80450-66-4	1	Cyclopenta[g]-2-benzopyran, 1,3,4,6,7,8-hexahydro-4,6,6,7,8,8-hexamethyl-	4,6,6,7,8,8-Hexamethyl-1,3,4,6,7,8-hexahydroindeno[5,6-c]pyran			InChI=1/C18H26O/c1-11-9-19-10-13-7-15-16(8-14(11)13)18(5,6)12(2)17(15,3)4/h7-8,11-12H,9-10H2,1-6H3	CC1C(C)(C)C2=CC3=C(C=C2C1(C)C)C(C)COC3	C18 H26 O	258.405	258.198	Name from CAS - American Chemical Society
645	12225-18-2		29278-08-8, 90452-23-6, 117742-91-3, 477904-39-5	1	Butanamide, N-(4-chloro-2,5-dimethoxyphenyl)-2-[2-[2,5-dimethoxy-4-[(phenylamino)sulfonyl]phenyl]diazenyl]-3-oxo-	N-(4-Chloro-2,5-dimethoxyphenyl)-2-{(E)-[2,5-dimethoxy-4-(phenylsulfamoyl)phenyl]diazenyl}-3-oxobutanamide			InChI=1/C26H27ClN4O8S/c1-15(32)25(26(33)28-18-12-20(36-2)17(27)11-21(18)37-3)30-29-19-13-23(39-5)24(14-22(19)38-4)40(34,35)31-16-9-7-6-8-10-16/h6-14,25,31H,1-5H3,(H,28,33)/b30-29+	COC1=CC(Cl)=C(OC)C=C1NC(=O)C(\N=N\C1=CC(OC)=C(C=C1OC)S(=O)(=O)NC1=CC=CC=C1)C(C)=O	C26 H27 Cl N4 O8 S	591.03	590.124	Name from CAS - American Chemical Society
646	12236-62-3		50694-80-9, 1620407-64-8	1	Butanamide, 2-[2-(4-chloro-2-nitrophenyl)diazenyl]-N-(2,3-dihydro-2-oxo-1H-benzimidazol-5-yl)-3-oxo-	2-[(E)-(4-Chloro-2-nitrophenyl)diazenyl]-3-oxo-N-(2-oxo-2,3-dihydro-1H-benzimidazol-5-yl)butanamide			InChI=1/C17H13ClN6O5/c1-8(25)15(23-22-12-4-2-9(18)6-14(12)24(28)29)16(26)19-10-3-5-11-13(7-10)21-17(27)20-11/h2-7,15H,1H3,(H,19,26)(H2,20,21,27)/b23-22+	CC(=O)C(\N=N\C1=CC=C(Cl)C=C1[N+]([O-])=O)C(=O)NC1=CC=C2NC(=O)NC2=C1	C17 H13 Cl N6 O5	416.78	416.064	Name from CAS - American Chemical Society
647	122-39-4		1135443-74-1	1	Benzenamine, N-phenyl-	N-Phenylaniline			InChI=1S/C12H11N/c1-3-7-11(8-4-1)13-12-9-5-2-6-10-12/h1-10,13H	N(C1=CC=CC=C1)C1=CC=CC=C1	C12 H11 N	169.227	169.089	Name from CAS - American Chemical Society
648	12239-87-1		55819-50-6	1	Copper, [C-chloro-29H,31H-phthalocyaninato(2-)-╬║N29,╬║N30,╬║N31,╬║N32]-	Copper(2+) chloride 28a,29-dihydro-4aH-phthalocyanin-31-ide (1/1/1)			InChI=1/C32H19N8.ClH.Cu/c1-2-10-18-17(9-1)25-33-26(18)38-28-21-13-5-6-14-22(21)30(35-28)40-32-24-16-8-7-15-23(24)31(36-32)39-29-20-12-4-3-11-19(20)27(34-29)37-25;;/h1-18H,(H-,33,34,35,36,37,38,39,40);1H;/q-1;;+2/p-1	[Cl-].[Cu++].N1\C2=N/C3=N/C(=N\C4=C5C=CC=CC5=C([N-]4)\N=C4/N=C(/N=C1/C1C=CC=CC21)C1=CC=CC=C41)/C1=CC=CC=C31	C32 H15 Cl Cu N8	614.56	613.072	Name from CAS - American Chemical Society
649	122-40-7	1331-92-6, 121734-22-3		1	Heptanal, 2-(phenylmethylene)-	2-Benzylideneheptanal			InChI=1S/C14H18O/c1-2-3-5-10-14(12-15)11-13-8-6-4-7-9-13/h4,6-9,11-12H,2-3,5,10H2,1H3	CCCCCC(C=O)=CC1=CC=CC=C1	C14 H18 O	202.297	202.136	Name from CAS - American Chemical Society
650	122-63-4			1	Propanoic acid, phenylmethyl ester	Benzyl propanoate			InChI=1S/C10H12O2/c1-2-10(11)12-8-9-6-4-3-5-7-9/h3-7H,2,8H2,1H3	CCC(=O)OCC1=CC=CC=C1	C10 H12 O2	164.204	164.084	Name from CAS - American Chemical Society
651	12286-66-7		63172-73-6	1	Benzenesulfonic acid, 4-[2-[1-[[(2-methylphenyl)amino]carbonyl]-2-oxopropyl]diazenyl]-3-nitro-, calcium salt (2:1)	Calcium bis(4-{[4-(2-methylanilino)-2,4-dioxobutyl]diazenyl}-3-nitrobenzene-1-sulfonate)			InChI=1S/2C17H16N4O7S.Ca/c2*1-11-4-2-3-5-14(11)19-17(23)8-12(22)10-18-20-15-7-6-13(29(26,27)28)9-16(15)21(24)25;/h2*2-7,9H,8,10H2,1H3,(H,19,23)(H,26,27,28);/q;;+2/p-2	[Ca++].CC1=C(NC(=O)CC(=O)CN=NC2=CC=C(C=C2[N+]([O-])=O)S([O-])(=O)=O)C=CC=C1.CC1=C(NC(=O)CC(=O)CN=NC2=C(C=C(C=C2)S([O-])(=O)=O)[N+]([O-])=O)C=CC=C1	C17 H16 N4 O7 S . 1/2 Ca	878.85	878.095	Name from CAS - American Chemical Society
652	123-68-2			1	Hexanoic acid, 2-propen-1-yl ester	Prop-2-en-1-yl hexanoate			InChI=1S/C9H16O2/c1-3-5-6-7-9(10)11-8-4-2/h4H,2-3,5-8H2,1H3	CCCCCC(=O)OCC=C	C9 H16 O2	156.225	156.115	Name from CAS - American Chemical Society
653	123-95-5		8047-75-4	1	Octadecanoic acid, butyl ester	Butyl octadecanoate			InChI=1S/C22H44O2/c1-3-5-7-8-9-10-11-12-13-14-15-16-17-18-19-20-22(23)24-21-6-4-2/h3-21H2,1-2H3	CCCCCCCCCCCCCCCCCC(=O)OCCCC	C22 H44 O2	340.592	340.334	Name from CAS - American Chemical Society
654	124-04-9		1186514-28-2, 2023788-68-1	1	Hexanedioic acid	Hexanedioic acid			InChI=1S/C6H10O4/c7-5(8)3-1-2-4-6(9)10/h1-4H2,(H,7,8)(H,9,10)	OC(=O)CCCCC(O)=O	C6 H10 O4	146.142	146.058	Name from CAS - American Chemical Society
655	124-26-5		37189-35-8, 176201-41-5	1	Octadecanamide	Octadecanamide			InChI=1S/C18H37NO/c1-2-3-4-5-6-7-8-9-10-11-12-13-14-15-16-17-18(19)20/h2-17H2,1H3,(H2,19,20)	CCCCCCCCCCCCCCCCCC(N)=O	C18 H37 N O	283.5	283.288	Name from CAS - American Chemical Society
656	124343-14-2			1	Magnesium hydroxide sulfate (Mg6(OH)10(SO4))	Magnesium sulfate--dihydroxidomagnesium (1/1/6)			InChI=1S/7Mg.H2O4S.12H2O/c;;;;;;;1-5(2,3)4;;;;;;;;;;;;/h;;;;;;;(H2,1,2,3,4);12*1H2/q7*+2;;;;;;;;;;;;;/p-14	[Mg++].O[Mg]O.O[Mg]O.O[Mg]O.O[Mg]O.O[Mg]O.O[Mg]O.[O-]S([O-])(=O)=O	H O . Mg . O4 S	470.28	467.88	Name from CAS - American Chemical Society
657	124-40-3			1	Methanamine, N-methyl-	N-Methylmethanamine			InChI=1S/C2H7N/c1-3-2/h3H,1-2H3	CNC	C2 H7 N	45.085	45.0578	Name from CAS - American Chemical Society
658	124-76-5		24393-70-2	1	Bicyclo[2.2.1]heptan-2-ol, 1,7,7-trimethyl-, (1R,2R,4R)-rel-	(1R,2R,4R)-1,7,7-Trimethylbicyclo[2.2.1]heptan-2-ol			InChI=1S/C10H18O/c1-9(2)7-4-5-10(9,3)8(11)6-7/h7-8,11H,4-6H2,1-3H3/t7-,8-,10+/m1/s1	CC1(C)[C@@H]2CC[C@@]1(C)[C@H](O)C2	C10 H18 O	154.253	154.136	Name from CAS - American Chemical Society
659	125-12-2		17283-45-3, 904815-44-7, 910885-10-8	1	Bicyclo[2.2.1]heptan-2-ol, 1,7,7-trimethyl-, 2-acetate, (1R,2R,4R)-rel-	(1S,2S,4S)-1,7,7-Trimethylbicyclo[2.2.1]heptan-2-yl acetate			InChI=1/C12H20O2/c1-8(13)14-10-7-9-5-6-12(10,4)11(9,2)3/h9-10H,5-7H2,1-4H3/t9-,10-,12+/s2	CC(=O)O[C@H]1C[C@@H]2CC[C@@]1(C)C2(C)C	C12 H20 O2	196.29	196.146	Name from CAS - American Chemical Society
660	125643-61-0			1	Benzenepropanoic acid, 3,5-bis(1,1-dimethylethyl)-4-hydroxy-, C7-9-branched alkyl esters						Unspecified	0	0	Name from CAS - American Chemical Society
661	126-30-7		111109-35-4	1	1,3-Propanediol, 2,2-dimethyl-	2,2-Dimethylpropane-1,3-diol			InChI=1S/C5H12O2/c1-5(2,3-6)4-7/h6-7H,3-4H2,1-2H3	CC(C)(CO)CO	C5 H12 O2	104.149	104.084	Name from CAS - American Chemical Society
662	126-86-3		8043-35-4, 37211-43-1, 61879-19-4, 149079-55-0, 166737-17-3, 170006-53-8, 171023-04-4, 504414-59-9, 845642-79-7, 867273-13-0, 872345-61-4	1	5-Decyne-4,7-diol, 2,4,7,9-tetramethyl-	2,4,7,9-Tetramethyldec-5-yne-4,7-diol			InChI=1/C14H26O2/c1-11(2)9-13(5,15)7-8-14(6,16)10-12(3)4/h11-12,15-16H,9-10H2,1-6H3	CC(C)CC(C)(O)C#CC(C)(O)CC(C)C	C14 H26 O2	226.36	226.193	Name from CAS - American Chemical Society
663	127-19-5			1	Acetamide, N,N-dimethyl-	N,N-Dimethylacetamide			InChI=1S/C4H9NO/c1-4(6)5(2)3/h1-3H3	CN(C)C(C)=O	C4 H9 N O	87.122	87.0684	Name from CAS - American Chemical Society
664	12737-27-8		39422-17-8	1	Chromium iron oxide	mu-Oxido[bis(oxido)]chromiumiron			InChI=1S/Cr.Fe.3O	O=[Cr]O[Fe]=O	Cr . Fe . O	155.838	155.86	Name from CAS - American Chemical Society
665	12738-64-6		56093-82-4	1	╬▒-D-Glucopyranoside, ╬▓-D-fructofuranosyl, benzoate	1,3,4,6-Tetra-O-benzoyl-beta-D-fructofuranosyl 2,3,4,6-tetra-O-benzoyl-alpha-D-glucopyranoside			InChI=1S/C68H54O19/c69-59(44-25-9-1-10-26-44)77-41-52-54(81-62(72)47-31-15-4-16-32-47)56(83-64(74)49-35-19-6-20-36-49)57(84-65(75)50-37-21-7-22-38-50)67(80-52)87-68(43-79-61(71)46-29-13-3-14-30-46)58(85-66(76)51-39-23-8-24-40-51)55(82-63(73)48-33-17-5-18-34-48)53(86-68)42-78-60(70)45-27-11-2-12-28-45/h1-40,52-58,67H,41-43H2/t52-,53-,54-,55-,56+,57-,58+,67-,68+/m1/s1	O=C(OC[C@H]1O[C@@](COC(=O)C2=CC=CC=C2)(O[C@H]2O[C@H](COC(=O)C3=CC=CC=C3)[C@@H](OC(=O)C3=CC=CC=C3)[C@H](OC(=O)C3=CC=CC=C3)[C@H]2OC(=O)C2=CC=CC=C2)[C@@H](OC(=O)C2=CC=CC=C2)[C@@H]1OC(=O)C1=CC=CC=C1)C1=CC=CC=C1	C12 H22 O11 . x C7 H6 O2	1175.16	1174.33	Name from CAS - American Chemical Society
666	127-41-3		30685-95-1, 31798-11-5	1	3-Buten-2-one, 4-(2,6,6-trimethyl-2-cyclohexen-1-yl)-, (3E)-	(3E)-4-(2,6,6-Trimethylcyclohex-2-en-1-yl)but-3-en-2-one			InChI=1/C13H20O/c1-10-6-5-9-13(3,4)12(10)8-7-11(2)14/h6-8,12H,5,9H2,1-4H3/b8-7+	CC(=O)\C=C\C1C(C)=CCCC1(C)C	C13 H20 O	192.302	192.151	Name from CAS - American Chemical Society
667	12751-22-3		101178-97-6	1	Iron phosphide						Unspecified	0	0	Name from CAS - American Chemical Society
668	127-51-5			1	3-Buten-2-one, 3-methyl-4-(2,6,6-trimethyl-2-cyclohexen-1-yl)-	(3E)-3-Methyl-4-(2,6,6-trimethylcyclohex-2-en-1-yl)but-3-en-2-one			InChI=1/C14H22O/c1-10-7-6-8-14(4,5)13(10)9-11(2)12(3)15/h7,9,13H,6,8H2,1-5H3	CC(=O)C(C)=CC1C(C)=CCCC1(C)C	C14 H22 O	206.329	206.167	Name from CAS - American Chemical Society
669	12767-90-7		139354-75-9	1	Boron zinc oxide (B6Zn2O11)	Boron oxide--oxidozinc(1+) (6/9/2)			InChI=1S/6B.11O.2Zn/q6*+3;9*-2;2*-1;2*+1	[B+3].[B+3].[B+3].[B+3].[B+3].[B+3].[O--].[O--].[O--].[O--].[O--].[O--].[O--].[O--].[O--].[O-][Zn+].[O-][Zn+]	B . O . Zn	371.61	369.858	Name from CAS - American Chemical Society
670	12769-96-9		12627-42-8	1	C.I. Pigment Violet 15						Unspecified	0	0	Name from CAS - American Chemical Society
671	127-91-3		23089-32-9	1	Bicyclo[3.1.1]heptane, 6,6-dimethyl-2-methylene-	6,6-Dimethyl-2-methylidenebicyclo[3.1.1]heptane			InChI=1/C10H16/c1-7-4-5-8-6-9(7)10(8,2)3/h8-9H,1,4-6H2,2-3H3	CC1(C)C2CC1C(=C)CC2	C10 H16	136.238	136.125	Name from CAS - American Chemical Society
672	128-69-8		71819-78-8, 197501-07-8, 340820-28-2, 1172044-99-3	1	Perylo[3,4-cd:9,10-c'd']dipyran-1,3,8,10-tetrone	Perylo[10,9-cd:3,4-c'd']dipyran-1,3,8,10-tetrone			InChI=1S/C24H8O6/c25-21-13-5-1-9-10-2-6-15-20-16(24(28)30-23(15)27)8-4-12(18(10)20)11-3-7-14(22(26)29-21)19(13)17(9)11/h1-8H	O=C1OC(=O)C2=C3C1=CC=C1C4=C5C(=CC=C6C(=O)OC(=O)C(C=C4)=C56)C(C=C2)=C31	C24 H8 O6	392.322	392.032	Name from CAS - American Chemical Society
673	129423-54-7		193226-83-4	1	Benzenesulfonic acid, 4-chloro-2-[2-[4,5-dihydro-3-methyl-5-oxo-1-(3-sulfophenyl)-1H-pyrazol-4-yl]diazenyl]-5-methyl-, calcium salt (1:1)	Calcium 4-chloro-5-methyl-2-{(E)-[3-methyl-5-oxo-1-(3-sulfonatophenyl)-4,5-dihydro-1H-pyrazol-4-yl]diazenyl}benzene-1-sulfonate			InChI=1/C17H15ClN4O7S2.Ca/c1-9-6-15(31(27,28)29)14(8-13(9)18)19-20-16-10(2)21-22(17(16)23)11-4-3-5-12(7-11)30(24,25)26;/h3-8,16H,1-2H3,(H,24,25,26)(H,27,28,29);/q;+2/p-2/b20-19+;	[Ca++].CC1=NN(C(=O)C1\N=N\C1=C(C=C(C)C(Cl)=C1)S([O-])(=O)=O)C1=CC=CC(=C1)S([O-])(=O)=O	C17 H15 Cl N4 O7 S2 . Ca	524.96	523.954	Name from CAS - American Chemical Society
674	1305-62-0		1333-29-5, 7719-01-9, 1351974-67-8	1	Calcium hydroxide (Ca(OH)2)	Calcium dihydroxide		InChIKey=AXCZMVOFGPJBDE-UHFFFAOYSA-L	InChI=1S/Ca.2H2O/h;2*1H2/q+2;;/p-2	[OH-].[OH-].[Ca++]	Ca H2 O2	74.092	73.9681	Name from CAS - American Chemical Society
675	1309-37-1		1343-09-5, 8011-97-0, 8049-50-1, 12000-93-0, 12002-17-4, 12227-87-1, 60880-86-6, 65455-44-9, 65637-71-0, 88528-26-1, 90452-21-4, 110736-41-9, 118277-31-9, 129131-59-5, 131874-41-4, 135507-53-8, 147229-90-1, 147229-91-2, 160186-10-7, 177715-24-1, 185464-44-2, 188357-78-0, 220787-06-4, 253310-52-0, 448923-71-5, 741267-31-2, 1115688-11-3, 1146982-11-7, 1210992-56-5, 1382787-02-1, 1397708-80-3, 14300…	1	Iron oxide (Fe2O3)	Iron(3+) oxide (2/3)			InChI=1S/2Fe.3O/q2*+3;3*-2	[O--].[O--].[O--].[Fe+3].[Fe+3]	Fe2 O3	159.687	159.855	Name from CAS - American Chemical Society
676	1309-48-4		13589-16-7, 52933-73-0, 82375-77-7, 185461-91-0, 187036-80-2, 227961-49-1, 1193320-89-6	1	Magnesium oxide (MgO)	Magnesium oxide			InChI=1S/Mg.O/q+2;-2	[O--].[Mg++]	Mg O	40.304	39.98	Name from CAS - American Chemical Society
677	1310-58-3		29857-72-5, 71769-53-4, 2226392-06-7	1	Potassium hydroxide (K(OH))	Potassium hydroxide			InChI=1S/K.H2O/h;1H2/q+1;/p-1	[OH-].[K+]	H K O	56.105	55.9664	Name from CAS - American Chemical Society
678	1310-73-2		8012-01-9, 1418731-95-9, 2319645-49-1, 2391974-94-8	1	Sodium hydroxide (Na(OH))	Sodium hydroxide			InChI=1S/Na.H2O/h;1H2/q+1;/p-1	[OH-].[Na+]	H Na O	39.997	39.9925	Name from CAS - American Chemical Society
679	131-11-3		64441-70-9, 1352054-35-3	1	1,2-Benzenedicarboxylic acid, 1,2-dimethyl ester	Dimethyl benzene-1,2-dicarboxylate			InChI=1S/C10H10O4/c1-13-9(11)7-5-3-4-6-8(7)10(12)14-2/h3-6H,1-2H3	COC(=O)C1=C(C=CC=C1)C(=O)OC	C10 H10 O4	194.186	194.058	Name from CAS - American Chemical Society
680	131-17-9		124743-27-7, 143318-73-4	1	1,2-Benzenedicarboxylic acid, 1,2-di-2-propen-1-yl ester	Diprop-2-en-1-yl benzene-1,2-dicarboxylate			InChI=1S/C14H14O4/c1-3-9-17-13(15)11-7-5-6-8-12(11)14(16)18-10-4-2/h3-8H,1-2,9-10H2	C=CCOC(=O)C1=C(C=CC=C1)C(=O)OCC=C	C14 H14 O4	246.262	246.089	Name from CAS - American Chemical Society
681	13122-18-4		153302-08-0	1	Hexaneperoxoic acid, 3,5,5-trimethyl-, 1,1-dimethylethyl ester	tert-Butyl 3,5,5-trimethylhexaneperoxoate			InChI=1/C13H26O3/c1-10(9-12(2,3)4)8-11(14)15-16-13(5,6)7/h10H,8-9H2,1-7H3	CC(CC(=O)OOC(C)(C)C)CC(C)(C)C	C13 H26 O3	230.348	230.188	Name from CAS - American Chemical Society
682	1314-13-2		8011-84-5, 8047-36-7, 8047-69-6, 8050-42-8, 8051-03-4, 56592-00-8, 57206-86-7, 91315-44-5, 143477-34-3, 185461-95-4, 768390-32-5, 1035159-71-7, 1079737-05-5, 1158650-40-8, 1227055-55-1, 1328870-15-0, 1352121-28-8, 1404365-15-6, 1434578-69-4, 1449007-65-1, 1613512-66-5, 1621460-93-2, 1629869-94-8, 1799390-27-4, 1834590-43-0, 1928718-93-7, 2082751-40-2, 2111100-94-6, 2251116-56-8, 2257421-96-6	1	Zinc oxide (ZnO)	Zinc oxide		InChIKey=XLOMVQKBTHCTTD-UHFFFAOYSA-N	InChI=1S/O.Zn/q-2;+2	[O--].[Zn++]	O Zn	81.38	79.9241	Name from CAS - American Chemical Society
683	1314-23-4	53801-45-9	10377-99-8, 12627-76-8, 73649-21-5, 112414-85-4, 129774-17-0, 869287-83-2, 943230-04-4, 943895-94-1, 949569-08-8, 1134791-55-1, 1255709-69-3, 1349696-92-9, 1381839-91-3, 1403239-99-5, 1570062-08-6, 1604798-57-3, 1617532-81-6, 2250057-81-7	1	Zirconium oxide (ZrO2)	Bis(oxido)zirconium			InChI=1S/2O.Zr	O=[Zr]=O	O2 Zr	123.222	121.895	Name from CAS - American Chemical Society
684	1314-98-3		37187-67-0, 64334-34-5, 209065-88-3, 714217-01-3, 2247447-30-7	1	Zinc sulfide (ZnS)	Zinc sulfide			InChI=1S/S.Zn/q-2;+2	[S--].[Zn++]	S Zn	97.44	95.9012	Name from CAS - American Chemical Society
685	131-55-5		53236-95-6	1	Methanone, bis(2,4-dihydroxyphenyl)-	Bis(2,4-dihydroxyphenyl)methanone			InChI=1S/C13H10O5/c14-7-1-3-9(11(16)5-7)13(18)10-4-2-8(15)6-12(10)17/h1-6,14-17H	OC1=CC(O)=C(C=C1)C(=O)C1=CC=C(O)C=C1O	C13 H10 O5	246.218	246.053	Name from CAS - American Chemical Society
686	1317-61-9		73905-81-4, 107720-80-9, 118440-50-9, 122391-58-6, 139660-10-9, 144856-04-2, 170277-36-8, 207621-21-4, 208666-79-9, 219674-87-0, 224310-08-1, 253310-51-9, 514204-11-6, 940941-19-5, 942194-22-1, 954415-69-1, 1402398-17-7, 1433983-76-6, 1481694-60-3, 1643773-71-0, 1988696-47-4, 2031170-98-4, 2367641-45-8	1	Iron oxide (Fe3O4)	Iron(2+) iron(3+) oxide (1/2/4)			InChI=1S/3Fe.4O/q+2;2*+3;4*-2	[O--].[O--].[O--].[O--].[Fe++].[Fe+3].[Fe+3]	Fe3 O4	231.531	231.784	Name from CAS - American Chemical Society
687	1317-65-3		359415-48-8, 2358712-58-8, 2358714-65-3	1	Limestone						Unspecified	0	0	Name from CAS - American Chemical Society
688	1328-53-6		11118-59-5, 11129-83-2, 12224-95-2, 12240-11-8, 12619-69-1, 16143-81-0, 37340-12-8, 39362-52-2, 39380-65-9, 50642-99-4, 51653-13-5, 52499-70-4, 64333-62-6, 67053-86-5, 72779-62-5, 73560-40-4, 81180-93-0, 85256-45-7, 90651-64-2, 97380-88-6, 104492-02-6, 108137-02-6, 109319-61-1, 127546-06-9, 128281-89-0, 179671-47-7, 194554-64-8, 914378-31-7	1	C.I. Pigment Green 7	[1,2,3,4,8,9,10,11,15,16,17,18,22,23,25-Pentadecachloro-29,31-dihydro-5H,26H-phthalocyaninato(2-)-kappa~2~N~29~,N~31~]copper			InChI=1/C32H3Cl15N8.Cu/c33-2-1-3(34)12(35)5-4(2)25-48-26(5)50-28-8-9(16(39)22(45)21(44)15(8)38)30(52-28)54-32-11-10(17(40)23(46)24(47)18(11)41)31(55-32)53-29-7-6(27(49-25)51-29)13(36)19(42)20(43)14(7)37;/h1,25,29H;/q-2;+2	ClC1=C2C3N=C(\N=C4/N5[Cu]N6C(\N=C7/N=C(/N=C5/C5=C(Cl)C(Cl)=C(Cl)C(Cl)=C45)C4=C(Cl)C(Cl)=C(Cl)C(Cl)=C74)C4=C(Cl)C(Cl)=C(Cl)C(Cl)=C4\C6=N\3)C2=C(Cl)C(Cl)=C1	Unspecified	1094.73	1086.51	Name from CAS - American Chemical Society
689	1330-20-7		'8026-09-3	1	Benzene, dimethyl-			InChIKey=CTQNGGLPUBDAKN-UHFFFAOYSA-N			C8 H10	0	0	Name from CAS - American Chemical Society
690	1332-37-2		8075-66-9, 1198473-26-5, 1701487-83-3, 1820799-17-4, 2038179-84-7, 2114385-10-1, 2242797-76-6	1	Iron oxide			InChIKey=WTFXARWRTYJXII-UHFFFAOYSA-N			Unspecified	0	0	Name from CAS - American Chemical Society
691	1332-58-7		12198-85-5, 12199-11-0, 39406-22-9, 52624-41-6, 90803-81-9, 95077-05-7, 190086-05-6, 290817-34-4, 384842-32-4, 849104-81-0, 862272-04-6, 903527-69-5, 944250-63-9, 1026990-70-4, 1227491-10-2	1	Kaolin						Unspecified	0	0	Name from CAS - American Chemical Society
692	1333-86-4		1343-03-9, 12768-98-8, 52623-24-2, 53095-52-6, 53851-02-8, 55353-42-9, 55607-95-9, 56257-79-5, 56257-80-8, 56274-59-0, 56729-25-0, 56729-26-1, 58517-29-6, 61512-59-2, 63661-31-4, 64427-56-1, 72536-89-1, 73560-38-0, 75026-75-4, 76632-92-3, 79921-09-8, 97708-44-6, 97793-37-8, 101239-80-9, 106907-70-4, 109766-76-9, 124760-06-1, 131640-45-4, 133136-50-2, 138464-41-2, 147335-73-7, 179607-25-1, 181719-…	1	Carbon black						Unspecified	0	0	Name from CAS - American Chemical Society
693	1335-66-6			1	Isocyclocitral						C10 H16 O	0	0	Name from CAS - American Chemical Society
694	1338-39-2		8028-02-2, 53528-77-1, 55070-12-7, 76011-50-2, 507483-77-4	1	Sorbitan, monododecanoate						C18 H34 O6	0	0	Name from CAS - American Chemical Society
695	1344-00-9		1337-75-3, 11140-62-8, 12619-57-7, 37349-46-5, 39429-87-3, 53320-75-5, 119537-74-5, 241166-01-8, 422280-74-8, 422280-75-9, 446020-93-5, 884739-74-6, 1033037-51-2, 1309440-40-1, 1402134-88-6, 1402134-95-5	1	Silicic acid, aluminum sodium salt	Aluminium sodium oxosilanebis(olate) (1/1/2)			InChI=1S/Al.Na.2O3Si/c;;2*1-4(2)3/q+3;+1;2*-2	[Na+].[Al+3].[O-][Si]([O-])=O.[O-][Si]([O-])=O	Al . Na . Unspecified	202.135	201.895	Name from CAS - American Chemical Society
696	1344-28-1		12522-88-2, 12737-16-5, 39354-49-9, 53809-96-4, 54352-04-4, 67853-35-4, 67894-14-8, 67894-42-2, 68189-68-4, 68389-42-4, 68389-43-5, 74871-10-6, 76363-38-7, 76363-81-0, 84149-21-3, 90669-62-8, 107462-07-7, 107874-14-6, 117314-00-8, 122784-35-4, 127361-04-0, 131689-14-0, 135152-65-7, 135667-70-8, 138361-58-7, 148619-39-0, 152743-26-5, 153858-98-1, 157516-29-5, 163581-50-8, 165390-91-0, 170448-81-4,…	1	Aluminum oxide (Al2O3)						Al2 O3	0	0	Name from CAS - American Chemical Society
697	1344-95-2		11129-16-1, 12612-25-8, 12616-31-8, 12707-59-4, 55584-92-4, 59787-14-3, 89382-97-8, 106857-03-8, 157090-66-9, 188674-04-6, 217468-33-2, 486446-43-9	1	Silicic acid, calcium salt						Unspecified	0	0	Name from CAS - American Chemical Society
698	1345-05-7		51931-19-2, 55819-30-2, 67351-98-8	1	C.I. Pigment White 5						Unspecified	0	0	Name from CAS - American Chemical Society
699	1345-16-0		68186-86-7, 160936-12-9, 952441-16-6, 1219711-24-6, 1447840-03-0, 1910076-02-6, 2136320-10-8	1	C.I. Pigment Blue 28						Unspecified	0	0	Name from CAS - American Chemical Society
700	13463-67-7	51745-87-0	1309-63-3, 1344-29-2, 12000-59-8, 12701-76-7, 12767-65-6, 12789-63-8, 37230-92-5, 37230-94-7, 37230-95-8, 37230-96-9, 39320-58-6, 39360-64-0, 39379-02-7, 52624-13-2, 55068-84-3, 55068-85-4, 62338-64-1, 97929-50-5, 98084-96-9, 100292-32-8, 101239-53-6, 116788-85-3, 158518-86-6, 185323-71-1, 185828-91-5, 188357-76-8, 188357-79-1, 195740-11-5, 221548-98-7, 224963-00-2, 246178-32-5, 252962-41-7, 2941…	1	Titanium oxide (TiO2)	Bis(oxido)titanium			InChI=1S/2O.Ti/q2*-2;+4	[O--].[O--].[Ti+4]	O2 Ti	79.865	79.9378	Name from CAS - American Chemical Society
701	134701-20-5			1	Phenol, 2,4-dimethyl-6-(1-methylpentadecyl)-	2-(Hexadecan-2-yl)-4,6-dimethylphenol			InChI=1/C24H42O/c1-5-6-7-8-9-10-11-12-13-14-15-16-17-21(3)23-19-20(2)18-22(4)24(23)25/h18-19,21,25H,5-17H2,1-4H3	CCCCCCCCCCCCCCC(C)C1=CC(C)=CC(C)=C1O	C24 H42 O	346.599	346.324	Name from CAS - American Chemical Society
702	135-57-9			1	Benzamide, N,N'-(dithiodi-2,1-phenylene)bis-	N,N'-[Disulfanediyldi(2,1-phenylene)]dibenzamide			InChI=1S/C26H20N2O2S2/c29-25(19-11-3-1-4-12-19)27-21-15-7-9-17-23(21)31-32-24-18-10-8-16-22(24)28-26(30)20-13-5-2-6-14-20/h1-18H,(H,27,29)(H,28,30)	O=C(NC1=CC=CC=C1SSC1=C(NC(=O)C2=CC=CC=C2)C=CC=C1)C1=CC=CC=C1	C26 H20 N2 O2 S2	456.58	456.097	Name from CAS - American Chemical Society
703	135861-56-2		182077-81-2, 475558-57-7, 1171816-77-5, 1242238-46-5, 1581883-40-0	1	D-Glucitol, 1,3:2,4-bis-O-[(3,4-dimethylphenyl)methylene]-				InChI=1S/C24H30O6/c1-13-5-7-17(9-15(13)3)23-27-12-20-22(30-23)21(19(26)11-25)29-24(28-20)18-8-6-14(2)16(4)10-18/h5-10,19-26H,11-12H2,1-4H3/t19-,20+,21-,22-,23?,24?/m1/s1	[H][C@]12COC(O[C@@]1([H])[C@]([H])(OC(O2)C1=CC=C(C)C(C)=C1)[C@H](O)CO)C1=CC=C(C)C(C)=C1	C24 H30 O6	414.498	414.204	Name from CAS - American Chemical Society
704	136-23-2		13497-84-2, 20609-60-3, 942266-56-0, 1192843-75-6, 1883563-94-7	1	Zinc, bis(dibutylcarbamodithioato-╬║S,╬║S')-, (T-4)-	Zinc bis(dibutylcarbamodithioate)			InChI=1S/2C9H19NS2.Zn/c2*1-3-5-7-10(9(11)12)8-6-4-2;/h2*3-8H2,1-2H3,(H,11,12);/q;;+2/p-2	[Zn++].CCCCN(CCCC)C([S-])=S.CCCCN(CCCC)C([S-])=S	C18 H36 N2 S4 Zn	474.12	472.105	Name from CAS - American Chemical Society
705	136-53-8		157321-97-6, 1000888-64-1, 1427465-86-8, 1615656-61-5	1	Hexanoic acid, 2-ethyl-, zinc salt (2:1)	Zinc bis(2-ethylhexanoate)			InChI=1/2C8H16O2.Zn/c2*1-3-5-6-7(4-2)8(9)10;/h2*7H,3-6H2,1-2H3,(H,9,10);/q;;+2/p-2	[Zn++].CCCCC(CC)C([O-])=O.CCCCC(CC)C([O-])=O	C8 H16 O2 . 1/2 Zn	351.79	350.144	Name from CAS - American Chemical Society
706	136-60-7			1	Benzoic acid, butyl ester	Butyl benzoate			InChI=1S/C11H14O2/c1-2-3-9-13-11(12)10-7-5-4-6-8-10/h4-8H,2-3,9H2,1H3	CCCCOC(=O)C1=CC=CC=C1	C11 H14 O2	178.231	178.099	Name from CAS - American Chemical Society
707	13676-54-5		35325-39-4, 128605-25-4, 146267-52-9, 164796-17-2, 172664-39-0, 180051-53-0, 184874-68-8, 191356-15-7, 352219-58-0, 449213-21-2, 459429-26-6, 574759-58-3, 1262658-03-6, 1416794-09-6, 1429310-61-1	1	1H-Pyrrole-2,5-dione, 1,1'-(methylenedi-4,1-phenylene)bis-	1,1'-[Methylenedi(4,1-phenylene)]di(1H-pyrrole-2,5-dione)			InChI=1S/C21H14N2O4/c24-18-9-10-19(25)22(18)16-5-1-14(2-6-16)13-15-3-7-17(8-4-15)23-20(26)11-12-21(23)27/h1-12H,13H2	O=C1C=CC(=O)N1C1=CC=C(CC2=CC=C(C=C2)N2C(=O)C=CC2=O)C=C1	C21 H14 N2 O4	358.353	358.095	Name from CAS - American Chemical Society
708	137-26-8		12680-07-8, 12680-62-5, 39456-80-9, 56645-31-9, 66173-72-6, 92481-09-9, 93196-73-7, 200889-05-0, 1135443-08-1, 2213445-87-3	1	Thioperoxydicarbonic diamide ([(H2N)C(S)]2S2), N,N,N',N'-tetramethyl-				InChI=1S/C6H12N2S4/c1-7(2)5(9)11-12-6(10)8(3)4/h1-4H3	CN(C)C(=S)SSC(=S)N(C)C	C6 H12 N2 S4	240.42	239.988	Name from CAS - American Chemical Society
709	137-30-4	14460-20-9	8059-74-3, 8070-07-3, 12768-61-5, 12773-04-5, 14459-91-7, 17125-91-6, 19488-81-4, 31300-71-7, 50933-80-7, 55870-88-7, 98391-07-2, 111922-61-3, 1079126-29-6, 1135443-10-5	1	Zinc, bis(N,N-dimethylcarbamodithioato-╬║S,╬║S')-, (T-4)-	Zinc bis(dimethylcarbamodithioate)			InChI=1S/2C3H7NS2.Zn/c2*1-4(2)3(5)6;/h2*1-2H3,(H,5,6);/q;;+2/p-2	[Zn++].CN(C)C([S-])=S.CN(C)C([S-])=S	C6 H12 N2 S4 Zn	305.8	303.917	Name from CAS - American Chemical Society
710	139497-04-4			1	Rubber, reclaimed						Unspecified	0	0	Name from CAS - American Chemical Society
711	13983-17-0		9056-30-8, 57657-07-5, 1684381-79-0	1	Wollastonite (Ca(SiO3))						Ca . H2 O3 Si	0	0	Name from CAS - American Chemical Society
712	140-11-4			1	Acetic acid, phenylmethyl ester	Benzyl acetate			InChI=1S/C9H10O2/c1-8(10)11-7-9-5-3-2-4-6-9/h2-6H,7H2,1H3	CC(=O)OCC1=CC=CC=C1	C9 H10 O2	150.177	150.068	Name from CAS - American Chemical Society
713	14059-33-7		52037-34-0, 126729-57-5, 207748-42-3, 210909-43-6, 308084-60-8, 316365-70-5, 950838-94-5, 1197994-50-5, 1678543-69-5, 2005446-68-2	1	Bismuth vanadium oxide (BiVO4)	Bismuth(3+) tetraoxidovanadate(3-)			InChI=1S/Bi.4O.V/q+3;;3*-1;	[Bi+3].[O-][V]([O-])([O-])=O	Bi . O . V	323.918	323.904	Name from CAS - American Chemical Society
714	141-17-3		62863-07-4, 79806-00-1, 130455-63-9, 194548-85-1	1	Hexanedioic acid, 1,6-bis[2-(2-butoxyethoxy)ethyl] ester	Bis[2-(2-butoxyethoxy)ethyl] hexanedioate			InChI=1S/C22H42O8/c1-3-5-11-25-13-15-27-17-19-29-21(23)9-7-8-10-22(24)30-20-18-28-16-14-26-12-6-4-2/h3-20H2,1-2H3	CCCCOCCOCCOC(=O)CCCCC(=O)OCCOCCOCCCC	C22 H42 O8	434.57	434.288	Name from CAS - American Chemical Society
715	141-78-6			1	Acetic acid ethyl ester	Ethyl acetate			InChI=1S/C4H8O2/c1-3-6-4(2)5/h3H2,1-2H3	CCOC(C)=O	C4 H8 O2	88.106	88.0524	Name from CAS - American Chemical Society
716	142-16-5		48075-77-0, 77666-69-4	1	2-Butenedioic acid (2Z)-, 1,4-bis(2-ethylhexyl) ester	Bis(2-ethylhexyl) (2Z)-but-2-enedioate			InChI=1/C20H36O4/c1-5-9-11-17(7-3)15-23-19(21)13-14-20(22)24-16-18(8-4)12-10-6-2/h13-14,17-18H,5-12,15-16H2,1-4H3/b14-13-	CCCCC(CC)COC(=O)\C=C/C(=O)OCC(CC)CCCC	C20 H36 O4	340.504	340.261	Name from CAS - American Chemical Society
717	142-19-8			1	Heptanoic acid, 2-propen-1-yl ester	Prop-2-en-1-yl heptanoate			InChI=1S/C10H18O2/c1-3-5-6-7-8-10(11)12-9-4-2/h4H,2-3,5-9H2,1H3	CCCCCCC(=O)OCC=C	C10 H18 O2	170.252	170.131	Name from CAS - American Chemical Society
718	142-29-0		33004-05-6	1	Cyclopentene	Cyclopentene			InChI=1S/C5H8/c1-2-4-5-3-1/h1-2H,3-5H2	C1CC=CC1	C5 H8	68.119	68.0626	Name from CAS - American Chemical Society
719	142474-86-0			1	Phosphoric acid, diphenyl tetradecyl ester	Diphenyl tetradecyl phosphate			InChI=1S/C26H39O4P/c1-2-3-4-5-6-7-8-9-10-11-12-19-24-28-31(27,29-25-20-15-13-16-21-25)30-26-22-17-14-18-23-26/h13-18,20-23H,2-12,19,24H2,1H3	CCCCCCCCCCCCCCOP(=O)(OC1=CC=CC=C1)OC1=CC=CC=C1	C26 H39 O4 P	446.568	446.259	Name from CAS - American Chemical Society
720	142-62-1		53896-26-7	1	Hexanoic acid	Hexanoic acid			InChI=1S/C6H12O2/c1-2-3-4-5-6(7)8/h2-5H2,1H3,(H,7,8)	CCCCCC(O)=O	C6 H12 O2	116.16	116.084	Name from CAS - American Chemical Society
721	142-90-5		170292-57-6, 279231-66-2, 1274821-28-1	1	2-Propenoic acid, 2-methyl-, dodecyl ester	Dodecyl 2-methylprop-2-enoate			InChI=1S/C16H30O2/c1-4-5-6-7-8-9-10-11-12-13-14-18-16(17)15(2)3/h2,4-14H2,1,3H3	CCCCCCCCCCCCOC(=O)C(C)=C	C16 H30 O2	254.414	254.225	Name from CAS - American Chemical Society
722	142-92-7			1	Acetic acid, hexyl ester	Hexyl acetate			InChI=1S/C8H16O2/c1-3-4-5-6-7-10-8(2)9/h3-7H2,1-2H3	CCCCCCOC(C)=O	C8 H16 O2	144.214	144.115	Name from CAS - American Chemical Society
723	14302-13-7		12224-94-1, 12224-96-3, 12236-60-1, 53124-89-3, 71819-72-2, 96956-51-3, 99149-47-0, 186811-56-3, 872217-78-2, 1160721-31-2	1	C.I. Pigment Green 36	[1,3,8,16,18,24-Hexabromo-2,4,9,10,11,15,17,22,23,25-decachloro-29H,31H-phthalocyaninato(2-)-kappa~2~N~29~,N~31~]copper			InChI=1S/C32Br6Cl10N8.Cu/c33-9-1-4(15(39)12(36)20(9)44)28-49-25(1)53-31-7-8(18(42)23(47)14(38)17(7)41)32(56-31)54-26-2-5(16(40)13(37)21(45)10(2)34)29(50-26)55-30-6-3(27(51-28)52-30)11(35)22(46)24(48)19(6)43;/q-2;+2	ClC1=C(Cl)C(Cl)=C(Br)C2=C1\C1=N\C3=C4C(=C5\N=C6/N=C(/N=C7\N([Cu]N35)\C(=N/C2=N1)C1=C7C(Br)=C(Cl)C(Br)=C1Cl)C1=C6C(Cl)=C(Cl)C(Br)=C1Cl)C(Br)=C(Cl)C(Br)=C4Cl	Unspecified	1393.88	1382.15	Name from CAS - American Chemical Society
724	143-08-8			1	1-Nonanol	Nonan-1-ol			InChI=1S/C9H20O/c1-2-3-4-5-6-7-8-9-10/h10H,2-9H2,1H3	CCCCCCCCCO	C9 H20 O	144.258	144.151	Name from CAS - American Chemical Society
725	143-19-1			1	9-Octadecenoic acid (9Z)-, sodium salt (1:1)	Sodium (9Z)-octadec-9-enoate			InChI=1S/C18H34O2.Na/c1-2-3-4-5-6-7-8-9-10-11-12-13-14-15-16-17-18(19)20;/h9-10H,2-8,11-17H2,1H3,(H,19,20);/q;+1/p-1/b10-9-;	[Na+].CCCCCCCC\C=C/CCCCCCCC([O-])=O	C18 H34 O2 . Na	304.45	304.238	Name from CAS - American Chemical Society
726	143925-92-2			1	Amines, bis(hydrogenated tallow alkyl), oxidized						Unspecified	0	0	Name from CAS - American Chemical Society
727	144-62-7		63504-28-9, 97993-78-7, 216451-38-6	1	Ethanedioic acid	Oxalic acid			InChI=1S/C2H2O4/c3-1(4)2(5)6/h(H,3,4)(H,5,6)	OC(=O)C(O)=O	C2 H2 O4	90.034	89.9953	Name from CAS - American Chemical Society
728	147-14-8		10482-39-0, 11097-56-6, 11129-84-3, 12767-67-8, 34567-54-9, 37223-81-7, 39378-75-1, 39473-10-4, 51331-32-9, 53028-77-6, 53802-06-5, 55819-49-3, 57425-52-2, 57916-96-8, 59518-91-1, 59966-88-0, 60880-51-5, 60937-79-3, 61489-66-5, 61489-77-8, 61537-10-8, 64333-57-9, 66121-19-5, 69431-77-2, 78170-27-1, 78413-59-9, 85255-95-4, 85256-77-5, 90452-20-3, 92909-14-3, 95660-31-4, 95917-74-1, 96024-35-0, 104…	1	Copper, [29H,31H-phthalocyaninato(2-)-╬║N29,╬║N30,╬║N31,╬║N32]-, (SP-4-1)-	Copper(2+) phthalocyanine-29,31-diide			InChI=1S/C32H16N8.Cu/c1-2-10-18-17(9-1)25-33-26(18)38-28-21-13-5-6-14-22(21)30(35-28)40-32-24-16-8-7-15-23(24)31(36-32)39-29-20-12-4-3-11-19(20)27(34-29)37-25;/h1-16H;/q-2;+2	[Cu++].[N-]1\C2=N/C3=N/C(=N\C4=C5C=CC=CC5=C([N-]4)\N=C4/N=C(/N=C1/C1=C2C=CC=C1)C1=C4C=CC=C1)/C1=C3C=CC=C1	C32 H16 Cu N8	576.082	575.079	Name from CAS - American Chemical Society
729	14807-96-6		8043-56-9, 11119-41-8, 12420-12-1, 37232-12-5, 99638-63-8, 110540-41-5, 184973-42-0, 1170673-66-1, 1385633-70-4, 2403462-24-6	1	Talc (Mg3H2(SiO3)4)						H2 O3 Si . 3/4 Mg	0	0	Name from CAS - American Chemical Society
730	14852-17-6			1	1,2-Ethanediamine, phosphate (1:?)	Phosphoric acid--ethane-1,2-diamine (1/1)			InChI=1S/C2H8N2.H3O4P/c3-1-2-4;1-5(2,3)4/h1-4H2;(H3,1,2,3,4)	NCCN.OP(O)(O)=O	C2 H8 N2 . x H3 O4 P	158.094	158.046	Name from CAS - American Chemical Society
731	14901-07-6			1	3-Buten-2-one, 4-(2,6,6-trimethyl-1-cyclohexen-1-yl)-	4-(2,6,6-Trimethylcyclohex-1-en-1-yl)but-3-en-2-one			InChI=1S/C13H20O/c1-10-6-5-9-13(3,4)12(10)8-7-11(2)14/h7-8H,5-6,9H2,1-4H3	CC(=O)C=CC1=C(C)CCCC1(C)C	C13 H20 O	192.302	192.151	Name from CAS - American Chemical Society
732	149-44-0		15193-20-1, 15678-57-6, 38563-80-3, 59348-48-0, 69346-14-1, 134036-48-9, 1085937-62-7, 1129303-06-5	1	Methanesulfinic acid, 1-hydroxy-, sodium salt (1:1)	Sodium hydroxymethanesulfinate			InChI=1S/CH4O3S.Na/c2-1-5(3)4;/h2H,1H2,(H,3,4);/q;+1/p-1	[Na+].OCS([O-])=O	C H4 O3 S . Na	118.08	117.97	Name from CAS - American Chemical Society
733	151-05-3			1	Benzeneethanol, ╬▒,╬▒-dimethyl-, 1-acetate	2-Methyl-1-phenylpropan-2-yl acetate			InChI=1S/C12H16O2/c1-10(13)14-12(2,3)9-11-7-5-4-6-8-11/h4-8H,9H2,1-3H3	CC(=O)OC(C)(C)CC1=CC=CC=C1	C12 H16 O2	192.258	192.115	Name from CAS - American Chemical Society
734	151-21-3		1334-67-4, 1335-72-4, 8012-56-4, 8048-56-4, 12738-53-3, 12765-21-8, 39384-36-6, 51222-39-0, 57176-54-2, 58640-35-0, 61711-39-5, 64441-33-4, 74433-77-5, 111726-87-5, 121481-64-9, 129203-37-8, 145269-44-9, 152155-52-7, 156108-01-9, 172826-72-1, 191490-40-1, 210297-21-5, 237743-45-2, 303179-49-9, 877454-24-5, 952055-37-7, 952092-90-9, 1000201-72-8, 1000201-73-9, 1883428-81-6, 2326507-32-6	1	Sulfuric acid monododecyl ester sodium salt (1:1)	Sodium dodecyl sulfate			InChI=1S/C12H26O4S.Na/c1-2-3-4-5-6-7-8-9-10-11-12-16-17(13,14)15;/h2-12H2,1H3,(H,13,14,15);/q;+1/p-1	[Na+].CCCCCCCCCCCCOS([O-])(=O)=O	C12 H26 O4 S . Na	288.38	288.137	Name from CAS - American Chemical Society
735	151841-65-5		186258-63-9, 438238-46-1, 1158652-08-4	1	Aluminum, hydroxybis[2,4,8,10-tetrakis(1,1-dimethylethyl)-6-(hydroxy-╬║O)-12H-dibenzo[d,g][1,3,2]dioxaphosphocin 6-oxidato]-	Aluminium hydroxide 2,4,8,10-tetra-tert-butyl-6-oxo-6H,12H-6lambda~5~-dibenzo[d,g][1,3,2]dioxaphosphocin-6-olate (1/1/2)			InChI=1S/2C29H43O4P.Al.H2O/c2*1-26(2,3)20-14-18-13-19-15-21(27(4,5)6)17-23(29(10,11)12)25(19)33-34(30,31)32-24(18)22(16-20)28(7,8)9;;/h2*14-17H,13H2,1-12H3,(H,30,31);;1H2/q;;+3;/p-3	CC(C)(C)C1=CC2=C(OP(=O)(O[Al](O)OP3(=O)OC4=C(C=C(C=C4CC4=C(O3)C(=CC(=C4)C(C)(C)C)C(C)(C)C)C(C)(C)C)C(C)(C)C)OC3=C(C=C(C=C3C2)C(C)(C)C)C(C)(C)C)C(=C1)C(C)(C)C	C58 H85 Al O9 P2	1015.24	1014.55	Name from CAS - American Chemical Society
736	15520-11-3			1	Peroxydicarbonic acid, C,C'-bis[4-(1,1-dimethylethyl)cyclohexyl] ester	1-tert-Butyl-4-{[({[(4-tert-butylcyclohexyl)oxy]carbonyl}peroxy)carbonyl]oxy}cyclohexane			InChI=1S/C22H38O6/c1-21(2,3)15-7-11-17(12-8-15)25-19(23)27-28-20(24)26-18-13-9-16(10-14-18)22(4,5)6/h15-18H,7-14H2,1-6H3	CC(C)(C)C1CCC(CC1)OC(=O)OOC(=O)OC1CCC(CC1)C(C)(C)C	C22 H38 O6	398.54	398.267	Name from CAS - American Chemical Society
737	15535-79-2			1	1,3,2-Oxathiastannolan-5-one, 2,2-dioctyl-	2,2-Dioctyl-1,3,2-oxathiastannolan-5-one			InChI=1S/2C8H17.C2H4O2S.Sn/c2*1-3-5-7-8-6-4-2;3-2(4)1-5;/h2*1,3-8H2,2H3;5H,1H2,(H,3,4);/q;;;+2/p-2	CCCCCCCC[Sn]1(CCCCCCCC)OC(=O)CS1	C18 H36 O2 S Sn	435.25	436.146	Name from CAS - American Chemical Society
738	15546-16-4		415725-20-1	1	2-Butenedioic acid (2Z)-, 1,1'-(dibutylstannylene) 4,4'-dibutyl ester	Butyl (2Z,9Z)-6,6-dibutyl-4,8,11-trioxo-5,7,12-trioxa-6-stannahexadeca-2,9-dien-1-oate			InChI=1S/2C8H12O4.2C4H9.Sn/c2*1-2-3-6-12-8(11)5-4-7(9)10;2*1-3-4-2;/h2*4-5H,2-3,6H2,1H3,(H,9,10);2*1,3-4H2,2H3;/q;;;;+2/p-2/b2*5-4-;;;	CCCCOC(=O)\C=C/C(=O)O[Sn](CCCC)(CCCC)OC(=O)\C=C/C(=O)OCCCC	C24 H40 O8 Sn	575.286	576.175	Name from CAS - American Chemical Society
739	15793-73-4		12236-61-2, 12236-63-4	1	3H-Pyrazol-3-one, 4,4'-[(3,3'-dichloro[1,1'-biphenyl]-4,4'-diyl)bis(2,1-diazenediyl)]bis[2,4-dihydro-5-methyl-2-(4-methylphenyl)-	4,4'-[(3,3'-Dichloro[1,1'-biphenyl]-4,4'-diyl)bis(diazene-2,1-diyl)]bis[5-methyl-2-(4-methylphenyl)-2,4-dihydro-3H-pyrazol-3-one]			InChI=1/C34H28Cl2N8O2/c1-19-5-11-25(12-6-19)43-33(45)31(21(3)41-43)39-37-29-15-9-23(17-27(29)35)24-10-16-30(28(36)18-24)38-40-32-22(4)42-44(34(32)46)26-13-7-20(2)8-14-26/h5-18,31-32H,1-4H3	CC1=NN(C(=O)C1N=NC1=CC=C(C=C1Cl)C1=CC(Cl)=C(C=C1)N=NC1C(C)=NN(C1=O)C1=CC=C(C)C=C1)C1=CC=C(C)C=C1	C34 H28 Cl2 N8 O2	651.55	650.171	Name from CAS - American Chemical Society
740	1592-23-0		7490-87-1, 8000-75-7, 37325-26-1, 105478-11-3, 169526-51-6, 177771-85-6, 720663-69-4, 1287721-17-8, 2137046-46-7	1	Octadecanoic acid, calcium salt (2:1)	Calcium dioctadecanoate			InChI=1S/2C18H36O2.Ca/c2*1-2-3-4-5-6-7-8-9-10-11-12-13-14-15-16-17-18(19)20;/h2*2-17H2,1H3,(H,19,20);/q;;+2/p-2	[Ca++].CCCCCCCCCCCCCCCCCC([O-])=O.CCCCCCCCCCCCCCCCCC([O-])=O	C18 H36 O2 . 1/2 Ca	607.03	606.49	Name from CAS - American Chemical Society
741	16219-75-3		59006-74-5, 62181-74-2, 1135584-95-0	1	Bicyclo[2.2.1]hept-2-ene, 5-ethylidene-	5-Ethylidenebicyclo[2.2.1]hept-2-ene			InChI=1/C9H12/c1-2-8-5-7-3-4-9(8)6-7/h2-4,7,9H,5-6H2,1H3	CC=C1CC2CC1C=C2	C9 H12	120.195	120.094	Name from CAS - American Chemical Society
742	16260-09-6			1	Hexadecanamide, N-(9Z)-9-octadecen-1-yl-	N-[(9Z)-Octadec-9-en-1-yl]hexadecanamide			InChI=1S/C34H67NO/c1-3-5-7-9-11-13-15-17-18-19-21-23-25-27-29-31-33-35-34(36)32-30-28-26-24-22-20-16-14-12-10-8-6-4-2/h17-18H,3-16,19-33H2,1-2H3,(H,35,36)/b18-17-	CCCCCCCCCCCCCCCC(=O)NCCCCCCCC\C=C/CCCCCCCC	C34 H67 N O	505.916	505.522	Name from CAS - American Chemical Society
743	16368-97-1			1	Phosphoric acid, bis(2-ethylhexyl) phenyl ester	Bis(2-ethylhexyl) phenyl phosphate			InChI=1/C22H39O4P/c1-5-9-14-20(7-3)18-24-27(23,26-22-16-12-11-13-17-22)25-19-21(8-4)15-10-6-2/h11-13,16-17,20-21H,5-10,14-15,18-19H2,1-4H3	CCCCC(CC)COP(=O)(OCC(CC)CCCC)OC1=CC=CC=C1	C22 H39 O4 P	398.524	398.259	Name from CAS - American Chemical Society
744	16389-88-1		12416-26-1, 17069-72-6, 69598-19-2	1	Dolomite (CaMg(CO3)2)	Calcium magnesium carbonate (1/1/2)			InChI=1S/2CH2O3.Ca.Mg/c2*2-1(3)4;;/h2*(H2,2,3,4);;/q;;2*+2/p-4	[Mg++].[Ca++].[O-]C([O-])=O.[O-]C([O-])=O	C H2 O3 . 1/2 Ca . 1/2 Mg	184.399	183.917	Name from CAS - American Chemical Society
745	167078-06-0			1	Fatty acids, C12-21 and C18-unsatd., 2,2,6,6-tetramethyl-4-piperidinyl esters						Unspecified	0	0	Name from CAS - American Chemical Society
746	16712-64-4			1	2-Naphthalenecarboxylic acid, 6-hydroxy-	6-Hydroxynaphthalene-2-carboxylic acid			InChI=1S/C11H8O3/c12-10-4-3-7-5-9(11(13)14)2-1-8(7)6-10/h1-6,12H,(H,13,14)	OC(=O)C1=CC2=C(C=C1)C=C(O)C=C2	C11 H8 O3	188.182	188.047	Name from CAS - American Chemical Society
747	169314-88-9		2151045-14-4	1	Aluminum magnesium zinc carbonate hydroxide						C O3 . Al . H O . Mg . Zn	0	0	Name from CAS - American Chemical Society
748	16941-12-1		1335-29-1, 60322-59-0, 60605-43-8, 70227-39-3, 97301-98-9, 98032-39-4, 110972-89-9, 127521-16-8, 131620-42-3, 140889-50-5, 143337-19-3, 148880-59-5, 1431865-84-7	1	Platinate(2-), hexachloro-, hydrogen (1:2), (OC-6-11)-	Platinum(4+) hydrogen chloride (1/2/6)			InChI=1S/6ClH.Pt/h6*1H;/q;;;;;;+4/p-4	[H+].[H+].[Cl-].[Cl-].[Cl-].[Cl-].[Cl-].[Cl-].[Pt+4]	Cl6 Pt . 2 H	409.8	406.794	Name from CAS - American Chemical Society
749	17194-00-2		1304-17-2	1	Barium hydroxide (Ba(OH)2)	Barium dihydroxide			InChI=1S/Ba.2H2O/h;2*1H2/q+2;;/p-2	[OH-].[OH-].[Ba++]	Ba H2 O2	171.341	171.911	Name from CAS - American Chemical Society
750	1760-24-3		37251-12-0, 53241-21-7, 77238-27-8, 116711-38-7, 127120-81-4, 143178-75-0, 165168-67-2, 184049-27-2, 327596-19-0, 460988-69-6, 467420-00-4, 663911-35-1, 864240-63-1, 1020103-35-8, 1259320-26-7, 1426546-25-9, 1818195-86-6	1	1,2-Ethanediamine, N1-[3-(trimethoxysilyl)propyl]-	N~1~-[3-(Trimethoxysilyl)propyl]ethane-1,2-diamine			InChI=1S/C8H22N2O3Si/c1-11-14(12-2,13-3)8-4-6-10-7-5-9/h10H,4-9H2,1-3H3	CO[Si](CCCNCCN)(OC)OC	C8 H22 N2 O3 Si	222.36	222.14	Name from CAS - American Chemical Society
751	17796-82-6		866259-75-8	1	1H-Isoindole-1,3(2H)-dione, 2-(cyclohexylthio)-	2-(Cyclohexylsulfanyl)-1H-isoindole-1,3(2H)-dione			InChI=1S/C14H15NO2S/c16-13-11-8-4-5-9-12(11)14(17)15(13)18-10-6-2-1-3-7-10/h4-5,8-10H,1-3,6-7H2	O=C1N(SC2CCCCC2)C(=O)C2=C1C=CC=C2	C14 H15 N O2 S	261.34	261.082	Name from CAS - American Chemical Society
752	17852-98-1			1	2-Naphthalenecarboxylic acid, 3-hydroxy-4-[2-(4-methyl-2-sulfophenyl)diazenyl]-, barium salt (1:1)	Barium 3-hydroxy-4-[(4-methyl-2-sulfonatophenyl)diazenyl]-2-naphthoate			InChI=1S/C18H14N2O6S.Ba/c1-10-6-7-14(15(8-10)27(24,25)26)19-20-16-12-5-3-2-4-11(12)9-13(17(16)21)18(22)23;/h2-9,21H,1H3,(H,22,23)(H,24,25,26);/q;+2/p-2	[Ba++].CC1=CC=C(N=NC2=C(O)C(=CC3=C2C=CC=C3)C([O-])=O)C(=C1)S([O-])(=O)=O	C18 H14 N2 O6 S . Ba	521.69	521.947	Name from CAS - American Chemical Society
753	18479-58-8		25279-08-7	1	7-Octen-2-ol, 2,6-dimethyl-	2,6-Dimethyloct-7-en-2-ol			InChI=1/C10H20O/c1-5-9(2)7-6-8-10(3,4)11/h5,9,11H,1,6-8H2,2-4H3	CC(CCCC(C)(C)O)C=C	C10 H20 O	156.269	156.151	Name from CAS - American Chemical Society
754	18480-07-4		12026-25-4	1	Strontium hydroxide (Sr(OH)2)	Strontium dihydroxide			InChI=1S/2H2O.Sr/h2*1H2;/q;;+2/p-2	O[Sr]O	H2 O2 Sr	121.63	121.911	Name from CAS - American Chemical Society
755	18871-14-2		80450-80-2	1	Pentitol, 1,5-anhydro-2,4-dideoxy-2-pentyl-, 3-acetate	3-O-Acetyl-1,5-anhydro-2,4-dideoxy-2-pentylpentitol			InChI=1/C12H22O3/c1-3-4-5-6-11-9-14-8-7-12(11)15-10(2)13/h11-12H,3-9H2,1-2H3	CCCCCC1COCCC1OC(C)=O	C12 H22 O3	214.305	214.157	Name from CAS - American Chemical Society
756	19224-26-1		105928-08-3	1	1,2-Propanediol, 1,2-dibenzoate	Propane-1,2-diyl dibenzoate			InChI=1/C17H16O4/c1-13(21-17(19)15-10-6-3-7-11-15)12-20-16(18)14-8-4-2-5-9-14/h2-11,13H,12H2,1H3	CC(COC(=O)C1=CC=CC=C1)OC(=O)C1=CC=CC=C1	C17 H16 O4	284.311	284.105	Name from CAS - American Chemical Society
757	19485-03-1			1	2-Propenoic acid, 1,1'-(1-methyl-1,3-propanediyl) ester	Butane-1,3-diyl diprop-2-enoate			InChI=1/C10H14O4/c1-4-9(11)13-7-6-8(3)14-10(12)5-2/h4-5,8H,1-2,6-7H2,3H3	CC(CCOC(=O)C=C)OC(=O)C=C	C10 H14 O4	198.218	198.089	Name from CAS - American Chemical Society
758	1962-75-0			1	1,4-Benzenedicarboxylic acid, 1,4-dibutyl ester	Dibutyl benzene-1,4-dicarboxylate			InChI=1S/C16H22O4/c1-3-5-11-19-15(17)13-7-9-14(10-8-13)16(18)20-12-6-4-2/h7-10H,3-6,11-12H2,1-2H3	CCCCOC(=O)C1=CC=C(C=C1)C(=O)OCCCC	C16 H22 O4	278.348	278.152	Name from CAS - American Chemical Society
759	20298-69-5		301318-15-0	1	Cyclohexanol, 2-(1,1-dimethylethyl)-, 1-acetate, (1R,2R)-rel-	(1R,2R)-2-tert-Butylcyclohexyl acetate			InChI=1S/C12H22O2/c1-9(13)14-11-8-6-5-7-10(11)12(2,3)4/h10-11H,5-8H2,1-4H3/t10-,11+/m0/s1	CC(=O)O[C@@H]1CCCC[C@@H]1C(C)(C)C	C12 H22 O2	198.306	198.162	Name from CAS - American Chemical Society
760	203742-97-6			1	Formaldehyde, reaction products with branched 4-nonylphenol and 1-dodecanethiol						Unspecified	0	0	Name from CAS - American Chemical Society
761	2050-08-0			1	Benzoic acid, 2-hydroxy-, pentyl ester	Pentyl 2-hydroxybenzoate			InChI=1S/C12H16O3/c1-2-3-6-9-15-12(14)10-7-4-5-8-11(10)13/h4-5,7-8,13H,2-3,6,9H2,1H3	CCCCCOC(=O)C1=C(O)C=CC=C1	C12 H16 O3	208.257	208.11	Name from CAS - American Chemical Society
762	20749-68-2		59459-26-6, 71902-17-5, 84420-06-4	1	12H-Phthaloperin-12-one, 8,9,10,11-tetrachloro-	8,9,10,11-Tetrachloro-12H-isoindolo[2,1-a]perimidin-12-one			InChI=1S/C18H6Cl4N2O/c19-13-11-12(14(20)16(22)15(13)21)18(25)24-9-6-2-4-7-3-1-5-8(10(7)9)23-17(11)24/h1-6H	ClC1=C(Cl)C(Cl)=C(Cl)C2=C1C(=O)N1C2=NC2=C3C(C=CC=C13)=CC=C2	C18 H6 Cl4 N2 O	408.06	405.923	Name from CAS - American Chemical Society
763	210920-40-4			1	Tin, Bu 1-dodecanethiol 2-mercaptoethanol thioxo complexes						Unspecified	0	0	Name from CAS - American Chemical Society
764	2162-74-5		85800-79-9, 1009809-93-1, 1702284-28-3, 1801605-64-0, 2364331-99-5	1	Benzenamine, N,N'-methanetetraylbis[2,6-bis(1-methylethyl)-	N,N'-Bis[2,6-di(propan-2-yl)phenyl]methanediimine			InChI=1S/C25H34N2/c1-16(2)20-11-9-12-21(17(3)4)24(20)26-15-27-25-22(18(5)6)13-10-14-23(25)19(7)8/h9-14,16-19H,1-8H3	CC(C)C1=CC=CC(C(C)C)=C1N=C=NC1=C(C=CC=C1C(C)C)C(C)C	C25 H34 N2	362.561	362.272	Name from CAS - American Chemical Society
765	220352-35-2			1	Phenol, tert-Bu derivs., phosphates (3:1)						Unspecified	0	0	Name from CAS - American Chemical Society
766	2223-82-7		95576-40-2, 127194-97-2	1	2-Propenoic acid, 1,1'-(2,2-dimethyl-1,3-propanediyl) ester	2,2-Dimethylpropane-1,3-diyl diprop-2-enoate			InChI=1S/C11H16O4/c1-5-9(12)14-7-11(3,4)8-15-10(13)6-2/h5-6H,1-2,7-8H2,3-4H3	CC(C)(COC(=O)C=C)COC(=O)C=C	C11 H16 O4	212.245	212.105	Name from CAS - American Chemical Society
767	22418-66-2		157256-27-4	1	6-Octenal, 3,7-dimethyl-2-methylene-	3,7-Dimethyl-2-methylideneoct-6-enal			InChI=1/C11H18O/c1-9(2)6-5-7-10(3)11(4)8-12/h6,8,10H,4-5,7H2,1-3H3	CC(CCC=C(C)C)C(=C)C=O	C11 H18 O	166.264	166.136	Name from CAS - American Chemical Society
768	22527-63-5			1	Propanoic acid, 2-methyl-, 3-(benzoyloxy)-2,2,4-trimethylpentyl ester	2,2,4-Trimethyl-1-[(2-methylpropanoyl)oxy]pentan-3-yl benzoate			InChI=1/C19H28O4/c1-13(2)16(19(5,6)12-22-17(20)14(3)4)23-18(21)15-10-8-7-9-11-15/h7-11,13-14,16H,12H2,1-6H3	CC(C)C(OC(=O)C1=CC=CC=C1)C(C)(C)COC(=O)C(C)C	C19 H28 O4	320.429	320.199	Name from CAS - American Chemical Society
769	2420-98-6			1	Hexanoic acid, 2-ethyl-, cadmium salt (2:1)	Cadmium bis(2-ethylhexanoate)			InChI=1/2C8H16O2.Cd/c2*1-3-5-6-7(4-2)8(9)10;/h2*7H,3-6H2,1-2H3,(H,9,10);/q;;+2/p-2	[Cd++].CCCCC(CC)C([O-])=O.CCCCC(CC)C([O-])=O	C8 H16 O2 . 1/2 Cd	398.826	400.118	Name from CAS - American Chemical Society
770	24448-20-2		58517-98-9, 144233-27-2, 162515-87-9, 178557-93-2, 2098710-50-8	1	2-Propenoic acid, 2-methyl-, 1,1'-[(1-methylethylidene)bis(4,1-phenyleneoxy-2,1-ethanediyl)] ester	{(Propane-2,2-diyl)bis[(4,1-phenylene)oxy]ethane-2,1-diyl} bis(2-methylprop-2-enoate)			InChI=1S/C27H32O6/c1-19(2)25(28)32-17-15-30-23-11-7-21(8-12-23)27(5,6)22-9-13-24(14-10-22)31-16-18-33-26(29)20(3)4/h7-14H,1,3,15-18H2,2,4-6H3	CC(=C)C(=O)OCCOC1=CC=C(C=C1)C(C)(C)C1=CC=C(OCCOC(=O)C(C)=C)C=C1	C27 H32 O6	452.547	452.22	Name from CAS - American Chemical Society
771	2455-24-5		64461-15-0, 125166-24-7, 160211-89-2	1	2-Propenoic acid, 2-methyl-, (tetrahydro-2-furanyl)methyl ester	(Oxolan-2-yl)methyl 2-methylprop-2-enoate			InChI=1/C9H14O3/c1-7(2)9(10)12-6-8-4-3-5-11-8/h8H,1,3-6H2,2H3	CC(=C)C(=O)OCC1CCCO1	C9 H14 O3	170.208	170.094	Name from CAS - American Chemical Society
772	'2457-01-4			1	Hexanoic acid, 2-ethyl-, barium salt (2:1)	Barium bis(2-ethylhexanoate)			InChI=1/2C8H16O2.Ba/c2*1-3-5-6-7(4-2)8(9)10;/h2*7H,3-6H2,1-2H3,(H,9,10);/q;;+2/p-2	[Ba++].CCCCC(CC)C([O-])=O.CCCCC(CC)C([O-])=O	C8 H16 O2 . 1/2 Ba	423.739	424.12	Name from CAS - American Chemical Society
773	24851-98-7		128087-96-7	1	Cyclopentaneacetic acid, 3-oxo-2-pentyl-, methyl ester	Methyl (3-oxo-2-pentylcyclopentyl)acetate			InChI=1/C13H22O3/c1-3-4-5-6-11-10(7-8-12(11)14)9-13(15)16-2/h10-11H,3-9H2,1-2H3	CCCCCC1C(CC(=O)OC)CCC1=O	C13 H22 O3	226.316	226.157	Name from CAS - American Chemical Society
774	2500-88-1			1	Disulfide, dioctadecyl	1-(Octadecyldisulfanyl)octadecane			InChI=1S/C36H74S2/c1-3-5-7-9-11-13-15-17-19-21-23-25-27-29-31-33-35-37-38-36-34-32-30-28-26-24-22-20-18-16-14-12-10-8-6-4-2/h3-36H2,1-2H3	CCCCCCCCCCCCCCCCCCSSCCCCCCCCCCCCCCCCCC	C36 H74 S2	571.11	570.523	Name from CAS - American Chemical Society
775	25103-58-6		90501-34-1, 119147-91-0, 1971112-70-5	1	tert-Dodecanethiol	2,3,3,4,4,5-Hexamethylhexane-2-thiol			InChI=1S/C12H26S/c1-9(2)10(3,4)11(5,6)12(7,8)13/h9,13H,1-8H3	CC(C)C(C)(C)C(C)(C)C(C)(C)S	C12 H26 S	202.4	202.176	Name from CAS - American Chemical Society
776	25168-21-2		56091-37-3, 112326-79-1	1	2-Butenedioic acid (2Z)-, 1,1'-(dibutylstannylene) 4,4'-diisooctyl ester	6-Methylheptyl 6,6-dibutyl-18-methyl-4,8,11-trioxo-5,7,12-trioxa-6-stannanonadeca-2,9-dien-1-oate			InChI=1S/2C12H20O4.2C4H9.Sn/c2*1-10(2)6-4-3-5-9-16-12(15)8-7-11(13)14;2*1-3-4-2;/h2*7-8,10H,3-6,9H2,1-2H3,(H,13,14);2*1,3-4H2,2H3;/q;;;;+2/p-2	CCCC[Sn](CCCC)(OC(=O)C=CC(=O)OCCCCCC(C)C)OC(=O)C=CC(=O)OCCCCCC(C)C	C32 H56 O8 Sn	687.502	688.3	Name from CAS - American Chemical Society
777	25225-08-5		33677-08-6	1	Cyclohexanemethanol, ╬▒,3,3-trimethyl-, 1-formate	1-(3,3-Dimethylcyclohexyl)ethyl formate			InChI=1/C11H20O2/c1-9(13-8-12)10-5-4-6-11(2,3)7-10/h8-10H,4-7H2,1-3H3	CC(OC=O)C1CCCC(C)(C)C1	C11 H20 O2	184.279	184.146	Name from CAS - American Chemical Society
778	25265-71-8		25322-23-0, 27941-90-8, 27941-91-9, 28678-26-4, 30370-61-7, 75047-14-2, 78644-49-2	1	Propanol, oxybis-						C6 H14 O3	0	0	Name from CAS - American Chemical Society
779	25339-17-7		12758-52-0, 50973-08-5	1	Isodecanol						C10 H22 O	0	0	Name from CAS - American Chemical Society
780	25448-25-3			1	Phosphorous acid, triisodecyl ester						C30 H63 O3 P	0	0	Name from CAS - American Chemical Society
781	25496-72-4		1330-82-1, 66676-57-1, 95917-02-5, 117628-77-0, 125622-45-9, 143519-87-3, 148507-38-4, 206072-75-5, 586953-12-0	1	9-Octadecenoic acid (9Z)-, monoester with 1,2,3-propanetriol			InChIKey=RZRNAYUHWVFMIP-KTKRTIGZSA-N			C21 H40 O4	0	0	Name from CAS - American Chemical Society
782	25550-98-5		28930-03-2, 174594-30-0	1	Phosphorous acid, diisodecyl phenyl ester						C26 H47 O3 P	0	0	Name from CAS - American Chemical Society
783	26040-51-7		118817-35-9, 119418-65-4	1	1,2-Benzenedicarboxylic acid, 3,4,5,6-tetrabromo-, 1,2-bis(2-ethylhexyl) ester	Bis(2-ethylhexyl) 3,4,5,6-tetrabromobenzene-1,2-dicarboxylate			InChI=1/C24H34Br4O4/c1-5-9-11-15(7-3)13-31-23(29)17-18(20(26)22(28)21(27)19(17)25)24(30)32-14-16(8-4)12-10-6-2/h15-16H,5-14H2,1-4H3	CCCCC(CC)COC(=O)C1=C(Br)C(Br)=C(Br)C(Br)=C1C(=O)OCC(CC)CCCC	C24 H34 Br4 O4	706.148	701.919	Name from CAS - American Chemical Society
784	26140-60-3		1323-04-2	1	Terphenyl						C18 H14	0	0	Name from CAS - American Chemical Society
785	26544-23-0		30556-19-5	1	Phosphorous acid, isodecyl diphenyl ester						C22 H31 O3 P	0	0	Name from CAS - American Chemical Society
786	26747-90-0		9019-84-5, 51019-08-0	1	1,3-Diazetidine-2,4-dione, 1,3-bis(3-isocyanatomethylphenyl)-	1,3-Bis[3-(isocyanatomethyl)phenyl]-1,3-diazetidine-2,4-dione			InChI=1S/C18H12N4O4/c23-11-19-9-13-3-1-5-15(7-13)21-17(25)22(18(21)26)16-6-2-4-14(8-16)10-20-12-24/h1-8H,9-10H2	O=C=NCC1=CC(=CC=C1)N1C(=O)N(C1=O)C1=CC=CC(CN=C=O)=C1	C18 H12 N4 O4	348.318	348.086	Name from CAS - American Chemical Society
787	26748-41-4		53712-43-9	1	Neodecaneperoxoic acid, 1,1-dimethylethyl ester						C14 H28 O3	0	0	Name from CAS - American Chemical Society
788	26761-45-5			1	Neodecanoic acid, 2-oxiranylmethyl ester						C13 H24 O3	0	0	Name from CAS - American Chemical Society
789	26864-37-9		40968-77-2	1	8-Oxa-3,5-dithia-4-stannatetradecanoic acid, 4-butyl-10-ethyl-4-[[2-[(2-ethylhexyl)oxy]-2-oxoethyl]thio]-7-oxo-, 2-ethylhexyl ester	2-Ethylhexyl 4-butyl-10-ethyl-4-({2-[(2-ethylhexyl)oxy]-2-oxoethyl}sulfanyl)-7-oxo-8-oxa-3,5-dithia-4-stannatetradecan-1-oate			InChI=1/3C10H20O2S.C4H9.Sn/c3*1-3-5-6-9(4-2)7-12-10(11)8-13;1-3-4-2;/h3*9,13H,3-8H2,1-2H3;1,3-4H2,2H3;/q;;;;+3/p-3	CCCCC(CC)COC(=O)CS[Sn](CCCC)(SCC(=O)OCC(CC)CCCC)SCC(=O)OCC(CC)CCCC	C34 H66 O6 S3 Sn	785.79	786.304	Name from CAS - American Chemical Society
790	2687-91-4			1	2-Pyrrolidinone, 1-ethyl-	1-Ethylpyrrolidin-2-one			InChI=1S/C6H11NO/c1-2-7-5-3-4-6(7)8/h2-5H2,1H3	CCN1CCCC1=O	C6 H11 N O	113.16	113.084	Name from CAS - American Chemical Society
791	2705-87-5			1	Cyclohexanepropanoic acid, 2-propen-1-yl ester	Prop-2-en-1-yl 3-cyclohexylpropanoate			InChI=1S/C12H20O2/c1-2-10-14-12(13)9-8-11-6-4-3-5-7-11/h2,11H,1,3-10H2	C=CCOC(=O)CCC1CCCCC1	C12 H20 O2	196.29	196.146	Name from CAS - American Chemical Society
792	27107-89-7		64685-80-9	1	8-Oxa-3,5-dithia-4-stannatetradecanoic acid, 10-ethyl-4-[[2-[(2-ethylhexyl)oxy]-2-oxoethyl]thio]-4-octyl-7-oxo-, 2-ethylhexyl ester	2-Ethylhexyl 10-ethyl-4-({2-[(2-ethylhexyl)oxy]-2-oxoethyl}sulfanyl)-4-octyl-7-oxo-8-oxa-3,5-dithia-4-stannatetradecan-1-oate			InChI=1/3C10H20O2S.C8H17.Sn/c3*1-3-5-6-9(4-2)7-12-10(11)8-13;1-3-5-7-8-6-4-2;/h3*9,13H,3-8H2,1-2H3;1,3-8H2,2H3;/q;;;;+3/p-3	CCCCCCCC[Sn](SCC(=O)OCC(CC)CCCC)(SCC(=O)OCC(CC)CCCC)SCC(=O)OCC(CC)CCCC	C38 H74 O6 S3 Sn	841.89	842.367	Name from CAS - American Chemical Society
793	27460-02-2			1	Phosphoric acid, dodecyl diphenyl ester	Dodecyl diphenyl phosphate			InChI=1S/C24H35O4P/c1-2-3-4-5-6-7-8-9-10-17-22-26-29(25,27-23-18-13-11-14-19-23)28-24-20-15-12-16-21-24/h11-16,18-21H,2-10,17,22H2,1H3	CCCCCCCCCCCCOP(=O)(OC1=CC=CC=C1)OC1=CC=CC=C1	C24 H35 O4 P	418.514	418.227	Name from CAS - American Chemical Society
794	27813-02-1		27072-46-4, 30348-68-6, 32073-20-4, 50851-93-9, 50975-16-1, 51424-40-9, 51480-40-1, 63625-57-0, 99609-88-8, 122413-04-1, 124742-02-5, 138258-23-8, 191411-56-0, 204013-27-4	1	2-Propenoic acid, 2-methyl-, monoester with 1,2-propanediol						C7 H12 O3	0	0	Name from CAS - American Chemical Society
795	2786-76-7		12236-67-8, 63661-01-8, 119509-90-9, 198292-71-6, 1026326-64-6	1	2-Naphthalenecarboxamide, 4-[2-[4-(aminocarbonyl)phenyl]diazenyl]-N-(2-ethoxyphenyl)-3-hydroxy-	4-[(E)-(4-Carbamoylphenyl)diazenyl]-N-(2-ethoxyphenyl)-3-hydroxynaphthalene-2-carboxamide			InChI=1S/C26H22N4O4/c1-2-34-22-10-6-5-9-21(22)28-26(33)20-15-17-7-3-4-8-19(17)23(24(20)31)30-29-18-13-11-16(12-14-18)25(27)32/h3-15,31H,2H2,1H3,(H2,27,32)(H,28,33)	CCOC1=C(NC(=O)C2=CC3=C(C=CC=C3)C(N=NC3=CC=C(C=C3)C(N)=O)=C2O)C=CC=C1	C26 H22 N4 O4	454.486	454.164	Name from CAS - American Chemical Society
796	27939-60-2			1	3-Cyclohexene-1-carboxaldehyde, dimethyl-						C9 H14 O	0	0	Name from CAS - American Chemical Society
797	27955-94-8			1	Phenol, 4,4',4''-ethylidynetris-	4,4',4''-(Ethane-1,1,1-triyl)triphenol			InChI=1S/C20H18O3/c1-20(14-2-8-17(21)9-3-14,15-4-10-18(22)11-5-15)16-6-12-19(23)13-7-16/h2-13,21-23H,1H3	CC(C1=CC=C(O)C=C1)(C1=CC=C(O)C=C1)C1=CC=C(O)C=C1	C20 H18 O3	306.361	306.126	Name from CAS - American Chemical Society
798	28219-61-6			1	2-Buten-1-ol, 2-ethyl-4-(2,2,3-trimethyl-3-cyclopenten-1-yl)-	(2E)-2-Ethyl-4-(2,2,3-trimethylcyclopent-3-en-1-yl)but-2-en-1-ol			InChI=1/C14H24O/c1-5-12(10-15)7-9-13-8-6-11(2)14(13,3)4/h6-7,13,15H,5,8-10H2,1-4H3	CCC(CO)=CCC1CC=C(C)C1(C)C	C14 H24 O	208.345	208.183	Name from CAS - American Chemical Society
799	28473-19-0			1	Decanedioic acid, 1,10-diisodecyl ester	Bis(8-methylnonyl) decanedioate			InChI=1S/C30H58O4/c1-27(2)21-15-9-7-13-19-25-33-29(31)23-17-11-5-6-12-18-24-30(32)34-26-20-14-8-10-16-22-28(3)4/h27-28H,5-26H2,1-4H3	CC(C)CCCCCCCOC(=O)CCCCCCCCC(=O)OCCCCCCCC(C)C	C30 H58 O4	482.79	482.434	Name from CAS - American Chemical Society
800	287-92-3			1	Cyclopentane	Cyclopentane			InChI=1S/C5H10/c1-2-4-5-3-1/h1-5H2	C1CCCC1	C5 H10	70.135	70.0783	Name from CAS - American Chemical Society
801	29570-58-9		112477-44-8, 122269-28-7, 141061-94-1, 154303-15-8, 161628-67-7, 163045-95-2, 169047-29-4, 296780-19-3, 328528-60-5, 346619-55-4, 348098-46-4, 848889-71-4, 1202805-29-5, 1832410-47-5, 2068795-63-9, 2173241-69-3	1	2-Propenoic acid, 1,1'-[2-[[3-[(1-oxo-2-propen-1-yl)oxy]-2,2-bis[[(1-oxo-2-propen-1-yl)oxy]methyl]propoxy]methyl]-2-[[(1-oxo-2-propen-1-yl)oxy]methyl]-1,3-propanediyl] ester	2-[(3-[(Prop-2-enoyl)oxy]-2,2-bis{[(prop-2-enoyl)oxy]methyl}propoxy)methyl]-2-{[(prop-2-enoyl)oxy]methyl}propane-1,3-diyl diprop-2-enoate			InChI=1S/C28H34O13/c1-7-21(29)36-15-27(16-37-22(30)8-2,17-38-23(31)9-3)13-35-14-28(18-39-24(32)10-4,19-40-25(33)11-5)20-41-26(34)12-6/h7-12H,1-6,13-20H2	C=CC(=O)OCC(COCC(COC(=O)C=C)(COC(=O)C=C)COC(=O)C=C)(COC(=O)C=C)COC(=O)C=C	C28 H34 O13	578.567	578.2	Name from CAS - American Chemical Society
802	29920-31-8			1	1,3-Benzenedicarboxylic acid, 5-[2-[1-[[(2,3-dihydro-2-oxo-1H-benzimidazol-5-yl)amino]carbonyl]-2-oxopropyl]diazenyl]-, 1,3-dimethyl ester	Dimethyl 5-({1,3-dioxo-1-[(2-oxo-2,3-dihydro-1H-benzimidazol-5-yl)amino]butan-2-yl}diazenyl)benzene-1,3-dicarboxylate			InChI=1/C21H19N5O7/c1-10(27)17(18(28)22-13-4-5-15-16(9-13)24-21(31)23-15)26-25-14-7-11(19(29)32-2)6-12(8-14)20(30)33-3/h4-9,17H,1-3H3,(H,22,28)(H2,23,24,31)	COC(=O)C1=CC(=CC(=C1)N=NC(C(C)=O)C(=O)NC1=CC2=C(NC(=O)N2)C=C1)C(=O)OC	C21 H19 N5 O7	453.411	453.128	Name from CAS - American Chemical Society
803	3006-82-4			1	Hexaneperoxoic acid, 2-ethyl-, 1,1-dimethylethyl ester	tert-Butyl 2-ethylhexaneperoxoate			InChI=1/C12H24O3/c1-6-8-9-10(7-2)11(13)14-15-12(3,4)5/h10H,6-9H2,1-5H3	CCCCC(CC)C(=O)OOC(C)(C)C	C12 H24 O3	216.321	216.173	Name from CAS - American Chemical Society
804	3006-86-8			1	Peroxide, 1,1'-cyclohexylidenebis[2-(1,1-dimethylethyl)	1,1-Bis(tert-butylperoxy)cyclohexane			InChI=1S/C14H28O4/c1-12(2,3)15-17-14(10-8-7-9-11-14)18-16-13(4,5)6/h7-11H2,1-6H3	CC(C)(C)OOC1(CCCCC1)OOC(C)(C)C	C14 H28 O4	260.374	260.199	Name from CAS - American Chemical Society
805	300-92-5		36816-06-5	1	Aluminum, hydroxybis(octadecanoato-╬║O)-	Aluminium hydroxide octadecanoate (1/1/2)			InChI=1S/2C18H36O2.Al.H2O/c2*1-2-3-4-5-6-7-8-9-10-11-12-13-14-15-16-17-18(19)20;;/h2*2-17H2,1H3,(H,19,20);;1H2/q;;+3;/p-3	CCCCCCCCCCCCCCCCCC(=O)O[Al](O)OC(=O)CCCCCCCCCCCCCCCCC	C36 H71 Al O5	610.941	610.512	Name from CAS - American Chemical Society
806	301-02-0		65862-65-9, 69899-60-1, 94554-98-0, 181057-55-6, 1905405-76-6	1	9-Octadecenamide, (9Z)-	(9Z)-Octadec-9-enamide			InChI=1S/C18H35NO/c1-2-3-4-5-6-7-8-9-10-11-12-13-14-15-16-17-18(19)20/h9-10H,2-8,11-17H2,1H3,(H2,19,20)/b10-9-	CCCCCCCC\C=C/CCCCCCCC(N)=O	C18 H35 N O	281.484	281.272	Name from CAS - American Chemical Society
807	3010-96-6			1	1,3-Cyclobutanediol, 2,2,4,4-tetramethyl-	2,2,4,4-Tetramethylcyclobutane-1,3-diol			InChI=1S/C8H16O2/c1-7(2)5(9)8(3,4)6(7)10/h5-6,9-10H,1-4H3	CC1(C)C(O)C(C)(C)C1O	C8 H16 O2	144.214	144.115	Name from CAS - American Chemical Society
808	3026-22-0			1	Benzoic acid, cadmium salt (2:1)	Cadmium dibenzoate			InChI=1S/2C7H6O2.Cd/c2*8-7(9)6-4-2-1-3-5-6;/h2*1-5H,(H,8,9);/q;;+2/p-2	[Cd++].[O-]C(=O)C1=CC=CC=C1.[O-]C(=O)C1=CC=CC=C1	C7 H6 O2 . 1/2 Cd	354.644	355.961	Name from CAS - American Chemical Society
809	30525-89-4		53026-80-5, 104512-58-5, 104512-63-2, 104814-22-4, 1417997-02-4	1	Paraformaldehyde						(C H2 O)x	0	0	Name from CAS - American Chemical Society
810	3061-75-4			1	Docosanamide	Docosanamide			InChI=1S/C22H45NO/c1-2-3-4-5-6-7-8-9-10-11-12-13-14-15-16-17-18-19-20-21-22(23)24/h2-21H2,1H3,(H2,23,24)	CCCCCCCCCCCCCCCCCCCCCC(N)=O	C22 H45 N O	339.608	339.35	Name from CAS - American Chemical Society
811	3089-17-6		68859-50-7, 118997-98-1	1	Quino[2,3-b]acridine-7,14-dione, 2,9-dichloro-5,12-dihydro-	2,9-Dichloro-5,12-dihydroquinolino[2,3-b]acridine-7,14-dione			InChI=1S/C20H10Cl2N2O2/c21-9-1-3-15-11(5-9)19(25)13-8-18-14(7-17(13)23-15)20(26)12-6-10(22)2-4-16(12)24-18/h1-8H,(H,23,25)(H,24,26)	ClC1=CC2=C(NC3=CC4=C(NC5=C(C=C(Cl)C=C5)C4=O)C=C3C2=O)C=C1	C20 H10 Cl2 N2 O2	381.21	380.012	Name from CAS - American Chemical Society
812	309934-69-8			1	1,2-Benzenedicarboxylic acid, di-C6-14-branched and linear alkyl esters						Unspecified	0	0	Name from CAS - American Chemical Society
813	31837-42-0		31206-98-1, 61036-28-0	1	Benzoic acid, 2-[2-[1-[[(2,3-dihydro-2-oxo-1H-benzimidazol-5-yl)amino]carbonyl]-2-oxopropyl]diazenyl]-	2-({1,3-Dioxo-1-[(2-oxo-2,3-dihydro-1H-benzimidazol-5-yl)amino]butan-2-yl}diazenyl)benzoic acid			InChI=1/C18H15N5O5/c1-9(24)15(23-22-12-5-3-2-4-11(12)17(26)27)16(25)19-10-6-7-13-14(8-10)21-18(28)20-13/h2-8,15H,1H3,(H,19,25)(H,26,27)(H2,20,21,28)	CC(=O)C(N=NC1=CC=CC=C1C(O)=O)C(=O)NC1=CC2=C(NC(=O)N2)C=C1	C18 H15 N5 O5	381.348	381.107	Name from CAS - American Chemical Society
814	31906-04-4		56493-02-8, 80449-98-5, 1384450-22-9	1	3-Cyclohexene-1-carboxaldehyde, 4-(4-hydroxy-4-methylpentyl)-	4-(4-Hydroxy-4-methylpentyl)cyclohex-3-ene-1-carbaldehyde			InChI=1/C13H22O2/c1-13(2,15)9-3-4-11-5-7-12(10-14)8-6-11/h5,10,12,15H,3-4,6-9H2,1-2H3	CC(C)(O)CCCC1=CCC(CC1)C=O	C13 H22 O2	210.317	210.162	Name from CAS - American Chemical Society
815	32210-23-4		104-05-2, 449203-66-1	1	Cyclohexanol, 4-(1,1-dimethylethyl)-, 1-acetate	4-tert-Butylcyclohexyl acetate			InChI=1S/C12H22O2/c1-9(13)14-11-7-5-10(6-8-11)12(2,3)4/h10-11H,5-8H2,1-4H3	CC(=O)OC1CCC(CC1)C(C)(C)C	C12 H22 O2	198.306	198.162	Name from CAS - American Chemical Society
816	32388-55-9		126239-49-4	1	Ethanone, 1-[(3R,3aR,7R,8aS)-2,3,4,7,8,8a-hexahydro-3,6,8,8-tetramethyl-1H-3a,7-methanoazulen-5-yl]-	1-(Cedr-8-en-9-yl)ethan-1-one			InChI=1S/C17H26O/c1-10-6-7-15-16(4,5)14-9-17(10,15)8-13(11(14)2)12(3)18/h10,14-15H,6-9H2,1-5H3/t10-,14+,15+,17+/m1/s1	C[C@@H]1CC[C@H]2C(C)(C)[C@H]3C[C@@]12CC(C(C)=O)=C3C	C17 H26 O	246.394	246.198	Name from CAS - American Chemical Society
817	32509-66-3		159394-41-9, 1631984-82-1	1	Benzenepropanoic acid, 3-(1,1-dimethylethyl)-╬▓-[3-(1,1-dimethylethyl)-4-hydroxyphenyl]-4-hydroxy-╬▓-methyl-, 1,1'-(1,2-ethanediyl) ester	2-{[3-(3-tert-Butyl-4-hydroxy-5-methylphenyl)-3-(3-tert-butyl-4-hydroxyphenyl)butanoyl]oxy}ethyl 3,3-bis(3-tert-butyl-4-hydroxyphenyl)butanoate			InChI=1/C51H68O8/c1-31-24-35(28-39(45(31)57)49(11,12)13)51(15,34-18-21-42(54)38(27-34)48(8,9)10)30-44(56)59-23-22-58-43(55)29-50(14,32-16-19-40(52)36(25-32)46(2,3)4)33-17-20-41(53)37(26-33)47(5,6)7/h16-21,24-28,52-54,57H,22-23,29-30H2,1-15H3	CC1=C(O)C(=CC(=C1)C(C)(CC(=O)OCCOC(=O)CC(C)(C1=CC(=C(O)C=C1)C(C)(C)C)C1=CC(=C(O)C=C1)C(C)(C)C)C1=CC(=C(O)C=C1)C(C)(C)C)C(C)(C)C	C50 H66 O8	809.097	808.491	Name from CAS - American Chemical Society
818	3290-92-4		12656-03-0, 27441-62-9, 37271-14-0, 38886-95-2, 39301-32-1, 66451-56-7, 73784-89-1, 96082-02-9, 102068-89-3, 107711-83-1, 107846-19-5, 108727-84-0, 109633-39-8, 112291-39-1, 117456-07-2, 118520-52-8, 177345-96-9, 186262-44-2, 1418179-57-3, 1841444-01-6	1	2-Propenoic acid, 2-methyl-, 1,1'-[2-ethyl-2-[[(2-methyl-1-oxo-2-propen-1-yl)oxy]methyl]-1,3-propanediyl] ester	2,2-Bis{[(2-methylprop-2-enoyl)oxy]methyl}butyl 2-methylprop-2-enoate (non-preferred name)			InChI=1S/C18H26O6/c1-8-18(9-22-15(19)12(2)3,10-23-16(20)13(4)5)11-24-17(21)14(6)7/h2,4,6,8-11H2,1,3,5,7H3	CCC(COC(=O)C(C)=C)(COC(=O)C(C)=C)COC(=O)C(C)=C	C18 H26 O6	338.4	338.173	Name from CAS - American Chemical Society
819	3296-90-0			1	1,3-Propanediol, 2,2-bis(bromomethyl)-	2,2-Bis(bromomethyl)propane-1,3-diol			InChI=1S/C5H10Br2O2/c6-1-5(2-7,3-8)4-9/h8-9H,1-4H2	OCC(CO)(CBr)CBr	C5 H10 Br2 O2	261.941	259.905	Name from CAS - American Chemical Society
820	33704-61-9		155667-06-4, 178603-97-9	1	4H-Inden-4-one, 1,2,3,5,6,7-hexahydro-1,1,2,3,3-pentamethyl-	1,1,2,3,3-Pentamethyl-1,2,3,5,6,7-hexahydro-4H-inden-4-one			InChI=1/C14H22O/c1-9-13(2,3)10-7-6-8-11(15)12(10)14(9,4)5/h9H,6-8H2,1-5H3	CC1C(C)(C)C2=C(C(=O)CCC2)C1(C)C	C14 H22 O	206.329	206.167	Name from CAS - American Chemical Society
821	34090-76-1			1	1,3-Isobenzofurandione, tetrahydro-5-methyl-						C9 H10 O3	0	0	Name from CAS - American Chemical Society
822	34590-94-8		12002-25-4, 12002-35-6, 83730-60-3, 104512-57-4, 112388-78-0, 197632-43-2	1	Propanol, 1(or 2)-(2-methoxymethylethoxy)-						C7 H16 O3	0	0	Name from CAS - American Chemical Society
823	34832-88-7			1	1,2-Benzenedicarboxylic acid, 3,4,5,6-tetrachloro-, 1,2-bis(2-ethylhexyl) ester	Bis(2-ethylhexyl) 3,4,5,6-tetrachlorobenzene-1,2-dicarboxylate			InChI=1/C24H34Cl4O4/c1-5-9-11-15(7-3)13-31-23(29)17-18(20(26)22(28)21(27)19(17)25)24(30)32-14-16(8-4)12-10-6-2/h15-16H,5-14H2,1-4H3	CCCCC(CC)COC(=O)C1=C(C(=O)OCC(CC)CCCC)C(Cl)=C(Cl)C(Cl)=C1Cl	C24 H34 Cl4 O4	528.33	526.121	Name from CAS - American Chemical Society
824	351870-33-2		1153614-79-9	1	Bicyclo[2.2.1]heptane-2,3-dicarboxylic acid, sodium salt (1:2), (1R,2R,3S,4S)-rel-	Disodium (1R,2R,3S,4S)-bicyclo[2.2.1]heptane-2,3-dicarboxylate			InChI=1S/C9H12O4.2Na/c10-8(11)6-4-1-2-5(3-4)7(6)9(12)13;;/h4-7H,1-3H2,(H,10,11)(H,12,13);;/q;2*+1/p-2/t4-,5+,6-,7+;;	[Na+].[Na+].[O-]C(=O)[C@H]1[C@H]2CC[C@H](C2)[C@H]1C([O-])=O	C9 H12 O4 . 2 Na	228.155	228.037	Name from CAS - American Chemical Society
825	35541-81-2			1	1,4-Cyclohexanedimethanol, 1,4-dibenzoate	(Cyclohexane-1,4-diyl)bis(methylene) dibenzoate			InChI=1S/C22H24O4/c23-21(19-7-3-1-4-8-19)25-15-17-11-13-18(14-12-17)16-26-22(24)20-9-5-2-6-10-20/h1-10,17-18H,11-16H2	O=C(OCC1CCC(COC(=O)C2=CC=CC=C2)CC1)C1=CC=CC=C1	C22 H24 O4	352.43	352.167	Name from CAS - American Chemical Society
826	3622-84-2		1028684-14-1, 2102595-95-7	1	Benzenesulfonamide, N-butyl-	N-Butylbenzenesulfonamide			InChI=1S/C10H15NO2S/c1-2-3-9-11-14(12,13)10-7-5-4-6-8-10/h4-8,11H,2-3,9H2,1H3	CCCCNS(=O)(=O)C1=CC=CC=C1	C10 H15 N O2 S	213.3	213.082	Name from CAS - American Chemical Society
827	3648-18-8		1245942-04-4	1	Stannane, dioctylbis[(1-oxododecyl)oxy]-	Bis(dodecanoyloxy)(dioctyl)stannane			InChI=1S/2C12H24O2.2C8H17.Sn/c2*1-2-3-4-5-6-7-8-9-10-11-12(13)14;2*1-3-5-7-8-6-4-2;/h2*2-11H2,1H3,(H,13,14);2*1,3-8H2,2H3;/q;;;;+2/p-2	CCCCCCCCCCCC(=O)O[Sn](CCCCCCCC)(CCCCCCCC)OC(=O)CCCCCCCCCCC	C40 H80 O4 Sn	743.786	744.508	Name from CAS - American Chemical Society
828	36483-57-5			1	2,2-dimethylpropan-1-ol, tribromo derivative							0	0	Deleted and moved to id = 4109
829	36653-82-4		124-29-8, 8014-51-5, 8023-37-8, 8032-16-4, 8032-17-5, 8032-89-1, 55069-45-9, 1173838-87-3	1	1-Hexadecanol	Hexadecan-1-ol			InChI=1S/C16H34O/c1-2-3-4-5-6-7-8-9-10-11-12-13-14-15-16-17/h17H,2-16H2,1H3	CCCCCCCCCCCCCCCCO	C16 H34 O	242.447	242.261	Name from CAS - American Chemical Society
830	36727-29-4			1	Hexanoyl chloride, 3,5,5-trimethyl-	3,5,5-Trimethylhexanoyl chloride			InChI=1/C9H17ClO/c1-7(5-8(10)11)6-9(2,3)4/h7H,5-6H2,1-4H3	CC(CC(Cl)=O)CC(C)(C)C	C9 H17 Cl O	176.68	176.097	Name from CAS - American Chemical Society
831	36888-99-0		68859-68-7, 72779-83-0, 819860-81-6, 1160931-77-0	1	2,4,6(1H,3H,5H)-Pyrimidinetrione, 5,5'-(1H-isoindole-1,3(2H)-diylidene)bis-	5,5'-(1H-Isoindole-1,3(2H)-diylidene)di(1,3-diazinane-2,4,6-trione)			InChI=1S/C16H9N5O6/c22-11-7(12(23)19-15(26)18-11)9-5-3-1-2-4-6(5)10(17-9)8-13(24)20-16(27)21-14(8)25/h1-4,17H,(H2,18,19,22,23,26)(H2,20,21,24,25,27)	O=C1NC(=O)C(=C2NC(C3=CC=CC=C23)=C2C(=O)NC(=O)NC2=O)C(=O)N1	C16 H9 N5 O6	367.277	367.055	Name from CAS - American Chemical Society
832	37871-12-8			1	Benzene, (1,1-dimethylethyl)ethyl-						C12 H18	0	0	Name from CAS - American Chemical Society
833	38640-62-9			1	Naphthalene, bis(1-methylethyl)-						C16 H20	0	0	Name from CAS - American Chemical Society
834	389623-01-2		1436573-84-0	1	Rutile, tin zinc, calcium-doped						Unspecified	0	0	Name from CAS - American Chemical Society
835	389623-07-8			1	Rutile, tin zinc, sodium-doped						Unspecified	0	0	Name from CAS - American Chemical Society
836	39255-32-8		177771-95-8	1	Pentanoic acid, 2-methyl-, ethyl ester	Ethyl 2-methylpentanoate			InChI=1/C8H16O2/c1-4-6-7(3)8(9)10-5-2/h7H,4-6H2,1-3H3	CCCC(C)C(=O)OCC	C8 H16 O2	144.214	144.115	Name from CAS - American Chemical Society
837	40292-82-8			1	Neodecanoyl chloride						C10 H19 Cl O	0	0	Name from CAS - American Chemical Society
838	40601-76-1		1338721-68-8, 1357193-26-0	1	1,3,5-Triazine-2,4,6(1H,3H,5H)-trione, 1,3,5-tris[[4-(1,1-dimethylethyl)-3-hydroxy-2,6-dimethylphenyl]methyl]-	1,3,5-Tris[(4-tert-butyl-3-hydroxy-2,6-dimethylphenyl)methyl]-1,3,5-triazinane-2,4,6-trione			InChI=1S/C42H57N3O6/c1-22-16-31(40(7,8)9)34(46)25(4)28(22)19-43-37(49)44(20-29-23(2)17-32(41(10,11)12)35(47)26(29)5)39(51)45(38(43)50)21-30-24(3)18-33(42(13,14)15)36(48)27(30)6/h16-18,46-48H,19-21H2,1-15H3	CC1=CC(=C(O)C(C)=C1CN1C(=O)N(CC2=C(C)C(O)=C(C=C2C)C(C)(C)C)C(=O)N(CC2=C(C)C(O)=C(C=C2C)C(C)(C)C)C1=O)C(C)(C)C	C42 H57 N3 O6	699.933	699.425	Name from CAS - American Chemical Society
839	4118-16-5		76168-75-7, 97955-83-4, 800401-59-6, 2091200-33-6	1	9,10-Anthracenedione, 1,1'-[(6-phenyl-1,3,5-triazine-2,4-diyl)diimino]bis-	1,1'-[(6-Phenyl-1,3,5-triazine-2,4-diyl)diazanediyl]di(anthracene-9,10-dione)			InChI=1S/C37H21N5O4/c43-31-21-12-4-6-14-23(21)33(45)29-25(31)16-8-18-27(29)38-36-40-35(20-10-2-1-3-11-20)41-37(42-36)39-28-19-9-17-26-30(28)34(46)24-15-7-5-13-22(24)32(26)44/h1-19H,(H2,38,39,40,41,42)	O=C1C2=CC=CC=C2C(=O)C2=C1C=CC=C2NC1=NC(=NC(NC2=C3C(=O)C4=C(C=CC=C4)C(=O)C3=CC=C2)=N1)C1=CC=CC=C1	C37 H21 N5 O4	599.606	599.159	Name from CAS - American Chemical Society
840	'4174-09-8			1	3H-Pyrazol-3-one, 2,4-dihydro-4-[(5-hydroxy-3-methyl-1-phenyl-1H-pyrazol-4-yl)methylene]-5-methyl-2-phenyl-	4-[(5-Hydroxy-3-methyl-1-phenyl-1H-pyrazol-4-yl)methylidene]-5-methyl-2-phenyl-2,4-dihydro-3H-pyrazol-3-one			InChI=1S/C21H18N4O2/c1-14-18(20(26)24(22-14)16-9-5-3-6-10-16)13-19-15(2)23-25(21(19)27)17-11-7-4-8-12-17/h3-13,26H,1-2H3	CC1=NN(C(=O)C1=CC1=C(O)N(N=C1C)C1=CC=CC=C1)C1=CC=CC=C1	C21 H18 N4 O2	358.401	358.143	Name from CAS - American Chemical Society
841	4196-86-5		1579279-32-5	1	1,3-Propanediol, 2,2-bis[(benzoyloxy)methyl]-, 1,3-dibenzoate	2,2-Bis[(benzoyloxy)methyl]propane-1,3-diyl dibenzoate			InChI=1S/C33H28O8/c34-29(25-13-5-1-6-14-25)38-21-33(22-39-30(35)26-15-7-2-8-16-26,23-40-31(36)27-17-9-3-10-18-27)24-41-32(37)28-19-11-4-12-20-28/h1-20H,21-24H2	O=C(OCC(COC(=O)C1=CC=CC=C1)(COC(=O)C1=CC=CC=C1)COC(=O)C1=CC=CC=C1)C1=CC=CC=C1	C33 H28 O8	552.579	552.178	Name from CAS - American Chemical Society
842	4196-89-8			1	1,3-Propanediol, 2,2-dimethyl-, 1,3-dibenzoate	2,2-Dimethylpropane-1,3-diyl dibenzoate			InChI=1S/C19H20O4/c1-19(2,13-22-17(20)15-9-5-3-6-10-15)14-23-18(21)16-11-7-4-8-12-16/h3-12H,13-14H2,1-2H3	CC(C)(COC(=O)C1=CC=CC=C1)COC(=O)C1=CC=CC=C1	C19 H20 O4	312.365	312.136	Name from CAS - American Chemical Society
843	'4216-02-8		11098-10-5, 71838-92-1, 156841-35-9, 633300-78-4	1	Bisbenzimidazo[2,1-b:1',2'-j]benzo[lmn][3,8]phenanthroline-6,9-dione	Bisbenzimidazo[2,1-b:1',2'-j]benzo[lmn][3,8]phenanthroline-6,9-dione			InChI=1S/C26H12N4O2/c31-25-15-11-12-16-22-14(24-28-18-6-2-4-8-20(18)30(24)26(16)32)10-9-13(21(15)22)23-27-17-5-1-3-7-19(17)29(23)25/h1-12H	O=C1N2C3=CC=CC=C3N=C2C2=C3C1=CC=C1C(=O)N4C5=CC=CC=C5N=C4C(C=C2)=C31	C26 H12 N4 O2	412.408	412.096	Name from CAS - American Chemical Society
844	4221-80-1		68822-27-5, 71958-80-0, 107528-48-3, 114757-48-1, 122304-64-7, 1262872-66-1	1	Benzoic acid, 3,5-bis(1,1-dimethylethyl)-4-hydroxy-, 2,4-bis(1,1-dimethylethyl)phenyl ester	2,4-Di-tert-butylphenyl 3,5-di-tert-butyl-4-hydroxybenzoate			InChI=1S/C29H42O3/c1-26(2,3)19-13-14-23(20(17-19)27(4,5)6)32-25(31)18-15-21(28(7,8)9)24(30)22(16-18)29(10,11)12/h13-17,30H,1-12H3	CC(C)(C)C1=CC(=C(OC(=O)C2=CC(=C(O)C(=C2)C(C)(C)C)C(C)(C)C)C=C1)C(C)(C)C	C29 H42 O3	438.652	438.313	Name from CAS - American Chemical Society
845	42774-15-2		212059-00-2, 496934-97-5	1	1,3-Benzenedicarboxamide, N1,N3-bis(2,2,6,6-tetramethyl-4-piperidinyl)-	N~1~,N~3~-Bis(2,2,6,6-tetramethylpiperidin-4-yl)benzene-1,3-dicarboxamide			InChI=1S/C26H42N4O2/c1-23(2)13-19(14-24(3,4)29-23)27-21(31)17-10-9-11-18(12-17)22(32)28-20-15-25(5,6)30-26(7,8)16-20/h9-12,19-20,29-30H,13-16H2,1-8H3,(H,27,31)(H,28,32)	CC1(C)CC(CC(C)(C)N1)NC(=O)C1=CC(=CC=C1)C(=O)NC1CC(C)(C)NC(C)(C)C1	C26 H42 N4 O2	442.648	442.331	Name from CAS - American Chemical Society
846	4430-31-3			1	2H-1-Benzopyran-2-one, octahydro-	Octahydro-2H-1-benzopyran-2-one			InChI=1/C9H14O2/c10-9-6-5-7-3-1-2-4-8(7)11-9/h7-8H,1-6H2	O=C1CCC2CCCCC2O1	C9 H14 O2	154.209	154.099	Name from CAS - American Chemical Society
847	445292-01-3			1	Silane, ethenyltriethoxy-, reaction products with wollastonite (Ca(SiO3))						Unspecified	0	0	Name from CAS - American Chemical Society
848	4531-49-1		1264-06-8, 36437-78-2, 39362-41-9, 53802-40-7, 67894-49-9, 101027-30-9, 127546-10-5, 216865-15-5	1	Butanamide, 2,2'-[(3,3'-dichloro[1,1'-biphenyl]-4,4'-diyl)bis(2,1-diazenediyl)]bis[N-(2-methoxyphenyl)-3-oxo-	2,2'-[(3,3'-Dichloro[1,1'-biphenyl]-4,4'-diyl)bis(diazene-2,1-diyl)]bis[N-(2-methoxyphenyl)-3-oxobutanamide]			InChI=1/C34H30Cl2N6O6/c1-19(43)31(33(45)37-27-9-5-7-11-29(27)47-3)41-39-25-15-13-21(17-23(25)35)22-14-16-26(24(36)18-22)40-42-32(20(2)44)34(46)38-28-10-6-8-12-30(28)48-4/h5-18,31-32H,1-4H3,(H,37,45)(H,38,46)	COC1=CC=CC=C1NC(=O)C(N=NC1=CC=C(C=C1Cl)C1=CC(Cl)=C(C=C1)N=NC(C(C)=O)C(=O)NC1=CC=CC=C1OC)C(C)=O	C34 H30 Cl2 N6 O6	689.55	688.16	Name from CAS - American Chemical Society
849	'4645-07-2	890719-42-3	61813-98-7, 109812-14-8, 355153-01-4, 1086254-83-2, 1087696-02-3	1	3H-Pyrazol-3-one, 2,4-dihydro-4-[2-(2-methoxyphenyl)diazenyl]-5-methyl-2-phenyl-	4-[(2-Methoxyphenyl)diazenyl]-5-methyl-2-phenyl-2,4-dihydro-3H-pyrazol-3-one			InChI=1/C17H16N4O2/c1-12-16(19-18-14-10-6-7-11-15(14)23-2)17(22)21(20-12)13-8-4-3-5-9-13/h3-11,16H,1-2H3	COC1=CC=CC=C1N=NC1C(C)=NN(C1=O)C1=CC=CC=C1	C17 H16 N4 O2	308.341	308.127	Name from CAS - American Chemical Society
850	4702-90-3		59459-29-9, 61969-52-6, 190086-12-5	1	3H-Pyrazol-3-one, 4-[(1,5-dihydro-3-methyl-5-oxo-1-phenyl-4H-pyrazol-4-ylidene)methyl]-2,4-dihydro-5-methyl-2-phenyl-	5-Methyl-4-[(3-methyl-5-oxo-1-phenyl-1,5-dihydro-4H-pyrazol-4-ylidene)methyl]-2-phenyl-2,4-dihydro-3H-pyrazol-3-one			InChI=1/C21H18N4O2/c1-14-18(20(26)24(22-14)16-9-5-3-6-10-16)13-19-15(2)23-25(21(19)27)17-11-7-4-8-12-17/h3-13,18H,1-2H3	CC1=NN(C(=O)C1C=C1C(C)=NN(C1=O)C1=CC=CC=C1)C1=CC=CC=C1	C21 H18 N4 O2	358.401	358.143	Name from CAS - American Chemical Society
851	4707-47-5		136218-95-6	1	Benzoic acid, 2,4-dihydroxy-3,6-dimethyl-, methyl ester	Methyl 2,4-dihydroxy-3,6-dimethylbenzoate			InChI=1S/C10H12O4/c1-5-4-7(11)6(2)9(12)8(5)10(13)14-3/h4,11-12H,1-3H3	COC(=O)C1=C(O)C(C)=C(O)C=C1C	C10 H12 O4	196.202	196.074	Name from CAS - American Chemical Society
852	470-82-6		8024-52-0, 8024-53-1, 10458-11-4, 855347-23-8	1	2-Oxabicyclo[2.2.2]octane, 1,3,3-trimethyl-	1,3,3-Trimethyl-2-oxabicyclo[2.2.2]octane			InChI=1S/C10H18O/c1-9(2)8-4-6-10(3,11-9)7-5-8/h8H,4-7H2,1-3H3	CC12CCC(CC1)C(C)(C)O2	C10 H18 O	154.253	154.136	Name from CAS - American Chemical Society
853	4712-55-4			1	Phosphonic acid, diphenyl ester	Diphenyl phosphonate			InChI=1S/C12H11O3P/c13-16(14-11-7-3-1-4-8-11)15-12-9-5-2-6-10-12/h1-10,16H	O=P(OC1=CC=CC=C1)OC1=CC=CC=C1	C12 H11 O3 P	234.191	234.045	Name from CAS - American Chemical Society
854	471-34-1	15187-75-4	39454-55-2, 60083-79-6, 63660-97-9, 71060-88-3, 72608-12-9, 114453-69-9, 137803-94-2, 146358-95-4, 148092-93-7, 166516-01-4, 172307-27-6, 180616-31-3, 197809-38-4, 198352-33-9, 251358-28-8, 459411-10-0, 878759-26-3, 1312764-88-7, 1352815-51-0, 1437084-75-7, 1641572-50-0, 1883798-64-8, 2222732-78-5	1	Carbonic acid calcium salt (1:1)	Calcium carbonate		InChIKey=VTYYLEPIZMXCLO-UHFFFAOYSA-L	InChI=1S/CH2O3.Ca/c2-1(3)4;/h(H2,2,3,4);/q;+2/p-2	[Ca++].[O-]C([O-])=O	C H2 O3 . Ca	100.086	99.9473	Name from CAS - American Chemical Society
855	4724-48-5			1	Phosphonic acid, P-octyl-	Octylphosphonic acid			InChI=1S/C8H19O3P/c1-2-3-4-5-6-7-8-12(9,10)11/h2-8H2,1H3,(H2,9,10,11)	CCCCCCCCP(O)(O)=O	C8 H19 O3 P	194.211	194.107	Name from CAS - American Chemical Society
856	474919-59-0			1	1,2-Cyclohexanedicarboxylic acid, 1,2-dinonyl ester, branched and linear						Unspecified	0	0	Name from CAS - American Chemical Society
857	48145-04-6		93615-54-4, 329327-80-2, 1000678-29-4, 1174171-02-8	1	2-Propenoic acid, 2-phenoxyethyl ester	2-Phenoxyethyl prop-2-enoate			InChI=1S/C11H12O3/c1-2-11(12)14-9-8-13-10-6-4-3-5-7-10/h2-7H,1,8-9H2	C=CC(=O)OCCOC1=CC=CC=C1	C11 H12 O3	192.214	192.079	Name from CAS - American Chemical Society
858	491589-22-1			1	1,2-Cyclohexanedicarboxylic acid, calcium salt (1:1), (1R,2S)-rel-	Calcium (1R,2S)-cyclohexane-1,2-dicarboxylate			InChI=1S/C8H12O4.Ca/c9-7(10)5-3-1-2-4-6(5)8(11)12;/h5-6H,1-4H2,(H,9,10)(H,11,12);/q;+2/p-2/t5-,6+;	[Ca++].[O-]C(=O)[C@H]1CCCC[C@H]1C([O-])=O	C8 H12 O4 . Ca	210.242	210.02	Name from CAS - American Chemical Society
859	'4940-11-8			1	4H-Pyran-4-one, 2-ethyl-3-hydroxy-	2-Ethyl-3-hydroxy-4H-pyran-4-one			InChI=1S/C7H8O3/c1-2-6-7(9)5(8)3-4-10-6/h3-4,9H,2H2,1H3	CCC1=C(O)C(=O)C=CO1	C7 H8 O3	140.138	140.047	Name from CAS - American Chemical Society
860	4948-15-6		12225-02-4, 42612-55-5, 86221-00-3, 94586-69-3, 821799-94-4	1	Anthra[2,1,9-def:6,5,10-d'e'f']diisoquinoline-1,3,8,10(2H,9H)-tetrone, 2,9-bis(3,5-dimethylphenyl)-	2,9-Bis(3,5-dimethylphenyl)isoquinolino[4',5',6':6,5,10]anthra[2,1,9-def]isoquinoline-1,3,8,10(2H,9H)-tetrone			InChI=1S/C40H26N2O4/c1-19-13-20(2)16-23(15-19)41-37(43)29-9-5-25-27-7-11-31-36-32(40(46)42(39(31)45)24-17-21(3)14-22(4)18-24)12-8-28(34(27)36)26-6-10-30(38(41)44)35(29)33(25)26/h5-18H,1-4H3	CC1=CC(=CC(C)=C1)N1C(=O)C2=CC=C3C4=CC=C5C(=O)N(C6=CC(C)=CC(C)=C6)C(=O)C6=C5C4=C(C=C6)C4=C3C2=C(C=C4)C1=O	C40 H26 N2 O4	598.658	598.189	Name from CAS - American Chemical Society
861	497-19-8	'7542-12-3	1332-57-6, 1314087-39-2, 1977561-09-3	1	Carbonic acid sodium salt (1:2)	Disodium carbonate			InChI=1S/CH2O3.2Na/c2-1(3)4;;/h(H2,2,3,4);;/q;2*+1/p-2	[Na+].[Na+].[O-]C([O-])=O	C H2 O3 . 2 Na	105.988	105.964	Name from CAS - American Chemical Society
862	50-21-5	849585-22-4	152-36-3, 598-82-3, 1334714-39-4	1	Propanoic acid, 2-hydroxy-	2-Hydroxypropanoic acid			InChI=1/C3H6O3/c1-2(4)3(5)6/h2,4H,1H3,(H,5,6)	CC(O)C(O)=O	C3 H6 O3	90.078	90.0317	Name from CAS - American Chemical Society
863	504-60-9			1	1,3-Pentadiene	Penta-1,3-diene			InChI=1S/C5H8/c1-3-5-4-2/h3-5H,1H2,2H3	CC=CC=C	C5 H8	68.119	68.0626	Name from CAS - American Chemical Society
864	5102-83-0		1264-07-9, 12642-91-0, 61614-29-7, 108563-17-3, 196522-51-7, 1859910-22-7	1	Butanamide, 2,2'-[(3,3'-dichloro[1,1'-biphenyl]-4,4'-diyl)bis(2,1-diazenediyl)]bis[N-(2,4-dimethylphenyl)-3-oxo-	(2E,2'E)-2,2'-{(3,3'-Dichloro[1,1'-biphenyl]-4,4'-diyl)di[(1E)hydrazin-2-yl-1-ylidene]}bis[N-(2,4-dimethylphenyl)-3-oxobutanamide]			InChI=1S/C36H34Cl2N6O4/c1-19-7-11-29(21(3)15-19)39-35(47)33(23(5)45)43-41-31-13-9-25(17-27(31)37)26-10-14-32(28(38)18-26)42-44-34(24(6)46)36(48)40-30-12-8-20(2)16-22(30)4/h7-18,41-42H,1-6H3,(H,39,47)(H,40,48)	CC(=O)C(=NNC1=C(Cl)C=C(C=C1)C1=CC(Cl)=C(NN=C(C(C)=O)C(=O)NC2=C(C)C=C(C)C=C2)C=C1)C(=O)NC1=C(C)C=C(C)C=C1	C36 H34 Cl2 N6 O4	685.61	684.202	Name from CAS - American Chemical Society
865	51274-00-1		1342-51-4, 12000-32-7, 12001-03-5, 50641-37-7, 51109-85-4, 53028-10-7, 94809-98-0, 99241-66-4, 105478-30-6, 131462-81-2, 147625-38-5, 164714-83-4, 182761-12-2, 185464-57-7, 293726-56-4, 622368-46-1, 934248-40-5, 1426820-85-0	1	C.I. Pigment Yellow 42						Unspecified	0	0	Name from CAS - American Chemical Society
866	513-35-9			1	2-Butene, 2-methyl-	2-Methylbut-2-ene			InChI=1S/C5H10/c1-4-5(2)3/h4H,1-3H3	CC=C(C)C	C5 H10	70.135	70.0783	Name from CAS - American Chemical Society
867	51414-25-6		56493-03-9, 121287-35-2	1	3-Cyclohexene-1-carboxaldehyde, 3-(4-hydroxy-4-methylpentyl)-	3-(4-Hydroxy-4-methylpentyl)cyclohex-3-ene-1-carbaldehyde			InChI=1/C13H22O2/c1-13(2,15)8-4-7-11-5-3-6-12(9-11)10-14/h5,10,12,15H,3-4,6-9H2,1-2H3	CC(C)(O)CCCC1=CCCC(C1)C=O	C13 H22 O2	210.317	210.162	Name from CAS - American Chemical Society
868	'5160-02-1		12237-52-4, 12238-39-0, 12238-41-4, 12238-43-6, 24777-23-9, 52627-68-6, 68894-03-1	1	Benzenesulfonic acid, 5-chloro-2-[2-(2-hydroxy-1-naphthalenyl)diazenyl]-4-methyl-, barium salt (2:1)	Barium bis{5-chloro-2-[(E)-(2-hydroxynaphthalen-1-yl)diazenyl]-4-methylbenzene-1-sulfonate}			InChI=1S/2C17H13ClN2O4S.Ba/c2*1-10-8-14(16(9-13(10)18)25(22,23)24)19-20-17-12-5-3-2-4-11(12)6-7-15(17)21;/h2*2-9,21H,1H3,(H,22,23,24);/q;;+2/p-2	[Ba++].CC1=CC(N=NC2=C3C=CC=CC3=CC=C2O)=C(C=C1Cl)S([O-])(=O)=O.CC1=CC(N=NC2=C3C=CC=CC3=CC=C2O)=C(C=C1Cl)S([O-])(=O)=O	C17 H13 Cl N2 O4 S . 1/2 Ba	888.93	887.947	Name from CAS - American Chemical Society
869	527-07-1		15537-84-5, 22808-65-7, 24551-74-4, 252255-37-1	1	D-Gluconic acid, sodium salt (1:1)	Sodium D-gluconate			InChI=1S/C6H12O7.Na/c7-1-2(8)3(9)4(10)5(11)6(12)13;/h2-5,7-11H,1H2,(H,12,13);/q;+1/p-1/t2-,3-,4+,5-;/m1./s1	[Na+].OC[C@@H](O)[C@@H](O)[C@H](O)[C@@H](O)C([O-])=O	C6 H12 O7 . Na	218.137	218.04	Name from CAS - American Chemical Society
870	5280-68-2		12225-01-3, 1001666-55-2	1	2-Naphthalenecarboxamide, N-(4-chloro-2,5-dimethoxyphenyl)-3-hydroxy-4-[2-[2-methoxy-5-[(phenylamino)carbonyl]phenyl]diazenyl]-	N-(4-Chloro-2,5-dimethoxyphenyl)-3-hydroxy-4-{[2-methoxy-5-(phenylcarbamoyl)phenyl]diazenyl}naphthalene-2-carboxamide			InChI=1S/C33H27ClN4O6/c1-42-27-14-13-20(32(40)35-21-10-5-4-6-11-21)16-26(27)37-38-30-22-12-8-7-9-19(22)15-23(31(30)39)33(41)36-25-18-28(43-2)24(34)17-29(25)44-3/h4-18,39H,1-3H3,(H,35,40)(H,36,41)	COC1=CC(NC(=O)C2=C(O)C(N=NC3=C(OC)C=CC(=C3)C(=O)NC3=CC=CC=C3)=C3C=CC=CC3=C2)=C(OC)C=C1Cl	C33 H27 Cl N4 O6	611.05	610.162	Name from CAS - American Chemical Society
871	5280-78-4		24170-38-5, 60001-08-3, 64333-63-7, 73560-37-9	1	2-Naphthalenecarboxamide, N,N'-(2-chloro-1,4-phenylene)bis[4-[2-(2,5-dichlorophenyl)diazenyl]-3-hydroxy-	N,N'-(2-Chloro-1,4-phenylene)bis{4-[(2,5-dichlorophenyl)diazenyl]-3-hydroxynaphthalene-2-carboxamide}			InChI=1S/C40H23Cl5N6O4/c41-22-9-12-29(43)33(17-22)48-50-35-25-7-3-1-5-20(25)15-27(37(35)52)39(54)46-24-11-14-32(31(45)19-24)47-40(55)28-16-21-6-2-4-8-26(21)36(38(28)53)51-49-34-18-23(42)10-13-30(34)44/h1-19,52-53H,(H,46,54)(H,47,55)	OC1=C(C=C2C=CC=CC2=C1N=NC1=C(Cl)C=CC(Cl)=C1)C(=O)NC1=CC(Cl)=C(NC(=O)C2=C(O)C(N=NC3=CC(Cl)=CC=C3Cl)=C3C=CC=CC3=C2)C=C1	C40 H23 Cl5 N6 O4	828.91	826.022	Name from CAS - American Chemical Society
872	'5281-04-9		1325-10-6, 11145-41-8, 12238-33-4, 12238-35-6, 12238-36-7, 12238-46-9, 12238-47-0, 37340-13-9, 39340-05-1, 53028-84-5, 53612-29-6, 57176-64-4, 57917-29-0, 60748-28-9, 69458-81-7, 106008-82-6, 116357-55-2, 116711-94-5, 128282-14-4, 149003-64-5, 217821-04-0, 1255344-55-8, 1818339-54-6, 1878210-16-2, 2197953-57-2	1	2-Naphthalenecarboxylic acid, 3-hydroxy-4-[2-(4-methyl-2-sulfophenyl)diazenyl]-, calcium salt (1:1)	Calcium 3-hydroxy-4-[(4-methyl-2-sulfonatophenyl)diazenyl]naphthalene-2-carboxylate			InChI=1S/C18H14N2O6S.Ca/c1-10-6-7-14(15(8-10)27(24,25)26)19-20-16-12-5-3-2-4-11(12)9-13(17(16)21)18(22)23;/h2-9,21H,1H3,(H,22,23)(H,24,25,26);/q;+2/p-2	[Ca++].CC1=CC(=C(C=C1)N=NC1=C(O)C(=CC2=C1C=CC=C2)C([O-])=O)S([O-])(=O)=O	C18 H14 N2 O6 S . Ca	424.44	424.004	Name from CAS - American Chemical Society
873	53423-65-7			1	Benzenesulfonic acid, 2,4,5-trichloro-, sodium salt (1:1)	Sodium 2,4,5-trichlorobenzene-1-sulfonate			InChI=1S/C6H3Cl3O3S.Na/c7-3-1-5(9)6(2-4(3)8)13(10,11)12;/h1-2H,(H,10,11,12);/q;+1/p-1	[Na+].[O-]S(=O)(=O)C1=CC(Cl)=C(Cl)C=C1Cl	C6 H3 Cl3 O3 S . Na	283.48	281.869	Name from CAS - American Chemical Society
874	54079-53-7			1	Propanedinitrile, 2-[[4-[[2-(4-cyclohexylphenoxy)ethyl]ethylamino]-2-methylphenyl]methylene]-	[(4-{[2-(4-Cyclohexylphenoxy)ethyl](ethyl)amino}-2-methylphenyl)methylidene]propanedinitrile			InChI=1S/C27H31N3O/c1-3-30(26-12-9-25(21(2)17-26)18-22(19-28)20-29)15-16-31-27-13-10-24(11-14-27)23-7-5-4-6-8-23/h9-14,17-18,23H,3-8,15-16H2,1-2H3	CCN(CCOC1=CC=C(C=C1)C1CCCCC1)C1=CC(C)=C(C=C(C#N)C#N)C=C1	C27 H31 N3 O	413.565	413.247	Name from CAS - American Chemical Society
875	540-84-1		31921-36-5	1	Pentane, 2,2,4-trimethyl-	2,2,4-Trimethylpentane			InChI=1S/C8H18/c1-7(2)6-8(3,4)5/h7H,6H2,1-5H3	CC(C)CC(C)(C)C	C8 H18	114.232	114.141	Name from CAS - American Chemical Society
876	540-97-6			1	Cyclohexasiloxane, 2,2,4,4,6,6,8,8,10,10,12,12-dodecamethyl-	Dodecamethylcyclohexasiloxane			InChI=1S/C12H36O6Si6/c1-19(2)13-20(3,4)15-22(7,8)17-24(11,12)18-23(9,10)16-21(5,6)14-19/h1-12H3	C[Si]1(C)O[Si](C)(C)O[Si](C)(C)O[Si](C)(C)O[Si](C)(C)O[Si](C)(C)O1	C12 H36 O6 Si6	444.924	444.113	Name from CAS - American Chemical Society
877	542-92-7		26912-33-4, 2351150-22-4	1	1,3-Cyclopentadiene	Cyclopenta-1,3-diene			InChI=1S/C5H6/c1-2-4-5-3-1/h1-4H,5H2	C1C=CC=C1	C5 H6	66.103	66.047	Name from CAS - American Chemical Society
878	5444-75-7		1240324-30-4	1	Benzoic acid, 2-ethylhexyl ester	2-Ethylhexyl benzoate			InChI=1/C15H22O2/c1-3-5-9-13(4-2)12-17-15(16)14-10-7-6-8-11-14/h6-8,10-11,13H,3-5,9,12H2,1-2H3	CCCCC(CC)COC(=O)C1=CC=CC=C1	C15 H22 O2	234.339	234.162	Name from CAS - American Chemical Society
879	54464-57-2		166090-45-5, 239809-44-0, 1616297-46-1	1	Ethanone, 1-(1,2,3,4,5,6,7,8-octahydro-2,3,8,8-tetramethyl-2-naphthalenyl)-	1-(2,3,8,8-Tetramethyl-1,2,3,4,5,6,7,8-octahydronaphthalen-2-yl)ethan-1-one			InChI=1/C16H26O/c1-11-9-13-7-6-8-15(3,4)14(13)10-16(11,5)12(2)17/h11H,6-10H2,1-5H3	CC1CC2=C(CC1(C)C(C)=O)C(C)(C)CCC2	C16 H26 O	234.383	234.198	Name from CAS - American Chemical Society
880	5468-75-7	'7621-06-9	105054-14-6, 113170-04-0, 195245-66-0, 253326-55-5	1	Butanamide, 2,2'-[(3,3'-dichloro[1,1'-biphenyl]-4,4'-diyl)bis(2,1-diazenediyl)]bis[N-(2-methylphenyl)-3-oxo-	2,2'-{(3,3'-Dichloro[1,1'-biphenyl]-4,4'-diyl)bis[(E)diazene-2,1-diyl]}bis[N-(2-methylphenyl)-3-oxobutanamide]		InChIKey=LQZFGPJGXVFSTR-UHFFFAOYSA-N	InChI=1/C34H30Cl2N6O4/c1-19-9-5-7-11-27(19)37-33(45)31(21(3)43)41-39-29-15-13-23(17-25(29)35)24-14-16-30(26(36)18-24)40-42-32(22(4)44)34(46)38-28-12-8-6-10-20(28)2/h5-18,31-32H,1-4H3,(H,37,45)(H,38,46)/b41-39+,42-40+	CC(=O)C(\N=N\C1=C(Cl)C=C(C=C1)C1=CC(Cl)=C(C=C1)\N=N\C(C(C)=O)C(=O)NC1=C(C)C=CC=C1)C(=O)NC1=C(C)C=CC=C1	C34 H30 Cl2 N6 O4	657.55	656.171	Name from CAS - American Chemical Society
881	546-93-0	7757-69-9	1784-39-0, 183480-27-5, 364320-47-8	1	Carbonic acid, magnesium salt (1:1)	Magnesium carbonate			InChI=1S/CH2O3.Mg/c2-1(3)4;/h(H2,2,3,4);/q;+2/p-2	[Mg++].[O-]C([O-])=O	C H2 O3 . Mg	84.313	83.9698	Name from CAS - American Chemical Society
882	54830-99-8		27134-07-2, 68683-21-6, 84412-00-0, 96518-30-8, 183601-28-7	1	4,7-Methano-1H-indenol, 3a,4,5,6,7,7a-hexahydro-, acetate						C12 H16 O2	0	0	Name from CAS - American Chemical Society
883	54982-83-1		85024-16-4, 91462-24-7	1	1,4-Dioxacyclohexadecane-5,16-dione	1,4-Dioxacyclohexadecane-5,16-dione			InChI=1S/C14H24O4/c15-13-9-7-5-3-1-2-4-6-8-10-14(16)18-12-11-17-13/h1-12H2	O=C1CCCCCCCCCCC(=O)OCCO1	C14 H24 O4	256.342	256.167	Name from CAS - American Chemical Society
884	55066-48-3		72746-98-6	1	Benzenepentanol, ╬│-methyl-	3-Methyl-5-phenylpentan-1-ol			InChI=1/C12H18O/c1-11(9-10-13)7-8-12-5-3-2-4-6-12/h2-6,11,13H,7-10H2,1H3	CC(CCO)CCC1=CC=CC=C1	C12 H18 O	178.275	178.136	Name from CAS - American Chemical Society
885	55172-98-0			1	Neodecanoic acid, barium salt (2:1)						C10 H20 O2 . 1/2 Ba	0	0	Name from CAS - American Chemical Society
886	5521-31-3		51731-78-3, 52349-09-4, 73562-11-5, 89900-37-8, 136511-24-5, 151833-81-7, 152950-71-5, 167139-79-9, 872217-79-3, 910615-93-9, 948550-43-4, 1039727-77-9	1	Anthra[2,1,9-def:6,5,10-d'e'f']diisoquinoline-1,3,8,10(2H,9H)-tetrone, 2,9-dimethyl-	2,9-Dimethylisoquinolino[4',5',6':6,5,10]anthra[2,1,9-def]isoquinoline-1,3,8,10(2H,9H)-tetrone			InChI=1S/C26H14N2O4/c1-27-23(29)15-7-3-11-13-5-9-17-22-18(26(32)28(2)25(17)31)10-6-14(20(13)22)12-4-8-16(24(27)30)21(15)19(11)12/h3-10H,1-2H3	CN1C(=O)C2=CC=C3C4=C5C(=CC=C6C(=O)N(C)C(=O)C(C=C4)=C56)C4=C3C2=C(C=C4)C1=O	C26 H14 N2 O4	418.408	418.095	Name from CAS - American Chemical Society
887	556-67-2		83874-62-8, 104986-37-0, 117563-66-3, 1257661-59-8	1	Cyclotetrasiloxane, 2,2,4,4,6,6,8,8-octamethyl-	2,2,4,4,6,6,8,8-Octamethyl-1,3,5,7,2,4,6,8-tetroxatetrasilocane			InChI=1S/C8H24O4Si4/c1-13(2)9-14(3,4)11-16(7,8)12-15(5,6)10-13/h1-8H3	C[Si]1(C)O[Si](C)(C)O[Si](C)(C)O[Si](C)(C)O1	C8 H24 O4 Si4	296.616	296.075	Name from CAS - American Chemical Society
888	5567-15-7		1431-21-6, 12236-73-6, 52298-41-6, 65381-34-2, 82601-24-9, 88652-03-3, 175386-69-3, 1449411-01-1	1	Butanamide, 2,2'-[(3,3'-dichloro[1,1'-biphenyl]-4,4'-diyl)bis(2,1-diazenediyl)]bis[N-(4-chloro-2,5-dimethoxyphenyl)-3-oxo-	2,2'-{(3,3'-Dichloro[1,1'-biphenyl]-4,4'-diyl)bis[(E)diazene-2,1-diyl]}bis[N-(4-chloro-2,5-dimethoxyphenyl)-3-oxobutanamide]			InChI=1/C36H32Cl4N6O8/c1-17(47)33(35(49)41-27-15-29(51-3)23(39)13-31(27)53-5)45-43-25-9-7-19(11-21(25)37)20-8-10-26(22(38)12-20)44-46-34(18(2)48)36(50)42-28-16-30(52-4)24(40)14-32(28)54-6/h7-16,33-34H,1-6H3,(H,41,49)(H,42,50)	COC1=CC(NC(=O)C(N=NC2=CC=C(C=C2Cl)C2=CC(Cl)=C(C=C2)N=NC(C(C)=O)C(=O)NC2=CC(OC)=C(Cl)C=C2OC)C(C)=O)=C(OC)C=C1Cl	C36 H32 Cl4 N6 O8	818.49	816.104	Name from CAS - American Chemical Society
889	557-04-0		212132-26-8	1	Octadecanoic acid, magnesium salt (2:1)	Magnesium dioctadecanoate			InChI=1S/2C18H36O2.Mg/c2*1-2-3-4-5-6-7-8-9-10-11-12-13-14-15-16-17-18(19)20;/h2*2-17H2,1H3,(H,19,20);/q;;+2/p-2	[Mg++].CCCCCCCCCCCCCCCCCC([O-])=O.CCCCCCCCCCCCCCCCCC([O-])=O	C18 H36 O2 . 1/2 Mg	591.257	590.512	Name from CAS - American Chemical Society
890	557-05-1		8028-87-3, 72535-55-8, 256482-37-8	1	Octadecanoic acid, zinc salt (2:1)	Zinc dioctadecanoate			InChI=1S/2C18H36O2.Zn/c2*1-2-3-4-5-6-7-8-9-10-11-12-13-14-15-16-17-18(19)20;/h2*2-17H2,1H3,(H,19,20);/q;;+2/p-2	[Zn++].CCCCCCCCCCCCCCCCCC([O-])=O.CCCCCCCCCCCCCCCCCC([O-])=O	C18 H36 O2 . 1/2 Zn	632.33	630.457	Name from CAS - American Chemical Society
891	557-07-3			1	9-Octadecenoic acid (9Z)-, zinc salt (2:1)	Zinc dioctadec-9-enoate			InChI=1S/2C18H34O2.Zn/c2*1-2-3-4-5-6-7-8-9-10-11-12-13-14-15-16-17-18(19)20;/h2*9-10H,2-8,11-17H2,1H3,(H,19,20);/q;;+2/p-2	[Zn++].CCCCCCCCC=CCCCCCCCC([O-])=O.CCCCCCCCC=CCCCCCCCC([O-])=O	C18 H34 O2 . 1/2 Zn	628.3	626.425	Name from CAS - American Chemical Society
892	56803-37-3			1	Phosphoric acid, (1,1-dimethylethyl)phenyl diphenyl ester					CC(C)(C)*.O=P(OC1=CC=CC=C1)(OC1=CC=CC=C1)OC1=CC=CC=C1 |c:9,11,17,19,25,27,t:7,15,23,lp:5:2,7:2,14:2,21:2,m:4:11.12.13|	C22 H23 O4 P	0	0	Name from CAS - American Chemical Society
893	56-81-5	30918-77-5	8013-25-0, 29796-42-7, 30049-52-6, 37228-54-9, 75398-78-6, 78630-16-7, 1400594-62-8, 1422250-43-8, 1629856-20-7	1	1,2,3-Propanetriol	Propane-1,2,3-triol			InChI=1S/C3H8O3/c4-1-3(6)2-5/h3-6H,1-2H2	OCC(O)CO	C3 H8 O3	92.094	92.0473	Name from CAS - American Chemical Society
894	56836-93-2			1	Benzenepropanol, ╬▒,╬▓-dimethyl-	3-Methyl-4-phenylbutan-2-ol			InChI=1/C11H16O/c1-9(10(2)12)8-11-6-4-3-5-7-11/h3-7,9-10,12H,8H2,1-2H3	CC(O)C(C)CC1=CC=CC=C1	C11 H16 O	164.248	164.12	Name from CAS - American Chemical Society
895	56973-85-4			1	4-Penten-1-one, 1-(5,5-dimethyl-1-cyclohexen-1-yl)-	1-(5,5-Dimethylcyclohex-1-en-1-yl)pent-4-en-1-one			InChI=1S/C13H20O/c1-4-5-8-12(14)11-7-6-9-13(2,3)10-11/h4,7H,1,5-6,8-10H2,2-3H3	CC1(C)CCC=C(C1)C(=O)CCC=C	C13 H20 O	192.302	192.151	Name from CAS - American Chemical Society
896	57-10-3		60605-23-4, 66321-94-6, 116860-99-2, 212625-86-0	1	Hexadecanoic acid	Hexadecanoic acid			InChI=1S/C16H32O2/c1-2-3-4-5-6-7-8-9-10-11-12-13-14-15-16(17)18/h2-15H2,1H3,(H,17,18)	CCCCCCCCCCCCCCCC(O)=O	C16 H32 O2	256.43	256.24	Name from CAS - American Chemical Society
897	57378-68-4			1	2-Buten-1-one, 1-(2,6,6-trimethyl-3-cyclohexen-1-yl)-	1-(2,6,6-Trimethylcyclohex-3-en-1-yl)but-2-en-1-one			InChI=1/C13H20O/c1-5-7-11(14)12-10(2)8-6-9-13(12,3)4/h5-8,10,12H,9H2,1-4H3	CC=CC(=O)C1C(C)C=CCC1(C)C	C13 H20 O	192.302	192.151	Name from CAS - American Chemical Society
898	57455-37-5		67053-79-6, 2088019-08-1	1	C.I. Pigment Blue 29						Unspecified	0	0	Name from CAS - American Chemical Society
899	57472-68-1		144093-12-9, 945539-93-5, 2251854-00-7	1	2-Propenoic acid, 1,1'-[oxybis(methyl-2,1-ethanediyl)] ester						C12 H18 O5	0	0	Name from CAS - American Chemical Society
900	57-55-6		4254-16-4, 63625-56-9, 190913-75-8, 1194046-20-2	1	1,2-Propanediol	Propane-1,2-diol			InChI=1/C3H8O2/c1-3(5)2-4/h3-5H,2H2,1H3	CC(O)CO	C3 H8 O2	76.095	76.0524	Name from CAS - American Chemical Society
901	57583-34-3			1	8-Oxa-3,5-dithia-4-stannatetradecanoic acid, 10-ethyl-4-[[2-[(2-ethylhexyl)oxy]-2-oxoethyl]thio]-4-methyl-7-oxo-, 2-ethylhexyl ester	2-Ethylhexyl 10-ethyl-4-({2-[(2-ethylhexyl)oxy]-2-oxoethyl}sulfanyl)-4-methyl-7-oxo-8-oxa-3,5-dithia-4-stannatetradecan-1-oate			InChI=1/3C10H20O2S.CH3.Sn/c3*1-3-5-6-9(4-2)7-12-10(11)8-13;;/h3*9,13H,3-8H2,1-2H3;1H3;/q;;;;+3/p-3	CCCCC(CC)COC(=O)CS[Sn](C)(SCC(=O)OCC(CC)CCCC)SCC(=O)OCC(CC)CCCC	C31 H60 O6 S3 Sn	743.71	744.257	Name from CAS - American Chemical Society
902	584-08-7	17353-70-7	30095-94-4, 1643774-52-0	1	Carbonic acid, potassium salt (1:2)	Dipotassium carbonate			InChI=1S/CH2O3.2K/c2-1(3)4;;/h(H2,2,3,4);;/q;2*+1/p-2	[K+].[K+].[O-]C([O-])=O	C H2 O3 . 2 K	138.205	137.912	Name from CAS - American Chemical Society
903	58430-94-7			1	1-Hexanol, 3,5,5-trimethyl-, 1-acetate	3,5,5-Trimethylhexyl acetate			InChI=1/C11H22O2/c1-9(8-11(3,4)5)6-7-13-10(2)12/h9H,6-8H2,1-5H3	CC(CCOC(C)=O)CC(C)(C)C	C11 H22 O2	186.295	186.162	Name from CAS - American Chemical Society
904	5858-81-1		39473-11-5, 72432-82-7, 83711-69-7	1	2-Naphthalenecarboxylic acid, 3-hydroxy-4-[2-(4-methyl-2-sulfophenyl)diazenyl]-, sodium salt (1:2)	Disodium 3-hydroxy-4-[(4-methyl-2-sulfonatophenyl)diazenyl]naphthalene-2-carboxylate			InChI=1S/C18H14N2O6S.2Na/c1-10-6-7-14(15(8-10)27(24,25)26)19-20-16-12-5-3-2-4-11(12)9-13(17(16)21)18(22)23;;/h2-9,21H,1H3,(H,22,23)(H,24,25,26);;/q;2*+1/p-2	[Na+].[Na+].CC1=CC=C(N=NC2=C(O)C(=CC3=C2C=CC=C3)C([O-])=O)C(=C1)S([O-])(=O)=O	C18 H14 N2 O6 S . 2 Na	430.34	430.021	Name from CAS - American Chemical Society
905	586-62-9		69073-38-7	1	Cyclohexene, 1-methyl-4-(1-methylethylidene)-	1-Methyl-4-(propan-2-ylidene)cyclohex-1-ene			InChI=1S/C10H16/c1-8(2)10-6-4-9(3)5-7-10/h4H,5-7H2,1-3H3	CC(C)=C1CCC(C)=CC1	C10 H16	136.238	136.125	Name from CAS - American Chemical Society
906	5888-33-5		111821-21-7, 214686-31-4, 918779-70-1, 1202805-17-1, 1254182-70-1, 1467078-73-4, 2241097-19-6	1	2-Propenoic acid, (1R,2R,4R)-1,7,7-trimethylbicyclo[2.2.1]hept-2-yl ester, rel-	(1R,2R,4R)-1,7,7-Trimethylbicyclo[2.2.1]heptan-2-yl prop-2-enoate			InChI=1S/C13H20O2/c1-5-11(14)15-10-8-9-6-7-13(10,4)12(9,2)3/h5,9-10H,1,6-8H2,2-4H3/t9-,10-,13+/m1/s1	CC1(C)[C@@H]2CC[C@@]1(C)[C@@H](C2)OC(=O)C=C	C13 H20 O2	208.301	208.146	Name from CAS - American Chemical Society
907	58985-18-5			1	Terpineol, dihydro-, acetate	2-(4-Methylcyclohexyl)propan-2-yl acetate			InChI=1S/C12H22O2/c1-9-5-7-11(8-6-9)12(3,4)14-10(2)13/h9,11H,5-8H2,1-4H3	CC1CCC(CC1)C(C)(C)OC(C)=O	C12 H22 O2	198.306	198.162	Name from CAS - American Chemical Society
908	591-65-1		131389-62-3	1	9-Octadecenoic acid (9Z)-, barium salt (2:1)	Barium di[(9Z)-9-octadecenoate]			InChI=1S/2C18H34O2.Ba/c2*1-2-3-4-5-6-7-8-9-10-11-12-13-14-15-16-17-18(19)20;/h2*9-10H,2-8,11-17H2,1H3,(H,19,20);/q;;+2/p-2/b2*10-9-;	[Ba++].CCCCCCCC\C=C/CCCCCCCC([O-])=O.CCCCCCCC\C=C/CCCCCCCC([O-])=O	C18 H34 O2 . 1/2 Ba	700.247	700.401	Name from CAS - American Chemical Society
909	592-41-6		33004-04-5, 153522-12-4	1	1-Hexene	Hex-1-ene			InChI=1S/C6H12/c1-3-5-6-4-2/h3H,1,4-6H2,2H3	CCCCC=C	C6 H12	84.162	84.0939	Name from CAS - American Chemical Society
910	59487-23-9		61036-89-3	1	2-Naphthalenecarboxamide, 4-[2-[5-[[[4-(aminocarbonyl)phenyl]amino]carbonyl]-2-methoxyphenyl]diazenyl]-N-(5-chloro-2,4-dimethoxyphenyl)-3-hydroxy-	4-[(E)-{5-[(4-Carbamoylphenyl)carbamoyl]-2-methoxyphenyl}diazenyl]-N-(5-chloro-2,4-dimethoxyphenyl)-3-hydroxynaphthalene-2-carboxamide			InChI=1S/C34H28ClN5O7/c1-45-27-13-10-20(33(43)37-21-11-8-18(9-12-21)32(36)42)15-26(27)39-40-30-22-7-5-4-6-19(22)14-23(31(30)41)34(44)38-25-16-24(35)28(46-2)17-29(25)47-3/h4-17,41H,1-3H3,(H2,36,42)(H,37,43)(H,38,44)/b40-39+	COC1=CC(OC)=C(Cl)C=C1NC(=O)C1=CC2=CC=CC=C2C(\N=N\C2=CC(=CC=C2OC)C(=O)NC2=CC=C(C=C2)C(N)=O)=C1O	C34 H28 Cl N5 O7	654.08	653.168	Name from CAS - American Chemical Society
911	60045-26-3			1	Benzenepropanol, 1-benzoate	3-Phenylpropyl benzoate			InChI=1S/C16H16O2/c17-16(15-11-5-2-6-12-15)18-13-7-10-14-8-3-1-4-9-14/h1-6,8-9,11-12H,7,10,13H2	O=C(OCCCC1=CC=CC=C1)C1=CC=CC=C1	C16 H16 O2	240.302	240.115	Name from CAS - American Chemical Society
912	60-12-8		2043361-12-0	1	Benzeneethanol	2-Phenylethan-1-ol			InChI=1S/C8H10O/c9-7-6-8-4-2-1-3-5-8/h1-5,9H,6-7H2	OCCC1=CC=CC=C1	C8 H10 O	122.167	122.073	Name from CAS - American Chemical Society
913	60506-81-2		78949-72-1, 115083-64-2, 122269-29-8, 125913-45-3, 1651178-51-6, 1832410-50-0	1	2-Propenoic acid, 1,1'-[2-[[3-hydroxy-2,2-bis[[(1-oxo-2-propen-1-yl)oxy]methyl]propoxy]methyl]-2-[[(1-oxo-2-propen-1-yl)oxy]methyl]-1,3-propanediyl] ester	2-{[2-(Hydroxymethyl)-3-[(prop-2-enoyl)oxy]-2-{[(prop-2-enoyl)oxy]methyl}propoxy]methyl}-2-{[(prop-2-enoyl)oxy]methyl}propane-1,3-diyl diprop-2-enoate			InChI=1S/C25H32O12/c1-6-19(27)33-14-24(11-26,15-34-20(28)7-2)12-32-13-25(16-35-21(29)8-3,17-36-22(30)9-4)18-37-23(31)10-5/h6-10,26H,1-5,11-18H2	OCC(COCC(COC(=O)C=C)(COC(=O)C=C)COC(=O)C=C)(COC(=O)C=C)COC(=O)C=C	C25 H32 O12	524.519	524.189	Name from CAS - American Chemical Society
914	60676-86-0		37224-34-3, 37224-35-4, 55126-05-1, 119573-97-6, 221007-06-3, 942229-17-6, 1355213-18-1, 1417404-62-6	1	Silica, vitreous						O2 Si	0	0	Name from CAS - American Chemical Society
915	614-33-5			1	1,2,3-Propanetriol, 1,2,3-tribenzoate	Propane-1,2,3-triyl tribenzoate			InChI=1S/C24H20O6/c25-22(18-10-4-1-5-11-18)28-16-21(30-24(27)20-14-8-3-9-15-20)17-29-23(26)19-12-6-2-7-13-19/h1-15,21H,16-17H2	O=C(OCC(COC(=O)C1=CC=CC=C1)OC(=O)C1=CC=CC=C1)C1=CC=CC=C1	C24 H20 O6	404.418	404.126	Name from CAS - American Chemical Society
916	614-45-9		66745-94-6	1	Benzenecarboperoxoic acid, 1,1-dimethylethyl ester	tert-Butyl benzenecarboperoxoate			InChI=1S/C11H14O3/c1-11(2,3)14-13-10(12)9-7-5-4-6-8-9/h4-8H,1-3H3	CC(C)(C)OOC(=O)C1=CC=CC=C1	C11 H14 O3	194.23	194.094	Name from CAS - American Chemical Society
917	61583-60-6		14014-79-0, 39322-07-1, 51990-17-1, 52623-80-0, 159251-13-5	1	Molybdenum zinc oxide						Mo . O . Zn	0	0	Name from CAS - American Chemical Society
918	61617-00-3			1	2H-Benzimidazole-2-thione, 1,3-dihydro-4(or 5)-methyl-, zinc salt (2:1)						C8 H8 N2 S . 1/2 Zn	0	0	Name from CAS - American Chemical Society
919	616-38-6			1	Carbonic acid, dimethyl ester	Dimethyl carbonate			InChI=1S/C3H6O3/c1-5-3(4)6-2/h1-2H3	COC(=O)OC	C3 H6 O3	90.078	90.0317	Name from CAS - American Chemical Society
920	61702-88-3			1	Benzene, 1,1'-oxybis[(1,1,3,3-tetramethylbutyl)-	1-(2,4,4-Trimethyl-2-pentanyl)-2-[2-(2,4,4-trimethyl-2-pentanyl)phenoxy]benzene			InChI=1S/C28H42O/c1-25(2,3)19-27(7,8)21-15-11-13-17-23(21)29-24-18-14-12-16-22(24)28(9,10)20-26(4,5)6/h11-18H,19-20H2,1-10H3	CC(C)(C)CC(C)(C)C1=C(OC2=C(C=CC=C2)C(C)(C)CC(C)(C)C)C=CC=C1	C28 H42 O	394.643	394.324	Name from CAS - American Chemical Society
921	61788-32-7			1	Terphenyl, hydrogenated						Unspecified	0	0	Name from CAS - American Chemical Society
922	61788-44-1		9010-16-6	1	Phenol, styrenated						Unspecified	0	0	Name from CAS - American Chemical Society
923	61789-67-1			1	Naphthenic acids, barium salts						Unspecified	0	0	Name from CAS - American Chemical Society
924	61790-37-2		8034-64-8, 8034-65-9, 8045-85-0, 8045-87-2, 68937-91-7	1	Fatty acids, tallow						Unspecified	0	0	Name from CAS - American Chemical Society
925	61790-50-9		67774-70-3, 68153-40-2, 68153-43-5, 68648-58-8, 103470-19-5	1	Resin acids, potassium salts						Unspecified	0	0	Name from CAS - American Chemical Society
926	61791-44-4			1	Ethanol, 2,2'-iminobis-, N-tallow alkyl derivs.						Unspecified	0	0	Name from CAS - American Chemical Society
927	61813-52-3			1	2-Butenedioic acid (2Z)-, 1,1'-(dibutylstannylene) 4,4'-dioctadecyl ester	Octadecyl (2Z,9Z)-6,6-dibutyl-4,8,11-trioxo-5,7,12-trioxa-6-stannatriaconta-2,9-dien-1-oate			InChI=1S/2C22H40O4.2C4H9.Sn/c2*1-2-3-4-5-6-7-8-9-10-11-12-13-14-15-16-17-20-26-22(25)19-18-21(23)24;2*1-3-4-2;/h2*18-19H,2-17,20H2,1H3,(H,23,24);2*1,3-4H2,2H3;/q;;;;+2/p-2/b2*19-18-;;;	CCCCCCCCCCCCCCCCCCOC(=O)\C=C/C(=O)O[Sn](CCCC)(CCCC)OC(=O)\C=C/C(=O)OCCCCCCCCCCCCCCCCCC	C52 H96 O8 Sn	968.042	968.613	Name from CAS - American Chemical Society
928	6259-76-3			1	Benzoic acid, 2-hydroxy-, hexyl ester	2-(Hexyloxy)benzoic acid			InChI=1S/C13H18O3/c1-2-3-4-7-10-16-12-9-6-5-8-11(12)13(14)15/h5-6,8-9H,2-4,7,10H2,1H3,(H,14,15)	CCCCCCOC1=C(C=CC=C1)C(O)=O	C13 H18 O3	222.284	222.126	Name from CAS - American Chemical Society
929	627-83-8			1	Octadecanoic acid, 1,1'-(1,2-ethanediyl) ester	Ethane-1,2-diyl dioctadecanoate			InChI=1S/C38H74O4/c1-3-5-7-9-11-13-15-17-19-21-23-25-27-29-31-33-37(39)41-35-36-42-38(40)34-32-30-28-26-24-22-20-18-16-14-12-10-8-6-4-2/h3-36H2,1-2H3	CCCCCCCCCCCCCCCCCC(=O)OCCOC(=O)CCCCCCCCCCCCCCCCC	C38 H74 O4	595.006	594.559	Name from CAS - American Chemical Society
930	63316-43-8		181493-74-3, 1144457-69-1	1	Benzenesulfonic acid, 3-(phenylsulfonyl)-, potassium salt (1:1)	Potassium 3-(benzenesulfonyl)benzene-1-sulfonate			InChI=1S/C12H10O5S2.K/c13-18(14,10-5-2-1-3-6-10)11-7-4-8-12(9-11)19(15,16)17;/h1-9H,(H,15,16,17);/q;+1/p-1	[K+].[O-]S(=O)(=O)C1=CC=CC(=C1)S(=O)(=O)C1=CC=CC=C1	C12 H10 O5 S2 . K	336.42	335.953	Name from CAS - American Chemical Society
931	63449-95-6			1	Cyclohexanol, 4-(1-methylethyl)-, 1-propanoate	4-(Propan-2-yl)cyclohexyl propanoate			InChI=1S/C12H22O2/c1-4-12(13)14-11-7-5-10(6-8-11)9(2)3/h9-11H,4-8H2,1-3H3	CCC(=O)OC1CCC(CC1)C(C)C	C12 H22 O2	198.306	198.162	Name from CAS - American Chemical Society
932	6358-30-1			1	8,18-dichloro-5,15-diethyl-5,15-dihydrodiindolo[3,2-b:3',2'-m]triphenodioxazine	8,18-Dichloro-5,15-diethyl-5,15-dihydrocarbazolo[3',2':5,6][1,4]oxazino[2,3-b]indolo[2,3-i]phenoxazine		CGLVZFOCZLHKOH-UHFFFAOYSA-N	InChI=1S/C34H22Cl2N4O2/c1-3-39-23-11-7-5-9-17(23)19-13-21-27(15-25(19)39)41-33-29(35)32-34(30(36)31(33)37-21)42-28-16-26-20(14-22(28)38-32)18-10-6-8-12-24(18)40(26)4-2/h5-16H,3-4H2,1-2H3	CCN1C2=CC3=C(C=C2C2=C1C=CC=C2)N=C1C(Cl)=C2OC4=C(C=C5C(=C4)N(CC)C4=C5C=CC=C4)N=C2C(Cl)=C1O3		589.48	588.112	Deleted and moved to id = 4571
933	6358-31-2		15792-29-7, 57769-75-2, 68859-59-6, 95660-49-4, 96352-24-8, 807629-76-1, 865089-22-1, 885613-63-8, 904293-27-2, 904293-28-3, 1309890-04-7, 1319008-82-6	1	Butanamide, 2-[2-(2-methoxy-4-nitrophenyl)diazenyl]-N-(2-methoxyphenyl)-3-oxo-	2-[(E)-(2-Methoxy-4-nitrophenyl)diazenyl]-N-(2-methoxyphenyl)-3-oxobutanamide			InChI=1/C18H18N4O6/c1-11(23)17(18(24)19-13-6-4-5-7-15(13)27-2)21-20-14-9-8-12(22(25)26)10-16(14)28-3/h4-10,17H,1-3H3,(H,19,24)	COC1=CC=CC=C1NC(=O)C(N=NC1=CC=C(C=C1OC)[N+]([O-])=O)C(C)=O	C18 H18 N4 O6	386.364	386.123	Name from CAS - American Chemical Society
934	6358-85-6	15541-56-7	82197-93-1, 82249-35-2, 97794-07-5, 127546-11-6, 142583-27-5, 912849-92-4, 1438404-83-1, 2284459-75-0	1	Butanamide, 2,2'-[(3,3'-dichloro[1,1'-biphenyl]-4,4'-diyl)bis(2,1-diazenediyl)]bis[3-oxo-N-phenyl-	2,2'-{(3,3'-Dichloro[1,1'-biphenyl]-4,4'-diyl)bis[(E)diazene-2,1-diyl]}bis(3-oxo-N-phenylbutanamide)			InChI=1/C32H26Cl2N6O4/c1-19(41)29(31(43)35-23-9-5-3-6-10-23)39-37-27-15-13-21(17-25(27)33)22-14-16-28(26(34)18-22)38-40-30(20(2)42)32(44)36-24-11-7-4-8-12-24/h3-18,29-30H,1-2H3,(H,35,43)(H,36,44)	CC(=O)C(N=NC1=C(Cl)C=C(C=C1)C1=CC(Cl)=C(C=C1)N=NC(C(C)=O)C(=O)NC1=CC=CC=C1)C(=O)NC1=CC=CC=C1	C32 H26 Cl2 N6 O4	629.5	628.139	Name from CAS - American Chemical Society
935	6362-80-7			1	Benzene, 1,1'-(1,1-dimethyl-3-methylene-1,3-propanediyl)bis-	1,1'-(4-Methylpent-1-ene-2,4-diyl)dibenzene			InChI=1S/C18H20/c1-15(16-10-6-4-7-11-16)14-18(2,3)17-12-8-5-9-13-17/h4-13H,1,14H2,2-3H3	CC(C)(CC(=C)C1=CC=CC=C1)C1=CC=CC=C1	C18 H20	236.358	236.157	Name from CAS - American Chemical Society
936	'6413-10-1		1021149-30-3	1	1,3-Dioxolane-2-acetic acid, 2-methyl-, ethyl ester	Ethyl (2-methyl-1,3-dioxolan-2-yl)acetate			InChI=1S/C8H14O4/c1-3-10-7(9)6-8(2)11-4-5-12-8/h3-6H2,1-2H3	CCOC(=O)CC1(C)OCCO1	C8 H14 O4	174.196	174.089	Name from CAS - American Chemical Society
937	64-17-5		8000-16-6, 8024-45-1, 121182-78-3	1	Ethanol	Ethanol			InChI=1S/C2H6O/c1-2-3/h3H,2H2,1H3	CCO	C2 H6 O	46.069	46.0419	Name from CAS - American Chemical Society
938	6417-83-0		12237-58-0, 74336-37-1, 879669-53-1	1	2-Naphthalenecarboxylic acid, 3-hydroxy-4-[2-(1-sulfo-2-naphthalenyl)diazenyl]-, calcium salt (1:1)	Calcium 3-hydroxy-4-[(1-sulfonatonaphthalen-2-yl)diazenyl]naphthalene-2-carboxylate			InChI=1S/C21H14N2O6S.Ca/c24-19-16(21(25)26)11-13-6-2-3-7-14(13)18(19)23-22-17-10-9-12-5-1-4-8-15(12)20(17)30(27,28)29;/h1-11,24H,(H,25,26)(H,27,28,29);/q;+2/p-2	[Ca++].OC1=C(C=C2C=CC=CC2=C1N=NC1=CC=C2C=CC=CC2=C1S([O-])(=O)=O)C([O-])=O	C21 H14 N2 O6 S . Ca	460.47	460.004	Name from CAS - American Chemical Society
939	64-18-6		8006-93-7, 67382-92-7, 82069-14-5, 1016316-60-1	1	Formic acid	Formic acid			InChI=1S/CH2O2/c2-1-3/h1H,(H,2,3)	OC=O	C H2 O2	46.025	46.0055	Name from CAS - American Chemical Society
940	64-19-7		77671-22-8, 1053656-97-5	1	Acetic acid	Acetic acid			InChI=1S/C2H4O2/c1-2(3)4/h1H3,(H,3,4)	CC(O)=O	C2 H4 O2	60.052	60.0211	Name from CAS - American Chemical Society
941	646-06-0			1	1,3-Dioxolane	1,3-Dioxolane			InChI=1S/C3H6O2/c1-2-5-3-4-1/h1-3H2	C1COCO1	C3 H6 O2	74.079	74.0368	Name from CAS - American Chemical Society
942	64741-44-2			1	Distillates (petroleum), straight-run middle						Unspecified	0	0	Name from CAS - American Chemical Society
943	64742-47-8		101795-05-5	1	Distillates (petroleum), hydrotreated light						Unspecified	0	0	Name from CAS - American Chemical Society
944	64742-48-9		101795-02-2	1	Naphtha (petroleum), hydrotreated heavy						Unspecified	0	0	Name from CAS - American Chemical Society
945	64742-52-5			1	Distillates (petroleum), hydrotreated heavy naphthenic						Unspecified	0	0	Name from CAS - American Chemical Society
946	64742-53-6			1	Distillates (petroleum), hydrotreated light naphthenic						Unspecified	0	0	Name from CAS - American Chemical Society
947	64742-54-7			1	Distillates (petroleum), hydrotreated heavy paraffinic						Unspecified	0	0	Name from CAS - American Chemical Society
948	64754-99-0			1	Fatty acids, C18-unsatd., dimers, compds. with polyethylenepolyamine-tall-oil fatty acid reaction products						Unspecified . Unspecified . Unspecified	0	0	Name from CAS - American Chemical Society
949	6486-23-3		10347-17-8, 11129-86-5, 50642-22-3, 477904-36-2	1	Butanamide, 2-[2-(4-chloro-2-nitrophenyl)diazenyl]-N-(2-chlorophenyl)-3-oxo-	2-[(4-Chloro-2-nitrophenyl)diazenyl]-N-(2-chlorophenyl)-3-oxobutanamide			InChI=1/C16H12Cl2N4O4/c1-9(23)15(16(24)19-12-5-3-2-4-11(12)18)21-20-13-7-6-10(17)8-14(13)22(25)26/h2-8,15H,1H3,(H,19,24)	CC(=O)C(N=NC1=CC=C(Cl)C=C1[N+]([O-])=O)C(=O)NC1=CC=CC=C1Cl	C16 H12 Cl2 N4 O4	395.2	394.024	Name from CAS - American Chemical Society
950	65212-77-3		112153-88-5	1	Benzenesulfonic acid, 4,5-dichloro-2-[2-[4,5-dihydro-3-methyl-5-oxo-1-(3-sulfophenyl)-1H-pyrazol-4-yl]diazenyl]-, calcium salt (1:1)	Calcium 4,5-dichloro-2-{[3-methyl-5-oxo-1-(3-sulfonatophenyl)-4,5-dihydro-1H-pyrazol-4-yl]diazenyl}benzenesulfonate			InChI=1/C16H12Cl2N4O7S2.Ca/c1-8-15(20-19-13-6-11(17)12(18)7-14(13)31(27,28)29)16(23)22(21-8)9-3-2-4-10(5-9)30(24,25)26;/h2-7,15H,1H3,(H,24,25,26)(H,27,28,29);/q;+2/p-2	[Ca++].CC1=NN(C(=O)C1N=NC1=CC(Cl)=C(Cl)C=C1S([O-])(=O)=O)C1=CC=CC(=C1)S([O-])(=O)=O	C16 H12 Cl2 N4 O7 S2 . Ca	545.38	543.899	Name from CAS - American Chemical Society
951	6535-46-2		99752-20-2, 1014978-13-2, 2215922-77-1	1	2-Naphthalenecarboxamide, 3-hydroxy-N-(2-methylphenyl)-4-[2-(2,4,5-trichlorophenyl)diazenyl]-	3-Hydroxy-N-(2-methylphenyl)-4-[(2,4,5-trichlorophenyl)diazenyl]naphthalene-2-carboxamide			InChI=1S/C24H16Cl3N3O2/c1-13-6-2-5-9-20(13)28-24(32)16-10-14-7-3-4-8-15(14)22(23(16)31)30-29-21-12-18(26)17(25)11-19(21)27/h2-12,31H,1H3,(H,28,32)	CC1=C(NC(=O)C2=C(O)C(N=NC3=C(Cl)C=C(Cl)C(Cl)=C3)=C3C=CC=CC3=C2)C=CC=C1	C24 H16 Cl3 N3 O2	484.76	483.031	Name from CAS - American Chemical Society
952	65405-77-8			1	Benzoic acid, 2-hydroxy-, (3Z)-3-hexen-1-yl ester	(3Z)-Hex-3-en-1-yl 2-hydroxybenzoate			InChI=1S/C13H16O3/c1-2-3-4-7-10-16-13(15)11-8-5-6-9-12(11)14/h3-6,8-9,14H,2,7,10H2,1H3/b4-3-	CC\C=C/CCOC(=O)C1=C(O)C=CC=C1	C13 H16 O3	220.268	220.11	Name from CAS - American Chemical Society
953	65652-41-7			1	Phosphoric acid, bis[(1,1-dimethylethyl)phenyl] phenyl ester						C26 H31 O4 P	0	0	Name from CAS - American Chemical Society
954	657-84-1	12068-03-0	29253-07-4, 71161-92-7, 99724-94-4, 193486-93-0, 1221266-04-1, 1351865-06-9, 2310327-42-3	1	Benzenesulfonic acid, 4-methyl-, sodium salt (1:1)	Sodium 4-methylbenzene-1-sulfonate			InChI=1S/C7H8O3S.Na/c1-6-2-4-7(5-3-6)11(8,9)10;/h2-5H,1H3,(H,8,9,10);/q;+1/p-1	[Na+].CC1=CC=C(C=C1)S([O-])(=O)=O	C7 H8 O3 S . Na	194.18	194.001	Name from CAS - American Chemical Society
955	658052-10-9			1	Silane, (3-chloropropyl)trimethoxy-, reaction products with wollastonite (Ca(SiO3))						Unspecified	0	0	Name from CAS - American Chemical Society
956	65996-78-3			1	Light oil (coal), coke-oven						Unspecified	0	0	Name from CAS - American Chemical Society
957	65997-06-0		39387-73-0, 170779-83-6	1	Rosin, hydrogenated						Unspecified	0	0	Name from CAS - American Chemical Society
958	65997-17-3		94551-77-6	1	Glass, oxide, chemicals						Unspecified	0	0	Name from CAS - American Chemical Society
959	66034-17-1			1	Diphosphoric acid, compd. with piperazine (1:1)	Diphosphoric acid - piperazine (1:1)			InChI=1S/C4H10N2.H4O7P2/c1-2-6-4-3-5-1;1-8(2,3)7-9(4,5)6/h5-6H,1-4H2;(H2,1,2,3)(H2,4,5,6)	C1CNCCN1.OP(O)(=O)OP(O)(O)=O	C4 H10 N2 . H4 O7 P2	264.111	264.028	Name from CAS - American Chemical Society
960	66071-81-6			1	Fatty acids, tallow, hydrogenated, calcium salts						Unspecified	0	0	Name from CAS - American Chemical Society
961	661-19-8			1	1-Docosanol	Docosan-1-ol			InChI=1S/C22H46O/c1-2-3-4-5-6-7-8-9-10-11-12-13-14-15-16-17-18-19-20-21-22-23/h23H,2-22H2,1H3	CCCCCCCCCCCCCCCCCCCCCCO	C22 H46 O	326.609	326.355	Name from CAS - American Chemical Society
962	66455-17-2		64641-46-9	1	Alcohols, C9-11						Unspecified	0	0	Name from CAS - American Chemical Society
963	6731-36-8		12701-77-8, 25061-02-3, 62534-34-3, 86857-22-9, 129510-85-6, 849676-64-8	1	Peroxide, 1,1'-(3,3,5-trimethylcyclohexylidene)bis[2-(1,1-dimethylethyl)	1,1-Bis(tert-butylperoxy)-3,3,5-trimethylcyclohexane			InChI=1/C17H34O4/c1-13-10-16(8,9)12-17(11-13,20-18-14(2,3)4)21-19-15(5,6)7/h13H,10-12H2,1-9H3	CC1CC(C)(C)CC(C1)(OOC(C)(C)C)OOC(C)(C)C	C17 H34 O4	302.455	302.246	Name from CAS - American Chemical Society
964	67-56-1		54841-71-3, 1173023-83-0	1	Methanol	Methanol			InChI=1S/CH4O/c1-2/h2H,1H3	CO	C H4 O	32.042	32.0262	Name from CAS - American Chemical Society
965	67-63-0		8013-70-5	1	2-Propanol	Propan-2-ol			InChI=1S/C3H8O/c1-3(2)4/h3-4H,1-2H3	CC(C)O	C3 H8 O	60.096	60.0575	Name from CAS - American Chemical Society
966	67634-00-8			1	Acetic acid, 2-(3-methylbutoxy)-, 2-propen-1-yl ester	Prop-2-en-1-yl (3-methylbutoxy)acetate			InChI=1S/C10H18O3/c1-4-6-13-10(11)8-12-7-5-9(2)3/h4,9H,1,5-8H2,2-3H3	CC(C)CCOCC(=O)OCC=C	C10 H18 O3	186.251	186.126	Name from CAS - American Chemical Society
967	67634-14-4			1	Benzenepropanal, 2-ethyl-╬▒,╬▒-dimethyl-	3-(2-Ethylphenyl)-2,2-dimethylpropanal			InChI=1S/C13H18O/c1-4-11-7-5-6-8-12(11)9-13(2,3)10-14/h5-8,10H,4,9H2,1-3H3	CCC1=CC=CC=C1CC(C)(C)C=O	C13 H18 O	190.286	190.136	Name from CAS - American Chemical Society
968	67634-15-5			1	Benzenepropanal, 4-ethyl-╬▒,╬▒-dimethyl-	3-(4-Ethylphenyl)-2,2-dimethylpropanal			InChI=1S/C13H18O/c1-4-11-5-7-12(8-6-11)9-13(2,3)10-14/h5-8,10H,4,9H2,1-3H3	CCC1=CC=C(CC(C)(C)C=O)C=C1	C13 H18 O	190.286	190.136	Name from CAS - American Chemical Society
969	67-64-1			1	2-Propanone	Propan-2-one			InChI=1S/C3H6O/c1-3(2)4/h1-2H3	CC(C)=O	C3 H6 O	58.08	58.0419	Name from CAS - American Chemical Society
970	67701-03-5		1338-46-1, 7722-21-6, 8000-11-1, 8034-56-8, 8034-57-9, 8034-58-0, 8037-82-9, 8043-36-5, 39390-60-8, 52051-63-5, 67255-22-5, 176435-16-8, 736166-71-5, 1000206-53-0, 1051372-93-0, 1588986-68-8, 2102098-08-6, 2135640-81-0, 2368179-17-1	1	Fatty acids, C16-18						Unspecified	0	0	Name from CAS - American Chemical Society
971	67701-05-7		67762-28-1	1	Fatty acids, C8-18 and C18-unsatd.						Unspecified	0	0	Name from CAS - American Chemical Society
972	67701-29-5		67762-20-3	1	Glycerides, C14-18 and C16-18-unsatd.						Unspecified	0	0	Name from CAS - American Chemical Society
973	67701-30-8		67762-48-5	1	Glycerides, C16-18 and C18-unsatd.						Unspecified	0	0	Name from CAS - American Chemical Society
974	67701-32-0			1	Glycerides, C14-18 and C16-18-unsaturated monoglycerides and diglycerides						Unspecified	0	0	Name from CAS - American Chemical Society
975	67762-30-5		67762-42-9, 942947-30-0	1	Alcohols, C14-18						Unspecified	0	0	Name from CAS - American Chemical Society
976	67801-01-8			1	Benzenesulfonic acid, 5-chloro-4-ethyl-2-[2-(2-hydroxy-1-naphthalenyl)diazenyl]-, barium salt (2:1)	Barium bis{5-chloro-4-ethyl-2-[(2-hydroxynaphthalen-1-yl)diazenyl]benzene-1-sulfonate}			InChI=1S/2C18H15ClN2O4S.Ba/c2*1-2-11-9-15(17(10-14(11)19)26(23,24)25)20-21-18-13-6-4-3-5-12(13)7-8-16(18)22;/h2*3-10,22H,2H2,1H3,(H,23,24,25);/q;;+2/p-2	[Ba++].CCC1=CC(N=NC2=C3C=CC=CC3=CC=C2O)=C(C=C1Cl)S([O-])(=O)=O.CCC1=C(Cl)C=C(C(=C1)N=NC1=C2C=CC=CC2=CC=C1O)S([O-])(=O)=O	C18 H15 Cl N2 O4 S . 1/2 Ba	916.99	915.978	Name from CAS - American Chemical Society
977	67845-93-6		1621618-52-7	1	Benzoic acid, 3,5-bis(1,1-dimethylethyl)-4-hydroxy-, hexadecyl ester	Hexadecyl 3,5-di-tert-butyl-4-hydroxybenzoate			InChI=1S/C31H54O3/c1-8-9-10-11-12-13-14-15-16-17-18-19-20-21-22-34-29(33)25-23-26(30(2,3)4)28(32)27(24-25)31(5,6)7/h23-24,32H,8-22H2,1-7H3	CCCCCCCCCCCCCCCCOC(=O)C1=CC(=C(O)C(=C1)C(C)(C)C)C(C)(C)C	C31 H54 O3	474.77	474.407	Name from CAS - American Chemical Society
978	67874-81-1			1	1H-3a,7-Methanoazulene, octahydro-6-methoxy-3,6,8,8-tetramethyl-, (3R,3aS,6R,7R,8aS)-	(8alpha)-8-Methoxycedrane			InChI=1S/C16H28O/c1-11-6-7-12-14(2,3)13-10-16(11,12)9-8-15(13,4)17-5/h11-13H,6-10H2,1-5H3/t11-,12+,13-,15-,16+/m1/s1	CO[C@]1(C)CC[C@@]23C[C@@H]1C(C)(C)[C@@H]2CC[C@H]3C	C16 H28 O	236.399	236.214	Name from CAS - American Chemical Society
979	67989-23-5			1	1,2,4-Benzenetricarboxylic acid, decyl octyl ester						C10 H22 O . x C9 H6 O6 . x C8 H18 O	0	0	Name from CAS - American Chemical Society
980	68039-49-6		144046-32-2, 196966-17-3, 234439-30-6, 333401-53-9	1	3-Cyclohexene-1-carboxaldehyde, 2,4-dimethyl-	2,4-Dimethylcyclohex-3-ene-1-carbaldehyde			InChI=1/C9H14O/c1-7-3-4-9(6-10)8(2)5-7/h5-6,8-9H,3-4H2,1-2H3	CC1C=C(C)CCC1C=O	C9 H14 O	138.21	138.104	Name from CAS - American Chemical Society
981	68052-23-3			1	1,3-Pentanediol, 2,2,4-trimethyl-, 1,3-dibenzoate	2,2,4-Trimethylpentane-1,3-diyl dibenzoate			InChI=1/C22H26O4/c1-16(2)19(26-21(24)18-13-9-6-10-14-18)22(3,4)15-25-20(23)17-11-7-5-8-12-17/h5-14,16,19H,15H2,1-4H3	CC(C)C(OC(=O)C1=CC=CC=C1)C(C)(C)COC(=O)C1=CC=CC=C1	C22 H26 O4	354.446	354.183	Name from CAS - American Chemical Society
982	68071-05-6			1	4-Cyclohexene-1,2-dicarboxylic acid, ester with 2,2-dimethyl-1,3-propanediol						C8 H10 O4 . x C5 H12 O2	0	0	Name from CAS - American Chemical Society
983	68082-35-9		2052303-72-5	1	Soya fatty acids, epoxidized, Me esters						Unspecified	0	0	Name from CAS - American Chemical Society
984	68082-64-4			1	Fatty acids, vegetable-oil, sodium salts						Unspecified	0	0	Name from CAS - American Chemical Society
985	68131-61-3			1	Fatty acids, C12-18, zinc salts						Unspecified	0	0	Name from CAS - American Chemical Society
986	68131-74-8		68308-17-8, 68308-18-9, 68439-84-9, 69012-84-6	1	Ashes (residues)						Unspecified	0	0	Name from CAS - American Chemical Society
987	68155-66-8			1	Ethanone, 1-(1,2,3,5,6,7,8,8a-octahydro-2,3,8,8-tetramethyl-2-naphthalenyl)-	1-(2,3,8,8-Tetramethyl-1,2,3,5,6,7,8,8a-octahydronaphthalen-2-yl)ethan-1-one			InChI=1/C16H26O/c1-11-9-13-7-6-8-15(3,4)14(13)10-16(11,5)12(2)17/h9,11,14H,6-8,10H2,1-5H3	CC1C=C2CCCC(C)(C)C2CC1(C)C(C)=O	C16 H26 O	234.383	234.198	Name from CAS - American Chemical Society
988	68155-67-9			1	Ethanone, 1-(1,2,3,4,6,7,8,8a-octahydro-2,3,8,8-tetramethyl-2-naphthalenyl)-	1-(2,3,8,8-Tetramethyl-1,2,3,4,6,7,8,8a-octahydronaphthalen-2-yl)ethan-1-one			InChI=1/C16H26O/c1-11-9-13-7-6-8-15(3,4)14(13)10-16(11,5)12(2)17/h7,11,14H,6,8-10H2,1-5H3	CC1CC2=CCCC(C)(C)C2CC1(C)C(C)=O	C16 H26 O	234.383	234.198	Name from CAS - American Chemical Society
989	68186-45-8		68247-17-6	1	Phosphoric acid, decyl octyl ester						C10 H22 O . x C8 H18 O . x H3 O4 P	0	0	Name from CAS - American Chemical Society
990	68186-85-6		130938-79-3, 205657-50-7, 1883400-50-7	1	C.I. Pigment Green 50						Unspecified	0	0	Name from CAS - American Chemical Society
991	68186-88-9		131461-87-5	1	C.I. Pigment Brown 33						Unspecified	0	0	Name from CAS - American Chemical Society
992	68186-90-3		68859-62-1, 72779-94-3, 72779-95-4, 146908-55-6, 179606-69-0, 849230-39-3, 1106716-05-5	1	C.I. Pigment Brown 24						Unspecified	0	0	Name from CAS - American Chemical Society
993	68186-91-4		335592-14-8, 2055610-47-2	1	C.I. Pigment Black 28						Unspecified	0	0	Name from CAS - American Chemical Society
994	68186-94-7		69234-82-8, 86090-41-7, 206452-06-4	1	C.I. Pigment Black 26						Unspecified	0	0	Name from CAS - American Chemical Society
995	68187-02-0		68477-08-7, 94945-25-2	1	C.I. Pigment Black 12						Unspecified	0	0	Name from CAS - American Chemical Society
996	68187-11-1		12224-91-8, 859528-33-9, 1146215-74-8	1	C.I. Pigment Blue 36						Unspecified	0	0	Name from CAS - American Chemical Society
997	68187-51-9		61512-66-1, 68477-09-8, 68608-11-7, 1375274-94-4	1	C.I. Pigment Yellow 119						Unspecified	0	0	Name from CAS - American Chemical Society
998	682-09-7		55348-38-4, 112708-51-7, 122149-56-8, 136424-46-9, 204974-69-6, 923035-54-5	1	1-Butanol, 2,2-bis[(2-propen-1-yloxy)methyl]-	2,2-Bis{[(prop-2-en-1-yl)oxy]methyl}butan-1-ol			InChI=1S/C12H22O3/c1-4-7-14-10-12(6-3,9-13)11-15-8-5-2/h4-5,13H,1-2,6-11H2,3H3	CCC(CO)(COCC=C)COCC=C	C12 H22 O3	214.305	214.157	Name from CAS - American Chemical Society
999	68309-30-8			1	Fatty acids, tallow, hydrogenated, sodium salts						Unspecified	0	0	Name from CAS - American Chemical Society
1000	68411-06-3			1	Copper, [29H,31H-phthalocyaninato(2-)-╬║N29,╬║N30,╬║N31,╬║N32]-, (1,3-dihydro-1,3-dioxo-2H-isoindol-2-yl)methyl derivs.						Unspecified	0	0	Name from CAS - American Chemical Society
1001	68412-38-4			1	C.I. Pigment Yellow 164						Unspecified	0	0	Name from CAS - American Chemical Society
1002	68424-16-8			1	Fatty acids, C14-18 and C16-18-unsatd., calcium salts						Unspecified	0	0	Name from CAS - American Chemical Society
1003	68424-85-1		39403-41-3, 63449-42-3, 70294-44-9, 284043-23-8	1	Quaternary ammonium compounds, benzyl-C12-16-alkyldimethyl, chlorides						Unspecified	0	0	Name from CAS - American Chemical Society
1004	68439-56-5			1	Sulfonic acids, C13-18-alkane hydroxy and C13-18-alkene, sodium salts						Unspecified	0	0	Name from CAS - American Chemical Society
1005	68442-70-6			1	1,2-Benzenedicarboxylic acid, mixed cetyl and stearyl esters						Unspecified	0	0	Name from CAS - American Chemical Society
1006	68476-03-9			1	Fatty acids, montan-wax						Unspecified	0	0	Name from CAS - American Chemical Society
1007	68476-38-0		950206-90-3, 2377276-74-7	1	Montan-wax glycerides						Unspecified	0	0	Name from CAS - American Chemical Society
1008	68478-20-6			1	Residues (petroleum), steam-cracked petroleum distillates cyclopentadiene conc., C4-cyclopentadiene-free						Unspecified	0	0	Name from CAS - American Chemical Society
1009	68511-62-6			1	Nickel, 5,5'-(1,2-diazenediyl)bis[2,4,6(1H,3H,5H)-pyrimidinetrione] complexes						Unspecified	0	0	Name from CAS - American Chemical Society
1010	68515-43-5			1	1,2-Benzenedicarboxylic acid, di-C9-11-branched and linear alkyl esters						Unspecified	0	0	Name from CAS - American Chemical Society
1011	68515-60-6		68515-59-3	1	1,2,4-Benzenetricarboxylic acid, tri-C7-9-branched and linear alkyl esters						Unspecified	0	0	Name from CAS - American Chemical Society
1012	68516-73-4		77465-46-4, 247909-27-9, 904704-89-8, 1253196-98-3, 1803110-64-6	1	1,4-Benzenedicarboxylic acid, 2,2'-[1,4-phenylenebis[imino(1-acetyl-2-oxo-2,1-ethanediyl)-2,1-diazenediyl]]bis-, 1,1',4,4'-tetramethyl ester	Tetramethyl 2,2'-{1,4-phenylenebis[azanediyl(1,3-dioxobutane-1,2-diyl)diazene-2,1-diyl]}di(benzene-1,4-dicarboxylate)			InChI=1/C34H32N6O12/c1-17(41)27(39-37-25-15-19(31(45)49-3)7-13-23(25)33(47)51-5)29(43)35-21-9-11-22(12-10-21)36-30(44)28(18(2)42)40-38-26-16-20(32(46)50-4)8-14-24(26)34(48)52-6/h7-16,27-28H,1-6H3,(H,35,43)(H,36,44)	COC(=O)C1=CC=C(C(=O)OC)C(=C1)N=NC(C(C)=O)C(=O)NC1=CC=C(NC(=O)C(N=NC2=CC(=CC=C2C(=O)OC)C(=O)OC)C(C)=O)C=C1	C34 H32 N6 O12	716.66	716.208	Name from CAS - American Chemical Society
1013	68526-58-9			1	Alkenes, C11-13, C12-rich						Unspecified	0	0	Name from CAS - American Chemical Society
1014	68526-83-0			1	Alcohols, C7-9-iso-, C8-rich						Unspecified	0	0	Name from CAS - American Chemical Society
1015	68585-47-7			1	Sulfuric acid, mono-C10-16-alkyl esters, sodium salts						Unspecified	0	0	Name from CAS - American Chemical Society
1016	68604-59-1			1	Fatty acids, C16-22, calcium salts						Unspecified	0	0	Name from CAS - American Chemical Society
1017	68611-44-9			1	Silane, dichlorodimethyl-, reaction products with silica						C2 H6 Cl2 Si . O2 Si	0	0	Name from CAS - American Chemical Society
1018	68611-70-1			1	Zinc sulfide (ZnS), copper chloride-doped						Unspecified	0	0	Name from CAS - American Chemical Society
1019	686-31-7			1	Hexaneperoxoic acid, 2-ethyl-, 1,1-dimethylpropyl ester	2-Methylbutan-2-yl 2-ethylhexaneperoxoate			InChI=1/C13H26O3/c1-6-9-10-11(7-2)12(14)15-16-13(4,5)8-3/h11H,6-10H2,1-5H3	CCCCC(CC)C(=O)OOC(C)(C)CC	C13 H26 O3	230.348	230.188	Name from CAS - American Chemical Society
1020	68648-93-1			1	1,2-Benzenedicarboxylic acid, mixed decyl and hexyl and octyl diesters						Unspecified	0	0	Name from CAS - American Chemical Society
1021	68783-37-9			1	Fatty acids, C16-18, lithium salts						Unspecified	0	0	Name from CAS - American Chemical Society
1022	68855-54-9			1	Kieselguhr, soda ash flux-calcined						Unspecified	0	0	Name from CAS - American Chemical Society
1023	68855-80-1			1	Fatty acids, tall-oil, cadmium salts						Unspecified	0	0	Name from CAS - American Chemical Society
1024	68909-79-5			1	Hematite, chromium green black						Unspecified	0	0	Name from CAS - American Chemical Society
1025	68912-13-0	68109-65-9	68683-24-9, 183601-27-6	1	4,7-Methano-1H-indenol, 3a,4,5,6,7,7a-hexahydro-, propanoate						C13 H18 O2	0	0	Name from CAS - American Chemical Society
1026	68937-41-7			1	Phenol, isopropylated, phosphate (3:1)						Unspecified	0	0	Name from CAS - American Chemical Society
1027	68953-40-2			1	Fatty acids, tallow, hydrogenated, zinc salts						Unspecified	0	0	Name from CAS - American Chemical Society
1028	68953-84-4		70892-24-9	1	1,4-Benzenediamine, N,N'-mixed Ph and tolyl derivs.						Unspecified	0	0	Name from CAS - American Chemical Society
1029	68956-74-1			1	Polyphenyls, quater- and higher, partially hydrogenated						Unspecified	0	0	Name from CAS - American Chemical Society
1030	68988-56-7			1	Silicic acid, sodium salt, reaction products with chlorotrimethylsilane and iso-Pr alc.						C3 H9 Cl Si . C3 H8 O . Unspecified	0	0	Name from CAS - American Chemical Society
1031	68990-83-0			1	Oils, cedarwood, Texan						Unspecified	0	0	Name from CAS - American Chemical Society
1032	69082-76-4			1	Ethanaminium, N-[bis(diethylamino)methylene]-N-ethyl-, chloride (1:1)	Bis(diethylamino)-N,N-diethylmethaniminium chloride			InChI=1S/C13H30N3.ClH/c1-7-14(8-2)13(15(9-3)10-4)16(11-5)12-6;/h7-12H2,1-6H3;1H/q+1;/p-1	[Cl-].CCN(CC)C(N(CC)CC)=[N+](CC)CC	C13 H30 N3 . Cl	263.85	263.213	Name from CAS - American Chemical Society
1033	6925-69-5		59459-24-4, 61725-13-1, 61969-47-9	1	12H-Phthaloperin-12-one	12H-Isoindolo[2,1-a]perimidin-12-one			InChI=1S/C18H10N2O/c21-18-13-8-2-1-7-12(13)17-19-14-9-3-5-11-6-4-10-15(16(11)14)20(17)18/h1-10H	O=C1N2C(=NC3=C4C(C=CC=C24)=CC=C3)C2=CC=CC=C12	C18 H10 N2 O	270.291	270.079	Name from CAS - American Chemical Society
1034	693-04-9			1	Magnesium, butylchloro-	Butyl(chlorido)magnesium			InChI=1S/C4H9.ClH.Mg/c1-3-4-2;;/h1,3-4H2,2H3;1H;/q;;+1/p-1	CCCC[Mg]Cl	C4 H9 Cl Mg	116.87	116.024	Name from CAS - American Chemical Society
1035	69-72-7		7681-06-3, 8052-31-1, 1186130-36-8	1	Benzoic acid, 2-hydroxy-	2-Hydroxybenzoic acid			InChI=1S/C7H6O3/c8-6-4-2-1-3-5(6)7(9)10/h1-4,8H,(H,9,10)	OC(=O)C1=C(O)C=CC=C1	C7 H6 O3	138.122	138.032	Name from CAS - American Chemical Society
1036	7023-61-2		12237-56-8, 12238-28-7, 29092-57-7, 29754-80-1, 39362-57-7, 66121-20-8, 78170-94-2, 108569-87-5	1	2-Naphthalenecarboxylic acid, 4-[2-(5-chloro-4-methyl-2-sulfophenyl)diazenyl]-3-hydroxy-, calcium salt (1:1)	Calcium 4-[(E)-(5-chloro-4-methyl-2-sulfonatophenyl)diazenyl]-3-hydroxynaphthalene-2-carboxylate			InChI=1S/C18H13ClN2O6S.Ca/c1-9-6-15(28(25,26)27)14(8-13(9)19)20-21-16-11-5-3-2-4-10(11)7-12(17(16)22)18(23)24;/h2-8,22H,1H3,(H,23,24)(H,25,26,27);/q;+2/p-2	[Ca++].CC1=CC(=C(C=C1Cl)N=NC1=C(O)C(=CC2=C1C=CC=C2)C([O-])=O)S([O-])(=O)=O	C18 H13 Cl N2 O6 S . Ca	458.88	457.965	Name from CAS - American Chemical Society
1037	706-14-9		1336-42-1, 2825-92-5	1	2(3H)-Furanone, 5-hexyldihydro-	5-Hexyloxolan-2-one			InChI=1/C10H18O2/c1-2-3-4-5-6-9-7-8-10(11)12-9/h9H,2-8H2,1H3	CCCCCCC1CCC(=O)O1	C10 H18 O2	170.252	170.131	Name from CAS - American Chemical Society
1038	70775-94-9			1	Sulfonic acids, C10-18-alkane, Ph esters						Unspecified	0	0	Name from CAS - American Chemical Society
1039	71-36-3		42031-19-6, 107569-51-7, 220713-25-7, 1154866-91-7	1	1-Butanol	Butan-1-ol			InChI=1S/C4H10O/c1-2-3-4-5/h5H,2-4H2,1H3	CCCCO	C4 H10 O	74.123	74.0732	Name from CAS - American Chemical Society
1040	71-43-2		54682-86-9, 174973-66-1, 1053658-43-7, 1173023-23-8	1	Benzene	Benzene			InChI=1S/C6H6/c1-2-4-6-5-3-1/h1-6H	C1=CC=CC=C1	C6 H6	78.114	78.047	Name from CAS - American Chemical Society
1041	7158-25-0			1	4,9:5,8-Dimethano-1H-benz[f]indene, 3a,4,4a,5,8,8a,9,9a-octahydro-	3a,4,4a,5,8,8a,9,9a-Octahydro-1H-4,9:5,8-dimethanocyclopenta[b]naphthalene			InChI=1/C15H18/c1-2-10-11(3-1)13-7-12(10)14-8-4-5-9(6-8)15(13)14/h1-2,4-5,8-15H,3,6-7H2	C1C=CC2C1C1CC2C2C3CC(C=C3)C12	C15 H18	198.309	198.141	Name from CAS - American Chemical Society
1042	71631-15-7		939964-73-5	1	C.I. Pigment Black 30						Unspecified	0	0	Name from CAS - American Chemical Society
1043	71832-85-4			1	Benzenesulfonic acid, 4-[2-[1-[[(2-chlorophenyl)amino]carbonyl]-2-oxopropyl]diazenyl]-3-nitro-, calcium salt (2:1)	Calcium bis(4-{[1-(2-chloroanilino)-1,3-dioxo-2-butanyl]diazenyl}-3-nitrobenzenesulfonate)			InChI=1/4C16H13ClN4O7S.Ca/c4*1-9(22)15(16(23)18-12-5-3-2-4-11(12)17)20-19-13-7-6-10(29(26,27)28)8-14(13)21(24)25;/h4*2-8,15H,1H3,(H,18,23)(H,26,27,28);/q;;;;+2/p-4/b2*20-19+;;;	[Ca++].CC(=O)C(N=NC1=C(C=C(C=C1)S([O-])(=O)=O)[N+]([O-])=O)C(=O)NC1=C(Cl)C=CC=C1.CC(=O)C(N=NC1=C(C=C(C=C1)S([O-])(=O)=O)[N+]([O-])=O)C(=O)NC1=C(Cl)C=CC=C1.CC(=O)C(\N=N\C1=C(C=C(C=C1)S([O-])(=O)=O)[N+]([O-])=O)C(=O)NC1=C(Cl)C=CC=C1.CC(=O)C(\N=N\C1=C(C=C(C=C1)S([O-])(=O)=O)[N+]([O-])=O)C(=O)NC1=C(Cl)C=CC=C1	C16 H13 Cl N4 O7 S . 1/2 Ca	1799.29	1796.01	Name from CAS - American Chemical Society
1044	72623-83-7			1	Lubricating oils (petroleum), C>25, hydrotreated bright stock-based						Unspecified	0	0	Name from CAS - American Chemical Society
1045	73138-44-0			1	Fatty acids, montan-wax, 1-methyl-1,3-propanediyl esters						Unspecified	0	0	Name from CAS - American Chemical Society
1046	7320-34-5		1174512-44-7, 1269628-81-0, 2223678-13-3	1	Diphosphoric acid, potassium salt (1:4)	Tetrapotassium diphosphate			InChI=1S/4K.H4O7P2/c;;;;1-8(2,3)7-9(4,5)6/h;;;;(H2,1,2,3)(H2,4,5,6)/q4*+1;/p-4	[K+].[K+].[K+].[K+].[O-]P([O-])(=O)OP([O-])([O-])=O	H4 O7 P2 . 4 K	330.334	329.767	Name from CAS - American Chemical Society
1047	7381-13-7		118497-73-7	1	2H-Azepin-2-one, 1,1'-(1,3-phenylenedicarbonyl)bis[hexahydro-	1,1'-(1,3-Phenylenedicarbonyl)di(azepan-2-one)			InChI=1S/C20H24N2O4/c23-17-10-3-1-5-12-21(17)19(25)15-8-7-9-16(14-15)20(26)22-13-6-2-4-11-18(22)24/h7-9,14H,1-6,10-13H2	O=C(N1CCCCCC1=O)C1=CC(=CC=C1)C(=O)N1CCCCCC1=O	C20 H24 N2 O4	356.422	356.174	Name from CAS - American Chemical Society
1048	73912-21-7			1	12H-Dibenzo[d,g][1,3,2]dioxaphosphocin, 4,8-dicyclohexyl-6-hydroxy-2,10-dimethyl-	4,8-Dicyclohexyl-2,10-dimethyl-6H,12H-dibenzo[d,g][1,3,2]dioxaphosphocin-6-ol			InChI=1S/C27H35O3P/c1-18-13-22-17-23-14-19(2)16-25(21-11-7-4-8-12-21)27(23)30-31(28)29-26(22)24(15-18)20-9-5-3-6-10-20/h13-16,20-21,28H,3-12,17H2,1-2H3	CC1=CC2=C(OP(O)OC3=C(C2)C=C(C)C=C3C2CCCCC2)C(=C1)C1CCCCC1	C27 H35 O3 P	438.548	438.232	Name from CAS - American Chemical Society
1049	7429-90-5		12766-45-9, 37202-64-5, 39302-71-1, 39332-62-2, 80341-19-1, 91728-14-2, 113962-66-6, 121630-48-6, 182260-45-3, 185464-37-3, 257888-99-6, 298688-47-8, 349608-51-1, 477951-22-7, 934749-46-9, 1107613-92-2, 1107614-02-7, 1374563-19-5, 1374563-22-0, 1621997-91-8, 1799386-26-7, 1826890-06-5, 1946759-18-7, 2247261-17-0, 2247261-42-1, 2247261-50-1, 2250318-40-0	1	Aluminum	Aluminium			InChI=1S/Al	[Al]	Al	26.9815	26.9815	Name from CAS - American Chemical Society
1050	7440-31-5			1	Tin	lambda~2~-Stannane			InChI=1S/Sn	[Sn]	Sn	118.71	119.902	Name from CAS - American Chemical Society
1051	744-45-6			1	1,3-Benzenedicarboxylic acid, 1,3-diphenyl ester	Diphenyl benzene-1,3-dicarboxylate			InChI=1S/C20H14O4/c21-19(23-17-10-3-1-4-11-17)15-8-7-9-16(14-15)20(22)24-18-12-5-2-6-13-18/h1-14H	O=C(OC1=CC=CC=C1)C1=CC(=CC=C1)C(=O)OC1=CC=CC=C1	C20 H14 O4	318.328	318.089	Name from CAS - American Chemical Society
1052	7452-79-1		53956-13-1	1	Butanoic acid, 2-methyl-, ethyl ester	Ethyl 2-methylbutanoate			InChI=1/C7H14O2/c1-4-6(3)7(8)9-5-2/h6H,4-5H2,1-3H3	CCOC(=O)C(C)CC	C7 H14 O2	130.187	130.099	Name from CAS - American Chemical Society
1053	74-84-0			1	Ethane	Ethane			InChI=1S/C2H6/c1-2/h1-2H3	CC	C2 H6	30.07	30.047	Name from CAS - American Chemical Society
1054	74-85-1		33060-30-9, 87701-64-2, 87701-65-3	1	Ethene	Ethene			InChI=1S/C2H4/c1-2/h1-2H2	C=C	C2 H4	28.054	28.0313	Name from CAS - American Chemical Society
1055	75-01-4		1187028-37-0	1	Ethene, chloro-	Chloroethene			InChI=1S/C2H3Cl/c1-2-3/h2H,1H2	ClC=C	C2 H3 Cl	62.5	61.9923	Name from CAS - American Chemical Society
1056	75-28-5		70357-15-2, 100494-20-0, 1326305-81-0	1	Propane, 2-methyl-	2-Methylpropane			InChI=1S/C4H10/c1-4(2)3/h4H,1-3H3	CC(C)C	C4 H10	58.124	58.0783	Name from CAS - American Chemical Society
1057	756-79-6		351011-43-3, 880251-70-7	1	Phosphonic acid, P-methyl-, dimethyl ester	Dimethyl methylphosphonate			InChI=1S/C3H9O3P/c1-5-7(3,4)6-2/h1-3H3	COP(C)(=O)OC	C3 H9 O3 P	124.076	124.029	Name from CAS - American Chemical Society
1058	7580-31-6			1	Hexanoic acid, 2-ethyl-, nickel salt (1:?)						C8 H16 O2 . x Ni	0	0	Name from CAS - American Chemical Society
1059	7585-41-3		12238-27-6, 12238-29-8, 12238-76-5, 37982-97-1, 2262542-73-2	1	2-Naphthalenecarboxylic acid, 4-[2-(5-chloro-4-methyl-2-sulfophenyl)diazenyl]-3-hydroxy-, barium salt (1:1)	Barium 4-[(E)-(5-chloro-4-methyl-2-sulfonatophenyl)diazenyl]-3-hydroxynaphthalene-2-carboxylate			InChI=1S/C18H13ClN2O6S.Ba/c1-9-6-15(28(25,26)27)14(8-13(9)19)20-21-16-11-5-3-2-4-10(11)7-12(17(16)22)18(23)24;/h2-8,22H,1H3,(H,23,24)(H,25,26,27);/q;+2/p-2/b21-20+;	[Ba++].CC1=CC(=C(C=C1Cl)\N=N\C1=C(O)C(=CC2=C1C=CC=C2)C([O-])=O)S([O-])(=O)=O	C18 H13 Cl N2 O6 S . Ba	556.13	555.908	Name from CAS - American Chemical Society
1060	75-91-2			1	Hydroperoxide, 1,1-dimethylethyl	2-Methylpropane-2-peroxol			InChI=1S/C4H10O2/c1-4(2,3)6-5/h5H,1-3H3	CC(C)(C)OO	C4 H10 O2	90.122	90.0681	Name from CAS - American Chemical Society
1061	760-67-8			1	Hexanoyl chloride, 2-ethyl-	2-Ethylhexanoyl chloride			InChI=1/C8H15ClO/c1-3-5-6-7(4-2)8(9)10/h7H,3-6H2,1-2H3	CCCCC(CC)C(Cl)=O	C8 H15 Cl O	162.66	162.081	Name from CAS - American Chemical Society
1062	76-22-2		8013-55-6, 8022-77-3, 21368-68-3, 48113-22-0	1	Bicyclo[2.2.1]heptan-2-one, 1,7,7-trimethyl-	1,7,7-Trimethylbicyclo[2.2.1]heptan-2-one			InChI=1/C10H16O/c1-9(2)7-4-5-10(9,3)8(11)6-7/h7H,4-6H2,1-3H3	CC1(C)C2CCC1(C)C(=O)C2	C10 H16 O	152.237	152.12	Name from CAS - American Chemical Society
1063	7631-86-9		1340-09-6, 9049-77-8, 11139-72-3, 11139-73-4, 12125-13-2, 12737-36-9, 12753-63-8, 12765-74-1, 12774-28-6, 37220-24-9, 37241-25-1, 37334-65-9, 37340-45-7, 37380-93-1, 39336-66-8, 39372-58-2, 39409-25-1, 39443-40-8, 39456-81-0, 50813-13-3, 50926-93-7, 50935-83-6, 51542-57-5, 51542-58-6, 52350-43-3, 53468-64-7, 55599-33-2, 56645-27-3, 56731-06-7, 60572-11-4, 61673-46-9, 62655-73-6, 67167-16-2, 70536…	1	Silica	Silanedione		InChIKey=VYPSYNLAJGMNEJ-UHFFFAOYSA-N	InChI=1S/O2Si/c1-3-2	O=[Si]=O	O2 Si	60.083	59.9668	Name from CAS - American Chemical Society
1064	7632-00-0		32863-15-3, 56227-20-4, 82497-43-6, 82998-40-1, 1992765-27-1	1	Nitrous acid, sodium salt (1:1)	Sodium nitrite			InChI=1S/HNO2.Na/c2-1-3;/h(H,2,3);/q;+1/p-1	[Na+].[O-]N=O	H N O2 . Na	68.995	68.9827	Name from CAS - American Chemical Society
1065	7647-01-0		51005-19-7, 61674-62-2, 113962-65-5, 218625-68-4	1	Hydrochloric acid	Hydrogen chloride			InChI=1S/ClH/h1H	Cl	Cl H	36.46	35.9767	Name from CAS - American Chemical Society
1066	7664-41-7		8007-57-6, 208990-07-2, 214478-05-4, 558443-52-0, 1026405-88-8	1	Ammonia	Ammonia			InChI=1S/H3N/h1H3	N	H3 N	17.031	17.0265	Name from CAS - American Chemical Society
1067	7664-93-9		119540-51-1, 127529-01-5, 140623-70-7	1	Sulfuric acid	Sulfuric acid			InChI=1S/H2O4S/c1-5(2,3)4/h(H2,1,2,3,4)	OS(O)(=O)=O	H2 O4 S	98.07	97.9674	Name from CAS - American Chemical Society
1068	7681-52-9		8007-59-8, 56172-57-7, 102324-78-7, 227453-69-2, 2243270-16-6	1	Hypochlorous acid, sodium salt (1:1)	Sodium hypochlorite			InChI=1S/ClO.Na/c1-2;/q-1;+1	[Na+].[O-]Cl	Cl H O . Na	74.44	73.9535	Name from CAS - American Chemical Society
1069	7681-53-0		14529-89-6, 15883-32-6, 174571-46-1, 1007476-22-3	1	Phosphinic acid, sodium salt (1:1)	Sodium phosphinate			InChI=1S/Na.H3O2P/c;1-3-2/h;3H2,(H,1,2)/q+1;/p-1	[Na+].[H]P([H])([O-])=O	H3 O2 P . Na	87.978	87.969	Name from CAS - American Chemical Society
1070	7681-65-4		12527-63-8, 40452-11-7, 265669-02-1	1	Copper iodide (CuI)	Copper(1+) iodide			InChI=1S/Cu.HI/h;1H/q+1;/p-1	[Cu+].[I-]	Cu I	190.45	189.834	Name from CAS - American Chemical Society
1071	7722-88-5		93269-17-1, 156460-73-0, 1269628-79-6	1	Diphosphoric acid, sodium salt (1:4)	Tetrasodium diphosphate			InChI=1S/4Na.H4O7P2/c;;;;1-8(2,3)7-9(4,5)6/h;;;;(H2,1,2,3)(H2,4,5,6)/q4*+1;/p-4	[Na+].[Na+].[Na+].[Na+].[O-]P([O-])(=O)OP([O-])([O-])=O	H4 O7 P2 . 4 Na	265.9	265.871	Name from CAS - American Chemical Society
1072	7727-21-1		106015-10-5, 1001387-46-7, 1669428-35-6, 1801437-22-8, 2040915-35-1	1	Peroxydisulfuric acid ([(HO)S(O)2]2O2), potassium salt (1:2)	Dipotassium [(sulfonatoperoxy)sulfonyl]oxidanide			InChI=1S/2K.H2O8S2/c;;1-9(2,3)7-8-10(4,5)6/h;;(H,1,2,3)(H,4,5,6)/q2*+1;/p-2	[K+].[K+].[O-]S(=O)(=O)OOS([O-])(=O)=O	H2 O8 S2 . 2 K	270.31	269.831	Name from CAS - American Chemical Society
1073	7727-43-7	29203-54-1	8054-35-1, 12751-32-5, 1314087-22-3, 1352053-72-5, 1400694-37-2, 2095567-47-6	1	Sulfuric acid, barium salt (1:1)	Barium sulfate		InChIKey=TZCXTZWJZNENPQ-UHFFFAOYSA-L	InChI=1S/Ba.H2O4S/c;1-5(2,3)4/h;(H2,1,2,3,4)/q+2;/p-2	[Ba++].[O-]S([O-])(=O)=O	Ba . H2 O4 S	233.38	233.857	Name from CAS - American Chemical Society
1074	7727-54-0		398469-95-9, 2143053-20-5	1	Peroxydisulfuric acid ([(HO)S(O)2]2O2), ammonium salt (1:2)	Bisammonium [(sulfonatoperoxy)sulfonyl]oxidanide			InChI=1S/2H3N.H2O8S2/c;;1-9(2,3)7-8-10(4,5)6/h2*1H3;(H,1,2,3)(H,4,5,6)	[NH4+].[NH4+].[O-]S(=O)(=O)OOS([O-])(=O)=O	H3 N . 1/2 H2 O8 S2	228.19	227.972	Name from CAS - American Chemical Society
1075	77-47-4			1	1,3-Cyclopentadiene, 1,2,3,4,5,5-hexachloro-	1,2,3,4,5,5-Hexachlorocyclopenta-1,3-diene			InChI=1S/C5Cl6/c6-1-2(7)4(9)5(10,11)3(1)8	ClC1=C(Cl)C(Cl)(Cl)C(Cl)=C1Cl	C5 Cl6	272.76	269.813	Name from CAS - American Chemical Society
1076	77-54-3			1	1H-3a,7-Methanoazulen-6-ol, octahydro-3,6,8,8-tetramethyl-, 6-acetate, (3R,3aS,6R,7R,8aS)-	(8alpha)-Cedran-8-yl acetate			InChI=1S/C17H28O2/c1-11-6-7-13-15(3,4)14-10-17(11,13)9-8-16(14,5)19-12(2)18/h11,13-14H,6-10H2,1-5H3/t11-,13+,14-,16-,17+/m1/s1	C[C@@H]1CC[C@H]2C(C)(C)[C@H]3C[C@@]12CC[C@@]3(C)OC(C)=O	C17 H28 O2	264.409	264.209	Name from CAS - American Chemical Society
1077	7757-79-1		96193-83-8	1	Nitric acid potassium salt (1:1)	Potassium nitrate			InChI=1S/K.NO3/c;2-1(3)4/q+1;-1	[K+].[O-][N+]([O-])=O	H N O3 . K	101.102	100.952	Name from CAS - American Chemical Society
1078	7757-82-6	15124-09-1	1337-28-6, 856314-01-7, 1079994-54-9	1	Sulfuric acid sodium salt (1:2)	Disodium sulfate			InChI=1S/2Na.H2O4S/c;;1-5(2,3)4/h;;(H2,1,2,3,4)/q2*+1;/p-2	[Na+].[Na+].[O-]S([O-])(=O)=O	H2 O4 S . 2 Na	142.04	141.931	Name from CAS - American Chemical Society
1079	'7758-02-3		59217-61-7	1	Potassium bromide (KBr)	Potassium bromide			InChI=1S/BrH.K/h1H;/q;+1/p-1	[K+].[Br-]	Br K	119.002	117.882	Name from CAS - American Chemical Society
1080	7758-89-6		11093-68-8, 12258-96-7, 12622-24-1, 53906-70-0, 53906-71-1, 53906-72-2, 53906-73-3	1	Copper chloride (CuCl)	Copper(1+) chloride			InChI=1S/ClH.Cu/h1H;/q;+1/p-1	[Cl-].[Cu+]	Cl Cu	99	97.8985	Name from CAS - American Chemical Society
1081	77-73-6		45737-84-6, 54335-17-0, 107760-16-7, 275363-11-6, 1910068-41-5	1	4,7-Methano-1H-indene, 3a,4,7,7a-tetrahydro-	3a,4,7,7a-Tetrahydro-1H-4,7-methanoindene			InChI=1/C10H12/c1-2-9-7-4-5-8(6-7)10(9)3-1/h1-2,4-5,7-10H,3,6H2	C1C=CC2C3CC(C=C3)C12	C10 H12	132.206	132.094	Name from CAS - American Chemical Society
1082	7775-27-1		872981-99-2	1	Peroxydisulfuric acid ([(HO)S(O)2]2O2), sodium salt (1:2)	Disodium [(sulfonatoperoxy)sulfonyl]oxidanide			InChI=1S/2Na.H2O8S2/c;;1-9(2,3)7-8-10(4,5)6/h;;(H,1,2,3)(H,4,5,6)/q2*+1;/p-2	[Na+].[Na+].[O-]S(=O)(=O)OOS([O-])(=O)=O	H2 O8 S2 . 2 Na	238.09	237.883	Name from CAS - American Chemical Society
1083	7778-53-2		44042-47-9, 1017687-06-7, 1269628-80-9	1	Phosphoric acid, potassium salt (1:3)	Tripotassium phosphate			InChI=1S/3K.H3O4P/c;;;1-5(2,3)4/h;;;(H3,1,2,3,4)/q3*+1;/p-3	[K+].[K+].[K+].[O-]P([O-])([O-])=O	H3 O4 P . 3 K	212.265	211.845	Name from CAS - American Chemical Society
1084	7779-30-8			1	1-Penten-3-one, 1-(2,6,6-trimethyl-2-cyclohexen-1-yl)-	1-(2,6,6-Trimethylcyclohex-2-en-1-yl)pent-1-en-3-one			InChI=1/C14H22O/c1-5-12(15)8-9-13-11(2)7-6-10-14(13,3)4/h7-9,13H,5-6,10H2,1-4H3	CCC(=O)C=CC1C(C)=CCCC1(C)C	C14 H22 O	206.329	206.167	Name from CAS - American Chemical Society
1085	7779-90-0	13847-22-8, 121734-21-2	1337-79-7, 9079-63-4, 55965-16-7, 57572-56-2, 87502-49-6, 101550-86-1, 102819-71-6, 134092-23-2, 227619-99-0, 452069-73-7, 630110-04-2, 658697-52-0, 847870-29-5, 849830-33-7, 871114-28-2, 1299491-91-0, 2026613-79-4	1	Phosphoric acid, zinc salt (2:3)	Zinc phosphate (3/2)			InChI=1S/2H3O4P.3Zn/c2*1-5(2,3)4;;;/h2*(H3,1,2,3,4);;;/q;;3*+2/p-6	[Zn++].[Zn++].[Zn++].[O-]P([O-])([O-])=O.[O-]P([O-])([O-])=O	H3 O4 P . 3/2 Zn	386.08	381.694	Name from CAS - American Chemical Society
1086	77804-81-0		85497-06-9, 244095-88-3, 324767-33-1, 790240-56-1, 791640-83-0, 1360591-75-8, 1373918-79-6, 1430215-76-1, 1430219-30-9	1	Butanamide, 2,2'-[1,2-ethanediylbis(oxy-2,1-phenylene-2,1-diazenediyl)]bis[N-(2,3-dihydro-2-oxo-1H-benzimidazol-5-yl)-3-oxo-	2-[(3-{2-[2-({1,3-Dioxo-1-[(2-oxo-2,3-dihydro-1H-benzimidazol-5-yl)amino]butan-2-yl}diazenyl)phenoxy]ethoxy}phenyl)diazenyl]-3-oxo-N-(2-oxo-2,3-dihydro-1H-benzimidazol-5-yl)butanamide			InChI=1/C36H32N10O8/c1-19(47)31(33(49)37-21-10-12-25-28(17-21)41-35(51)39-25)45-43-23-6-5-7-24(16-23)53-14-15-54-30-9-4-3-8-27(30)44-46-32(20(2)48)34(50)38-22-11-13-26-29(18-22)42-36(52)40-26/h3-13,16-18,31-32H,14-15H2,1-2H3,(H,37,49)(H,38,50)(H2,39,41,51)(H2,40,42,52)	CC(=O)C(N=NC1=CC=CC(OCCOC2=C(C=CC=C2)N=NC(C(C)=O)C(=O)NC2=CC3=C(NC(=O)N3)C=C2)=C1)C(=O)NC1=CC2=C(NC(=O)N2)C=C1	C36 H32 N10 O8	732.714	732.24	Name from CAS - American Chemical Society
1087	7782-49-2		11125-23-8, 11133-88-3, 12640-29-8, 12640-30-1, 12641-96-2, 12733-65-2, 37256-19-2, 37258-85-8, 37276-15-6, 37368-02-8, 50954-17-1, 51882-60-1, 95788-45-7	1	Selenium	Selenium			InChI=1S/Se	[Se]	Se	78.971	79.9165	Name from CAS - American Chemical Society
1088	7782-50-5			1	Chlorine	Chlorine			InChI=1S/Cl2/c1-2	ClCl	Cl2	70.9	69.9377	Name from CAS - American Chemical Society
1089	7784-30-7	98499-64-0	8022-59-1, 13765-93-0, 36201-72-6, 37324-42-8, 51668-55-4, 52350-11-5, 89686-54-4, 93237-81-1, 135151-77-8, 189303-35-3, 879634-80-7, 2182680-41-5	1	Phosphoric acid, aluminum salt (1:1)	Aluminium phosphate		InChIKey=ILRRQNADMUWWFW-UHFFFAOYSA-K	InChI=1S/Al.H3O4P/c;1-5(2,3)4/h;(H3,1,2,3,4)/q+3;/p-3	[Al+3].[O-]P([O-])([O-])=O	Al . H3 O4 P	121.951	121.935	Name from CAS - American Chemical Society
1090	7786-30-3		12285-34-6, 77069-22-8, 1122625-86-8	1	Magnesium chloride (MgCl2)	Magnesium dichloride			InChI=1S/2ClH.Mg/h2*1H;/q;;+2/p-2	[Mg++].[Cl-].[Cl-]	Cl2 Mg	95.21	93.9227	Name from CAS - American Chemical Society
1091	7787-59-9		390394-83-9, 1636184-71-8, 2348404-37-3	1	Bismuthine, chlorooxo-	Chlorobismuthanone			InChI=1S/Bi.ClH.O/h;1H;/q+1;;/p-1	Cl[Bi]=O	Bi Cl O	260.43	259.944	Name from CAS - American Chemical Society
1092	77-92-9		12262-73-6, 43136-35-2, 136108-93-5, 245654-34-6, 623158-96-3, 856568-15-5, 878903-72-1, 890704-54-8, 896506-46-0, 906507-37-7, 1192555-95-5, 2023788-69-2	1	1,2,3-Propanetricarboxylic acid, 2-hydroxy-	2-Hydroxypropane-1,2,3-tricarboxylic acid			InChI=1S/C6H8O7/c7-3(8)1-6(13,5(11)12)2-4(9)10/h13H,1-2H2,(H,7,8)(H,9,10)(H,11,12)	OC(=O)CC(O)(CC(O)=O)C(O)=O	C6 H8 O7	192.123	192.027	Name from CAS - American Chemical Society
1093	77-98-5		588683-10-7	1	Ethanaminium, N,N,N-triethyl-, hydroxide (1:1)	N,N,N-Triethylethanaminium hydroxide			InChI=1S/C8H20N.H2O/c1-5-9(6-2,7-3)8-4;/h5-8H2,1-4H3;1H2/q+1;/p-1	[OH-].CC[N+](CC)(CC)CC	C8 H20 N . H O	147.262	147.162	Name from CAS - American Chemical Society
1094	77-99-6		30774-18-6, 51811-73-5, 53632-31-8, 59218-55-2, 65581-89-7, 69896-09-9, 77974-02-8, 97649-49-5, 101164-61-8, 102984-18-9, 110368-52-0, 853320-12-4, 2182590-63-0	1	1,3-Propanediol, 2-ethyl-2-(hydroxymethyl)-	2-Ethyl-2-(hydroxymethyl)propane-1,3-diol			InChI=1S/C6H14O3/c1-2-6(3-7,4-8)5-9/h7-9H,2-5H2,1H3	CCC(CO)(CO)CO	C6 H14 O3	134.175	134.094	Name from CAS - American Chemical Society
1095	78-04-6		5883-36-3, 15465-08-4, 24432-06-2, 32296-03-0, 59948-27-5, 68794-06-9, 75139-28-5, 76162-34-0, 132641-04-4	1	1,3,2-Dioxastannepin-4,7-dione, 2,2-dibutyl-	2,2-Dibutyl-2H-1,3,2-dioxastannepine-4,7-dione			InChI=1S/C4H4O4.2C4H9.Sn/c5-3(6)1-2-4(7)8;2*1-3-4-2;/h1-2H,(H,5,6)(H,7,8);2*1,3-4H2,2H3;/q;;;+2/p-2/b2-1-;;;	CCCC[Sn]1(CCCC)OC(=O)C=CC(=O)O1	C12 H20 O4 Sn	346.998	348.038	Name from CAS - American Chemical Society
1096	78245-94-0			1	Butanamide, 2,2'-[(3,3'-dichloro[1,1'-biphenyl]-4,4'-diyl)bis(2,1-diazenediyl)]bis[N-(2,3-dihydro-2-oxo-1H-benzimidazol-5-yl)-3-oxo-	2,2'-[(3,3'-Dichloro[1,1'-biphenyl]-4,4'-diyl)bis(diazene-2,1-diyl)]bis[3-oxo-N-(2-oxo-2,3-dihydro-1H-benzimidazol-5-yl)butanamide]			InChI=1/C34H26Cl2N10O6/c1-15(47)29(31(49)37-19-5-9-25-27(13-19)41-33(51)39-25)45-43-23-7-3-17(11-21(23)35)18-4-8-24(22(36)12-18)44-46-30(16(2)48)32(50)38-20-6-10-26-28(14-20)42-34(52)40-26/h3-14,29-30H,1-2H3,(H,37,49)(H,38,50)(H2,39,41,51)(H2,40,42,52)	CC(=O)C(N=NC1=CC=C(C=C1Cl)C1=CC(Cl)=C(C=C1)N=NC(C(C)=O)C(=O)NC1=CC2=C(NC(=O)N2)C=C1)C(=O)NC1=CC2=C(NC(=O)N2)C=C1	C34 H26 Cl2 N10 O6	741.55	740.141	Name from CAS - American Chemical Society
1097	78330-15-1			1	Phenol, tetrapropylene-, barium salt, overbased						Unspecified	0	0	Name from CAS - American Chemical Society
1098	78-42-2		1546892-14-1	1	Phosphoric acid, tris(2-ethylhexyl) ester	Tris(2-ethylhexyl) phosphate			InChI=1/C24H51O4P/c1-7-13-16-22(10-4)19-26-29(25,27-20-23(11-5)17-14-8-2)28-21-24(12-6)18-15-9-3/h22-24H,7-21H2,1-6H3	CCCCC(CC)COP(=O)(OCC(CC)CCCC)OCC(CC)CCCC	C24 H51 O4 P	434.642	434.352	Name from CAS - American Chemical Society
1099	78-51-3		19040-50-7, 31227-66-4, 119166-98-2	1	Ethanol, 2-butoxy-, 1,1',1''-phosphate	Tris(2-butoxyethyl) phosphate			InChI=1S/C18H39O7P/c1-4-7-10-20-13-16-23-26(19,24-17-14-21-11-8-5-2)25-18-15-22-12-9-6-3/h4-18H2,1-3H3	CCCCOCCOP(=O)(OCCOCCCC)OCCOCCCC	C18 H39 O7 P	398.477	398.243	Name from CAS - American Chemical Society
1100	78-63-7		64366-72-9, 80237-87-2, 105521-59-3, 109603-45-4, 118093-18-8, 138427-60-8, 139352-38-8, 143637-29-0, 158049-62-8, 162535-20-8, 180513-58-0, 184247-21-0, 186467-25-4, 860310-58-3, 1448312-18-2, 1628689-99-5	1	Peroxide, 1,1'-(1,1,4,4-tetramethyl-1,4-butanediyl)bis[2-(1,1-dimethylethyl)	2,5-Bis(tert-butylperoxy)-2,5-dimethylhexane			InChI=1S/C16H34O4/c1-13(2,3)17-19-15(7,8)11-12-16(9,10)20-18-14(4,5)6/h11-12H2,1-10H3	CC(C)(C)OOC(C)(C)CCC(C)(C)OOC(C)(C)C	C16 H34 O4	290.444	290.246	Name from CAS - American Chemical Society
1101	78-69-3		57706-88-4	1	3-Octanol, 3,7-dimethyl-	3,7-Dimethyloctan-3-ol			InChI=1/C10H22O/c1-5-10(4,11)8-6-7-9(2)3/h9,11H,5-8H2,1-4H3	CCC(C)(O)CCCC(C)C	C10 H22 O	158.285	158.167	Name from CAS - American Chemical Society
1102	78-70-6		11024-20-7, 22564-99-4	1	1,6-Octadien-3-ol, 3,7-dimethyl-	3,7-Dimethylocta-1,6-dien-3-ol			InChI=1/C10H18O/c1-5-10(4,11)8-6-7-9(2)3/h5,7,11H,1,6,8H2,2-4H3	CC(C)=CCCC(C)(O)C=C	C10 H18 O	154.253	154.136	Name from CAS - American Chemical Society
1103	78-78-4		68923-44-4, 92046-46-3, 1326305-74-1	1	Butane, 2-methyl-	2-Methylbutane			InChI=1S/C5H12/c1-4-5(2)3/h5H,4H2,1-3H3	CCC(C)C	C5 H12	72.151	72.0939	Name from CAS - American Chemical Society
1104	78-79-5		78006-92-5, 823271-95-0, 2378489-72-4	1	1,3-Butadiene, 2-methyl-	2-Methylbuta-1,3-diene			InChI=1S/C5H8/c1-4-5(2)3/h4H,1-2H2,3H3	CC(=C)C=C	C5 H8	68.119	68.0626	Name from CAS - American Chemical Society
1105	78-84-2		26140-46-5	1	Propanal, 2-methyl-	2-Methylpropanal			InChI=1S/C4H8O/c1-4(2)3-5/h3-4H,1-2H3	CC(C)C=O	C4 H8 O	72.107	72.0575	Name from CAS - American Chemical Society
1106	78-93-3		135311-02-3	1	2-Butanone	Butan-2-one			InChI=1S/C4H8O/c1-3-4(2)5/h3H2,1-2H3	CCC(C)=O	C4 H8 O	72.107	72.0575	Name from CAS - American Chemical Society
1107	79-10-7		55927-87-2, 166941-59-9, 211862-52-1, 1265528-53-7, 1453489-99-0, 1644624-02-1, 1703019-10-6, 1873349-31-5, 2015239-27-5, 2133361-51-8	1	2-Propenoic acid	Prop-2-enoic acid			InChI=1S/C3H4O2/c1-2-3(4)5/h2H,1H2,(H,4,5)	OC(=O)C=C	C3 H4 O2	72.063	72.0211	Name from CAS - American Chemical Society
1108	8002-53-7		8033-44-1, 8033-47-4, 53568-46-0, 93907-81-4, 97397-28-9, 312494-62-5	1	Montan wax						Unspecified	0	0	Name from CAS - American Chemical Society
1109	8002-74-2		8035-62-9, 8044-02-8, 8044-79-9, 9083-41-4, 12704-91-5, 12704-92-6, 12795-75-4, 37220-23-8, 37339-80-3, 39355-22-1, 39373-78-9, 51331-35-2, 54692-42-1, 57572-43-7, 57608-84-1, 58057-11-7, 68607-08-9, 68649-50-3, 70431-26-4, 72993-88-5, 72993-89-6, 72993-90-9, 105054-93-1, 105845-08-7, 115251-23-5, 115251-24-6, 160936-34-5, 401516-34-5	1	Hydrocarbon waxes						Unspecified	0	0	Name from CAS - American Chemical Society
1110	'8005-02-5		12227-80-4, 53802-38-3, 59494-26-7, 65721-98-4, 70431-57-1, 72626-24-5, 87003-35-8, 114013-31-9, 162731-49-9	1	C.I. Solvent Black 7						Unspecified	0	0	Name from CAS - American Chemical Society
1111	8006-64-2		8052-40-2	1	Turpentine oil						Unspecified	0	0	Name from CAS - American Chemical Society
1112	8007-18-9		12227-91-7, 71077-18-4, 90552-50-4, 1219711-52-0, 2136320-15-3	1	C.I. Pigment Yellow 53						Unspecified	0	0	Name from CAS - American Chemical Society
1113	8007-24-7			1	Cashew nutshell liquid						Unspecified	0	0	Name from CAS - American Chemical Society
1114	8007-35-0		39427-28-6, 1191242-15-5	1	Terpineol, acetate						C12 H20 O2	0	0	Name from CAS - American Chemical Society
1115	8008-57-9		308064-82-6	1	Sweet orange peel oil						Unspecified	0	0	Name from CAS - American Chemical Society
1116	'8014-09-3			1	Oils, patchouli						Unspecified	0	0	Name from CAS - American Chemical Society
1117	'8030-12-4		8037-53-4, 68417-86-7	1	Tallow, hydrogenated						Unspecified	0	0	Name from CAS - American Chemical Society
1118	80-39-7		825629-31-0	1	Benzenesulfonamide, N-ethyl-4-methyl-	N-Ethyl-4-methylbenzene-1-sulfonamide			InChI=1S/C9H13NO2S/c1-3-10-13(11,12)9-6-4-8(2)5-7-9/h4-7,10H,3H2,1-2H3	CCNS(=O)(=O)C1=CC=C(C)C=C1	C9 H13 N O2 S	199.27	199.067	Name from CAS - American Chemical Society
1119	80410-33-9		81657-62-7	1	Ethanamine, 2-[[2,4,8,10-tetrakis(1,1-dimethylethyl)dibenzo[d,f][1,3,2]dioxaphosphepin-6-yl]oxy]-N,N-bis[2-[[2,4,8,10-tetrakis(1,1-dimethylethyl)dibenzo[d,f][1,3,2]dioxaphosphepin-6-yl]oxy]ethyl]-	2-{[2,4,8,10-Tetrakis(2-methyl-2-propanyl)dibenzo[d,f][1,3,2]dioxaphosphepin-6-yl]oxy}-N,N-bis(2-{[2,4,8,10-tetrakis(2-methyl-2-propanyl)dibenzo[d,f][1,3,2]dioxaphosphepin-6-yl]oxy}ethyl)ethanamine			InChI=1S/C90H132NO9P3/c1-79(2,3)55-43-61-62-44-56(80(4,5)6)50-68(86(22,23)24)74(62)96-101(95-73(61)67(49-55)85(19,20)21)92-40-37-91(38-41-93-102-97-75-63(45-57(81(7,8)9)51-69(75)87(25,26)27)64-46-58(82(10,11)12)52-70(76(64)98-102)88(28,29)30)39-42-94-103-99-77-65(47-59(83(13,14)15)53-71(77)89(31,32)33)66-48-60(84(16,17)18)54-72(78(66)100-103)90(34,35)36/h43-54H,37-42H2,1-36H3	CC(C)(C)C1=CC2=C(OP(OCCN(CCOP3OC4=C(C=C(C=C4C(C)(C)C)C(C)(C)C)C4=C(O3)C(=CC(=C4)C(C)(C)C)C(C)(C)C)CCOP3OC4=C(C=C(C=C4C(C)(C)C)C(C)(C)C)C4=C(O3)C(=CC(=C4)C(C)(C)C)C(C)(C)C)OC3=C2C=C(C=C3C(C)(C)C)C(C)(C)C)C(=C1)C(C)(C)C	C90 H132 N O9 P3	1464.96	1463.91	Name from CAS - American Chemical Society
1120	8042-47-5			1	White mineral oil (petroleum)						Unspecified	0	0	Name from CAS - American Chemical Society
1121	80-43-3		82322-57-4, 88161-12-0, 188070-59-9, 209969-79-9, 246180-99-4, 478016-94-3, 945614-06-2, 2324106-99-0	1	Peroxide, bis(1-methyl-1-phenylethyl)	1,1'-[Peroxydi(propane-2,2-diyl)]dibenzene			InChI=1S/C18H22O2/c1-17(2,15-11-7-5-8-12-15)19-20-18(3,4)16-13-9-6-10-14-16/h5-14H,1-4H3	CC(C)(OOC(C)(C)C1=CC=CC=C1)C1=CC=CC=C1	C18 H22 O2	270.372	270.162	Name from CAS - American Chemical Society
1122	80-54-6		39390-70-0, 75166-25-5	1	Benzenepropanal, 4-(1,1-dimethylethyl)-╬▒-methyl-	3-(4-tert-Butylphenyl)-2-methylpropanal			InChI=1/C14H20O/c1-11(10-15)9-12-5-7-13(8-6-12)14(2,3)4/h5-8,10-11H,9H2,1-4H3	CC(CC1=CC=C(C=C1)C(C)(C)C)C=O	C14 H20 O	204.313	204.151	Name from CAS - American Chemical Society
1123	80-62-6		162221-54-7, 211862-43-0, 220713-32-6, 874217-13-7, 1196968-39-4, 1227277-87-3, 1451188-71-8, 1453489-95-6	1	2-Propenoic acid, 2-methyl-, methyl ester	Methyl 2-methylprop-2-enoate			InChI=1S/C5H8O2/c1-4(2)5(6)7-3/h1H2,2-3H3	COC(=O)C(C)=C	C5 H8 O2	100.117	100.052	Name from CAS - American Chemical Society
1124	81-33-4		12236-71-4, 1039727-78-0	1	Anthra[2,1,9-def:6,5,10-d'e'f']diisoquinoline-1,3,8,10(2H,9H)-tetrone	3a,5a-Dihydroisoquinolino[4',5',6':6,5,10]anthra[2,1,9-def]isoquinoline-1,3,8,10(2H,9H)-tetrone			InChI=1S/C24H10N2O4/c27-21-13-5-1-9-10-2-6-15-20-16(24(30)26-23(15)29)8-4-12(18(10)20)11-3-7-14(22(28)25-21)19(13)17(9)11/h1-8H,(H,25,27,28)(H,26,29,30)	O=C1NC(=O)C2=CC=C3C4=CC=C5C(=O)NC(=O)C6=CC=C(C7=CC=C1C2=C37)C4=C56	C24 H10 N2 O4	390.354	390.064	Name from CAS - American Chemical Society
1125	81-48-1		1342-19-4, 12217-81-1, 50922-59-3, 54328-11-9, 59459-27-7, 64925-48-0, 70956-28-4, 74665-60-4, 143928-77-2, 666832-51-5	1	9,10-Anthracenedione, 1-hydroxy-4-[(4-methylphenyl)amino]-	1-Hydroxy-4-(4-methylanilino)anthracene-9,10-dione			InChI=1S/C21H15NO3/c1-12-6-8-13(9-7-12)22-16-10-11-17(23)19-18(16)20(24)14-4-2-3-5-15(14)21(19)25/h2-11,22-23H,1H3	CC1=CC=C(NC2=C3C(=O)C4=C(C=CC=C4)C(=O)C3=C(O)C=C2)C=C1	C21 H15 N O3	329.355	329.105	Name from CAS - American Chemical Society
1126	81-77-6		11098-09-2, 11129-81-0, 39280-72-3, 50814-33-0, 50926-10-8, 67418-33-1, 88507-35-1, 93050-92-1, 111116-33-7, 113255-69-9, 128281-88-9, 192588-24-2, 790240-41-4	1	5,9,14,18-Anthrazinetetrone, 6,15-dihydro-	6,15-Dihydrodinaphtho[2,3-a:2',3'-h]phenazine-5,9,14,18-tetrone			InChI=1S/C28H14N2O4/c31-25-13-5-1-3-7-15(13)27(33)21-17(25)9-11-19-23(21)29-20-12-10-18-22(24(20)30-19)28(34)16-8-4-2-6-14(16)26(18)32/h1-12,29-30H	O=C1C2=CC=CC=C2C(=O)C2=C1C=CC1=C2NC2=C(N1)C1=C(C=C2)C(=O)C2=C(C=CC=C2)C1=O	C28 H14 N2 O4	442.43	442.095	Name from CAS - American Chemical Society
1127	81782-77-6			1	3-Decen-5-ol, 4-methyl-	4-Methyldec-3-en-5-ol			InChI=1/C11H22O/c1-4-6-7-9-11(12)10(3)8-5-2/h8,11-12H,4-7,9H2,1-3H3	CCCCCC(O)C(C)=CCC	C11 H22 O	170.296	170.167	Name from CAS - American Chemical Society
1128	818-08-6		144377-64-0, 695165-22-1	1	Stannane, dibutyloxo-	Dibutylstannanone			InChI=1S/2C4H9.O.Sn/c2*1-3-4-2;;/h2*1,3-4H2,2H3;;	CCCC[Sn](=O)CCCC	C8 H18 O Sn	248.941	250.038	Name from CAS - American Chemical Society
1129	82199-12-0			1	Butanamide, N-(2,3-dihydro-2-oxo-1H-benzimidazol-5-yl)-2-[2-(2-methoxyphenyl)diazenyl]-3-oxo-	2-[(2-Methoxyphenyl)diazenyl]-3-oxo-N-(2-oxo-2,3-dihydro-1H-benzimidazol-5-yl)butanamide			InChI=1/C18H17N5O4/c1-10(24)16(23-22-13-5-3-4-6-15(13)27-2)17(25)19-11-7-8-12-14(9-11)21-18(26)20-12/h3-9,16H,1-2H3,(H,19,25)(H2,20,21,26)	COC1=CC=CC=C1N=NC(C(C)=O)C(=O)NC1=CC2=C(NC(=O)N2)C=C1	C18 H17 N5 O4	367.365	367.128	Name from CAS - American Chemical Society
1130	822-16-2			1	Octadecanoic acid, sodium salt (1:1)	Sodium octadecanoate			InChI=1S/C18H36O2.Na/c1-2-3-4-5-6-7-8-9-10-11-12-13-14-15-16-17-18(19)20;/h2-17H2,1H3,(H,19,20);/q;+1/p-1	[Na+].CCCCCCCCCCCCCCCCCC([O-])=O	C18 H36 O2 . Na	306.466	306.253	Name from CAS - American Chemical Society
1131	839-90-7		63118-42-3, 248590-65-0, 1027769-55-6	1	1,3,5-Triazine-2,4,6(1H,3H,5H)-trione, 1,3,5-tris(2-hydroxyethyl)-	1,3,5-Tris(2-hydroxyethyl)-1,3,5-triazinane-2,4,6-trione			InChI=1S/C9H15N3O6/c13-4-1-10-7(16)11(2-5-14)9(18)12(3-6-15)8(10)17/h13-15H,1-6H2	OCCN1C(=O)N(CCO)C(=O)N(CCO)C1=O	C9 H15 N3 O6	261.234	261.096	Name from CAS - American Chemical Society
1132	84632-65-5		122390-98-1, 158707-57-4, 161051-71-4, 226706-93-0, 255838-17-6, 274683-63-5, 280774-60-9, 455260-11-4, 455260-92-1, 500227-13-4, 883993-76-8, 883993-77-9	1	Pyrrolo[3,4-c]pyrrole-1,4-dione, 3,6-bis(4-chlorophenyl)-2,5-dihydro-	3,6-Bis(4-chlorophenyl)-2,5-dihydropyrrolo[3,4-c]pyrrole-1,4-dione			InChI=1S/C18H10Cl2N2O2/c19-11-5-1-9(2-6-11)15-13-14(18(24)21-15)16(22-17(13)23)10-3-7-12(20)8-4-10/h1-8H,(H,21,24)(H,22,23)	ClC1=CC=C(C=C1)C1=C2C(=O)NC(=C2C(=O)N1)C1=CC=C(Cl)C=C1	C18 H10 Cl2 N2 O2	357.19	356.012	Name from CAS - American Chemical Society
1133	84-76-4			1	1,2-Benzenedicarboxylic acid, 1,2-dinonyl ester	Dinonyl benzene-1,2-dicarboxylate			InChI=1S/C26H42O4/c1-3-5-7-9-11-13-17-21-29-25(27)23-19-15-16-20-24(23)26(28)30-22-18-14-12-10-8-6-4-2/h15-16,19-20H,3-14,17-18,21-22H2,1-2H3	CCCCCCCCCOC(=O)C1=C(C=CC=C1)C(=O)OCCCCCCCCC	C26 H42 O4	418.618	418.308	Name from CAS - American Chemical Society
1134	85116-93-4			1	Fatty acids, C16-18, esters with pentaerythritol						C5 H12 O4 . Unspecified	0	0	Name from CAS - American Chemical Society
1135	85209-91-2		104149-35-1, 118569-25-8, 945860-41-3	1	12H-Dibenzo[d,g][1,3,2]dioxaphosphocin, 2,4,8,10-tetrakis(1,1-dimethylethyl)-6-hydroxy-, 6-oxide, sodium salt (1:1)	Sodium 2,4,8,10-tetra-tert-butyl-6-oxo-6H,12H-6lambda~5~-dibenzo[d,g][1,3,2]dioxaphosphocin-6-olate			InChI=1S/C29H43O4P.Na/c1-26(2,3)20-14-18-13-19-15-21(27(4,5)6)17-23(29(10,11)12)25(19)33-34(30,31)32-24(18)22(16-20)28(7,8)9;/h14-17H,13H2,1-12H3,(H,30,31);/q;+1/p-1	[Na+].CC(C)(C)C1=CC2=C(OP([O-])(=O)OC3=C(C2)C=C(C=C3C(C)(C)C)C(C)(C)C)C(=C1)C(C)(C)C	C29 H43 O4 P . Na	508.615	508.272	Name from CAS - American Chemical Society
1136	85-83-6		8023-29-8, 12000-52-1, 86702-99-0, 96510-86-0, 104270-03-3, 208266-18-6	1	2-Naphthalenol, 1-[2-[2-methyl-4-[2-(2-methylphenyl)diazenyl]phenyl]diazenyl]-	1-[(E)-{2-Methyl-4-[(E)-(2-methylphenyl)diazenyl]phenyl}diazenyl]naphthalen-2-ol			InChI=1S/C24H20N4O/c1-16-7-3-6-10-21(16)26-25-19-12-13-22(17(2)15-19)27-28-24-20-9-5-4-8-18(20)11-14-23(24)29/h3-15,29H,1-2H3/b26-25+,28-27+	CC1=CC=CC=C1\N=N\C1=CC=C(\N=N\C2=C(O)C=CC3=C2C=CC=C3)C(C)=C1	C24 H20 N4 O	380.451	380.164	Name from CAS - American Chemical Society
1137	868-77-9		51026-91-6, 58308-22-8, 60974-06-3, 61497-49-2, 112813-65-7, 123991-13-9, 132051-71-9, 141668-69-1, 151638-45-8, 155280-45-8, 173306-28-0, 201463-85-6, 203300-24-7, 203497-53-4, 211862-46-3, 212555-08-3, 219840-96-7, 225107-31-3, 282528-79-4, 473256-73-4, 1136534-55-8, 1151978-80-1, 1184921-46-7, 1206159-39-8, 1260379-87-0, 1418001-98-5, 1449201-78-8, 2231343-05-6, 2242757-54-4	1	2-Propenoic acid, 2-methyl-, 2-hydroxyethyl ester	2-Hydroxyethyl 2-methylprop-2-enoate			InChI=1S/C6H10O3/c1-5(2)6(8)9-4-3-7/h7H,1,3-4H2,2H3	CC(=C)C(=O)OCCO	C6 H10 O3	130.143	130.063	Name from CAS - American Chemical Society
1138	870-08-6			1	Stannane, dioctyloxo-	Dioctylstannanone			InChI=1S/2C8H17.O.Sn/c2*1-3-5-7-8-6-4-2;;/h2*1,3-8H2,2H3;;	CCCCCCCC[Sn](=O)CCCCCCCC	C16 H34 O Sn	361.157	362.163	Name from CAS - American Chemical Society
1139	872-50-4		26138-58-9, 53774-35-9, 57762-46-6	1	2-Pyrrolidinone, 1-methyl-	1-Methylpyrrolidin-2-one			InChI=1S/C5H9NO/c1-6-4-2-3-5(6)7/h2-4H2,1H3	CN1CCCC1=O	C5 H9 N O	99.133	99.0684	Name from CAS - American Chemical Society
1140	87731-18-8		449203-70-7	1	Carbonic acid, 4-cycloocten-1-yl methyl ester	Cyclooct-4-en-1-yl methyl carbonate			InChI=1/C10H16O3/c1-12-10(11)13-9-7-5-3-2-4-6-8-9/h2-3,9H,4-8H2,1H3	COC(=O)OC1CCCC=CCC1	C10 H16 O3	184.235	184.11	Name from CAS - American Chemical Society
1141	880647-20-1			1	Polyphosphoric acids, compds. with pyrolyzed melamine						Unspecified	0	0	Name from CAS - American Chemical Society
1142	881692-01-9			1	1,2-Ethanediamine, N1-[3-(trimethoxysilyl)propyl]-, hydrolysis products with wollastonite (Ca(SiO3))						Unspecified	0	0	Name from CAS - American Chemical Society
1143	89-43-0		61792-01-6	1	Benzoic acid, 2-[(7-hydroxy-3,7-dimethyloctylidene)amino]-, methyl ester	Methyl 2-[(7-hydroxy-3,7-dimethyloctylidene)amino]benzoate			InChI=1/C18H27NO3/c1-14(8-7-12-18(2,3)21)11-13-19-16-10-6-5-9-15(16)17(20)22-4/h5-6,9-10,13-14,21H,7-8,11-12H2,1-4H3/b19-13-	COC(=O)C1=C(C=CC=C1)N=CCC(C)CCCC(C)(C)O	C18 H27 N O3	305.418	305.199	Name from CAS - American Chemical Society
1144	89-65-6		74242-57-2, 98966-42-8	1	D-erythro-Hex-2-enonic acid, ╬│-lactone				InChI=1S/C6H8O6/c7-1-2(8)5-3(9)4(10)6(11)12-5/h2,5,7-10H,1H2/t2-,5-/m1/s1	OC[C@@H](O)[C@H]1OC(=O)C(O)=C1O	C6 H8 O6	176.124	176.032	Name from CAS - American Chemical Society
1145	9007-13-0		68153-41-3	1	Resin acids, calcium salts						Unspecified	0	0	Name from CAS - American Chemical Society
1146	90268-24-9			1	C.I. Pigment Yellow 176						Unspecified	0	0	Name from CAS - American Chemical Society
1147	91-64-5			1	2H-1-Benzopyran-2-one	2H-1-Benzopyran-2-one			InChI=1S/C9H6O2/c10-9-6-5-7-3-1-2-4-8(7)11-9/h1-6H	O=C1OC2=C(C=CC=C2)C=C1	C9 H6 O2	146.145	146.037	Name from CAS - American Chemical Society
1148	92-69-3		61840-56-0, 110617-59-9, 215723-23-2	1	[1,1'-Biphenyl]-4-ol	[1,1'-Biphenyl]-4-ol			InChI=1S/C12H10O/c13-12-8-6-11(7-9-12)10-4-2-1-3-5-10/h1-9,13H	OC1=CC=C(C=C1)C1=CC=CC=C1	C12 H10 O	170.211	170.073	Name from CAS - American Chemical Society
1149	92704-41-1		39388-40-4, 1505447-37-9, 1505447-47-1, 1505447-71-1	1	Calcined kaolin						Unspecified	0	0	Name from CAS - American Chemical Society
1150	927-07-1		928322-98-9, 1935692-40-2	1	Propaneperoxoic acid, 2,2-dimethyl-, 1,1-dimethylethyl ester	tert-Butyl 2,2-dimethylpropaneperoxoate			InChI=1S/C9H18O3/c1-8(2,3)7(10)11-12-9(4,5)6/h1-6H3	CC(C)(C)OOC(=O)C(C)(C)C	C9 H18 O3	174.24	174.126	Name from CAS - American Chemical Society
1151	93-04-9			1	Naphthalene, 2-methoxy-	2-Methoxynaphthalene			InChI=1S/C11H10O/c1-12-11-7-6-9-4-2-3-5-10(9)8-11/h2-8H,1H3	COC1=CC2=C(C=CC=C2)C=C1	C11 H10 O	158.2	158.073	Name from CAS - American Chemical Society
1152	93-08-3			1	Ethanone, 1-(2-naphthalenyl)-	1-(Naphthalen-2-yl)ethan-1-one			InChI=1S/C12H10O/c1-9(13)11-7-6-10-4-2-3-5-12(10)8-11/h2-8H,1H3	CC(=O)C1=CC2=CC=CC=C2C=C1	C12 H10 O	170.211	170.073	Name from CAS - American Chemical Society
1153	93334-05-5			1	Fatty acids, montan-wax, sodium salts						Unspecified	0	0	Name from CAS - American Chemical Society
1154	93-92-5		1335-75-7, 50373-55-2	1	Benzenemethanol, ╬▒-methyl-, 1-acetate	1-Phenylethyl acetate			InChI=1/C10H12O2/c1-8(12-9(2)11)10-6-4-3-5-7-10/h3-8H,1-2H3	CC(OC(C)=O)C1=CC=CC=C1	C10 H12 O2	164.204	164.084	Name from CAS - American Chemical Society
1155	94-28-0		1330-87-6, 73513-61-8, 1264485-21-3	1	Hexanoic acid, 2-ethyl-, 1,1'-[1,2-ethanediylbis(oxy-2,1-ethanediyl)] ester	[(Ethane-1,2-diyl)bis(oxy)ethane-2,1-diyl] bis(2-ethylhexanoate)			InChI=1/C22H42O6/c1-5-9-11-19(7-3)21(23)27-17-15-25-13-14-26-16-18-28-22(24)20(8-4)12-10-6-2/h19-20H,5-18H2,1-4H3	CCCCC(CC)C(=O)OCCOCCOCCOC(=O)C(CC)CCCC	C22 H42 O6	402.572	402.298	Name from CAS - American Chemical Society
1156	94-36-0		37370-29-9, 117989-71-6, 132323-44-5, 143928-58-9	1	Peroxide, dibenzoyl				InChI=1S/C14H10O4/c15-13(11-7-3-1-4-8-11)17-18-14(16)12-9-5-2-6-10-12/h1-10H	O=C(OOC(=O)C1=CC=CC=C1)C1=CC=CC=C1	C14 H10 O4	242.23	242.058	Name from CAS - American Chemical Society
1157	947-19-3		97396-91-3, 127546-04-7, 150080-97-0, 191113-92-5, 858356-32-8, 910027-96-2, 1237753-58-0, 1345834-99-2, 1467104-17-1	1	Methanone, (1-hydroxycyclohexyl)phenyl-	(1-Hydroxycyclohexyl)(phenyl)methanone			InChI=1S/C13H16O2/c14-12(11-7-3-1-4-8-11)13(15)9-5-2-6-10-13/h1,3-4,7-8,15H,2,5-6,9-10H2	OC1(CCCCC1)C(=O)C1=CC=CC=C1	C13 H16 O2	204.269	204.115	Name from CAS - American Chemical Society
1158	95-54-5			1	1,2-Benzenediamine	Benzene-1,2-diamine			InChI=1S/C6H8N2/c7-5-3-1-2-4-6(5)8/h1-4H,7-8H2	NC1=C(N)C=CC=C1	C6 H8 N2	108.144	108.069	Name from CAS - American Chemical Society
1159	96152-48-6			1	Phosphorous acid, (1-methylethylidene)di-4,1-phenylene tetra-C12-15-alkyl esters						Unspecified	0	0	Name from CAS - American Chemical Society
1160	96-33-3		102256-29-1, 1254182-69-8	1	2-Propenoic acid, methyl ester	Methyl prop-2-enoate			InChI=1S/C4H6O2/c1-3-4(5)6-2/h3H,1H2,2H3	COC(=O)C=C	C4 H6 O2	86.09	86.0368	Name from CAS - American Chemical Society
1161	971-15-3		1638500-00-1	1	Hexasulfide, bis(1-piperidinylthioxomethyl)	(Hexasulfane-1,6-diyl)bis[(piperidin-1-yl)methanethione]			InChI=1S/C12H20N2S8/c15-11(13-7-3-1-4-8-13)17-19-21-22-20-18-12(16)14-9-5-2-6-10-14/h1-10H2	S=C(SSSSSSC(=S)N1CCCCC1)N1CCCCC1	C12 H20 N2 S8	448.79	447.939	Name from CAS - American Chemical Society
1162	97-53-0			1	Phenol, 2-methoxy-4-(2-propen-1-yl)-	2-Methoxy-4-(prop-2-en-1-yl)phenol			InChI=1S/C10H12O2/c1-3-4-8-5-6-9(11)10(7-8)12-2/h3,5-7,11H,1,4H2,2H3	COC1=C(O)C=CC(CC=C)=C1	C10 H12 O2	164.204	164.084	Name from CAS - American Chemical Society
1163	97-90-5		37211-46-4, 51026-92-7, 56480-56-9, 81897-47-4, 108772-05-0, 121266-93-1, 121978-90-3, 130865-23-5, 135623-36-8, 138454-60-1, 138533-09-2, 154855-14-8, 156940-26-0, 205501-13-9, 256439-71-1, 930792-25-9, 1134189-44-8, 1205547-89-2, 1552289-42-5, 1623115-14-9, 1803532-84-4	1	2-Propenoic acid, 2-methyl-, 1,1'-(1,2-ethanediyl) ester	Ethane-1,2-diyl bis(2-methylprop-2-enoate)			InChI=1S/C10H14O4/c1-7(2)9(11)13-5-6-14-10(12)8(3)4/h1,3,5-6H2,2,4H3	CC(=C)C(=O)OCCOC(=O)C(C)=C	C10 H14 O4	198.218	198.089	Name from CAS - American Chemical Society
1164	980-26-7		12225-00-2, 57917-17-6, 155328-35-1, 221658-08-8, 287098-90-2, 308795-57-5, 518035-23-9, 521917-79-3, 807629-71-6, 865272-16-8, 866762-19-8, 2042162-80-9, 2055141-95-0, 2055141-96-1, 2360907-06-6	1	Quino[2,3-b]acridine-7,14-dione, 5,12-dihydro-2,9-dimethyl-	2,9-Dimethyl-5,12-dihydroquinolino[2,3-b]acridine-7,14-dione			InChI=1S/C22H16N2O2/c1-11-3-5-17-13(7-11)21(25)15-9-20-16(10-19(15)23-17)22(26)14-8-12(2)4-6-18(14)24-20/h3-10H,1-2H3,(H,23,25)(H,24,26)	CC1=CC2=C(NC3=CC4=C(NC5=CC=C(C)C=C5C4=O)C=C3C2=O)C=C1	C22 H16 N2 O2	340.382	340.121	Name from CAS - American Chemical Society
1165	98-29-3		71210-63-4	1	1,2-Benzenediol, 4-(1,1-dimethylethyl)-	4-tert-Butylbenzene-1,2-diol			InChI=1S/C10H14O2/c1-10(2,3)7-4-5-8(11)9(12)6-7/h4-6,11-12H,1-3H3	CC(C)(C)C1=CC(O)=C(O)C=C1	C10 H14 O2	166.22	166.099	Name from CAS - American Chemical Society
1166	98-55-5		2438-12-2, 22347-88-2	1	3-Cyclohexene-1-methanol, ╬▒,╬▒,4-trimethyl-	2-(4-Methylcyclohex-3-en-1-yl)propan-2-ol			InChI=1/C10H18O/c1-8-4-6-9(7-5-8)10(2,3)11/h4,9,11H,5-7H2,1-3H3	CC1=CCC(CC1)C(C)(C)O	C10 H18 O	154.253	154.136	Name from CAS - American Chemical Society
1167	98-83-9		2256721-46-5	1	Benzene, (1-methylethenyl)-	(Prop-1-en-2-yl)benzene			InChI=1S/C9H10/c1-8(2)9-6-4-3-5-7-9/h3-7H,1H2,2H3	CC(=C)C1=CC=CC=C1	C9 H10	118.179	118.078	Name from CAS - American Chemical Society
1168	98-88-4		1258517-80-4, 1640987-68-3, 2231811-43-9	1	Benzoyl chloride	Benzoyl chloride			InChI=1S/C7H5ClO/c8-7(9)6-4-2-1-3-5-6/h1-5H	ClC(=O)C1=CC=CC=C1	C7 H5 Cl O	140.57	140.003	Name from CAS - American Chemical Society
1169	99-96-7			1	Benzoic acid, 4-hydroxy-	4-Hydroxybenzoic acid			InChI=1S/C7H6O3/c8-6-3-1-5(2-4-6)7(9)10/h1-4,8H,(H,9,10)	OC(=O)C1=CC=C(O)C=C1	C7 H6 O3	138.122	138.032	Name from CAS - American Chemical Society
1170	999-97-3		18186-75-9, 103737-28-6, 116638-29-0, 127290-38-4, 761458-30-4	1	Silanamine, 1,1,1-trimethyl-N-(trimethylsilyl)-	1,1,1-Trimethyl-N-(trimethylsilyl)silanamine			InChI=1S/C6H19NSi2/c1-8(2,3)7-9(4,5)6/h7H,1-6H3	C[Si](C)(C)N[Si](C)(C)C	C6 H19 N Si2	161.395	161.106	Name from CAS - American Chemical Society
1171	100-20-9		106158-15-0, 108454-76-8, 188665-55-6, 1640987-72-9, 1927884-58-9	1	1,4-Benzenedicarbonyl dichloride	Benzene-1,4-dicarbonyl dichloride			InChI=1S/C8H4Cl2O2/c9-7(11)5-1-2-6(4-3-5)8(10)12/h1-4H	ClC(=O)C1=CC=C(C=C1)C(Cl)=O	C8 H4 Cl2 O2	203.02	201.959	Name from CAS - American Chemical Society
1172	100-37-8		102802-00-6	1	Ethanol, 2-(diethylamino)-	2-(Diethylamino)ethan-1-ol			InChI=1S/C6H15NO/c1-3-7(4-2)5-6-8/h8H,3-6H2,1-2H3	CCN(CC)CCO	C6 H15 N O	117.192	117.115	Name from CAS - American Chemical Society
1173	100-44-7			1	Benzene, (chloromethyl)-	(Chloromethyl)benzene			InChI=1S/C7H7Cl/c8-6-7-4-2-1-3-5-7/h1-5H,6H2	ClCC1=CC=CC=C1	C7 H7 Cl	126.58	126.024	Name from CAS - American Chemical Society
1174	100-99-2		130565-62-7	1	Aluminum, tris(2-methylpropyl)-	Tris(2-methylpropyl)alumane			InChI=1S/3C4H9.Al/c3*1-4(2)3;/h3*4H,1H2,2-3H3;	CC(C)C[Al](CC(C)C)CC(C)C	C12 H27 Al	198.33	198.193	Name from CAS - American Chemical Society
1175	10006-28-7		1433822-72-0	1	Silicic acid (H2SiO3), potassium salt (1:2)	Dipotassium oxosilanebis(olate)			InChI=1S/2K.O3Si/c;;1-4(2)3/q2*+1;-2	[K+].[K+].[O-][Si]([O-])=O	H2 O3 Si . 2 K	154.279	153.889	Name from CAS - American Chemical Society
1176	1002-84-2			1	Pentadecanoic acid	Pentadecanoic acid			InChI=1S/C15H30O2/c1-2-3-4-5-6-7-8-9-10-11-12-13-14-15(16)17/h2-14H2,1H3,(H,16,17)	CCCCCCCCCCCCCCC(O)=O	C15 H30 O2	242.403	242.225	Name from CAS - American Chemical Society
1177	10022-31-8			1	Nitric acid, barium salt (2:1)	Barium dinitrate			InChI=1S/Ba.2NO3/c;2*2-1(3)4/q+2;2*-1	[Ba++].[O-][N+]([O-])=O.[O-][N+]([O-])=O	Ba . 2 H N O3	261.335	261.881	Name from CAS - American Chemical Society
1178	10025-73-7			1	Chromium chloride (CrCl3)	Chromium(3+) trichloride			InChI=1S/3ClH.Cr/h3*1H;/q;;;+3/p-3	Cl[Cr](Cl)Cl	Cl3 Cr	158.35	156.847	Name from CAS - American Chemical Society
1179	10025-87-3		39380-77-3, 1258871-72-5	1	Phosphoric trichloride	Phosphoric trichloride			InChI=1S/Cl3OP/c1-5(2,3)4	ClP(Cl)(Cl)=O	Cl3 O P	153.32	151.875	Name from CAS - American Chemical Society
1180	10034-99-8			1	Sulfuric acid, magnesium salt, hydrate (1:1:7)	Magnesium sulfate--water (1/1/7)			InChI=1S/Mg.H2O4S.7H2O/c;1-5(2,3)4;;;;;;;/h;(H2,1,2,3,4);7*1H2/q+2;;;;;;;;/p-2	O.O.O.O.O.O.O.[Mg++].[O-]S([O-])(=O)=O	H2 O4 S . 7 H2 O . Mg	246.47	246.011	Name from CAS - American Chemical Society
1181	10035-10-6		62140-56-1	1	Hydrobromic acid	Hydrogen bromide			InChI=1S/BrH/h1H	Br	Br H	80.912	79.9262	Name from CAS - American Chemical Society
1182	10039-33-5		1185-73-5, 116315-17-4	1	5,7,12-Trioxa-6-stannaoctadeca-2,9-dienoic acid, 14-ethyl-6,6-dioctyl-4,8,11-trioxo-, 2-ethylhexyl ester	2-Ethylhexyl 14-ethyl-6,6-dioctyl-4,8,11-trioxo-5,7,12-trioxa-6-stannaoctadeca-2,9-dien-1-oate			InChI=1/2C12H20O4.2C8H17.Sn/c2*1-3-5-6-10(4-2)9-16-12(15)8-7-11(13)14;2*1-3-5-7-8-6-4-2;/h2*7-8,10H,3-6,9H2,1-2H3,(H,13,14);2*1,3-8H2,2H3;/q;;;;+2/p-2	CCCCCCCC[Sn](CCCCCCCC)(OC(=O)C=CC(=O)OCC(CC)CCCC)OC(=O)C=CC(=O)OCC(CC)CCCC	C40 H72 O8 Sn	799.718	800.425	Name from CAS - American Chemical Society
1183	10039-54-0		120893-78-9, 1257422-90-4	1	Hydroxylamine, sulfate (2:1)	Bis(hydroxyammonium) sulfate			InChI=1S/2H4NO.H2O4S/c2*1-2;1-5(2,3)4/h2*2H,1H3;(H2,1,2,3,4)/q2*+1;/p-2	[NH3+]O.[NH3+]O.[O-]S([O-])(=O)=O	H3 N O . 1/2 H2 O4 S	164.13	164.01	Name from CAS - American Chemical Society
1184	10043-01-3	10124-29-5	19239-71-5, 22515-37-3, 66578-72-1, 121739-79-5, 124027-27-6, 139939-73-4, 1937262-06-0	1	Sulfuric acid, aluminum salt (3:2)	Aluminium sulfate (2/3)			InChI=1S/2Al.3H2O4S/c;;3*1-5(2,3)4/h;;3*(H2,1,2,3,4)/q2*+3;;;/p-6	[Al+3].[Al+3].[O-]S([O-])(=O)=O.[O-]S([O-])(=O)=O.[O-]S([O-])(=O)=O	Al . 3/2 H2 O4 S	342.13	341.818	Name from CAS - American Chemical Society
1185	10043-52-4		139468-93-2, 2305917-51-3	1	Calcium chloride (CaCl2)	Calcium dichloride			InChI=1S/Ca.2ClH/h;2*1H/q+2;;/p-2	[Cl-].[Cl-].[Ca++]	Ca Cl2	110.98	109.9	Name from CAS - American Chemical Society
1186	10043-84-2		17308-52-0, 19893-32-4	1	Phosphinic acid, manganese(2+) salt (2:1)				InChI=1S/Mn.2HO2P/c;2*1-3-2/h;2*(H,1,2)/q+2;;/p-2	[Mn++].[O-]P=O.[O-]P=O	H3 O2 P . 1/2 Mn	180.882	180.865	Name from CAS - American Chemical Society
1187	101-02-0			1	Phosphorous acid, triphenyl ester	Triphenyl phosphite			InChI=1S/C18H15O3P/c1-4-10-16(11-5-1)19-22(20-17-12-6-2-7-13-17)21-18-14-8-3-9-15-18/h1-15H	O(P(OC1=CC=CC=C1)OC1=CC=CC=C1)C1=CC=CC=C1	C18 H15 O3 P	310.289	310.076	Name from CAS - American Chemical Society
1188	101-37-1		2368803-30-7	1	1,3,5-Triazine, 2,4,6-tris(2-propen-1-yloxy)-	2,4,6-Tris[(prop-2-en-1-yl)oxy]-1,3,5-triazine			InChI=1S/C12H15N3O3/c1-4-7-16-10-13-11(17-8-5-2)15-12(14-10)18-9-6-3/h4-6H,1-3,7-9H2	C=CCOC1=NC(OCC=C)=NC(OCC=C)=N1	C12 H15 N3 O3	249.27	249.111	Name from CAS - American Chemical Society
1189	101-43-9		2056117-96-3	1	2-Propenoic acid, 2-methyl-, cyclohexyl ester	Cyclohexyl 2-methylprop-2-enoate			InChI=1S/C10H16O2/c1-8(2)10(11)12-9-6-4-3-5-7-9/h9H,1,3-7H2,2H3	CC(=C)C(=O)OC1CCCCC1	C10 H16 O2	168.236	168.115	Name from CAS - American Chemical Society
1190	101-65-5		56572-31-7	1	Carbamic acid, N,N'-(methylenedi-4,1-phenylene)bis-, C,C'-diphenyl ester	Diphenyl [methylenedi(4,1-phenylene)]biscarbamate			InChI=1S/C27H22N2O4/c30-26(32-24-7-3-1-4-8-24)28-22-15-11-20(12-16-22)19-21-13-17-23(18-14-21)29-27(31)33-25-9-5-2-6-10-25/h1-18H,19H2,(H,28,30)(H,29,31)	O=C(NC1=CC=C(CC2=CC=C(NC(=O)OC3=CC=CC=C3)C=C2)C=C1)OC1=CC=CC=C1	C27 H22 N2 O4	438.483	438.158	Name from CAS - American Chemical Society
1191	101-67-7		79633-07-1, 125054-09-3	1	Benzenamine, 4-octyl-N-(4-octylphenyl)-	4-Octyl-N-(4-octylphenyl)aniline			InChI=1S/C28H43N/c1-3-5-7-9-11-13-15-25-17-21-27(22-18-25)29-28-23-19-26(20-24-28)16-14-12-10-8-6-4-2/h17-24,29H,3-16H2,1-2H3	CCCCCCCCC1=CC=C(NC2=CC=C(CCCCCCCC)C=C2)C=C1	C28 H43 N	393.659	393.34	Name from CAS - American Chemical Society
1192	101-72-4		12771-90-3, 59792-63-1, 87133-56-0, 121889-80-3	1	1,4-Benzenediamine, N1-(1-methylethyl)-N4-phenyl-	N~1~-Phenyl-N~4~-(propan-2-yl)benzene-1,4-diamine			InChI=1S/C15H18N2/c1-12(2)16-14-8-10-15(11-9-14)17-13-6-4-3-5-7-13/h3-12,16-17H,1-2H3	CC(C)NC1=CC=C(NC2=CC=CC=C2)C=C1	C15 H18 N2	226.323	226.147	Name from CAS - American Chemical Society
1193	101-80-4		121509-79-3, 928208-61-1	1	Benzenamine, 4,4'-oxybis-	4,4'-Oxydianiline			InChI=1S/C12H12N2O/c13-9-1-5-11(6-2-9)15-12-7-3-10(14)4-8-12/h1-8H,13-14H2	NC1=CC=C(OC2=CC=C(N)C=C2)C=C1	C12 H12 N2 O	200.241	200.095	Name from CAS - American Chemical Society
1194	101-83-7		111487-88-8, 111487-93-5, 111522-94-2, 157973-63-2, 856793-27-6, 878781-89-6	1	Cyclohexanamine, N-cyclohexyl-	N-Cyclohexylcyclohexanamine			InChI=1S/C12H23N/c1-3-7-11(8-4-1)13-12-9-5-2-6-10-12/h11-13H,1-10H2	C1CCC(CC1)NC1CCCCC1	C12 H23 N	181.323	181.183	Name from CAS - American Chemical Society
1195	101-86-0			1	Octanal, 2-(phenylmethylene)-	2-Benzylideneoctanal			InChI=1S/C15H20O/c1-2-3-4-6-11-15(13-16)12-14-9-7-5-8-10-14/h5,7-10,12-13H,2-4,6,11H2,1H3	CCCCCCC(C=O)=CC1=CC=CC=C1	C15 H20 O	216.324	216.151	Name from CAS - American Chemical Society
1196	10101-39-0		1344-94-1, 207806-17-5, 316377-49-8, 368436-36-6, 729609-37-4, 791566-98-8, 930265-12-6, 1028773-86-5, 1059109-09-9, 1433820-57-5, 1643668-64-7, 1646613-91-3, 1675210-59-9, 2243629-32-3	1	Silicic acid (H2SiO3), calcium salt (1:1)	Calcium oxosilanebis(olate)			InChI=1S/Ca.O3Si/c;1-4(2)3/q+2;-2	[Ca++].[O-][Si]([O-])=O	Ca . H2 O3 Si	116.16	115.924	Name from CAS - American Chemical Society
1197	10101-41-4			1	Sulfuric acid, calcium salt, hydrate (1:1:2)	Calcium sulfate--water (1/1/2)			InChI=1S/Ca.H2O4S.2H2O/c;1-5(2,3)4;;/h;(H2,1,2,3,4);2*1H2/q+2;;;/p-2	O.O.[Ca++].[O-]S([O-])(=O)=O	Ca . H2 O4 S . 2 H2 O	172.16	171.935	Name from CAS - American Chemical Society
1198	10101-89-0		101056-44-4	1	Phosphoric acid, sodium salt, hydrate (1:3:12)	Sodium phosphate--water (3/1/12)			InChI=1S/3Na.H3O4P.12H2O/c;;;1-5(2,3)4;;;;;;;;;;;;/h;;;(H3,1,2,3,4);12*1H2/q3*+1;;;;;;;;;;;;;/p-3	O.O.O.O.O.O.O.O.O.O.O.O.[Na+].[Na+].[Na+].[O-]P([O-])([O-])=O	H3 O4 P . 12 H2 O . 3 Na	380.119	380.05	Name from CAS - American Chemical Society
1199	10109-95-2			1	1,4-Benzenedicarboxylic acid, 2,5-bis(phenylamino)-	2,5-Dianilinobenzene-1,4-dicarboxylic acid			InChI=1S/C20H16N2O4/c23-19(24)15-12-18(22-14-9-5-2-6-10-14)16(20(25)26)11-17(15)21-13-7-3-1-4-8-13/h1-12,21-22H,(H,23,24)(H,25,26)	OC(=O)C1=CC(NC2=CC=CC=C2)=C(C=C1NC1=CC=CC=C1)C(O)=O	C20 H16 N2 O4	348.358	348.111	Name from CAS - American Chemical Society
1200	10117-38-1	23873-77-0	126048-06-4	1	Sulfurous acid, potassium salt (1:2)	Dipotassium sulfite			InChI=1S/2K.H2O3S/c;;1-4(2)3/h;;(H2,1,2,3)/q2*+1;/p-2	[K+].[K+].[O-]S([O-])=O	H2 O3 S . 2 K	158.25	157.884	Name from CAS - American Chemical Society
1201	10124-37-5		56532-05-9, 94079-75-1, 95680-75-4, 260792-08-3, 292135-47-8	1	Nitric acid, calcium salt (2:1)	Calcium dinitrate			InChI=1S/Ca.2NO3/c;2*2-1(3)4/q+2;2*-1	[Ca++].[O-][N+]([O-])=O.[O-][N+]([O-])=O	Ca . 2 H N O3	164.086	163.938	Name from CAS - American Chemical Society
1202	10124-44-4		44120-45-8	1	Sulfuric acid, copper salt (8CI,9CI)						Cu . x H2 O4 S	0	0	Name from CAS - American Chemical Society
1203	10124-54-6		14841-83-9	1	Phosphoric acid, manganese salt (1:?)						H3 O4 P . x Mn	0	0	Name from CAS - American Chemical Society
1204	101316-72-7			1	Lubricating oils (petroleum), C24-50, solvent-extd., dewaxed, hydrogenated						Unspecified	0	0	Name from CAS - American Chemical Society
1205	101357-30-6			1	Silicic acid, aluminum sodium salt, sulfurized						Unspecified	0	0	Name from CAS - American Chemical Society
1206	10143-60-9			1	Heptane, 3,3'-[oxybis(methylene)]bis-	3-{[(2-Ethylhexyl)oxy]methyl}heptane			InChI=1/C16H34O/c1-5-9-11-15(7-3)13-17-14-16(8-4)12-10-6-2/h15-16H,5-14H2,1-4H3	CCCCC(CC)COCC(CC)CCCC	C16 H34 O	242.447	242.261	Name from CAS - American Chemical Society
1207	10196-68-6			1	Benzoic acid, 4-(1,1-dimethylethyl)-, barium salt (2:1)	Barium bis(4-tert-butylbenzoate)			InChI=1S/2C11H14O2.Ba/c2*1-11(2,3)9-6-4-8(5-7-9)10(12)13;/h2*4-7H,1-3H3,(H,12,13);/q;;+2/p-2	[Ba++].CC(C)(C)C1=CC=C(C=C1)C([O-])=O.CC(C)(C)C1=CC=C(C=C1)C([O-])=O	C11 H14 O2 . 1/2 Ba	491.773	492.088	Name from CAS - American Chemical Society
1208	102-09-0		98287-56-0	1	Carbonic acid, diphenyl ester	Diphenyl carbonate			InChI=1S/C13H10O3/c14-13(15-11-7-3-1-4-8-11)16-12-9-5-2-6-10-12/h1-10H	O=C(OC1=CC=CC=C1)OC1=CC=CC=C1	C13 H10 O3	214.22	214.063	Name from CAS - American Chemical Society
1209	102-39-6			1	Acetic acid, 2,2'-[1,3-phenylenebis(oxy)]bis-	2,2'-[1,3-Phenylenebis(oxy)]diacetic acid			InChI=1S/C10H10O6/c11-9(12)5-15-7-2-1-3-8(4-7)16-6-10(13)14/h1-4H,5-6H2,(H,11,12)(H,13,14)	OC(=O)COC1=CC(OCC(O)=O)=CC=C1	C10 H10 O6	226.184	226.048	Name from CAS - American Chemical Society
1210	102-70-5		44905-30-8, 343314-28-3	1	2-Propen-1-amine, N,N-di-2-propen-1-yl-	N,N-Di(prop-2-en-1-yl)prop-2-en-1-amine			InChI=1S/C9H15N/c1-4-7-10(8-5-2)9-6-3/h4-6H,1-3,7-9H2	C=CCN(CC=C)CC=C	C9 H15 N	137.226	137.12	Name from CAS - American Chemical Society
1211	102-71-6		36549-53-8, 36549-54-9, 36549-55-0, 36659-79-7, 105655-27-4, 126068-67-5, 464917-26-8, 1429745-86-7	1	Ethanol, 2,2',2''-nitrilotris-	2,2',2''-Nitrilotri(ethan-1-ol)			InChI=1S/C6H15NO3/c8-4-1-7(2-5-9)3-6-10/h8-10H,1-6H2	OCCN(CCO)CCO	C6 H15 N O3	149.19	149.105	Name from CAS - American Chemical Society
1212	102-77-2	19224-23-8	31440-29-6, 35309-99-0, 40860-79-5, 108251-60-1, 182077-65-2, 198352-30-6, 909403-78-7	1	Benzothiazole, 2-(4-morpholinylthio)-	2-[(Morpholin-4-yl)sulfanyl]-1,3-benzothiazole			InChI=1S/C11H12N2OS2/c1-2-4-10-9(3-1)12-11(15-10)16-13-5-7-14-8-6-13/h1-4H,5-8H2	C1CN(CCO1)SC1=NC2=C(S1)C=CC=C2	C11 H12 N2 O S2	252.35	252.039	Name from CAS - American Chemical Society
1213	102-78-3			1	Benzothiazole, 2-[(2,6-dimethyl-4-morpholinyl)thio]-	2-[(2,6-Dimethylmorpholin-4-yl)sulfanyl]-1,3-benzothiazole			InChI=1/C13H16N2OS2/c1-9-7-15(8-10(2)16-9)18-13-14-11-5-3-4-6-12(11)17-13/h3-6,9-10H,7-8H2,1-2H3	CC1CN(CC(C)O1)SC1=NC2=CC=CC=C2S1	C13 H16 N2 O S2	280.4	280.07	Name from CAS - American Chemical Society
1214	102-81-8			1	Ethanol, 2-(dibutylamino)-	2-(Dibutylamino)ethan-1-ol			InChI=1S/C10H23NO/c1-3-5-7-11(9-10-12)8-6-4-2/h12H,3-10H2,1-2H3	CCCCN(CCO)CCCC	C10 H23 N O	173.3	173.178	Name from CAS - American Chemical Society
1215	102-82-9		168153-19-3	1	1-Butanamine, N,N-dibutyl-	N,N-Dibutylbutan-1-amine			InChI=1S/C12H27N/c1-4-7-10-13(11-8-5-2)12-9-6-3/h4-12H2,1-3H3	CCCCN(CCCC)CCCC	C12 H27 N	185.355	185.214	Name from CAS - American Chemical Society
1216	10213-78-2		53789-65-4, 135061-88-0, 176708-39-7, 374677-09-5	1	Ethanol, 2,2'-(octadecylimino)bis-	2,2'-(Octadecylazanediyl)di(ethan-1-ol)			InChI=1S/C22H47NO2/c1-2-3-4-5-6-7-8-9-10-11-12-13-14-15-16-17-18-23(19-21-24)20-22-25/h24-25H,2-22H2,1H3	CCCCCCCCCCCCCCCCCCN(CCO)CCO	C22 H47 N O2	357.623	357.361	Name from CAS - American Chemical Society
1217	10213-79-3		12001-15-9	1	Silicic acid (H2SiO3), disodium salt, pentahydrate (8CI,9CI)	Sodium oxosilanebis(olate)--water (2/1/5)			InChI=1S/2Na.O3Si.5H2O/c;;1-4(2)3;;;;;/h;;;5*1H2/q2*+1;-2;;;;;	O.O.O.O.O.[Na+].[Na+].[O-][Si]([O-])=O	H2 O3 Si . 5 H2 O . 2 Na	212.137	211.994	Name from CAS - American Chemical Society
1218	10222-01-2		63619-09-0, 1838552-16-1	1	Acetamide, 2,2-dibromo-2-cyano-	2,2-Dibromo-2-cyanoacetamide			InChI=1S/C3H2Br2N2O/c4-3(5,1-6)2(7)8/h(H2,7,8)	NC(=O)C(Br)(Br)C#N	C3 H2 Br2 N2 O	241.87	239.853	Name from CAS - American Chemical Society
1219	102782-92-3			1	Siloxanes and Silicones, 3-[(2-aminoethyl)amino]propyl Me, di-Me, methoxy-terminated						Unspecified	0	0	Name from CAS - American Chemical Society
1220	10287-53-3		97003-31-1, 207575-35-7	1	Benzoic acid, 4-(dimethylamino)-, ethyl ester	Ethyl 4-(dimethylamino)benzoate			InChI=1S/C11H15NO2/c1-4-14-11(13)9-5-7-10(8-6-9)12(2)3/h5-8H,4H2,1-3H3	CCOC(=O)C1=CC=C(C=C1)N(C)C	C11 H15 N O2	193.246	193.11	Name from CAS - American Chemical Society
1221	10291-28-8			1	1,4-Benzenedicarboxylic acid, 2,5-bis[(4-methylphenyl)amino]-	2,5-Bis(4-methylanilino)benzene-1,4-dicarboxylic acid			InChI=1S/C22H20N2O4/c1-13-3-7-15(8-4-13)23-19-11-18(22(27)28)20(12-17(19)21(25)26)24-16-9-5-14(2)6-10-16/h3-12,23-24H,1-2H3,(H,25,26)(H,27,28)	CC1=CC=C(NC2=CC(C(O)=O)=C(NC3=CC=C(C)C=C3)C=C2C(O)=O)C=C1	C22 H20 N2 O4	376.412	376.142	Name from CAS - American Chemical Society
1222	10294-56-1		858711-57-6	1	Phosphorous acid	Phosphorous acid			InChI=1S/H3O3P/c1-4(2)3/h1-3H	OP(O)O	H3 O3 P	81.995	81.982	Name from CAS - American Chemical Society
1223	103-11-7		45016-65-7, 78733-32-1, 84948-57-2, 93460-77-6, 126830-02-2, 1329996-89-5, 1453489-97-8	1	2-Propenoic acid, 2-ethylhexyl ester	2-Ethylhexyl prop-2-enoate			InChI=1/C11H20O2/c1-4-7-8-10(5-2)9-13-11(12)6-3/h6,10H,3-5,7-9H2,1-2H3	CCCCC(CC)COC(=O)C=C	C11 H20 O2	184.279	184.146	Name from CAS - American Chemical Society
1224	103-49-1		306991-23-1	1	Benzenemethanamine, N-(phenylmethyl)-	N-Benzyl-1-phenylmethanamine			InChI=1S/C14H15N/c1-3-7-13(8-4-1)11-15-12-14-9-5-2-6-10-14/h1-10,15H,11-12H2	C(NCC1=CC=CC=C1)C1=CC=CC=C1	C14 H15 N	197.281	197.12	Name from CAS - American Chemical Society
1225	103-65-1		74296-31-4	1	Benzene, propyl-	Propylbenzene			InChI=1S/C9H12/c1-2-6-9-7-4-3-5-8-9/h3-5,7-8H,2,6H2,1H3	CCCC1=CC=CC=C1	C9 H12	120.195	120.094	Name from CAS - American Chemical Society
1226	103-71-9		1025436-18-3	1	Benzene, isocyanato-	Isocyanatobenzene			InChI=1S/C7H5NO/c9-6-8-7-4-2-1-3-5-7/h1-5H	O=C=NC1=CC=CC=C1	C7 H5 N O	119.123	119.037	Name from CAS - American Chemical Society
1227	103-83-3		59125-51-8, 1236382-77-6, 1338002-71-3	1	Benzenemethanamine, N,N-dimethyl-	N,N-Dimethyl-1-phenylmethanamine			InChI=1S/C9H13N/c1-10(2)8-9-6-4-3-5-7-9/h3-7H,8H2,1-2H3	CN(C)CC1=CC=CC=C1	C9 H13 N	135.21	135.105	Name from CAS - American Chemical Society
1228	103-90-2		8055-08-1, 719293-04-6, 1430221-00-3	1	Acetamide, N-(4-hydroxyphenyl)-	N-(4-Hydroxyphenyl)acetamide			InChI=1S/C8H9NO2/c1-6(10)9-7-2-4-8(11)5-3-7/h2-5,11H,1H3,(H,9,10)	CC(=O)NC1=CC=C(O)C=C1	C8 H9 N O2	151.165	151.063	Name from CAS - American Chemical Society
1229	103346-22-1			1	Phenol, 4-(1,1-dimethylpropyl)-, polymer with sulfur chloride (9CI)						(C11 H16 O . Unspecified)x	0	0	Name from CAS - American Chemical Society
1230	1034-01-1			1	Benzoic acid, 3,4,5-trihydroxy-, octyl ester	Octyl 3,4,5-trihydroxybenzoate			InChI=1S/C15H22O5/c1-2-3-4-5-6-7-8-20-15(19)11-9-12(16)14(18)13(17)10-11/h9-10,16-18H,2-8H2,1H3	CCCCCCCCOC(=O)C1=CC(O)=C(O)C(O)=C1	C15 H22 O5	282.336	282.147	Name from CAS - American Chemical Society
1231	103598-77-2		111353-91-4, 1713281-77-6, 1799732-48-1	1	Carbonic dichloride, polymer with 4,4'-(1-methylethylidene)bis[phenol], 4-(1,1-dimethylethyl)phenyl ester						(C15 H16 O2 . C Cl2 O)x . x C10 H14 O	0	0	Name from CAS - American Chemical Society
1232	10377-37-4			1	carbonic acid, lithium salt							0	0	Deleted and moved to id = 8654
1233	10377-51-2		59216-97-6	1	Lithium iodide (LiI)				InChI=1S/HI.Li/h1H;/q;+1/p-1	[Li+].[I-]	I Li	133.84	133.92	Name from CAS - American Chemical Society
1234	10377-60-3		50908-84-4	1	Nitric acid, magnesium salt (2:1)	Magnesium dinitrate			InChI=1S/Mg.2NO3/c;2*2-1(3)4/q+2;2*-1	[Mg++].[O-][N+]([O-])=O.[O-][N+]([O-])=O	H N O3 . 1/2 Mg	148.313	147.961	Name from CAS - American Chemical Society
1235	103849-43-0			1	Hexanedioic acid, polymer with 1,3-butanediol and 2,2-dimethyl-1,3-propanediol						(C6 H10 O4 . C5 H12 O2 . C4 H10 O2)x	0	0	Name from CAS - American Chemical Society
1236	104-15-4	25231-46-3, 633305-48-3	402-47-1, 51506-29-7, 100901-72-2, 114213-96-6, 119314-18-0, 126033-27-0, 128739-80-0, 144647-92-7, 156627-46-2, 185568-48-3, 210357-81-6, 227313-49-7, 369371-25-5, 613262-31-0, 1023356-14-0	1	Benzenesulfonic acid, 4-methyl-	4-Methylbenzene-1-sulfonic acid			InChI=1S/C7H8O3S/c1-6-2-4-7(5-3-6)11(8,9)10/h2-5H,1H3,(H,8,9,10)	CC1=CC=C(C=C1)S(O)(=O)=O	C7 H8 O3 S	172.2	172.019	Name from CAS - American Chemical Society
1237	104-19-8		100359-89-5, 205657-41-6, 880874-56-6	1	1-Piperazineethanamine, N,N,4-trimethyl-	N,N-Dimethyl-2-(4-methylpiperazin-1-yl)ethan-1-amine			InChI=1S/C9H21N3/c1-10(2)4-7-12-8-5-11(3)6-9-12/h4-9H2,1-3H3	CN(C)CCN1CCN(C)CC1	C9 H21 N3	171.288	171.174	Name from CAS - American Chemical Society
1238	104-68-7			1	Ethanol, 2-(2-phenoxyethoxy)-	2-(2-Phenoxyethoxy)ethan-1-ol			InChI=1S/C10H14O3/c11-6-7-12-8-9-13-10-4-2-1-3-5-10/h1-5,11H,6-9H2	OCCOCCOC1=CC=CC=C1	C10 H14 O3	182.219	182.094	Name from CAS - American Chemical Society
1239	104-75-6		114272-35-4	1	1-Hexanamine, 2-ethyl-	2-Ethylhexan-1-amine			InChI=1/C8H19N/c1-3-5-6-8(4-2)7-9/h8H,3-7,9H2,1-2H3	CCCCC(CC)CN	C8 H19 N	129.247	129.152	Name from CAS - American Chemical Society
1240	10421-48-4		23032-72-6, 959928-40-6, 1313195-45-7	1	Nitric acid, iron(3+) salt (3:1)	Iron(3+) trinitrate			InChI=1S/Fe.3NO3/c;3*2-1(3)4/q+3;3*-1	[Fe+3].[O-][N+]([O-])=O.[O-][N+]([O-])=O.[O-][N+]([O-])=O	Fe . 3 H N O3	241.857	241.898	Name from CAS - American Chemical Society
1241	104376-72-9			1	Poly(oxy-1,2-ethanediyl), ╬▒-[1,1'-biphenyl]-4-yl-¤ë-hydroxy-, benzylated						Unspecified	0	0	Name from CAS - American Chemical Society
1242	10450-60-9			1	Periodic acid (H5IO6)	Pentahydroxy-lambda~5~-iodane oxide			InChI=1S/H5IO6/c2-1(3,4,5,6)7/h(H5,2,3,4,5,6,7)	O[I](O)(O)(O)(O)=O	H5 I O6	227.938	227.913	Name from CAS - American Chemical Society
1243	104810-48-2		2081883-59-0	1	Poly(oxy-1,2-ethanediyl), ╬▒-[3-[3-(2H-benzotriazol-2-yl)-5-(1,1-dimethylethyl)-4-hydroxyphenyl]-1-oxopropyl]-¤ë-hydroxy-						(C2 H4 O)n C19 H21 N3 O3	0	0	Name from CAS - American Chemical Society
1244	10493-43-3			1	Ethene, 1,1,2-trifluoro-2-(1,1,2,2,2-pentafluoroethoxy)-	1,1,2-Trifluoro-2-(pentafluoroethoxy)ethene			InChI=1S/C4F8O/c5-1(6)2(7)13-4(11,12)3(8,9)10	FC(F)=C(F)OC(F)(F)C(F)(F)F	C4 F8 O	216.03	215.982	Name from CAS - American Chemical Society
1245	105-12-4			1	Benzene, 1,4-dinitroso-	1,4-Dinitrosobenzene			InChI=1S/C6H4N2O2/c9-7-5-1-2-6(8-10)4-3-5/h1-4H	O=NC1=CC=C(C=C1)N=O	C6 H4 N2 O2	136.11	136.027	Name from CAS - American Chemical Society
1246	105-38-4		170016-12-3	1	Propanoic acid, ethenyl ester	Ethenyl propanoate			InChI=1S/C5H8O2/c1-3-5(6)7-4-2/h4H,2-3H2,1H3	CCC(=O)OC=C	C5 H8 O2	100.117	100.052	Name from CAS - American Chemical Society
1247	105-45-3			1	Butanoic acid, 3-oxo-, methyl ester	Methyl 3-oxobutanoate			InChI=1S/C5H8O3/c1-4(6)3-5(7)8-2/h3H2,1-2H3	COC(=O)CC(C)=O	C5 H8 O3	116.116	116.047	Name from CAS - American Chemical Society
1248	105-59-9		511262-76-3, 944314-72-1	1	Ethanol, 2,2'-(methylimino)bis-	2,2'-(Methylazanediyl)di(ethan-1-ol)			InChI=1S/C5H13NO2/c1-6(2-4-7)3-5-8/h7-8H,2-5H2,1H3	CN(CCO)CCO	C5 H13 N O2	119.164	119.095	Name from CAS - American Chemical Society
1249	105-60-2		2953-03-9, 32838-21-4, 32838-23-6, 34876-18-1, 117955-36-9, 168214-28-6	1	2H-Azepin-2-one, hexahydro-	Azepan-2-one			InChI=1S/C6H11NO/c8-6-4-2-1-3-5-7-6/h1-5H2,(H,7,8)	O=C1CCCCCN1	C6 H11 N O	113.16	113.084	Name from CAS - American Chemical Society
1250	105-64-6			1	Peroxydicarbonic acid, C,C'-bis(1-methylethyl) ester	2,2'-[Peroxybis(carbonyloxy)]dipropane			InChI=1S/C8H14O6/c1-5(2)11-7(9)13-14-8(10)12-6(3)4/h5-6H,1-4H3	CC(C)OC(=O)OOC(=O)OC(C)C	C8 H14 O6	206.194	206.079	Name from CAS - American Chemical Society
1251	105-67-9			1	Phenol, 2,4-dimethyl-	2,4-Dimethylphenol			InChI=1S/C8H10O/c1-6-3-4-8(9)7(2)5-6/h3-5,9H,1-2H3	CC1=CC(C)=C(O)C=C1	C8 H10 O	122.167	122.073	Name from CAS - American Chemical Society
1252	105-75-9		72399-98-5, 76736-49-7	1	2-Butenedioic acid (2E)-, 1,4-dibutyl ester	Dibutyl (2E)-but-2-enedioate			InChI=1S/C12H20O4/c1-3-5-9-15-11(13)7-8-12(14)16-10-6-4-2/h7-8H,3-6,9-10H2,1-2H3/b8-7+	CCCCOC(=O)\C=C\C(=O)OCCCC	C12 H20 O4	228.288	228.136	Name from CAS - American Chemical Society
1253	105-76-0		57343-98-3, 77223-90-6, 79725-21-6, 193362-56-0, 220713-30-4	1	2-Butenedioic acid (2Z)-, 1,4-dibutyl ester	Dibutyl (2Z)-but-2-enedioate			InChI=1S/C12H20O4/c1-3-5-9-15-11(13)7-8-12(14)16-10-6-4-2/h7-8H,3-6,9-10H2,1-2H3/b8-7-	CCCCOC(=O)\C=C/C(=O)OCCCC	C12 H20 O4	228.288	228.136	Name from CAS - American Chemical Society
1254	10563-29-8			1	1,3-Propanediamine, N3-(3-aminopropyl)-N1,N1-dimethyl-	N~3~-(3-Aminopropyl)-N~1~,N~1~-dimethylpropane-1,3-diamine			InChI=1S/C8H21N3/c1-11(2)8-4-7-10-6-3-5-9/h10H,3-9H2,1-2H3	CN(C)CCCNCCCN	C8 H21 N3	159.277	159.174	Name from CAS - American Chemical Society
1255	10581-12-1			1	Methanaminium, N,N,N-trimethyl-, acetate (1:1)	N,N,N-Trimethylmethanaminium acetate			InChI=1S/C4H12N.C2H4O2/c1-5(2,3)4;1-2(3)4/h1-4H3;1H3,(H,3,4)/q+1;/p-1	CC([O-])=O.C[N+](C)(C)C	C4 H12 N . C2 H3 O2	133.191	133.11	Name from CAS - American Chemical Society
1256	10586-17-1			1	2-Propenoic acid, 2-cyano-, 1-methylethyl ester	Propan-2-yl 2-cyanoprop-2-enoate			InChI=1S/C7H9NO2/c1-5(2)10-7(9)6(3)4-8/h5H,3H2,1-2H3	CC(C)OC(=O)C(=C)C#N	C7 H9 N O2	139.154	139.063	Name from CAS - American Chemical Society
1257	10591-85-2		172451-96-6, 374112-95-5, 2134168-51-5	1	Thioperoxydicarbonic diamide ([(H2N)C(S)]2S2), N,N,N',N'-tetrakis(phenylmethyl)-				InChI=1S/C30H28N2S4/c33-29(31(21-25-13-5-1-6-14-25)22-26-15-7-2-8-16-26)35-36-30(34)32(23-27-17-9-3-10-18-27)24-28-19-11-4-12-20-28/h1-20H,21-24H2	S=C(SSC(=S)N(CC1=CC=CC=C1)CC1=CC=CC=C1)N(CC1=CC=CC=C1)CC1=CC=CC=C1	C30 H28 N2 S4	544.81	544.114	Name from CAS - American Chemical Society
1258	10595-49-0		51990-08-0, 69899-13-4, 88161-25-5	1	1-Propanaminium, N,N,N-trimethyl-3-[(1-oxododecyl)amino]-, methyl sulfate (1:1)	3-(Dodecanoylamino)-N,N,N-trimethylpropan-1-aminium methyl sulfate			InChI=1S/C18H38N2O.CH4O4S/c1-5-6-7-8-9-10-11-12-13-15-18(21)19-16-14-17-20(2,3)4;1-5-6(2,3)4/h5-17H2,1-4H3;1H3,(H,2,3,4)	COS([O-])(=O)=O.CCCCCCCCCCCC(=O)NCCC[N+](C)(C)C	C18 H39 N2 O . C H3 O4 S	410.61	410.281	Name from CAS - American Chemical Society
1259	10595-72-9		103843-14-7	1	Propanoic acid, 3,3'-thiobis-, 1,1'-ditridecyl ester	Ditridecyl 3,3'-sulfanediyldipropanoate			InChI=1S/C32H62O4S/c1-3-5-7-9-11-13-15-17-19-21-23-27-35-31(33)25-29-37-30-26-32(34)36-28-24-22-20-18-16-14-12-10-8-6-4-2/h3-30H2,1-2H3	CCCCCCCCCCCCCOC(=O)CCSCCC(=O)OCCCCCCCCCCCCC	C32 H62 O4 S	542.9	542.437	Name from CAS - American Chemical Society
1260	10595-80-9		111519-36-9	1	2-Propenoic acid, 2-methyl-, 2-sulfoethyl ester	2-[(2-Methylprop-2-enoyl)oxy]ethane-1-sulfonic acid			InChI=1S/C6H10O5S/c1-5(2)6(7)11-3-4-12(8,9)10/h1,3-4H2,2H3,(H,8,9,10)	CC(=C)C(=O)OCCS(O)(=O)=O	C6 H10 O5 S	194.2	194.025	Name from CAS - American Chemical Society
1261	106-14-9		8039-23-4, 36377-33-0, 78642-86-1, 860114-96-1, 1629856-01-4	1	Octadecanoic acid, 12-hydroxy-	12-Hydroxyoctadecanoic acid			InChI=1/C18H36O3/c1-2-3-4-11-14-17(19)15-12-9-7-5-6-8-10-13-16-18(20)21/h17,19H,2-16H2,1H3,(H,20,21)	CCCCCCC(O)CCCCCCCCCCC(O)=O	C18 H36 O3	300.483	300.266	Name from CAS - American Chemical Society
1262	106-17-2			1	9-Octadecenoic acid, 12-hydroxy-, 2-hydroxyethyl ester, (9Z,12R)-	2-Hydroxyethyl (9Z,12R)-12-hydroxyoctadec-9-enoate			InChI=1S/C20H38O4/c1-2-3-4-11-14-19(22)15-12-9-7-5-6-8-10-13-16-20(23)24-18-17-21/h9,12,19,21-22H,2-8,10-11,13-18H2,1H3/b12-9-/t19-/m1/s1	CCCCCC[C@@H](O)C\C=C/CCCCCCCC(=O)OCCO	C20 H38 O4	342.52	342.277	Name from CAS - American Chemical Society
1263	106-20-7		102095-26-1	1	1-Hexanamine, 2-ethyl-N-(2-ethylhexyl)-	2-Ethyl-N-(2-ethylhexyl)hexan-1-amine			InChI=1/C16H35N/c1-5-9-11-15(7-3)13-17-14-16(8-4)12-10-6-2/h15-17H,5-14H2,1-4H3	CCCCC(CC)CNCC(CC)CCCC	C16 H35 N	241.463	241.277	Name from CAS - American Chemical Society
1264	106-22-9		1335-43-9, 26489-01-0	1	6-Octen-1-ol, 3,7-dimethyl-	3,7-Dimethyloct-6-en-1-ol			InChI=1/C10H20O/c1-9(2)5-4-6-10(3)7-8-11/h5,10-11H,4,6-8H2,1-3H3	CC(CCO)CCC=C(C)C	C10 H20 O	156.269	156.151	Name from CAS - American Chemical Society
1265	106-24-1		8007-13-4, 491611-08-6	1	2,6-Octadien-1-ol, 3,7-dimethyl-, (2E)-	(2E)-3,7-Dimethylocta-2,6-dien-1-ol			InChI=1S/C10H18O/c1-9(2)5-4-6-10(3)7-8-11/h5,7,11H,4,6,8H2,1-3H3/b10-7+	CC(C)=CCC\C(C)=C\CO	C10 H18 O	154.253	154.136	Name from CAS - American Chemical Society
1266	106-42-3			1	Benzene, 1,4-dimethyl-	1,4-Xylene			InChI=1S/C8H10/c1-7-3-5-8(2)6-4-7/h3-6H,1-2H3	CC1=CC=C(C)C=C1	C8 H10	106.168	106.078	Name from CAS - American Chemical Society
1267	106-44-5			1	Phenol, 4-methyl-	4-Methylphenol			InChI=1S/C7H8O/c1-6-2-4-7(8)5-3-6/h2-5,8H,1H3	CC1=CC=C(O)C=C1	C7 H8 O	108.14	108.058	Name from CAS - American Chemical Society
1268	106-50-3		56481-76-6, 82785-55-5	1	1,4-Benzenediamine	Benzene-1,4-diamine			InChI=1S/C6H8N2/c7-5-1-2-6(8)4-3-5/h1-4H,7-8H2	NC1=CC=C(N)C=C1	C6 H8 N2	108.144	108.069	Name from CAS - American Chemical Society
1269	106-51-4			1	2,5-Cyclohexadiene-1,4-dione	Cyclohexa-2,5-diene-1,4-dione			InChI=1S/C6H4O2/c7-5-1-2-6(8)4-3-5/h1-4H	O=C1C=CC(=O)C=C1	C6 H4 O2	108.096	108.021	Name from CAS - American Chemical Society
1270	106-58-1		352546-66-8, 766445-14-1, 802009-52-5	1	Piperazine, 1,4-dimethyl-	1,4-Dimethylpiperazine			InChI=1S/C6H14N2/c1-7-3-5-8(2)6-4-7/h3-6H2,1-2H3	CN1CCN(C)CC1	C6 H14 N2	114.192	114.116	Name from CAS - American Chemical Society
1271	106-63-8		1401517-00-7, 2056117-89-4	1	2-Propenoic acid, 2-methylpropyl ester	2-Methylpropyl prop-2-enoate			InChI=1S/C7H12O2/c1-4-7(8)9-5-6(2)3/h4,6H,1,5H2,2-3H3	CC(C)COC(=O)C=C	C7 H12 O2	128.171	128.084	Name from CAS - American Chemical Society
1272	106-89-8		9009-12-5, 13403-37-7, 36250-81-4, 109351-74-8	1	Oxirane, 2-(chloromethyl)-	2-(Chloromethyl)oxirane			InChI=1/C3H5ClO/c4-1-3-2-5-3/h3H,1-2H2	ClCC1CO1	C3 H5 Cl O	92.52	92.0029	Name from CAS - American Chemical Society
1273	106-91-2		55279-88-4, 89678-75-1, 96778-02-8, 98104-93-9, 117955-24-5, 122785-80-2, 126872-19-3, 169957-95-3, 201732-55-0, 202149-12-0, 203300-26-9, 210093-72-4, 865699-83-8, 1451188-70-7	1	2-Propenoic acid, 2-methyl-, 2-oxiranylmethyl ester	(Oxiran-2-yl)methyl 2-methylprop-2-enoate			InChI=1/C7H10O3/c1-5(2)7(8)10-4-6-3-9-6/h6H,1,3-4H2,2H3	CC(=C)C(=O)OCC1CO1	C7 H10 O3	142.154	142.063	Name from CAS - American Chemical Society
1274	106107-54-4		53028-61-8, 84136-62-9, 96352-77-1, 163207-01-0, 195889-34-0, 197316-93-1, 713516-15-5, 1462869-38-0	1	Benzene, ethenyl-, polymer with 1,3-butadiene, block						(C8 H8 . C4 H6)x	0	0	Name from CAS - American Chemical Society
1275	106264-79-3	110752-17-5, 125146-86-3, 251481-43-3, 252932-50-6	132772-42-0, 838828-20-9	1	1,3-Benzenediamine, 2(or 4)-methyl-4,6(or 2,6)-bis(methylthio)-						C9 H14 N2 S2	0	0	Name from CAS - American Chemical Society
1276	106276-80-6			1	Benzoic acid, 2,3,4,5-tetrachloro-6-cyano-, methyl ester, reaction products with p-phenylenediamine and sodium methoxide						C9 H3 Cl4 N O2 . C6 H8 N2 . C H4 O . Na	0	0	Name from CAS - American Chemical Society
1277	1066-30-4			1	Acetic acid, chromium(3+) salt (3:1)	Chromium(3+) triacetate			InChI=1S/3C2H4O2.Cr/c3*1-2(3)4;/h3*1H3,(H,3,4);/q;;;+3/p-3	[Cr+3].CC([O-])=O.CC([O-])=O.CC([O-])=O	C2 H4 O2 . 1/3 Cr	229.128	228.98	Name from CAS - American Chemical Society
1278	1066-33-7		758-14-5, 114459-02-8, 861794-52-7	1	Carbonic acid, ammonium salt (1:1)	Ammonium hydrogen carbonate			InChI=1S/CH2O3.H3N/c2-1(3)4;/h(H2,2,3,4);1H3	[NH4+].OC([O-])=O	C H2 O3 . H3 N	79.055	79.0269	Name from CAS - American Chemical Society
1279	1067-25-0		77030-43-4, 1039510-80-9, 1247019-89-1	1	Silane, trimethoxypropyl-	Trimethoxy(propyl)silane			InChI=1S/C6H16O3Si/c1-5-6-10(7-2,8-3)9-4/h5-6H2,1-4H3	CCC[Si](OC)(OC)OC	C6 H16 O3 Si	164.276	164.087	Name from CAS - American Chemical Society
1280	1067-53-4		59250-02-1, 609347-89-9, 947734-83-0, 1108196-61-7, 1637457-78-3, 1887095-48-8	1	2,5,7,10-Tetraoxa-6-silaundecane, 6-ethenyl-6-(2-methoxyethoxy)-	6-Ethenyl-6-(2-methoxyethoxy)-2,5,7,10-tetraoxa-6-silaundecane			InChI=1S/C11H24O6Si/c1-5-18(15-9-6-12-2,16-10-7-13-3)17-11-8-14-4/h5H,1,6-11H2,2-4H3	COCCO[Si](OCCOC)(OCCOC)C=C	C11 H24 O6 Si	280.392	280.134	Name from CAS - American Chemical Society
1281	107-03-9			1	1-Propanethiol	Propane-1-thiol			InChI=1S/C3H8S/c1-2-3-4/h4H,2-3H2,1H3	CCCS	C3 H8 S	76.16	76.0347	Name from CAS - American Chemical Society
1282	107-10-8		42939-71-9	1	1-Propanamine	Propan-1-amine			InChI=1S/C3H9N/c1-2-3-4/h2-4H2,1H3	CCCN	C3 H9 N	59.112	59.0735	Name from CAS - American Chemical Society
1283	107-30-2			1	Methane, chloromethoxy-	Chloro(methoxy)methane			InChI=1S/C2H5ClO/c1-4-2-3/h2H2,1H3	COCCl	C2 H5 Cl O	80.51	80.0029	Name from CAS - American Chemical Society
1284	107-31-3		1053659-55-4, 1173023-73-8	1	Formic acid, methyl ester	Methyl formate			InChI=1S/C2H4O2/c1-4-2-3/h2H,1H3	COC=O	C2 H4 O2	60.052	60.0211	Name from CAS - American Chemical Society
1285	107-41-5		99113-75-4	1	2,4-Pentanediol, 2-methyl-	2-Methylpentane-2,4-diol			InChI=1/C6H14O2/c1-5(7)4-6(2,3)8/h5,7-8H,4H2,1-3H3	CC(O)CC(C)(C)O	C6 H14 O2	118.176	118.099	Name from CAS - American Chemical Society
1286	107-46-0		864719-97-1, 1463472-97-0	1	Disiloxane, 1,1,1,3,3,3-hexamethyl-	Hexamethyldisiloxane			InChI=1S/C6H18OSi2/c1-8(2,3)7-9(4,5)6/h1-6H3	C[Si](C)(C)O[Si](C)(C)C	C6 H18 O Si2	162.379	162.09	Name from CAS - American Chemical Society
1287	107-83-5	73513-42-5		1	Pentane, 2-methyl-	2-Methylpentane			InChI=1S/C6H14/c1-4-5-6(2)3/h6H,4-5H2,1-3H3	CCCC(C)C	C6 H14	86.178	86.1096	Name from CAS - American Chemical Society
1288	107-88-0		18826-95-4, 817176-75-3	1	1,3-Butanediol	Butane-1,3-diol			InChI=1/C4H10O2/c1-4(6)2-3-5/h4-6H,2-3H2,1H3	CC(O)CCO	C4 H10 O2	90.122	90.0681	Name from CAS - American Chemical Society
1289	107-93-7			1	2-Butenoic acid, (2E)-	(2E)-But-2-enoic acid			InChI=1S/C4H6O2/c1-2-3-4(5)6/h2-3H,1H3,(H,5,6)/b3-2+	C\C=C\C(O)=O	C4 H6 O2	86.09	86.0368	Name from CAS - American Chemical Society
1290	107-96-0		803635-69-0, 1629856-14-9, 2018279-94-0	1	Propanoic acid, 3-mercapto-	3-Sulfanylpropanoic acid			InChI=1S/C3H6O2S/c4-3(5)1-2-6/h6H,1-2H2,(H,4,5)	OC(=O)CCS	C3 H6 O2 S	106.14	106.009	Name from CAS - American Chemical Society
1291	107-98-2		58769-19-0	1	2-Propanol, 1-methoxy-	1-Methoxypropan-2-ol			InChI=1/C4H10O2/c1-4(5)3-6-2/h4-5H,3H2,1-2H3	COCC(C)O	C4 H10 O2	90.122	90.0681	Name from CAS - American Chemical Society
1292	1070-00-4			1	Aluminum, trioctyl-	Trioctylalumane			InChI=1S/3C8H17.Al/c3*1-3-5-7-8-6-4-2;/h3*1,3-8H2,2H3;	CCCCCCCC[Al](CCCCCCCC)CCCCCCCC	C24 H51 Al	366.654	366.381	Name from CAS - American Chemical Society
1293	1070-10-6		209055-47-0, 1221504-68-2, 2130761-25-8	1	1-Hexanol, 2-ethyl-, titanium(4+) salt (4:1)	Titanium(4+) tetrakis(2-ethyl-1-hexanolate)			InChI=1/4C8H17O.Ti/c4*1-3-5-6-8(4-2)7-9;/h4*8H,3-7H2,1-2H3;/q4*-1;+4	[Ti+4].CCCCC(CC)C[O-].CCCCC(CC)C[O-].CCCCC(CC)C[O-].CCCCC(CC)C[O-]	C8 H18 O . 1/4 Ti	564.759	564.46	Name from CAS - American Chemical Society
1294	1072-63-5		2055215-53-5	1	1H-Imidazole, 1-ethenyl-	1-Ethenyl-1H-imidazole			InChI=1S/C5H6N2/c1-2-7-4-3-6-5-7/h2-5H,1H2	C=CN1C=CN=C1	C5 H6 N2	94.117	94.0531	Name from CAS - American Chemical Society
1295	1076-97-7			1	1,4-Cyclohexanedicarboxylic acid	Cyclohexane-1,4-dicarboxylic acid			InChI=1S/C8H12O4/c9-7(10)5-1-2-6(4-3-5)8(11)12/h5-6H,1-4H2,(H,9,10)(H,11,12)	OC(=O)C1CCC(CC1)C(O)=O	C8 H12 O4	172.18	172.074	Name from CAS - American Chemical Society
1296	108-01-0		116134-09-9, 156681-25-3, 1404326-81-3	1	Ethanol, 2-(dimethylamino)-	2-(Dimethylamino)ethan-1-ol		InChIKey=UEEJHVSXFDXPFK-UHFFFAOYSA-N	InChI=1S/C4H11NO/c1-5(2)3-4-6/h6H,3-4H2,1-2H3	CN(C)CCO	C4 H11 N O	89.138	89.0841	Name from CAS - American Chemical Society
1297	108-10-1		1338234-91-5	1	2-Pentanone, 4-methyl-	4-Methylpentan-2-one			InChI=1S/C6H12O/c1-5(2)4-6(3)7/h5H,4H2,1-3H3	CC(C)CC(C)=O	C6 H12 O	100.161	100.089	Name from CAS - American Chemical Society
1298	108-11-2		20281-88-3, 40747-85-1, 72847-31-5	1	2-Pentanol, 4-methyl-	4-Methylpentan-2-ol			InChI=1/C6H14O/c1-5(2)4-6(3)7/h5-7H,4H2,1-3H3	CC(C)CC(C)O	C6 H14 O	102.177	102.104	Name from CAS - American Chemical Society
1299	108-21-4			1	Acetic acid, 1-methylethyl ester	Propan-2-yl acetate			InChI=1S/C5H10O2/c1-4(2)7-5(3)6/h4H,1-3H3	CC(C)OC(C)=O	C5 H10 O2	102.133	102.068	Name from CAS - American Chemical Society
1300	108-32-7		30141-77-6, 104083-03-6, 127128-76-1	1	1,3-Dioxolan-2-one, 4-methyl-	4-Methyl-1,3-dioxolan-2-one			InChI=1/C4H6O3/c1-3-2-6-4(5)7-3/h3H,2H2,1H3	CC1COC(=O)O1	C4 H6 O3	102.089	102.032	Name from CAS - American Chemical Society
1301	108-36-1			1	Benzene, 1,3-dibromo-	1,3-Dibromobenzene			InChI=1S/C6H4Br2/c7-5-2-1-3-6(8)4-5/h1-4H	BrC1=CC(Br)=CC=C1	C6 H4 Br2	235.906	233.868	Name from CAS - American Chemical Society
1302	108-39-4			1	Phenol, 3-methyl-	3-Methylphenol			InChI=1S/C7H8O/c1-6-3-2-4-7(8)5-6/h2-5,8H,1H3	CC1=CC(O)=CC=C1	C7 H8 O	108.14	108.058	Name from CAS - American Chemical Society
1303	108-45-2		1266121-34-9, 1274866-89-5	1	1,3-Benzenediamine	Benzene-1,3-diamine			InChI=1S/C6H8N2/c7-5-2-1-3-6(8)4-5/h1-4H,7-8H2	NC1=CC(N)=CC=C1	C6 H8 N2	108.144	108.069	Name from CAS - American Chemical Society
1304	108-67-8			1	Benzene, 1,3,5-trimethyl-	1,3,5-Trimethylbenzene			InChI=1S/C9H12/c1-7-4-8(2)6-9(3)5-7/h4-6H,1-3H3	CC1=CC(C)=CC(C)=C1	C9 H12	120.195	120.094	Name from CAS - American Chemical Society
1305	108-68-9		50356-23-5	1	Phenol, 3,5-dimethyl-	3,5-Dimethylphenol			InChI=1S/C8H10O/c1-6-3-7(2)5-8(9)4-6/h3-5,9H,1-2H3	CC1=CC(O)=CC(C)=C1	C8 H10 O	122.167	122.073	Name from CAS - American Chemical Society
1306	108-83-8		958635-42-2	1	4-Heptanone, 2,6-dimethyl-	2,6-Dimethylheptan-4-one			InChI=1S/C9H18O/c1-7(2)5-9(10)6-8(3)4/h7-8H,5-6H2,1-4H3	CC(C)CC(=O)CC(C)C	C9 H18 O	142.242	142.136	Name from CAS - American Chemical Society
1307	108-87-2			1	Cyclohexane, methyl-	Methylcyclohexane			InChI=1S/C7H14/c1-7-5-3-2-4-6-7/h7H,2-6H2,1H3	CC1CCCCC1	C7 H14	98.189	98.1096	Name from CAS - American Chemical Society
1308	108-90-7		50717-45-8	1	Benzene, chloro-	Chlorobenzene			InChI=1S/C6H5Cl/c7-6-4-2-1-3-5-6/h1-5H	ClC1=CC=CC=C1	C6 H5 Cl	112.56	112.008	Name from CAS - American Chemical Society
1309	108-91-8		143247-75-0, 157973-60-9, 1357848-57-7, 1533423-50-5	1	Cyclohexanamine	Cyclohexanamine			InChI=1S/C6H13N/c7-6-4-2-1-3-5-6/h6H,1-5,7H2	NC1CCCCC1	C6 H13 N	99.177	99.1048	Name from CAS - American Chemical Society
1310	108-93-0		2263936-22-5	1	Cyclohexanol	Cyclohexanol			InChI=1S/C6H12O/c7-6-4-2-1-3-5-6/h6-7H,1-5H2	OC1CCCCC1	C6 H12 O	100.161	100.089	Name from CAS - American Chemical Society
1311	108-94-1			1	Cyclohexanone	Cyclohexanone			InChI=1S/C6H10O/c7-6-4-2-1-3-5-6/h1-5H2	O=C1CCCCC1	C6 H10 O	98.145	98.0732	Name from CAS - American Chemical Society
1312	108083-43-8			1	Gases (petroleum), extractive, C4-6, isopentene-rich, reaction products with methanol, byproducts from						C H4 O . Unspecified	0	0	Name from CAS - American Chemical Society
1313	109-02-4		205657-43-8	1	Morpholine, 4-methyl-	4-Methylmorpholine			InChI=1S/C5H11NO/c1-6-2-4-7-5-3-6/h2-5H2,1H3	CN1CCOCC1	C5 H11 N O	101.149	101.084	Name from CAS - American Chemical Society
1314	109-13-7			1	Propaneperoxoic acid, 2-methyl-, 1,1-dimethylethyl ester	tert-Butyl 2-methylpropaneperoxoate			InChI=1S/C8H16O3/c1-6(2)7(9)10-11-8(3,4)5/h6H,1-5H3	CC(C)C(=O)OOC(C)(C)C	C8 H16 O3	160.213	160.11	Name from CAS - American Chemical Society
1315	109-16-0		37291-80-8, 52325-89-0, 64641-52-7, 72145-92-7, 76611-53-5, 77302-65-9, 102770-39-8, 107869-00-1, 113723-03-8, 116117-65-8, 120415-48-7, 121150-61-6, 121484-13-7, 143083-95-8, 184845-37-2, 202134-79-0, 212247-03-5, 476300-64-8, 544700-08-5, 664995-57-7, 950837-40-8, 2237225-55-5	1	2-Propenoic acid, 2-methyl-, 1,1'-[1,2-ethanediylbis(oxy-2,1-ethanediyl)] ester	[(Ethane-1,2-diyl)bis(oxy)ethane-2,1-diyl] bis(2-methylprop-2-enoate)			InChI=1S/C14H22O6/c1-11(2)13(15)19-9-7-17-5-6-18-8-10-20-14(16)12(3)4/h1,3,5-10H2,2,4H3	CC(=C)C(=O)OCCOCCOCCOC(=O)C(C)=C	C14 H22 O6	286.324	286.142	Name from CAS - American Chemical Society
1316	109-21-7			1	Butanoic acid, butyl ester	Butyl butanoate			InChI=1S/C8H16O2/c1-3-5-7-10-8(9)6-4-2/h3-7H2,1-2H3	CCCCOC(=O)CCC	C8 H16 O2	144.214	144.115	Name from CAS - American Chemical Society
1317	109-53-5			1	Propane, 1-(ethenyloxy)-2-methyl-	1-(Ethenyloxy)-2-methylpropane			InChI=1S/C6H12O/c1-4-7-5-6(2)3/h4,6H,1,5H2,2-3H3	CC(C)COC=C	C6 H12 O	100.161	100.089	Name from CAS - American Chemical Society
1318	109-55-7		68497-58-5, 1190921-64-2	1	1,3-Propanediamine, N1,N1-dimethyl-	N~1~,N~1~-Dimethylpropane-1,3-diamine			InChI=1S/C5H14N2/c1-7(2)5-3-4-6/h3-6H2,1-2H3	CN(C)CCCN	C5 H14 N2	102.181	102.116	Name from CAS - American Chemical Society
1319	109-59-1			1	Ethanol, 2-(1-methylethoxy)-	2-[(Propan-2-yl)oxy]ethan-1-ol			InChI=1S/C5H12O2/c1-5(2)7-4-3-6/h5-6H,3-4H2,1-2H3	CC(C)OCCO	C5 H12 O2	104.149	104.084	Name from CAS - American Chemical Society
1320	109-63-7	174674-80-7	2167-26-2, 14480-05-8, 15688-21-8, 89513-75-7, 109704-88-3, 110622-74-7, 118648-53-6, 125391-69-7, 145459-43-4, 147102-03-2, 171915-81-4	1	Boron, trifluoro[1,1'-oxybis[ethane]]-, (T-4)-	(Ethoxyethane)(trifluorido)boron			InChI=1S/C4H10BF3O/c1-3-9(4-2)5(6,7)8/h3-4H2,1-2H3	CC[O](CC)[B+3]([F-])([F-])[F-]	C4 H10 B F3 O	141.93	142.078	Name from CAS - American Chemical Society
1321	109-67-1		33004-03-4	1	1-Pentene	Pent-1-ene			InChI=1S/C5H10/c1-3-5-4-2/h3H,1,4-5H2,2H3	CCCC=C	C5 H10	70.135	70.0783	Name from CAS - American Chemical Society
1322	109-72-8		52948-61-5	1	Lithium, butyl-	Butyllithium			InChI=1S/C4H9.Li/c1-3-4-2;/h1,3-4H2,2H3;	[Li]CCCC	C4 H9 Li	64.06	64.0864	Name from CAS - American Chemical Society
1323	109-73-9		42939-72-0, 50929-03-8, 85404-21-3	1	1-Butanamine	Butan-1-amine			InChI=1S/C4H11N/c1-2-3-4-5/h2-5H2,1H3	CCCCN	C4 H11 N	73.139	73.0891	Name from CAS - American Chemical Society
1324	109-89-7		1637232-73-5	1	Ethanamine, N-ethyl-	N-Ethylethanamine			InChI=1S/C4H11N/c1-3-5-4-2/h5H,3-4H2,1-2H3	CCNCC	C4 H11 N	73.139	73.0891	Name from CAS - American Chemical Society
1325	109037-78-7			1	Titanium, Bu phosphate Et alc. iso-Pr alc. complexes						Unspecified	0	0	Name from CAS - American Chemical Society
1326	109265-72-7		181232-21-3	1	Solsperse 20000						Unspecified	0	0	Name from CAS - American Chemical Society
1327	109961-37-7			1	Fatty acids, tall-oil, polymers with benzoic acid, neopentyl glycol, phthalic acid and trimethylolpropane						(C8 H6 O4 . C7 H6 O2 . C6 H14 O3 . C5 H12 O2 . Unspecified)x	0	0	Name from CAS - American Chemical Society
1328	109961-38-8			1	Fatty acids, tall-oil, polymers with benzoic acid, phthalic acid and trimethylolpropane						(C8 H6 O4 . C7 H6 O2 . C6 H14 O3 . Unspecified)x	0	0	Name from CAS - American Chemical Society
1329	110-15-6		623158-99-6, 2087491-34-5	1	Butanedioic acid	Butanedioic acid			InChI=1S/C4H6O4/c5-3(6)1-2-4(7)8/h1-2H2,(H,5,6)(H,7,8)	OC(=O)CCC(O)=O	C4 H6 O4	118.088	118.027	Name from CAS - American Chemical Society
1330	110-16-7		1975169-66-4	1	2-Butenedioic acid (2Z)-	(2Z)-But-2-enedioic acid			InChI=1S/C4H4O4/c5-3(6)1-2-4(7)8/h1-2H,(H,5,6)(H,7,8)/b2-1-	OC(=O)\C=C/C(O)=O	C4 H4 O4	116.072	116.011	Name from CAS - American Chemical Society
1331	110-17-8		623158-97-4, 909873-99-0	1	2-Butenedioic acid (2E)-	(2E)-But-2-enedioic acid			InChI=1S/C4H4O4/c5-3(6)1-2-4(7)8/h1-2H,(H,5,6)(H,7,8)/b2-1+	OC(=O)\C=C\C(O)=O	C4 H4 O4	116.072	116.011	Name from CAS - American Chemical Society
1332	110-18-9		1258795-32-2	1	1,2-Ethanediamine, N1,N1,N2,N2-tetramethyl-	N~1~,N~1~,N~2~,N~2~-Tetramethylethane-1,2-diamine			InChI=1S/C6H16N2/c1-7(2)5-6-8(3)4/h5-6H2,1-4H3	CN(C)CCN(C)C	C6 H16 N2	116.208	116.131	Name from CAS - American Chemical Society
1333	110-25-8		57368-03-3, 2230958-89-9	1	Glycine, N-methyl-N-[(9Z)-1-oxo-9-octadecen-1-yl]-	N-Methyl-N-[(9Z)-octadec-9-enoyl]glycine			InChI=1S/C21H39NO3/c1-3-4-5-6-7-8-9-10-11-12-13-14-15-16-17-18-20(23)22(2)19-21(24)25/h10-11H,3-9,12-19H2,1-2H3,(H,24,25)/b11-10-	CCCCCCCC\C=C/CCCCCCCC(=O)N(C)CC(O)=O	C21 H39 N O3	353.547	353.293	Name from CAS - American Chemical Society
1334	110-29-2			1	Hexanedioic acid, 1-decyl 6-octyl ester	Decyl octyl hexanedioate			InChI=1S/C24H46O4/c1-3-5-7-9-11-12-14-18-22-28-24(26)20-16-15-19-23(25)27-21-17-13-10-8-6-4-2/h3-22H2,1-2H3	CCCCCCCCCCOC(=O)CCCCC(=O)OCCCCCCCC	C24 H46 O4	398.628	398.34	Name from CAS - American Chemical Society
1335	110-43-0			1	2-Heptanone	Heptan-2-one			InChI=1S/C7H14O/c1-3-4-5-6-7(2)8/h3-6H2,1-2H3	CCCCCC(C)=O	C7 H14 O	114.188	114.104	Name from CAS - American Chemical Society
1336	110-44-1	22500-92-1	91751-55-2, 1197240-56-4	1	2,4-Hexadienoic acid, (2E,4E)-	(2E,4E)-Hexa-2,4-dienoic acid			InChI=1S/C6H8O2/c1-2-3-4-5-6(7)8/h2-5H,1H3,(H,7,8)/b3-2+,5-4+	C\C=C\C=C\C(O)=O	C6 H8 O2	112.128	112.052	Name from CAS - American Chemical Society
1337	110-54-3		8031-34-3	1	Hexane	Hexane			InChI=1S/C6H14/c1-3-5-6-4-2/h3-6H2,1-2H3	CCCCCC	C6 H14	86.178	86.1096	Name from CAS - American Chemical Society
1338	110-63-4		732189-03-6, 1204746-06-4, 1400594-63-9	1	1,4-Butanediol	Butane-1,4-diol			InChI=1S/C4H10O2/c5-3-1-2-4-6/h5-6H,1-4H2	OCCCCO	C4 H10 O2	90.122	90.0681	Name from CAS - American Chemical Society
1339	110-82-7			1	Cyclohexane	Cyclohexane			InChI=1S/C6H12/c1-2-4-6-5-3-1/h1-6H2	C1CCCCC1	C6 H12	84.162	84.0939	Name from CAS - American Chemical Society
1340	110-89-4			1	Piperidine	Piperidine			InChI=1S/C5H11N/c1-2-4-6-5-3-1/h6H,1-5H2	C1CCNCC1	C5 H11 N	85.15	85.0891	Name from CAS - American Chemical Society
1341	110-91-8		88542-81-8, 96122-95-1, 99108-56-2, 147366-31-2, 854893-20-2, 1357848-50-0	1	Morpholine	Morpholine			InChI=1S/C4H9NO/c1-3-6-4-2-5-1/h5H,1-4H2	C1COCCN1	C4 H9 N O	87.122	87.0684	Name from CAS - American Chemical Society
1342	110-94-1			1	Pentanedioic acid	Pentanedioic acid			InChI=1S/C5H8O4/c6-4(7)2-1-3-5(8)9/h1-3H2,(H,6,7)(H,8,9)	OC(=O)CCCC(O)=O	C5 H8 O4	132.115	132.042	Name from CAS - American Chemical Society
1343	110-97-4		1335-54-2, 1141787-00-9	1	2-Propanol, 1,1'-iminobis-	1,1'-Azanediyldi(propan-2-ol)			InChI=1/C6H15NO2/c1-5(8)3-7-4-6(2)9/h5-9H,3-4H2,1-2H3	CC(O)CNCC(C)O	C6 H15 N O2	133.191	133.11	Name from CAS - American Chemical Society
1344	1100-88-5		13246-50-9, 127463-89-2, 917100-19-7, 1927850-93-8	1	Phosphonium, triphenyl(phenylmethyl)-, chloride (1:1)	Benzyl(triphenyl)phosphanium chloride			InChI=1S/C25H22P.ClH/c1-5-13-22(14-6-1)21-26(23-15-7-2-8-16-23,24-17-9-3-10-18-24)25-19-11-4-12-20-25;/h1-20H,21H2;1H/q+1;/p-1	[Cl-].C(C1=CC=CC=C1)[P+](C1=CC=CC=C1)(C1=CC=CC=C1)C1=CC=CC=C1	C25 H22 P . Cl	388.87	388.115	Name from CAS - American Chemical Society
1345	1103-38-4		12237-54-6, 12238-75-4	1	1-Naphthalenesulfonic acid, 2-[2-(2-hydroxy-1-naphthalenyl)diazenyl]-, barium salt (2:1)	Barium bis{2-[(E)-(2-hydroxynaphthalen-1-yl)diazenyl]naphthalene-1-sulfonate}			InChI=1S/2C20H14N2O4S.Ba/c2*23-18-12-10-13-5-1-3-7-15(13)19(18)22-21-17-11-9-14-6-2-4-8-16(14)20(17)27(24,25)26;/h2*1-12,23H,(H,24,25,26);/q;;+2/p-2	[Ba++].OC1=C(N=NC2=C(C3=C(C=CC=C3)C=C2)S([O-])(=O)=O)C2=C(C=CC=C2)C=C1.OC1=C(N=NC2=C(C3=C(C=CC=C3)C=C2)S([O-])(=O)=O)C2=C(C=CC=C2)C=C1	C20 H14 N2 O4 S . 1/2 Ba	892.12	892.024	Name from CAS - American Chemical Society
1346	110615-47-9			1	D-Glucopyranose, oligomeric, C10-16-alkyl glycosides						Unspecified	0	0	Name from CAS - American Chemical Society
1347	110638-71-6			1	1,2,3-Propanetricarboxylic acid, 2-hydroxy-, lithium salt (1:?), reaction products with vermiculite						Unspecified	0	0	Name from CAS - American Chemical Society
[truncated: 9,415 more rows]

## Sheet: Chemical_all
id	CAS	type
1	39277-51-5	deleted
1	55624-62-9	deleted
1	7440-38-2	NULL
2	1327-52-2	deleted
2	58076-82-7	deleted
2	7778-39-4	NULL
3	107391-69-5	deleted
3	115728-29-5	deleted
3	1463955-27-2	deleted
3	53923-27-6	deleted
3	58-36-6	NULL
3	64684-28-2	deleted
3	64887-10-1	deleted
[truncated: 35,866 more rows]

## Sheet: Chemical_priority
P	B	C	M	R	STOT_RE	AqTox	RespSens	EDC	C_h	M_h	R_h	STOT_RE_h	AqTox_h	RespSens_h	C_n	M_n	R_n	STOT_RE_n	AqTox_n	RespSens_n	use_region	tonnage_EU	tonnage_SPIN	tonnage_US	tonnage_OECD	tonnage	HPV	ref_scifinder	confidence_A	confidence_B	confidence_C	ranking	ranking_h	ranking_n	ranking2	ranking2_h	ranking2_n	priority	priority_h	priority_n	id	CAS	Alternative_CAS	Deleted_CAS	CAS_check	name	name_IUPAC	synonyms	InChI_key
[truncated: 10,547 more rows]
[truncated: 43 more columns]

[truncated: 2 more sheets: ChemicalSubstance, Substance]
