# Supplementary material for: LitChemPlast: An Open Database of Chemicals Measured in Plastics
Source: Environ Sci Technol Lett. 2024 Oct 29;11(11):1147–60. doi: 10.1021/acs.estlett.4c00355 (PMC11562724; doi:10.1021/acs.estlett.4c00355)
Supplement: Supplementary file 3 — ez4c00355_si_003.zip [file ez4c00355_si_003.zip › local_files_needed/Product_MFA_231115.xlsx]

## Sheet: MFA_application
relevant_level	id	Product_Level1	Product_Level2	Product_Level3	exposure potential	regulatory_restrictions	klotz_sector	klotz_sector_id	klotz_sub	klotz_sub_id	Klotz_use_2017	Klotz_use_portion_2017	OECD_use_2019	OECD_use_estimate_2019
1	0	Generic		-	medium		Total	#N/A	#N/A	#N/A	1.01907e+06	#N/A	459747000	459747000
1	1	Packaging		-	medium		Packaging	se0001	#N/A	#N/A	353324	#N/A	142599000	142599000
1	2	B&C		-	low		Building and Construction	se0002	#N/A	#N/A	225329	#N/A	76893000	76893000
1	3	Automotive		-	medium		Automotive	se0003	Automotive total	su0029	63691.4	#N/A	62165000	62165000
1	4	EEE		-	medium	y	Electrical and Electronic Equipment	se0004	#N/A	#N/A	53354.4	#N/A	17305000	17305000
1	5	Agriculture		-	low		Agriculture	se0005	#N/A	#N/A	9446.73	#N/A		3.77869e+06
1	6	Other		-	medium		Household items, furniture, leisure and others	se0006	#N/A	#N/A	225877	#N/A	116910000	116910000
1	7	Textiles		-	medium		Textiles	se0007	#N/A	#N/A	88050.5	#N/A	43875000	43875000
2	1	Packaging	Packaging - Generic	-	medium		Packaging	se0001	#N/A	#N/A	353324	#N/A	142599000	142599000
2	2	B&C	B&C - Generic	-	low		Building and Construction	se0002	#N/A	#N/A	225329	#N/A	76893000	76893000
2	3	Automotive	Automotive - Generic	-	medium		Automotive	se0003	Automotive total	su0029	63691.4	#N/A	62165000	62165000
2	4	EEE	EEE - Generic	-	medium	y	Electrical and Electronic Equipment	se0004	#N/A	#N/A	53354.4	#N/A	17305000	17305000
2	5	Agriculture	Agriculture - Generic	-	low		Agriculture	se0005	#N/A	#N/A	9446.73	#N/A		3.77869e+06
2	6	Other	Other - Generic	-	medium		Household items, furniture, leisure and others	se0006	#N/A	#N/A	225877	#N/A	116910000	116910000
2	7	Textiles	Textiles - Generic	-	medium		Textiles	se0007	#N/A	#N/A	88050.5	#N/A	43875000	43875000
2	0_r	Generic	Generic - Raw material	-	medium		Total	#N/A	#N/A	#N/A	1.01907e+06	#N/A	459747000	459747000
2	0_w	Generic	Generic - Waste	-	medium		Total	#N/A	#N/A	#N/A	1.01907e+06	#N/A	459747000	459747000
2	1_1	Packaging	Packaging - Food packaging	Packaging - Food packaging - Generic	high	y	Packaging	se0001	Packaging - Food packaging	#N/A	123140			4.96983e+07
2	1_2	Packaging	Packaging - Consumer packaging	Packaging - Consumer packaging - Generic	medium		Packaging	se0001	Packaging - Consumer packaging	#N/A	102481			4.13605e+07
2	1_3	Packaging	Packaging - Manufacturing packaging	Packaging - Manufacturing packaging - Generic	low		Packaging	se0001	Packaging - Manufacturing packaging	#N/A	57615.1			2.3253e+07
2	1_4	Packaging	Packaging - Retail packaging	Packaging - Retail packaging - Generic	low		Packaging	se0001	Packaging - Retail packaging	#N/A	22317			9.00696e+06
2	1_5	Packaging	Packaging - Hospitality packaging	Packaging - Hospitality packaging - Generic	high	y	Packaging	se0001	Packaging - Hospitality packaging	#N/A	32131.6			1.29681e+07
2	1_6	Packaging	Packaging - B&C packaging	Packaging - B&C packaging - Generic	low		Packaging	se0001	Packaging - B&C packaging	#N/A	9576.88			3.86516e+06
2	1_7	Packaging	Packaging - Agricultural packaging	Packaging - Agricultural packaging - Generic	low		Packaging	se0001	Packaging - Agricultural packaging	#N/A	6062.9			2.44695e+06
2	1_r	Packaging	Packaging - Raw material	-	medium		Packaging	se0001	#N/A	#N/A	353324	#N/A	142599000	142599000
2	1_w	Packaging	Packaging - Waste	-	medium		Packaging	se0001	#N/A	#N/A	353324	#N/A	142599000	142599000
2	2_1	B&C	B&C - Pipes	-	low		Building and Construction	se0002	Pipes and ducts	su0023	73769.9	32.7388		2.51738e+07
2	2_2	B&C	B&C - Thermal insulation	-	low		Building and Construction	se0002	Thermal insulation	su0024	76073.5	33.7611		2.59599e+07
2	2_3	B&C	B&C - Flooring	-	medium		Building and Construction	se0002	Flooring	su0025	17504.6	7.76846		5.9734e+06
2	2_4	B&C	B&C - Window Profiles	-	low		Building and Construction	se0002	Window profiles	su0026	27511.5	12.2095		9.38826e+06
2	2_5	B&C	B&C - Roof lining	-	low		Building and Construction	se0002	Roof lining	su0027	3144.68	1.39559		1.07311e+06
2	2_6	B&C	B&C - Other	-	low		Building and Construction	se0002	Other B&C products	su0028	27324.6	12.1265		9.32446e+06
2	2_r	B&C	B&C - Raw material	-	low		Building and Construction	se0002	#N/A	#N/A	225329	#N/A	76893000	76893000
2	2_w	B&C	B&C - Waste	-	low		Building and Construction	se0002	#N/A	#N/A	225329	#N/A	76893000	76893000
2	3_1	Automotive	Automotive - Exterior	-	low		Automotive	se0003	Exterior	#N/A			27215500	27215500
2	3_2	Automotive	Automotive - Interior	-	high		Automotive	se0003	Interior	#N/A			27215500	27215500
2	3_3	Automotive	Automotive - Tire	-	low		Automotive	se0003	Tire	#N/A			7734000	7734000
2	3_r	Automotive	Automotive - Raw material	-	medium		Automotive	se0003	Automotive total	su0029	63691.4	#N/A	62165000	62165000
2	3_w	Automotive	Automotive - Waste	-	medium		Automotive	se0003	Automotive total	su0029	63691.4	#N/A	62165000	62165000
2	4_1	EEE	EEE - LHA	-	low	y	Electrical and Electronic Equipment	se0004	Large HH appliances	su0030	8320.42	15.5946		2.69865e+06
2	4_2	EEE	EEE - CRAC	-	low	y	Electrical and Electronic Equipment	se0004	Cooling, refrigerating and AC devices	su0031	8465.35	15.8663		2.74566e+06
2	4_3	EEE	EEE - SHA	-	medium	y	Electrical and Electronic Equipment	se0004	Small HH appliances	su0032	15395.7	28.8555		4.99344e+06
2	4_4	EEE	EEE - ICT&CE	-	high	y	Electrical and Electronic Equipment	se0004	ICT equipment and CE	su0033	20133.5	37.7355		6.53013e+06
2	4_5	EEE	EEE - Other	-	high	y	Electrical and Electronic Equipment	se0004	Other EEE	su0034	1039.41	1.94812		337123
2	4_r	EEE	EEE - Raw material	-	medium	y	Electrical and Electronic Equipment	se0004	#N/A	#N/A	53354.4	#N/A	17305000	17305000
2	4_w	EEE	EEE - Waste	-	medium	y	Electrical and Electronic Equipment	se0004	#N/A	#N/A	53354.4	#N/A	17305000	17305000
2	5_1	Agriculture	Agriculture - Silo Films	-	low		Agriculture	se0005	Agricultural films - silage	su0035	6000	63.5141		2400000
2	5_2	Agriculture	Agriculture - Greenhouse Films	-	low		Agriculture	se0005	Agricultural films - greenhouse	su0036	2323.64	24.5973		929455
2	5_3	Agriculture	Agriculture - Mulch Films	-	low		Agriculture	se0005	Agricultural films - mulch	su0037	294.327	3.11565		117731
2	5_4	Agriculture	Agriculture - Other Films	-	low		Agriculture	se0005	Agricultural films - other	su0038	108.436	1.14787		43374.5
2	5_5	Agriculture	Agriculture - Pipes	-	low		Agriculture	se0005	Agricultural pipes	su0039	333.055	3.52561		133222
2	5_6	Agriculture	Agriculture - Other	-	low		Agriculture	se0005	Other agricultural products	su0040	387.273	4.09954		154909
2	5_r	Agriculture	Agriculture - Raw material	-	low		Agriculture	se0005	#N/A	#N/A	9446.73	#N/A		3.77869e+06
2	5_w	Agriculture	Agriculture - Waste	-	low		Agriculture	se0005	#N/A	#N/A	9446.73	#N/A		3.77869e+06
2	6_1	Other	Other - Household	-	high		Household items, furniture, leisure and others	se0006	Household items	su0041	24220.1	10.7227	46662000	1.25359e+07
2	6_2	Other	Other - Toys	-	high		Household items, furniture, leisure and others	se0006	Toys	su0042	16073.4	7.11599		8.3193e+06
2	6_3	Other	Other - Furniture	-	medium		Household items, furniture, leisure and others	se0006	Furniture	su0043	17473	7.73562		9.04371e+06
2	6_4	Other	Other - Sports	-	medium		Household items, furniture, leisure and others	se0006	Sports items	su0044	18507.8	8.19374		9.5793e+06
2	6_5	Other	Other - Medical	-	medium		Household items, furniture, leisure and others	se0006	Medical and hygiene items	su0045	34109.2	15.1008	27000	1.76543e+07
2	6_6	Other	Other - Other	-	medium		Household items, furniture, leisure and others	se0006	Other products	su0046	115494	51.1312		5.97774e+07
2	6_r	Other	Other - Raw material	-	medium		Household items, furniture, leisure and others	se0006	#N/A	#N/A	225877	#N/A	116910000	116910000
2	6_w	Other	Other - Waste	-	medium		Household items, furniture, leisure and others	se0006	#N/A	#N/A	225877	#N/A	116910000	116910000
2	7_1	Textiles	Textiles - Apparel	-	high		Textiles	se0007	Apparel	su0047	24736.1	28.0931	287590	1.23259e+07
2	7_2	Textiles	Textiles - Household textiles	-	high		Textiles	se0007	Household textiles	su0048	12407.2	14.091		6.18241e+06
2	7_3	Textiles	Textiles - Textile flooring	-	medium		Textiles	se0007	Technical textiles - textile flooring	su0049	9652.7	10.9627		4.80988e+06
2	7_4	Textiles	Textiles - Furniture	-	medium		Textiles	se0007	Technical textiles - textile furniture	su0050	5198.66	5.90418		2.59046e+06
2	7_5	Textiles	Textiles - Mobility textiles	-	medium		Textiles	se0007	Technical textiles - mobility textiles	su0051	10408.1	11.8207		5.18632e+06
2	7_6	Textiles	Textiles - Agricultural nets	-	low		Textiles	se0007	Technical textiles - agrotextiles - agricultural nets	su0052	3240.11	3.67984		1.61453e+06
2	7_7	Textiles	Textiles - Other agrotextiles	-	low		Textiles	se0007	Technical textiles - agrotextiles - other agrotextiles	su0053	1049.15	1.19153		522783
2	7_8	Textiles	Textiles - Other	-	low		Textiles	se0007	Technical textiles - other technical textiles	su0054	21358.4	24.257		1.06428e+07
2	7_r	Textiles	Textiles - Raw material	-	medium		Textiles	se0007	#N/A	#N/A	88050.5	#N/A	43875000	43875000
2	7_w	Textiles	Textiles - Waste	-	medium		Textiles	se0007	#N/A	#N/A	88050.5	#N/A	43875000	43875000
3	1_1_1	Packaging	Packaging - Food packaging	Packaging - Food packaging - Films	high	y	Packaging	se0001	Food films	su0001	31755.4	8.9876		1.28162e+07
3	1_1_2	Packaging	Packaging - Food packaging	Packaging - Food packaging - Bags	high	y	Packaging	se0001	Food bags	su0002	1836.3	0.519722		741119
3	1_1_3	Packaging	Packaging - Food packaging	Packaging - Food packaging - Bottles	high	y	Packaging	se0001	Food bottles	su0003	39265.1	11.1131		1.58471e+07
3	1_1_4	Packaging	Packaging - Food packaging	Packaging - Food packaging - PTTs	high	y	Packaging	se0001	Food PTTs	su0004	31655.9	8.95945		1.27761e+07
3	1_1_5	Packaging	Packaging - Food packaging	Packaging - Food packaging - Other	high	y	Packaging	se0001	Food other	su0005	18627	5.27194		7.51773e+06
3	1_2_1	Packaging	Packaging - Consumer packaging	Packaging - Consumer packaging - Films	medium		Packaging	se0001	Consumer non-food films	su0006	24163.3	6.83884		9.75212e+06
3	1_2_2	Packaging	Packaging - Consumer packaging	Packaging - Consumer packaging - Bags	medium		Packaging	se0001	Consumer non-food bags	su0007	1397.28	0.395467		563932
3	1_2_3	Packaging	Packaging - Consumer packaging	Packaging - Consumer packaging - Bottles	medium		Packaging	se0001	Consumer non-food bottles	su0008	38659.1	10.9415		1.56025e+07
3	1_2_4	Packaging	Packaging - Consumer packaging	Packaging - Consumer packaging - PTTs	medium		Packaging	se0001	Consumer non-food PTTs	su0009	24087.6	6.81742		9.72157e+06
3	1_2_5	Packaging	Packaging - Consumer packaging	Packaging - Consumer packaging - Other	medium		Packaging	se0001	Consumer non-food other	su0010	14173.7	4.01152		5.72039e+06
3	1_3_1	Packaging	Packaging - Manufacturing packaging	Packaging - Manufacturing packaging - Films	low		Packaging	se0001	Non-consumer packaging C&I - manufacturing - films	su0011	15403.4	4.35957		6.2167e+06
3	1_3_2	Packaging	Packaging - Manufacturing packaging	Packaging - Manufacturing packaging - Rigids	low		Packaging	se0001	Non-consumer packaging C&I - manufacturing - rigids	su0012	42211.7	11.947		1.70363e+07
3	1_4_1	Packaging	Packaging - Retail packaging	Packaging - Retail packaging - Films	low		Packaging	se0001	Non-consumer packaging C&I - retail - films	su0013	18530	5.24447		7.47856e+06
3	1_4_2	Packaging	Packaging - Retail packaging	Packaging - Retail packaging - Other	low		Packaging	se0001	Non-consumer packaging C&I - retail - other	su0014	3786.99	1.07182		1.5284e+06
3	1_5_1	Packaging	Packaging - Hospitality packaging	Packaging - Hospitality packaging - Films	high	y	Packaging	se0001	Non-consumer packaging C&I - hospitality - films	su0015	5555.66	1.5724		2.24222e+06
3	1_5_2	Packaging	Packaging - Hospitality packaging	Packaging - Hospitality packaging - Bottles	high	y	Packaging	se0001	Non-consumer packaging C&I - hospitality - bottles	su0016	17395.8	4.92348		7.02083e+06
3	1_5_3	Packaging	Packaging - Hospitality packaging	Packaging - Hospitality packaging - PTTs	high	y	Packaging	se0001	Non-consumer packaging C&I - hospitality - PTTs	su0017	2020.43	0.571836		815433
3	1_5_4	Packaging	Packaging - Hospitality packaging	Packaging - Hospitality packaging - Other	medium	y	Packaging	se0001	Non-consumer packaging C&I - hospitality - other	su0018	7159.66	2.02637		2.88959e+06
3	1_6_1	Packaging	Packaging - B&C packaging	Packaging - B&C packaging - Films	low		Packaging	se0001	Non-consumer packaging B&C - films	su0019	8138.6	2.30344		3.28468e+06
3	1_6_2	Packaging	Packaging - B&C packaging	Packaging - B&C packaging - Rigids	low		Packaging	se0001	Non-consumer packaging B&C - rigids	su0020	1438.28	0.407071		580479
3	1_7_1	Packaging	Packaging - Agricultural packaging	Packaging - Agricultural packaging - Films	low		Packaging	se0001	Non-consumer packaging agriculture - films	su0021	5426.64	1.53588		2.19015e+06
3	1_7_2	Packaging	Packaging - Agricultural packaging	Packaging - Agricultural packaging - Rigids	low		Packaging	se0001	Non-consumer packaging agriculture - rigids	su0022	636.264	0.18008		256792

## Sheet: MFA_polymer
Polymer type	Polymer name	Resin code	klotz_id	klotz_use_ch_2017	klotz_vs_oecd	klotz_fraction	oecd_use_global_2019	filler_data	oecd_use_global_estimated_2019
HDPE	high density polyethylene	2	pl0001	141435	392.718		55544000		55544000
LDPE	low density polyethylene	4	pl0002	101940	532.696		54303000		54303000
PET	polyethylene terephthalate	1	pl0003	135536	629.841		85366000		85366000
PP	polypropylene	5	pl0004	214551	339.336		72805000		72805000
PS	polystyrene	6	pl0005	50939	207.267	0.502237	21116000	Klotz (1/2 PS)	10558000
PVC	polyvinylchloride	3	pl0006	121834	421.82		51392000		51392000
ABS	acrylonitrile butadiene styrene	7	pl0007	32807.4	272.621		8944000		8944000
HIPS	high impact polystyrene	7	pl0008	12831.6	400		#N/A	Klotz	5.13266e+06
PA	polyamides	7	pl0009	29007.5	400		#N/A	Klotz	1.1603e+07
PC	polycarbonate	7	pl0010	17692.5	344.779		#N/A	https://www.globaldata.com/store/report/polycarbonate-market-analysis/	6100000
PUR	polyurethanes	7	pl0011	110013	163.908		18032000		18032000
EPS	expanded polystyrene	6		50485.3	209.13	0.497763	#N/A	Klotz (1/2 PS)	10558000
Other	e.g. Cellophane, polybutylene terephthalate (PBT), polyhydroxyalkanoate (PHA), Ethylene-vinyl acetate (EVA), Ethylene–vinyl alcohol (EVOH)	7					682000		682000
Other - rubber									7734000
Other - bioplastics									2326000
Not specified	-	-

## Sheet: old_MFA_data
										Klotz_2022																										OECD_2019
										Use_CH_2017													Recycling_CH_2017
Magdalena_catcode	Magdalena_category	Magdalena_subcode	Magdalena_subcategory	exposure potential	regulatory_restrictions	relevant_level	Product_Level1	Product_Level2	Product_Level3	HDPE_use_ch2017	LDPE_use_ch2017	PET_use_ch2017	PP_use_ch_2017	PS_use_ch_2017	PVC_use_ch_2017	ABS_use_ch_2017	HIPS_use_ch_2017	PA_use_ch_2017	PC_use_ch_2017	PUR_use_ch_2017	total considered_use_ch_2017	fraction_subcategory_use_ch_2017	HDPE_rec_ch_2017	LDPE_rec_ch_2017	PET_rec_ch_2017	PP_rec_ch_2017	PS_rec_ch_2017	PVC_rec_ch_2017	ABS_rec_ch_2017	HIPS_rec_ch_2017	PA_rec_ch_2017	PC_rec_ch_2017	PUR_rec_ch_2017	total considered_rec_ch_2017	fraction_subcategory_rec_ch_2017
se0001	Packaging	su0001	Food films	high	y	3	Packaging	Packaging - Food packaging	Packaging - Food packaging - Films	4275.68	9195.12	1582.67	14643	646.538	1412.32					0	31755.4	8.9876	0	0	0	0	0	0	0	0	0	0	0	0	100	459746000
se0001	Packaging	su0002	Food bags	high	y	3	Packaging	Packaging - Food packaging	Packaging - Food packaging - Bags	1083.97	752.328	0	0	0	0					0	1836.3	0.519722	0	0	0	0	0	0	0	0	0	0	0	0	100	459746000
se0001	Packaging	su0003	Food bottles	high	y	3	Packaging	Packaging - Food packaging	Packaging - Food packaging - Bottles	8801.65	0	28200.4	2263.01	0	0					0	39265.1	11.1131	5064.78	0	23141.3	340.572	0	0	0	0	0	0	0	28546.6	100
se0001	Packaging	su0004	Food PTTs	high	y	3	Packaging	Packaging - Food packaging	Packaging - Food packaging - PTTs	541.987	83.592	8761.23	11315.1	8913.98	2040.01					0	31655.9	8.95945	28.8205	0	611.345	576.228	397.868	0	0	0	0	0	0	1614.26	6.25
se0001	Packaging	su0005	Food other	high	y	3	Packaging	Packaging - Food packaging	Packaging - Food packaging - Other	3312.14	1922.62	2260.96	10117	700.45	313.848					0	18627	5.27194	116.306	0	39.0899	310.488	33.2029	0	0	0	0	0	0	499.087	0
se0001	Packaging	su0006	Consumer non-food films	medium		3	Packaging	Packaging - Consumer packaging	Packaging - Consumer packaging - Films	3253.45	6996.75	1204.29	11142.2	491.964	1074.66					0	24163.3	6.83884	0	259.322	0	0	0	0	0	0	0	0	0	259.322	0
se0001	Packaging	su0007	Consumer non-food bags	medium		3	Packaging	Packaging - Consumer packaging	Packaging - Consumer packaging - Bags	824.817	572.461	0	0	0	0					0	1397.28	0.395467	0	21.2172	0	0	0	0	0	0	0	0	0	21.2172	0
se0001	Packaging	su0008	Consumer non-food bottles	medium		3	Packaging	Packaging - Consumer packaging	Packaging - Consumer packaging - Bottles	19618.1	0	17319	1721.97	0	0					0	38659.1	10.9415	1290.79	0	537.66	77.8493	0	0	0	0	0	0	0	1906.3	0
se0001	Packaging	su0009	Consumer non-food PTTs	medium		3	Packaging	Packaging - Consumer packaging	Packaging - Consumer packaging - PTTs	412.409	63.6068	6666.59	8609.86	6782.82	1552.28					0	24087.6	6.81742	21.9301	0	174.539	450.506	385.589	0	0	0	0	0	0	1032.56	100
se0001	Packaging	su0010	Consumer non-food other	medium		3	Packaging	Packaging - Consumer packaging	Packaging - Consumer packaging - Other	2520.28	1462.96	1720.41	7698.22	532.986	238.813					0	14173.7	4.01152	88.4997	0	29.7443	236.256	25.2648	0	0	0	0	0	0	379.765	2.41513
se0001	Packaging	su0011	Non-consumer C&I - manufacturing - films	low		3	Packaging	Packaging - Manufacturing packaging	Packaging - Manufacturing packaging - Films	871.488	11982.8	27.7967	2521.37	0	0					0	15403.4	4.35957	0	934.089	0	0	0	0	0	0	0	0	0	934.089	2.41513
se0001	Packaging	su0012	Non-consumer C&I - manufacturing - rigids	low		3	Packaging	Packaging - Manufacturing packaging	Packaging - Manufacturing packaging - Rigids	24208	0	1009.95	8769.97	8223.73	0					0	42211.7	11.947	2512.41	0	0	582.919	0	0	0	0	0	0	0	3095.33	2.41513
se0001	Packaging	su0013	Non-consumer C&I - retail - films	low		3	Packaging	Packaging - Retail packaging	Packaging - Retail packaging - Films	657.155	16420.2	0	1452.64	0	0					0	18530	5.24447	0	5547.82	0	0	0	0	0	0	0	0	0	5547.82	#N/A
se0001	Packaging	su0014	Non-consumer C&I - retail - other	low		3	Packaging	Packaging - Retail packaging	Packaging - Retail packaging - Other	0	0	1893.49	1893.49	0	0					0	3786.99	1.07182	0	0	301.433	314.64	0	0	0	0	0	0	0	616.073	#N/A
se0001	Packaging	su0015	Non-consumer C&I - hospitality - films	high	y	3	Packaging	Packaging - Hospitality packaging	Packaging - Hospitality packaging - Films	142.316	3368.05	323.785	1710.73	0	10.7769					0	5555.66	1.5724	0	275.063	0	0	0	0	0	0	0	0	0	275.063	#N/A
se0001	Packaging	su0016	Non-consumer C&I - hospitality - bottles	high	y	3	Packaging	Packaging - Hospitality packaging	Packaging - Hospitality packaging - Bottles	2113.56	0	15225.3	56.9618	0	0					0	17395.8	4.92348	961.932	0	12271.5	24.7791	0	0	0	0	0	0	0	13258.3	100
se0001	Packaging	su0017	Non-consumer C&I - hospitality - PTTs	high	y	3	Packaging	Packaging - Hospitality packaging	Packaging - Hospitality packaging - PTTs	635.922	14.3118	36.9272	650.725	541.067	141.481					0	2020.43	0.571836	0	0	0	43.2521	0	0	0	0	0	0	0	43.2521	100
se0001	Packaging	su0018	Non-consumer C&I - hospitality - other	medium	y	3	Packaging	Packaging - Hospitality packaging	Packaging - Hospitality packaging - Other	900.42	0	372.557	4339.41	1513.84	33.436					0	7159.66	2.02637	342.394	0	0	1442.16	0	0	0	0	0	0	0	1784.55	100
se0001	Packaging	su0019	Non-consumer B&C - films	low		3	Packaging	Packaging - B&C packaging	Packaging - B&C packaging - Films	269.352	7869.25	0	0	0	0					0	8138.6	2.30344	7.03282	205.467	0	0	0	0	0	0	0	0	0	212.5	17.699
se0001	Packaging	su0020	Non-consumer B&C - rigids	low		3	Packaging	Packaging - B&C packaging	Packaging - B&C packaging - Rigids	31.8132	0	0	1406.47	0	0					0	1438.28	0.407071	0	0	0	0	0	0	0	0	0	0	0	0	0
se0001	Packaging	su0021	Non-consumer agriculture - films	low		3	Packaging	Packaging - Agricultural packaging	Packaging - Agricultural packaging - Films	22.2692	3060.26	0	2344.11	0	0					0	5426.64	1.53588	0	0	0	0	0	0	0	0	0	0	0	0	25.4865
se0001	Packaging	su0022	Non-consumer agriculture - rigids	low		3	Packaging	Packaging - Agricultural packaging	Packaging - Agricultural packaging - Rigids	636.264	0	0	0	0	0					0	636.264	0.18008	0	0	0	0	0	0	0	0	0	0	0	0	0.566367
se0002	Building & Construction	su0023	Pipes and ducts	low		2	B&C	B&C - Pipes	-	4642.41	1026.45	0	1389.97	0	1902.2					8.52501	8969.56	21.0013	510	0	0	255	0	0	0	0	0	0	0	765	0
se0002	Building & Construction	su0024	Thermal insulation	low		2	B&C	B&C - Thermal insulation	-	0	0	0	0	11919	0					1965	13884	32.5079	0	0	0	0	0	0	0	0	0	0	0	0	56.2482
se0002	Building & Construction	su0025	Flooring	medium		2	B&C	B&C - Flooring	-	0	0	0	0	0	1798.13					135.83	1933.96	4.52816	0	0	0	0	0	531.25	0	0	0	0	0	531.25	100
se0002	Building & Construction	su0026	Window profiles	low		2	B&C	B&C - Window Profiles	-	0	0.00363105	0	13.7578	11.5591	3666.23					0	3691.55	8.64338	0	-1.16415e-10	0	-1.19209e-07	0	1688.34	0	0	0	0	0	1688.34	100
se0002	Building & Construction	su0027	Roof lining	low		2	B&C	B&C - Roof lining	-	86.9409	86.9409	0	0	0	190.435					0	364.317	0.85301	0	0	0	0	0	17	0	0	0	0	0	17	100
se0002	Building & Construction	su0028	Other B&C products	low		2	B&C	B&C - Other	-	2089.29	752.146	0	1337.15	2041.06	6117.25					1529.31	13866.2	32.4663	0	0	0	0	0	0	0	0	0	0	0	0	24.4535
se0003	Automotive	su0029	Automotive total	medium		1	Automotive	Automotive - Generic	-	3520.08	1375.03	0.550012	13887.2	611.124	4492.21	2444.5	211.765	3520.08	611.124	7622.67	38296.3	100	0	0	0	30.793	0	0	0	0	0	0	0	30.793	51.8868
se0004	Electrical and Electronic Equipment	su0030	Large HH appliances	low	y	2	EEE	EEE - LHA	-	0	0	0	2597.96	577.323	288.662	577.323	577.323	288.662	0	865.985	5773.23	17.232	0	0	0	337.333	74.9628	0	74.9628	74.9628	0	0	0	562.221	7.71533
se0004	Electrical and Electronic Equipment	su0031	Cooling, refrigerating and AC devices	low	y	2	EEE	EEE - CRAC	-	16.4818	16.4818	0	758.161	2735.97	395.562	1219.65	659.271	0	0	659.271	6460.85	19.2845	0	0	0	251.439	907.367	0	404.489	218.643	0	0	0	1781.94	0.759308
se0004	Electrical and Electronic Equipment	su0032	Small HH appliances	medium	y	2	EEE	EEE - SHA	-	80.3225	80.3225	0	3427.09	1124.51	481.935	3962.57	0	160.645	267.741	0	9585.15	28.6099	0	0	0	445.402	146.148	0	514.997	0	0	0	0	1106.55	15.1851
se0004	Electrical and Electronic Equipment	su0033	ICT equipment and CE	high	y	2	EEE	EEE - ICT&CE	-	60.9628	60.9628	0	182.889	50.8024	457.221	4277.56	5164.91	294.654	518.184	0	11068.1	33.0364	0	0	0	71.8421	0	0	1680.31	2028.88	0	0	0	3781.03	100
se0004	Electrical and Electronic Equipment	su0034	Other EEE	high	y	2	EEE	EEE - Other	-	19.304	30.5529	0.723145	94.0868	104.103	9.8862	143.215	90.4839	21.8751	69.1648	32.1398	615.535	1.83726	0	0	0	12.0539	13.3371	0	18.3479	11.5923	0	0	0	55.3312	100
se0005	Agriculture	su0035	Agricultural films - silage	low		2	Agriculture	Agriculture - Silo Films	-	0	6000	0	0	0	0					0	6000	62.8235	0	1275	0	0	0	0	0	0	0	0	0	1275	100
se0005	Agriculture	su0036	Agricultural films - greenhouse	low		2	Agriculture	Agriculture - Greenhouse Films	-	0	2420.31	0	0	0	0					0	2420.31	25.3421	0	85	0	0	0	0	0	0	0	0	0	85	100
se0005	Agriculture	su0037	Agricultural films - mulch	low		2	Agriculture	Agriculture - Mulch Films	-	0	294.327	0	0	0	0					0	294.327	3.08178	0	0	0	0	0	0	0	0	0	0	0	0	100
se0005	Agriculture	su0038	Agricultural films - other	low		2	Agriculture	Agriculture - Other Films	-	0	51.2654	0	0	0	51.2654					0	102.531	1.07356	0	0	0	0	0	0	0	0	0	0	0	0	0
se0005	Agriculture	su0039	Agricultural pipes	low		2	Agriculture	Agriculture - Pipes	-	86.7279	86.7279	0	86.7279	0	86.7279					0	346.912	3.63237	0	0	0	0	0	0	0	0	0	0	0	0	86.4003
se0005	Agriculture	su0040	Other agricultural products	low		2	Agriculture	Agriculture - Other	-	16.7936	259.529	0	10.6115	22.0717	77.4797					0	386.486	4.04673	0	0	0	0	0	0	0	0	0	0	0	0	0
se0006	Household items, furniture, leisure and other	su0041	Household items	high		2	Other	Other - Household	-	4743.53	1945	164.116	5292.78	4501.75	3356.71	1069.63	208.102	274.723	1837.85	825.93	24220.1	8228.98	112.534	0	1.91695	109.74	76.7398	0	0	0	0	0	0	300.931	0
se0006	Household items, furniture, leisure and other	su0042	Toys	high		2	Other	Other - Toys	-	1408.8	163.102	181.476	5272.88	2192.44	3629.9	777.827	147.451	207.346	1412.34	679.807	16073.4	5461.06	8.35546	0	0.529931	27.3319	11.1503	0	0	0	0	0	0	47.3676	0
se0006	Household items, furniture, leisure and other	su0043	Furniture	medium		2	Other	Other - Furniture	-	1294.82	1734.73	182.244	4601.69	1694.73	2846.19	813.655	114.095	322.441	1028.88	2839.51	17473	5936.58	0	0	0	0	0	0	0	0	0	0	0	0	13.5997
se0006	Household items, furniture, leisure and other	su0044	Sports items	medium		2	Other	Other - Sports	-	1732.57	199.076	187.722	6394.32	2490.23	3953.67	887.998	176.33	237.574	1512.27	736.016	18507.8	6288.16	0	0	0	0	0	0	0	0	0	0	0	0	100
se0006	Household items, furniture, leisure and other	su0045	Medical and hygiene items	medium		2	Other	Other - Hygiene	-	1433.12	4046.41	213.258	3990.68	1623.88	2863.99	2390.62	78.9313	583.302	2574.84	14310.2	34109.2	11588.9	0	0	0	0	0	0	0	0	0	0	0	0	100
se0006	Household items, furniture, leisure and other	su0046	Other products	medium		2	Other	Other - Other	-	9626.39	12200	1499.94	21052	9070.43	9022.3	7373.45	509.846	3242.71	6751.58	35144.9	115494	39239.8	0	0	0	0	0	0	0	0	0	0	0	0	100
se0007	Textiles	su0047	Apparel	high		2	Textiles	Textiles - Apparel	-	1.75659	0	14843.2	1184.83	0	0			8706.35		0	24736.1	28.0715	0	0	0	0	0	0	0	0	0	0	0	0	0
se0007	Textiles	su0048	Household textiles	high		2	Textiles	Textiles - Household textiles	-	1.75659	0	5983.18	2322.51	0	0			4099.71		0	12407.2	14.0801	0	0	0	0	0	0	0	0	0	0	0	0	0.354013
se0007	Textiles	su0049	Technical textiles - textile flooring	medium		2	Textiles	Textiles - Textile flooring	-	300.557	0	4814.17	3760.78	0	0			777.186		0	9652.7	10.9543	0	0	0	0	0	0	0	0	0	0	0	0	5.99601
se0007	Textiles	su0050	Technical textiles - textile furniture	medium		2	Textiles	Textiles - Furniture	-	33.7571	0	3677.01	895.698	0	0			592.188		0	5198.66	5.89964	0	0	0	0	0	0	0	0	0	0	0	0	51.0778
se0007	Textiles	su0051	Technical textiles - mobility textiles	medium		2	Textiles	Textiles - Mobility textiles	-	328.276	0	5160.67	4079.55	0	0	0	0	839.652	0	0	10408.1	11.8116	0	0	0	0	0	0	0	0	0	0	0	0	25.5907
se0007	Textiles	su0052	Technical textiles - agrotextiles - agricultural nets	low		2	Textiles	Textiles - Agricultural nets	-	531.719	0	397.271	2445.93	0	0			0		0	3374.92	3.82999	0	0	0	0	0	0	0	0	0	0	0	0	6.71278
se0007	Textiles	su0053	Technical textiles - agrotextiles - other agrotextiles	low		2	Textiles	Textiles - Other agrotextiles	-	41.2464	0	115.61	825.282	0	0			0		0	982.139	1.11457	0	0	0	0	0	0	0	0	0	0	0	0	10.2687
se0007	Textiles	su0054	Technical textiles - other technical textiles	low		2	Textiles	Textiles - Other	-	371.597	0	11516.5	7407.71	0	0			2062.62		0	21358.4	24.2383	0	0	0	0	0	0	0	0	0	0	0	0	0
se0001	Packaging	#N/A	-	medium		1	Packaging	Packaging - Generic	-	75133.1	63764.2	86605.3	92656.2	28347.4	6817.62	0	0	0	0	0	353324	100	10434.9	7242.98	37106.7	4399.65	841.925	0	0	0	0	0	0	60026.1	0
se0001	Packaging	#N/A	-	medium		1	Packaging	Packaging - Raw material	-	75133.1	63764.2	86605.3	92656.2	28347.4	6817.62	0	0	0	0	0	353324	100	10434.9	7242.98	37106.7	4399.65	841.925	0	0	0	0	0	0	60026.1	0.354013
se0001	Packaging	#N/A	-	medium		1	Packaging	Packaging - Waste	-	75133.1	63764.2	86605.3	92656.2	28347.4	6817.62	0	0	0	0	0	353324	100	10434.9	7242.98	37106.7	4399.65	841.925	0	0	0	0	0	0	60026.1	0
se0001	Packaging	#N/A	Non-consumer agriculture	low		2	Packaging	Packaging - Agricultural packaging	Packaging - Agricultural packaging - Generic	658.533	3060.26	0	2344.11	0	0	0	0	0	0	0	6062.9	1.71596	0	0	0	0	0	0	0	0	0	0	0	0	0.0353467
se0001	Packaging	#N/A	Non-consumer B&C	low		2	Packaging	Packaging - B&C packaging	Packaging - B&C packaging - Generic	301.165	7869.25	0	1406.47	0	0	0	0	0	0	0	9576.88	2.71051	7.03282	205.467	0	0	0	0	0	0	0	0	0	212.5	3.17579
se0001	Packaging	#N/A	Consumer non-food	medium		2	Packaging	Packaging - Consumer packaging	Packaging - Consumer packaging - Generic	26629.1	9095.77	26910.3	29172.2	7807.77	2865.75	0	0	0	0	0	102481	29.0048	1401.22	280.539	741.944	764.611	410.854	0	0	0	0	0	0	3599.17	0.432015
se0001	Packaging	#N/A	Food	high	y	2	Packaging	Packaging - Food packaging	Packaging - Food packaging - Generic	18015.4	11953.7	40805.3	38338.1	10261	3766.17	0	0	0	0	0	123140	34.8518	5209.9	0	23791.7	1227.29	431.071	0	0	0	0	0	0	30660	0.632666
se0001	Packaging	#N/A	Non-consumer C&I - hospitality	high	y	2	Packaging	Packaging - Hospitality packaging	Packaging - Hospitality packaging - Generic	3792.22	3382.36	15958.6	6757.83	2054.9	185.694	0	0	0	0	0	32131.6	9.09409	1304.33	275.063	12271.5	1510.19	0	0	0	0	0	0	0	15361.1	1.72019
se0001	Packaging	#N/A	Non-consumer C&I - manufacturing	low		2	Packaging	Packaging - Manufacturing packaging	Packaging - Manufacturing packaging - Generic	25079.5	11982.8	1037.74	11291.3	8223.73	0	0	0	0	0	0	57615.1	16.3066	2512.41	934.089	0	582.919	0	0	0	0	0	0	0	4029.42	0
se0001	Packaging	#N/A	Non-consumer C&I - retail	low		2	Packaging	Packaging - Retail packaging	Packaging - Retail packaging - Generic	657.155	16420.2	1893.49	3346.14	0	0	0	0	0	0	0	22317	6.31629	0	5547.82	301.433	314.64	0	0	0	0	0	0	0	6163.9	47.557
se0002	Building & Construction	#N/A	-	low		1	B&C	B&C - Generic	-	6818.64	1865.54	0	2740.87	13971.6	13674.2	0	0	0	0	3638.67	42709.6	100	510	-1.16415e-10	0	255	0	2236.59	0	0	0	0	0	3001.59	0
se0002	Building & Construction	#N/A	-	low		1	B&C	B&C - Raw material	-	6818.64	1865.54	0	2740.87	13971.6	13674.2	0	0	0	0	3638.67	42709.6	100	510	-1.16415e-10	0	255	0	2236.59	0	0	0	0	0	3001.59	0.83145
se0002	Building & Construction	#N/A	-	low		1	B&C	B&C - Waste	-	6818.64	1865.54	0	2740.87	13971.6	13674.2	0	0	0	0	3638.67	42709.6	100	510	-1.16415e-10	0	255	0	2236.59	0	0	0	0	0	3001.59	2.68927
se0003	Automotive	#N/A	-	medium		1	Automotive	Automotive - Raw material	-	3520.08	1375.03	0.550012	13887.2	611.124	4492.21	2444.5	211.765	3520.08	611.124	7622.67	38296.3	100	0	0	0	30.793	0	0	0	0	0	0	0	30.793	22.0875
se0003	Automotive	#N/A	-	medium		1	Automotive	Automotive - Waste	-	3520.08	1375.03	0.550012	13887.2	611.124	4492.21	2444.5	211.765	3520.08	611.124	7622.67	38296.3	100	0	0	0	30.793	0	0	0	0	0	0	0	30.793	0.45824
se0003	Automotive	#N/A	#N/A	low		2	Automotive	Automotive - Exterior	-													#N/A												#N/A	2.97296
se0003	Automotive	#N/A	#N/A	high		2	Automotive	Automotive - Interior	-													#N/A												#N/A	0.0720555
se0003	Automotive	#N/A	#N/A	low		2	Automotive	Automotive - Tire	-													#N/A												#N/A	1.55614
se0004	Electrical and Electronic Equipment	#N/A	-	medium	y	1	EEE	EEE - Generic	-	177.071	188.32	0.723145	7060.18	4592.72	1633.27	10180.3	6491.99	765.835	855.09	1557.4	33502.9	100	0	0	0	1118.07	1141.82	0	2693.1	2334.07	0	0	0	7287.06	5.15664
se0004	Electrical and Electronic Equipment	#N/A	-	medium	y	1	EEE	EEE - Raw material	-	177.071	188.32	0.723145	7060.18	4592.72	1633.27	10180.3	6491.99	765.835	855.09	1557.4	33502.9	100	0	0	0	1118.07	1141.82	0	2693.1	2334.07	0	0	0	7287.06	9.24235
se0004	Electrical and Electronic Equipment	#N/A	-	medium	y	1	EEE	EEE - Waste	-	177.071	188.32	0.723145	7060.18	4592.72	1633.27	10180.3	6491.99	765.835	855.09	1557.4	33502.9	100	0	0	0	1118.07	1141.82	0	2693.1	2334.07	0	0	0	7287.06	1.02634
se0005	Agriculture	#N/A	-	low		1	Agriculture	Agriculture - Generic	-	103.521	9112.16	0	97.3394	22.0717	215.473	0	0	0	0	0	9550.57	100	0	1360	0	0	0	0	0	0	0	0	0	1360	0
se0005	Agriculture	#N/A	-	low		1	Agriculture	Agriculture - Raw material	-	103.521	9112.16	0	97.3394	22.0717	215.473	0	0	0	0	0	9550.57	100	0	1360	0	0	0	0	0	0	0	0	0	1360	0
se0005	Agriculture	#N/A	-	low		1	Agriculture	Agriculture - Waste	-	103.521	9112.16	0	97.3394	22.0717	215.473	0	0	0	0	0	9550.57	100	0	1360	0	0	0	0	0	0	0	0	0	1360	0
se0006	Household items, furniture, leisure and other	#N/A	-	medium		1	Other	Other - Generic	-	20239.2	20288.3	2428.76	46604.4	21573.5	25672.8	13313.2	1234.75	4868.1	15117.8	54536.3	225877	100	120.89	0	2.44688	137.072	87.89	0	0	0	0	0	0	348.299	0
se0006	Household items, furniture, leisure and other	#N/A	-	medium		1	Other	Other - Raw material	-	20239.2	20288.3	2428.76	46604.4	21573.5	25672.8	13313.2	1234.75	4868.1	15117.8	54536.3	225877	100	120.89	0	2.44688	137.072	87.89	0	0	0	0	0	0	348.299	0
se0006	Household items, furniture, leisure and other	#N/A	-	medium		1	Other	Other - Waste	-	20239.2	20288.3	2428.76	46604.4	21573.5	25672.8	13313.2	1234.75	4868.1	15117.8	54536.3	225877	100	120.89	0	2.44688	137.072	87.89	0	0	0	0	0	0	348.299	0
se0007	Textiles	#N/A	-	medium		1	Textiles	Textiles - Generic	-	1610.66	0	46507.6	22922.3	0	0	0	0	17077.7	0	0	88118.3	100	0	0	0	0	0	0	0	0	0	0	0	0	0
se0007	Textiles	#N/A	-	medium		1	Textiles	Textiles - Raw material	-	1610.66	0	46507.6	22922.3	0	0	0	0	17077.7	0	0	88118.3	100	0	0	0	0	0	0	0	0	0	0	0	0	0
se0007	Textiles	#N/A	-	medium		1	Textiles	Textiles - Waste	-	1610.66	0	46507.6	22922.3	0	0	0	0	17077.7	0	0	88118.3	100	0	0	0	0	0	0	0	0	0	0	0	0	0
#N/A	#N/A	#N/A	#N/A	medium		0	Generic	Raw material	-	107602	96593.5	135543	185968	69118.4	52505.6	25938	7938.51	26231.7	16584	67355	791378	100	11065.8	8602.98	37109.1	5940.58	2071.63	2236.59	2693.1	2334.07	0	0	0	72053.8	0
#N/A	#N/A	#N/A	#N/A	medium		0	Generic	Waste	-	107602	96593.5	135543	185968	69118.4	52505.6	25938	7938.51	26231.7	16584	67355	791378	100	11065.8	8602.98	37109.1	5940.58	2071.63	2236.59	2693.1	2334.07	0	0	0	72053.8	0

## Sheet: OECD
#NAME?	<?xml version="1.0" encoding="utf-16"?><WebTableParameter xmlns:xsd="http://www.w3.org/2001/XMLSchema" xmlns:xsi="http://www.w3.org/2001/XMLSchema-instance" xmlns="http://stats.oecd.org/OECDStatWS/2004/03/01/"><DataTable Code="PLASTIC_USE_10" HasMetadata="true"><Name LocaleIsoCode="en">Plastics use by application</Name><Name LocaleIsoCode="fr">Utilisation de plastiques par application</Name><Dime…
Dataset: Plastics use by application
Time		1990	1991	1992	1993	1994	1995	1996	1997	1998	1999	2000	2001	2002	2003	2004	2005	2006	2007	2008	2009	2010	2011	2012	2013	2014	2015	2016	2017	2018	2019	Level1	Level2					Level 1	Level2	OECD_2019
Plastics applications																																						Generic		459.746
Other		19.433	20.16	21.44	22.333	24.513	25.454	27.294	29.319	30.655	32.965	34.694	35.538	37.812	39.383	41.888	43.074	45.793	48.356	46.076	47.253	51.246	53.273	55.242	57.555	58.528	60.28	61.139	62.728	64.576	66.315	Other						Packaging		142.599
Packaging		39.82	41.35	44.021	45.901	50.433	52.424	56.273	60.512	63.337	68.182	71.837	73.664	78.464	81.814	87.116	89.684	95.452	100.909	96.262	98.835	107.333	111.73	116.018	121.045	123.263	128.013	130.902	134.632	138.448	142.599	Packaging						Other		199.093
Consumer & institutional Products		13.77	14.277	15.177	15.801	17.336	17.993	19.286	20.708	21.642	23.263	24.474	25.06	26.654	27.751	29.506	30.332	32.236	34.029	32.415	33.233	36.041	37.465	38.849	40.476	41.161	42.235	42.938	44.026	45.307	46.662	Other	Other - Household					B&C		76.893
Building & construction		21.872	22.684	24.119	25.116	27.558	28.606	30.661	32.922	34.405	36.978	38.897	39.82	42.341	44.072	46.843	48.135	51.134	53.952	51.366	52.633	57.087	59.35	61.545	64.123	65.204	66.882	68.234	71.105	74.301	76.893	B&C						Automotive		62.165
Electrical/electronics		5.251	5.444	5.787	6.024	6.608	6.858	7.349	7.89	8.245	8.861	9.321	9.542	10.147	10.562	11.228	11.54	12.262	12.941	12.324	12.633	13.699	14.24	14.766	15.383	15.643	15.942	15.903	16.264	16.815	17.305	EEE						Textiles		43.875
Transportation - other		14.752	15.342	16.358	17.082	18.797	19.567	21.033	22.649	23.738	25.588	26.995	27.717	29.559	30.859	32.898	33.907	36.129	38.237	36.516	37.531	40.853	42.623	44.358	46.381	47.333	48.23	48.885	50.434	52.553	54.431	Automotive						EEE		17.305
Marine coatings		0.163	0.169	0.18	0.187	0.205	0.213	0.228	0.245	0.257	0.276	0.29	0.297	0.316	0.329	0.35	0.36	0.383	0.404	0.385	0.395	0.429	0.446	0.463	0.483	0.492	0.5	0.502	0.509	0.524	0.541	Other
Industrial/machinery		0.817	0.846	0.898	0.934	1.024	1.062	1.136	1.219	1.272	1.365	1.434	1.466	1.557	1.618	1.717	1.762	1.869	1.969	1.872	1.915	2.067	2.139	2.207	2.288	2.315	2.427	2.419	2.495	2.599	2.683	Other
Personal care products		0.007	0.007	0.008	0.008	0.009	0.009	0.01	0.011	0.011	0.012	0.013	0.013	0.014	0.015	0.016	0.017	0.018	0.019	0.018	0.019	0.021	0.022	0.023	0.024	0.024	0.025	0.026	0.026	0.027	0.027	Other	Other - Hygiene
Textile sector - clothing		7.199	7.519	8.05	8.441	9.325	9.747	10.519	11.371	11.964	12.946	13.71	14.129	15.125	15.848	16.956	17.539	18.755	19.919	19.089	19.688	21.582	22.674	23.758	25.009	25.691	26.332	26.903	27.482	28.057	28.759	Textiles	Textiles - Apparel
Textile sector - others		4.438	4.61	4.909	5.119	5.626	5.849	6.28	6.754	7.07	7.612	8.021	8.226	8.762	9.137	9.73	10.017	10.662	11.272	10.753	11.041	11.998	12.497	12.985	13.555	13.812	14.186	14.348	14.554	14.812	15.116	Textiles
Road marking		0.195	0.203	0.215	0.224	0.246	0.256	0.274	0.295	0.308	0.331	0.349	0.357	0.38	0.396	0.421	0.433	0.46	0.486	0.463	0.475	0.515	0.536	0.556	0.579	0.589	0.6	0.607	0.63	0.657	0.682	Other
Transportation - tyres		2.172	2.259	2.408	2.515	2.767	2.88	3.096	3.333	3.493	3.765	3.972	4.078	4.349	4.54	4.839	4.987	5.314	5.623	5.37	5.519	6.01	6.274	6.532	6.833	6.977	7.1	7.164	7.3	7.522	7.734	Automotive	Automotive - Tyres
Total		129.887	134.87	143.569	149.685	164.447	170.917	183.44	197.228	206.397	222.145	234.008	239.907	255.48	266.323	283.508	291.788	310.465	328.116	312.909	321.169	348.88	363.27	377.301	393.737	401.032	412.751	419.97	432.184	446.2	459.746	Generic
Data extracted on 30 Oct 2023 12:09 UTC (GMT) from OECD.Stat
Dataset: Plastics use by polymer
Time		1990	1991	1992	1993	1994	1995	1996	1997	1998	1999	2000	2001	2002	2003	2004	2005	2006	2007	2008	2009	2010	2011	2012	2013	2014	2015	2016	2017	2018	2019	Polymer
Plastics polymer
Other		23.554	24.437	25.99	27.074	29.718	30.861	33.093	35.55	37.171	39.972	42.071	43.094	45.852	47.758	50.796	52.235	55.531	58.638	55.873	57.299	62.183	64.684	67.117	69.973	71.2	72.603	73.617	75.795	78.511	80.96	Other
Marine coatings		0.163	0.169	0.18	0.187	0.205	0.213	0.228	0.245	0.257	0.276	0.29	0.297	0.316	0.329	0.35	0.36	0.383	0.404	0.385	0.395	0.429	0.446	0.463	0.483	0.492	0.5	0.502	0.509	0.524	0.541	Other
LDPE, LLDPE		15.666	16.251	17.281	17.999	19.754	20.51	21.99	23.619	24.692	26.549	27.938	28.612	30.438	31.697	33.708	34.656	36.837	38.89	37.049	37.988	41.196	42.823	44.402	46.259	47.037	48.377	49.34	50.865	52.569	54.303	LDPE						LDPE	54.303
HDPE		14.371	14.967	15.98	16.71	18.411	19.19	20.655	22.27	23.369	25.222	26.641	27.385	29.24	30.561	32.617	33.656	35.901	38.037	36.364	37.415	40.725	42.489	44.216	46.232	47.178	49.796	50.806	52.322	53.937	55.544	HDPE						HDPE	55.544
PP		20.804	21.585	22.96	23.921	26.262	27.278	29.259	31.44	32.884	35.376	37.248	38.17	40.632	42.341	45.058	46.361	49.315	52.107	49.682	50.985	55.357	57.614	59.815	62.397	63.531	65.416	66.631	68.522	70.652	72.805	PP						PP	72.805
PS		6.353	6.582	6.991	7.273	7.972	8.267	8.853	9.498	9.917	10.65	11.194	11.451	12.167	12.656	13.443	13.805	14.656	15.456	14.707	15.063	16.32	16.95	17.56	18.279	18.57	18.898	19.229	19.82	20.486	21.116	PS						PS	21.116
PVC		14.701	15.25	16.217	16.891	18.537	19.246	20.634	22.16	23.164	24.903	26.202	26.831	28.538	29.713	31.59	32.471	34.505	36.419	34.685	35.552	38.565	40.098	41.587	43.334	44.071	45.26	46.093	47.812	49.751	51.392	PVC						PVC	51.392
PET		6.647	6.916	7.376	7.706	8.482	8.833	9.499	10.233	10.729	11.57	12.211	12.543	13.382	13.976	14.906	15.37	16.385	17.348	16.575	17.043	18.537	19.325	20.096	20.997	21.413	22.514	22.993	23.607	24.238	24.918	PET						PET	85.366
PUR		5.371	5.567	5.915	6.155	6.75	7.002	7.502	8.051	8.409	9.034	9.5	9.721	10.333	10.753	11.426	11.738	12.467	13.152	12.52	12.827	13.906	14.449	14.977	15.597	15.854	16.126	16.359	16.868	17.485	18.032	PUR						PUR	18.032
Fibres		16.514	17.186	18.336	19.159	21.095	21.973	23.634	25.465	26.706	28.805	30.407	31.239	33.336	34.823	37.146	38.308	40.843	43.251	41.329	42.504	46.351	48.448	50.511	52.91	54.091	55.362	56.3	57.534	58.926	60.448	PET						ABS	8.944
Road marking coatings		0.195	0.203	0.215	0.224	0.246	0.256	0.274	0.295	0.308	0.331	0.349	0.357	0.38	0.396	0.421	0.433	0.46	0.486	0.463	0.475	0.515	0.536	0.556	0.579	0.589	0.6	0.607	0.63	0.657	0.682	Other						Other	0.682
Elastomers (tyres)		2.172	2.259	2.408	2.515	2.767	2.88	3.096	3.333	3.493	3.765	3.972	4.078	4.349	4.54	4.839	4.987	5.314	5.623	5.37	5.519	6.01	6.274	6.532	6.833	6.977	7.1	7.164	7.3	7.522	7.734	Other - rubber						Other - rubber	7.734
Bioplastics		0.693	0.718	0.764	0.795	0.872	0.905	0.97	1.041	1.088	1.169	1.23	1.259	1.339	1.394	1.481	1.522	1.617	1.707	1.626	1.666	1.807	1.879	1.949	2.031	2.065	2.1	2.141	2.199	2.262	2.326	Other - bioplastics						Other - bioplastics	2.326
ABS, ASA, SAN		2.683	2.781	2.956	3.077	3.375	3.502	3.753	4.028	4.209	4.523	4.757	4.869	5.177	5.388	5.727	5.885	6.252	6.597	6.281	6.437	6.979	7.254	7.52	7.833	7.963	8.1	8.188	8.402	8.679	8.944	ABS
Total		129.887	134.87	143.569	149.685	164.447	170.917	183.44	197.228	206.397	222.145	234.008	239.907	255.48	266.323	283.508	291.788	310.465	328.116	312.909	321.169	348.88	363.27	377.301	393.737	401.032	412.751	419.97	432.184	446.2	459.746
Data extracted on 30 Oct 2023 12:09 UTC (GMT) from OECD.Stat

## Sheet: Klotz
				Use CH 2017
sector	sector	sub	sub	HDPE	LDPE	PET	PP	PS	EPS	PVC	total commodity	ABS	HIPS	PA	PC	total technical	PUR	total considered	fraction_sub
Packaging	se0001	Food films		4275.68	9195.12	1582.67	14643	646.538	0	1412.31	31755.4							31755.4	8.9876
Packaging	se0001	Food bags		1083.97	752.328	0	0	0	0	0	1836.3							1836.3	0.519722
Packaging	se0001	Food bottles		8801.65	0	28200.4	2263.01	0	0	0	39265.1							39265.1	11.1131
Packaging	se0001	Food PTTs		541.987	83.592	8761.23	11315.1	7769.16	1144.82	2040.01	31655.9							31655.9	8.95945
Packaging	se0001	Food other		3312.14	1922.62	2260.96	10117	484.904	215.546	313.848	18627							18627	5.27194
Packaging	se0001	Consumer non-food films		3253.45	6996.75	1204.29	11142.2	491.964	0	1074.66	24163.3							24163.3	6.83884
Packaging	se0001	Consumer non-food bags		824.817	572.461	0	0	0	0	0	1397.28							1397.28	0.395467									se0001	Packaging
Packaging	se0001	Consumer non-food bottles		19618.1	0	17319	1721.97	0	0	0	38659.1							38659.1	10.9415									se0001	Packaging
Packaging	se0001	Consumer non-food PTTs		412.409	63.6068	6666.59	8609.86	5911.71	871.117	1552.28	24087.6							24087.6	6.81742									se0001	Packaging
Packaging	se0001	Consumer non-food other		2520.28	1462.96	1720.41	7698.23	368.973	164.013	238.813	14173.7							14173.7	4.01152									se0001	Packaging
Packaging	se0001	Non-consumer packaging C&I - manufacturing - films		871.488	11982.8	27.7967	2521.37	0	0	0	15403.4							15403.4	4.35957									se0001	Packaging
Packaging	se0001	Non-consumer packaging C&I - manufacturing - rigids		24208	0	1009.95	8769.97	5693.08	2530.65	0	42211.7							42211.7	11.947									se0001	Packaging
Packaging	se0001	Non-consumer packaging C&I - retail - films		657.155	16420.2	0	1452.64	0	0	0	18530							18530	5.24447									se0001	Packaging
Packaging	se0001	Non-consumer packaging C&I - retail - other		0	0	1893.49	1893.49	0	0		3786.99							3786.99	1.07182									se0001	Packaging
Packaging	se0001	Non-consumer packaging C&I - hospitality - films		142.316	3368.05	323.785	1710.73	0	0	10.7769	5555.66							5555.66	1.5724									se0001	Packaging
Packaging	se0001	Non-consumer packaging C&I - hospitality - bottles		2113.56	0	15225.3	56.9618	0	0	0	17395.8							17395.8	4.92348									se0001	Packaging
Packaging	se0001	Non-consumer packaging C&I - hospitality - PTTs		635.922	14.3118	36.9272	650.725	374.567	166.5	141.481	2020.43							2020.43	0.571836									se0001	Packaging
Packaging	se0001	Non-consumer packaging C&I - hospitality - other		900.42	0	372.557	4339.41	1047.99	465.845	33.436	7159.66							7159.66	2.02637									se0001	Packaging
Packaging	se0001	Non-consumer packaging B&C - films		269.352	7869.25	0	0	0	0	0	8138.6							8138.6	2.30344									se0001	Packaging
Packaging	se0001	Non-consumer packaging B&C - rigids		31.8132	0	0	1406.47	0	0	0	1438.28							1438.28	0.407071									se0001	Packaging
Packaging	se0001	Non-consumer packaging agriculture - films		22.2692	3060.26	0	2344.11	0	0	0	5426.64							5426.64	1.53588									se0001	Packaging
Packaging	se0001	Non-consumer packaging agriculture - rigids		636.264	0	0	0	0	0	0	636.264							636.264	0.18008									se0001	Packaging
Packaging	se0001	Packaging total		75133.1	63764.2	86605.4	92656.2	22788.9	5558.49	6817.62	353324							353324	100									se0001	Packaging
																												se0001	Packaging
Building and Construction	se0002	Pipes and ducts		34164	4800.86	0	14447.5	0	0	20285.1	73697.4						72.4626	73769.9	32.7388									se0001	Packaging
Building and Construction	se0002	Thermal insulation		0	0	0	0	0	39583.5	0	39583.5						36490	76073.5	33.7611									se0001	Packaging
Building and Construction	se0002	Flooring		0	0	0	0	0	0	16275.1	16275.1						1229.42	17504.6	7.76846									se0001	Packaging
Building and Construction	se0002	Window profiles		0	0.0270607	0	102.531	0	86.1447	27322.8	27511.5						0	27511.5	12.2095									se0001	Packaging
Building and Construction	se0002	Roof lining		0	0	0	0	0	0	3144.68	3144.68						0	3144.68	1.39559									se0001	Packaging
Building and Construction	se0002	Other B&C products		4117.14	1482.17	0	2634.97	520.487	3501.6	12054.6	24310.9						3013.64	27324.6	12.1265									se0001	Packaging
Building and Construction	se0002	Building and Construction total		38281.1	6283.06	0	17185	520.487	43171.3	79082.3	184523						40805.5	225329	100									se0001	Packaging
																												se0001	Packaging
Automotive	se0003	Automotive total		5774.81	2255.78	0.916841	23545	1018.71	0	7369.62	39964.8	4074.85	353.001	5774.81	1018.71	11221.4	12505.3	63691.4	100									se0001	Packaging
																												se0001	Packaging
Electrical and Electronic Equipment	se0004	Large HH appliances		0	0	0	3744.19	832.042	0	416.021	4992.25	832.042	832.042	416.021	0	2080.11	1248.06	8320.42	15.5946									se0001	Packaging
Electrical and Electronic Equipment	se0004	Cooling, refrigerating and AC devices		21.5953	21.5953	0	993.383	3584.82	0	518.287	5139.68	1598.05	863.812	0	0	2461.86	863.812	8465.35	15.8663									se0001	Packaging
Electrical and Electronic Equipment	se0004	Small HH appliances		148.99	148.99	0	6356.92	2085.86	0	893.942	9634.7	4966.34	0	297.981	496.634	5760.96	0	15395.7	28.8555									se0001	Packaging
Electrical and Electronic Equipment	se0004	ICT equipment and CE		110.895	110.895	0	332.684	0	92.4123	831.71	1478.6	7781.11	9395.25	535.991	942.605	18655	0	20133.5	37.7355									se0001	Packaging
Electrical and Electronic Equipment	se0004	Other EEE		32.5972	51.5924	1.22112	158.878	175.791	0	16.6941	436.774	241.837	152.794	36.939	116.794	548.363	54.2721	1039.41	1.94812									se0002	Building & Construction
Electrical and Electronic Equipment	se0004	Electrical and Electronic Equipment total		314.077	333.073	1.22112	11586.1	6678.52	92.4123	2676.65	21682	15419.4	11243.9	1286.93	1556.03	29506.2	2166.15	53354.4	100									se0002	Building & Construction
																												se0002	Building & Construction
Agriculture	se0005	Agricultural films - silage		0	6000	0	0	0	0	0	6000							6000	63.5141									se0002	Building & Construction
Agriculture	se0005	Agricultural films - greenhouse		0	2323.64	0	0	0	0	0	2323.64							2323.64	24.5973									se0002	Building & Construction
Agriculture	se0005	Agricultural films - mulch		0	294.327	0	0	0	0	0	294.327							294.327	3.11565									se0002	Building & Construction
Agriculture	se0005	Agricultural films - other		0	54.2182	0	0	0	0	54.2182	108.436							108.436	1.14787									se0002	Building & Construction
Agriculture	se0005	Agricultural pipes		83.2636	83.2636	0	83.2636	0	0	83.2636	333.055							333.055	3.52561									se0002	Building & Construction
Agriculture	se0005	Other agricultural products		16.8278	260.058	0	10.6331	22.1166	0	77.6375	387.273							387.273	4.09954									se0002	Building & Construction
Agriculture	se0005	Agriculture total		100.091	9015.5	0	93.8968	22.1166	0	215.119	9446.73							9446.73	100									se0003	Automotive
																												se0003	Automotive
Household items, furniture, leisure and others	se0006	Household items		4743.53	1945	164.116	5292.78	3701.17	800.583	3356.71	20003.9	1069.63	208.102	274.723	1837.85	3390.31	825.93	24220.1	10.7227									se0003	Automotive
Household items, furniture, leisure and others	se0006	Toys		1408.8	163.102	181.476	5272.88	2151.12	41.324	3629.9	12848.6	777.827	147.451	207.346	1412.34	2544.97	679.807	16073.4	7.11599									se0003	Automotive
Household items, furniture, leisure and others	se0006	Furniture		1294.82	1734.73	182.244	4601.69	1686.36	8.37428	2846.19	12354.4	813.655	114.095	322.441	1028.88	2279.07	2839.51	17473	7.73562									se0003	Automotive
Household items, furniture, leisure and others	se0006	Sports items		1732.57	199.076	187.722	6394.32	2439.91	50.3175	3953.67	14957.6	887.998	176.33	237.574	1512.27	2814.17	736.016	18507.8	8.19374									se0003	Automotive
Household items, furniture, leisure and others	se0006	Medical and hygiene items		1433.12	4046.41	213.258	3990.68	1623.88	0	2863.99	14171.3	2390.62	78.9313	583.302	2574.84	5627.69	14310.2	34109.2	15.1008									se0004	Electrical and Electronic Equipment
Household items, furniture, leisure and others	se0006	Other products		9626.39	12200	1499.94	21052	8307.86	762.562	9022.3	62471.1	7373.45	509.846	3242.71	6751.58	17877.6	35144.9	115494	51.1312									se0004	Electrical and Electronic Equipment
Household items, furniture, leisure and others	se0006	Household items, furniture, leisure and others total		20239.2	20288.3	2428.76	46604.4	19910.3	1663.16	25672.8	136807	13313.2	1234.75	4868.09	15117.8	34533.8	54536.3	225877	100									se0004	Electrical and Electronic Equipment
																												se0004	Electrical and Electronic Equipment
Textiles	se0007	Apparel		1.75659		14843.2	1184.83				16029.8			8706.35		8706.35		24736.1	28.0931									se0004	Electrical and Electronic Equipment
Textiles	se0007	Household textiles		1.75659		5983.18	2322.51				8307.45			4099.71		4099.71		12407.2	14.091									se0004	Electrical and Electronic Equipment
Textiles	se0007	Technical textiles - textile flooring		300.557		4814.17	3760.78				8875.51			777.186		777.186		9652.7	10.9627									se0004	Electrical and Electronic Equipment
Textiles	se0007	Technical textiles - textile furniture		33.7571		3677.01	895.698				4606.47			592.188		592.188		5198.66	5.90418									se0004	Electrical and Electronic Equipment
Textiles	se0007	Technical textiles - mobility textiles		328.276		5160.67	4079.56				9568.5			839.652		839.652		10408.1	11.8207									se0005	Agriculture
Textiles	se0007	Technical textiles - agrotextiles - agricultural nets		510.48		381.403	2348.23				3240.11							3240.11	3.67984									se0005	Agriculture
Textiles	se0007	Technical textiles - agrotextiles - other agrotextiles		44.0605		123.498	881.588				1049.15							1049.15	1.19153									se0005	Agriculture
Textiles	se0007	Technical textiles - other technical textiles		371.597		11516.5	7407.71				19295.8			2062.62		2062.62		21358.4	24.257									se0005	Agriculture
Textiles	se0007	Textiles total		1592.24		46499.6	22880.9				70972.8			17077.7		17077.7		88050.5	100									se0005	Agriculture
																												se0005	Agriculture
																												se0005	Agriculture
																												se0005	Agriculture
																												se0005	Agriculture
																												se0006	Household items, furniture, leisure and other
				HDPE	LDPE	PET	PP	PS	EPS	PVC	total commodity	ABS	HIPS	PA	PC	total technical	PUR											se0006	Household items, furniture, leisure and other
				141435	101940	135536	214551	50939	50485.3	121834	816720	32807.4	12831.6	29007.5	17692.5	92339.1	110013											se0006	Household items, furniture, leisure and other
																												se0006	Household items, furniture, leisure and other
																												se0006	Household items, furniture, leisure and other
																												se0006	Household items, furniture, leisure and other
																												se0006	Household items, furniture, leisure and other
																												se0006	Household items, furniture, leisure and other
																												se0006	Household items, furniture, leisure and other
																												se0007	Textiles
																												se0007	Textiles
																												se0007	Textiles
																												se0007	Textiles
																												se0007	Textiles
																												se0007	Textiles
																												se0007	Textiles
																												se0007	Textiles
																												se0007	Textiles
																												se0007	Textiles
																												se0007	Textiles
																												#N/A	#N/A
																												#N/A	#N/A

## Sheet: Klotz_db_polymer
idplastic_types	name
pl0001	HDPE
pl0002	LDPE
pl0003	PET
pl0004	PP
pl0005	PS
pl0006	PVC
pl0007	ABS
pl0008	HIPS
pl0009	PA
pl0010	PC
pl0011	PUR

## Sheet: Klotz_db_use2017
Subsegment	Polymer	Flow	Polymertype			Sum of Flow	Column Labels
su0001	pl0001	4275.68	HDPE				pl0001	pl0002	pl0003	pl0004	pl0005	pl0006	pl0007	pl0008	pl0009	pl0010	pl0011	(blank)	Grand Total
su0002	pl0001	1083.97	HDPE			Row Labels	HDPE	LDPE	PET	PP	PS	PVC	ABS	HIPS	PA	PC	PUR	(blank)
su0003	pl0001	8801.65	HDPE			su0001	4275.68	9195.12	1582.67	14643	646.538	1412.32					0		31755.4
su0004	pl0001	541.987	HDPE			su0002	1083.97	752.328	0	0	0	0					0		1836.3
su0005	pl0001	3312.14	HDPE			su0003	8801.65	0	28200.4	2263.01	0	0					0		39265.1
su0006	pl0001	3253.45	HDPE			su0004	541.987	83.592	8761.23	11315.1	8913.98	2040.01					0		31655.9
su0007	pl0001	824.817	HDPE			su0005	3312.14	1922.62	2260.96	10117	700.45	313.848					0		18627
su0008	pl0001	19618.1	HDPE			su0006	3253.45	6996.75	1204.29	11142.2	491.964	1074.66					0		24163.3
su0009	pl0001	412.409	HDPE			su0007	824.817	572.461	0	0	0	0					0		1397.28
su0010	pl0001	2520.28	HDPE			su0008	19618.1	0	17319	1721.97	0	0					0		38659.1
su0011	pl0001	871.488	HDPE			su0009	412.409	63.6068	6666.59	8609.86	6782.82	1552.28					0		24087.6
su0012	pl0001	24208	HDPE			su0010	2520.28	1462.96	1720.41	7698.22	532.986	238.813					0		14173.7
su0013	pl0001	657.155	HDPE			su0011	871.488	11982.8	27.7967	2521.37	0	0					0		15403.4
su0014	pl0001	0	HDPE			su0012	24208	0	1009.95	8769.97	8223.73	0					0		42211.7
su0015	pl0001	142.316	HDPE			su0013	657.155	16420.2	0	1452.64	0	0					0		18530
su0016	pl0001	2113.56	HDPE			su0014	0	0	1893.49	1893.49	0	0					0		3786.99
su0017	pl0001	635.922	HDPE			su0015	142.316	3368.05	323.785	1710.73	0	10.7769					0		5555.66
su0018	pl0001	900.42	HDPE			su0016	2113.56	0	15225.3	56.9618	0	0					0		17395.8
su0019	pl0001	269.352	HDPE			su0017	635.922	14.3118	36.9272	650.725	541.067	141.481					0		2020.43
su0020	pl0001	31.8132	HDPE			su0018	900.42	0	372.557	4339.41	1513.84	33.436					0		7159.66
su0021	pl0001	22.2692	HDPE			su0019	269.352	7869.25	0	0	0	0					0		8138.6
su0022	pl0001	636.264	HDPE			su0020	31.8132	0	0	1406.47	0	0					0		1438.28
su0023	pl0001	4642.41	HDPE			su0021	22.2692	3060.26	0	2344.11	0	0					0		5426.64
su0024	pl0001	0	HDPE			su0022	636.264	0	0	0	0	0					0		636.264
su0025	pl0001	0	HDPE			su0023	4642.41	1026.45	0	1389.97	0	1902.2					8.52501		8969.56
su0026	pl0001	0	HDPE			su0024	0	0	0	0	11919	0					1965		13884
su0027	pl0001	86.9409	HDPE			su0025	0	0	0	0	0	1798.13					135.83		1933.96
su0028	pl0001	2089.29	HDPE			su0026	0	0.00363105	0	13.7578	11.5591	3666.23					0		3691.55
su0029	pl0001	3520.08	HDPE			su0027	86.9409	86.9409	0	0	0	190.435					0		364.317
su0030	pl0001	0	HDPE			su0028	2089.29	752.146	0	1337.15	2041.06	6117.25					1529.31		13866.2
su0031	pl0001	16.4818	HDPE			su0029	3520.08	1375.03	0.550012	13887.2	611.124	4492.21	2444.5	211.765	3520.08	611.124	7622.67		38296.3
su0032	pl0001	80.3225	HDPE			su0030	0	0	0	2597.96	577.323	288.662	577.323	577.323	288.662	0	865.985		5773.23
su0033	pl0001	60.9628	HDPE			su0031	16.4818	16.4818	0	758.161	2735.97	395.562	1219.65	659.271	0	0	659.271		6460.85
su0034	pl0001	19.304	HDPE			su0032	80.3225	80.3225	0	3427.09	1124.51	481.935	3962.57	0	160.645	267.741	0		9585.15
su0035	pl0001	0	HDPE			su0033	60.9628	60.9628	0	182.889	50.8024	457.221	4277.56	5164.91	294.654	518.184	0		11068.1
su0036	pl0001	0	HDPE			su0034	19.304	30.5529	0.723145	94.0868	104.103	9.8862	143.215	90.4839	21.8751	69.1648	32.1398		615.535
su0037	pl0001	0	HDPE			su0035	0	6000	0	0	0	0					0		6000
su0038	pl0001	0	HDPE			su0036	0	2420.31	0	0	0	0					0		2420.31
su0039	pl0001	86.7279	HDPE			su0037	0	294.327	0	0	0	0					0		294.327
su0040	pl0001	16.7936	HDPE			su0038	0	51.2654	0	0	0	51.2654					0		102.531
su0041	pl0001	4743.53	HDPE			su0039	86.7279	86.7279	0	86.7279	0	86.7279					0		346.912
su0042	pl0001	1408.8	HDPE			su0040	16.7936	259.529	0	10.6115	22.0717	77.4797					0		386.486
su0043	pl0001	1294.82	HDPE			su0041	4743.53	1945	164.116	5292.78	4501.75	3356.71	1069.63	208.102	274.723	1837.85	825.93		24220.1
su0044	pl0001	1732.57	HDPE			su0042	1408.8	163.102	181.476	5272.88	2192.44	3629.9	777.827	147.451	207.346	1412.34	679.807		16073.4
su0045	pl0001	1433.12	HDPE			su0043	1294.82	1734.73	182.244	4601.69	1694.73	2846.19	813.655	114.095	322.441	1028.88	2839.51		17473
su0046	pl0001	9626.39	HDPE			su0044	1732.57	199.076	187.722	6394.32	2490.23	3953.67	887.998	176.33	237.574	1512.27	736.016		18507.8
su0047	pl0001	1.75659	HDPE			su0045	1433.12	4046.41	213.258	3990.68	1623.88	2863.99	2390.62	78.9313	583.302	2574.84	14310.2		34109.2
su0048	pl0001	1.75659	HDPE			su0046	9626.39	12200	1499.94	21052	9070.43	9022.3	7373.45	509.846	3242.71	6751.58	35144.9		115494
su0049	pl0001	300.557	HDPE			su0047	1.75659	0	14843.2	1184.83	0	0			8706.35		0		24736.1
su0050	pl0001	33.7571	HDPE			su0048	1.75659	0	5983.18	2322.51	0	0			4099.71		0		12407.2
su0051	pl0001	328.276	HDPE			su0049	300.557	0	4814.17	3760.78	0	0			777.186		0		9652.7
su0052	pl0001	531.719	HDPE			su0050	33.7571	0	3677.01	895.698	0	0			592.188		0		5198.66
su0053	pl0001	41.2464	HDPE			su0051	328.276	0	5160.67	4079.55	0	0	0	0	839.652	0	0		10408.1
su0054	pl0001	371.597	HDPE			su0052	531.719	0	397.271	2445.93	0	0			0		0		3374.92
su0001	pl0002	9195.12	LDPE			su0053	41.2464	0	115.61	825.282	0	0			0		0		982.139
su0002	pl0002	752.328	LDPE			su0054	371.597	0	11516.5	7407.71	0	0			2062.62		0		21358.4
su0003	pl0002	0	LDPE			(blank)
su0004	pl0002	83.592	LDPE			Grand Total	107602	96593.5	135543	185968	69118.4	52505.6	25938	7938.51	26231.7	16584	67355		791378
su0005	pl0002	1922.62	LDPE
su0006	pl0002	6996.75	LDPE
su0007	pl0002	572.461	LDPE
su0008	pl0002	0	LDPE
su0009	pl0002	63.6068	LDPE
su0010	pl0002	1462.96	LDPE
su0011	pl0002	11982.8	LDPE
su0012	pl0002	0	LDPE
su0013	pl0002	16420.2	LDPE
su0014	pl0002	0	LDPE
su0015	pl0002	3368.05	LDPE
su0016	pl0002	0	LDPE
su0017	pl0002	14.3118	LDPE
su0018	pl0002	0	LDPE
su0019	pl0002	7869.25	LDPE
su0020	pl0002	0	LDPE
su0021	pl0002	3060.26	LDPE
su0022	pl0002	0	LDPE
su0023	pl0002	1026.45	LDPE
su0024	pl0002	0	LDPE
su0025	pl0002	0	LDPE
su0026	pl0002	0.00363105	LDPE
su0027	pl0002	86.9409	LDPE
su0028	pl0002	752.146	LDPE
su0029	pl0002	1375.03	LDPE
su0030	pl0002	0	LDPE
su0031	pl0002	16.4818	LDPE
su0032	pl0002	80.3225	LDPE
su0033	pl0002	60.9628	LDPE
su0034	pl0002	30.5529	LDPE
su0035	pl0002	6000	LDPE
su0036	pl0002	2420.31	LDPE
su0037	pl0002	294.327	LDPE
su0038	pl0002	51.2654	LDPE
su0039	pl0002	86.7279	LDPE
su0040	pl0002	259.529	LDPE
su0041	pl0002	1945	LDPE
su0042	pl0002	163.102	LDPE
su0043	pl0002	1734.73	LDPE
su0044	pl0002	199.076	LDPE
su0045	pl0002	4046.41	LDPE
su0046	pl0002	12200	LDPE
su0047	pl0002	0	LDPE
su0048	pl0002	0	LDPE
su0049	pl0002	0	LDPE
su0050	pl0002	0	LDPE
su0051	pl0002	0	LDPE
su0052	pl0002	0	LDPE
su0053	pl0002	0	LDPE
su0054	pl0002	0	LDPE
su0001	pl0003	1582.67	PET
su0002	pl0003	0	PET
su0003	pl0003	28200.4	PET
su0004	pl0003	8761.23	PET
su0005	pl0003	2260.96	PET
su0006	pl0003	1204.29	PET
su0007	pl0003	0	PET
su0008	pl0003	17319	PET
su0009	pl0003	6666.59	PET
su0010	pl0003	1720.41	PET
su0011	pl0003	27.7967	PET
su0012	pl0003	1009.95	PET
su0013	pl0003	0	PET
su0014	pl0003	1893.49	PET
su0015	pl0003	323.785	PET
su0016	pl0003	15225.3	PET
su0017	pl0003	36.9272	PET
su0018	pl0003	372.557	PET
su0019	pl0003	0	PET
su0020	pl0003	0	PET
su0021	pl0003	0	PET
su0022	pl0003	0	PET
su0023	pl0003	0	PET
su0024	pl0003	0	PET
su0025	pl0003	0	PET
su0026	pl0003	0	PET
su0027	pl0003	0	PET
su0028	pl0003	0	PET
su0029	pl0003	0.550012	PET
su0030	pl0003	0	PET
su0031	pl0003	0	PET
su0032	pl0003	0	PET
su0033	pl0003	0	PET
su0034	pl0003	0.723145	PET
su0035	pl0003	0	PET
su0036	pl0003	0	PET
su0037	pl0003	0	PET
su0038	pl0003	0	PET
su0039	pl0003	0	PET
su0040	pl0003	0	PET
su0041	pl0003	164.116	PET
su0042	pl0003	181.476	PET
su0043	pl0003	182.244	PET
su0044	pl0003	187.722	PET
su0045	pl0003	213.258	PET
su0046	pl0003	1499.94	PET
su0047	pl0003	14843.2	PET
su0048	pl0003	5983.18	PET
su0049	pl0003	4814.17	PET
su0050	pl0003	3677.01	PET
su0051	pl0003	5160.67	PET
su0052	pl0003	397.271	PET
su0053	pl0003	115.61	PET
su0054	pl0003	11516.5	PET
su0001	pl0004	14643	PP
su0002	pl0004	0	PP
su0003	pl0004	2263.01	PP
su0004	pl0004	11315.1	PP
su0005	pl0004	10117	PP
su0006	pl0004	11142.2	PP
su0007	pl0004	0	PP
su0008	pl0004	1721.97	PP
su0009	pl0004	8609.86	PP
su0010	pl0004	7698.22	PP
su0011	pl0004	2521.37	PP
su0012	pl0004	8769.97	PP
su0013	pl0004	1452.64	PP
su0014	pl0004	1893.49	PP
su0015	pl0004	1710.73	PP
su0016	pl0004	56.9618	PP
su0017	pl0004	650.725	PP
su0018	pl0004	4339.41	PP
su0019	pl0004	0	PP
su0020	pl0004	1406.47	PP
su0021	pl0004	2344.11	PP
su0022	pl0004	0	PP
su0023	pl0004	1389.97	PP
su0024	pl0004	0	PP
su0025	pl0004	0	PP
su0026	pl0004	13.7578	PP
su0027	pl0004	0	PP
su0028	pl0004	1337.15	PP
su0029	pl0004	13887.2	PP
su0030	pl0004	2597.96	PP
su0031	pl0004	758.161	PP
su0032	pl0004	3427.09	PP
su0033	pl0004	182.889	PP
su0034	pl0004	94.0868	PP
su0035	pl0004	0	PP
su0036	pl0004	0	PP
su0037	pl0004	0	PP
su0038	pl0004	0	PP
su0039	pl0004	86.7279	PP
su0040	pl0004	10.6115	PP
su0041	pl0004	5292.78	PP
su0042	pl0004	5272.88	PP
su0043	pl0004	4601.69	PP
su0044	pl0004	6394.32	PP
su0045	pl0004	3990.68	PP
su0046	pl0004	21052	PP
su0047	pl0004	1184.83	PP
su0048	pl0004	2322.51	PP
su0049	pl0004	3760.78	PP
su0050	pl0004	895.698	PP
su0051	pl0004	4079.55	PP
su0052	pl0004	2445.93	PP
su0053	pl0004	825.282	PP
su0054	pl0004	7407.71	PP
su0001	pl0005	646.538	PS
su0002	pl0005	0	PS
su0003	pl0005	0	PS
su0004	pl0005	8913.98	PS
su0005	pl0005	700.45	PS
su0006	pl0005	491.964	PS
su0007	pl0005	0	PS
su0008	pl0005	0	PS
su0009	pl0005	6782.82	PS
su0010	pl0005	532.986	PS
su0011	pl0005	0	PS
su0012	pl0005	8223.73	PS
su0013	pl0005	0	PS
su0014	pl0005	0	PS
su0015	pl0005	0	PS
su0016	pl0005	0	PS
su0017	pl0005	541.067	PS
su0018	pl0005	1513.84	PS
su0019	pl0005	0	PS
su0020	pl0005	0	PS
su0021	pl0005	0	PS
su0022	pl0005	0	PS
su0023	pl0005	0	PS
su0024	pl0005	11919	PS
su0025	pl0005	0	PS
su0026	pl0005	11.5591	PS
su0027	pl0005	0	PS
su0028	pl0005	2041.06	PS
su0029	pl0005	611.124	PS
su0030	pl0005	577.323	PS
su0031	pl0005	2735.97	PS
su0032	pl0005	1124.51	PS
su0033	pl0005	50.8024	PS
su0034	pl0005	104.103	PS
su0035	pl0005	0	PS
su0036	pl0005	0	PS
su0037	pl0005	0	PS
su0038	pl0005	0	PS
su0039	pl0005	0	PS
su0040	pl0005	22.0717	PS
su0041	pl0005	4501.75	PS
su0042	pl0005	2192.44	PS
su0043	pl0005	1694.73	PS
su0044	pl0005	2490.23	PS
su0045	pl0005	1623.88	PS
su0046	pl0005	9070.43	PS
su0047	pl0005	0	PS
su0048	pl0005	0	PS
su0049	pl0005	0	PS
su0050	pl0005	0	PS
su0051	pl0005	0	PS
su0052	pl0005	0	PS
su0053	pl0005	0	PS
su0054	pl0005	0	PS
su0001	pl0006	1412.32	PVC
su0002	pl0006	0	PVC
su0003	pl0006	0	PVC
su0004	pl0006	2040.01	PVC
su0005	pl0006	313.848	PVC
su0006	pl0006	1074.66	PVC
su0007	pl0006	0	PVC
su0008	pl0006	0	PVC
su0009	pl0006	1552.28	PVC
su0010	pl0006	238.813	PVC
su0011	pl0006	0	PVC
su0012	pl0006	0	PVC
su0013	pl0006	0	PVC
su0014	pl0006	0	PVC
su0015	pl0006	10.7769	PVC
su0016	pl0006	0	PVC
su0017	pl0006	141.481	PVC
su0018	pl0006	33.436	PVC
su0019	pl0006	0	PVC
su0020	pl0006	0	PVC
su0021	pl0006	0	PVC
su0022	pl0006	0	PVC
su0023	pl0006	1902.2	PVC
su0024	pl0006	0	PVC
su0025	pl0006	1798.13	PVC
su0026	pl0006	3666.23	PVC
su0027	pl0006	190.435	PVC
su0028	pl0006	6117.25	PVC
su0029	pl0006	4492.21	PVC
su0030	pl0006	288.662	PVC
su0031	pl0006	395.562	PVC
su0032	pl0006	481.935	PVC
su0033	pl0006	457.221	PVC
su0034	pl0006	9.8862	PVC
su0035	pl0006	0	PVC
su0036	pl0006	0	PVC
su0037	pl0006	0	PVC
su0038	pl0006	51.2654	PVC
su0039	pl0006	86.7279	PVC
su0040	pl0006	77.4797	PVC
su0041	pl0006	3356.71	PVC
su0042	pl0006	3629.9	PVC
su0043	pl0006	2846.19	PVC
su0044	pl0006	3953.67	PVC
su0045	pl0006	2863.99	PVC
su0046	pl0006	9022.3	PVC
su0047	pl0006	0	PVC
su0048	pl0006	0	PVC
su0049	pl0006	0	PVC
su0050	pl0006	0	PVC
su0051	pl0006	0	PVC
su0052	pl0006	0	PVC
su0053	pl0006	0	PVC
su0054	pl0006	0	PVC
su0029	pl0007	2444.5	ABS
su0030	pl0007	577.323	ABS
su0031	pl0007	1219.65	ABS
su0032	pl0007	3962.57	ABS
su0033	pl0007	4277.56	ABS
su0034	pl0007	143.215	ABS
su0041	pl0007	1069.63	ABS
su0042	pl0007	777.827	ABS
su0043	pl0007	813.655	ABS
su0044	pl0007	887.998	ABS
su0045	pl0007	2390.62	ABS
su0046	pl0007	7373.45	ABS
su0051	pl0007	0	ABS
su0029	pl0008	211.765	HIPS
su0030	pl0008	577.323	HIPS
su0031	pl0008	659.271	HIPS
su0032	pl0008	0	HIPS
su0033	pl0008	5164.91	HIPS
su0034	pl0008	90.4839	HIPS
su0041	pl0008	208.102	HIPS
su0042	pl0008	147.451	HIPS
su0043	pl0008	114.095	HIPS
su0044	pl0008	176.33	HIPS
su0045	pl0008	78.9313	HIPS
su0046	pl0008	509.846	HIPS
su0051	pl0008	0	HIPS
su0029	pl0009	3520.08	PA
su0030	pl0009	288.662	PA
su0031	pl0009	0	PA
su0032	pl0009	160.645	PA
su0033	pl0009	294.654	PA
su0034	pl0009	21.8751	PA
su0041	pl0009	274.723	PA
su0042	pl0009	207.346	PA
su0043	pl0009	322.441	PA
su0044	pl0009	237.574	PA
su0045	pl0009	583.302	PA
su0046	pl0009	3242.71	PA
su0047	pl0009	8706.35	PA
su0048	pl0009	4099.71	PA
su0049	pl0009	777.186	PA
su0050	pl0009	592.188	PA
su0051	pl0009	839.652	PA
su0052	pl0009	0	PA
su0053	pl0009	0	PA
su0054	pl0009	2062.62	PA
su0029	pl0010	611.124	PC
su0030	pl0010	0	PC
su0031	pl0010	0	PC
su0032	pl0010	267.741	PC
su0033	pl0010	518.184	PC
su0034	pl0010	69.1648	PC
su0041	pl0010	1837.85	PC
su0042	pl0010	1412.34	PC
su0043	pl0010	1028.88	PC
su0044	pl0010	1512.27	PC
su0045	pl0010	2574.84	PC
su0046	pl0010	6751.58	PC
su0051	pl0010	0	PC
su0001	pl0011	0	PUR
su0002	pl0011	0	PUR
su0003	pl0011	0	PUR
su0004	pl0011	0	PUR
su0005	pl0011	0	PUR
su0006	pl0011	0	PUR
su0007	pl0011	0	PUR
su0008	pl0011	0	PUR
su0009	pl0011	0	PUR
su0010	pl0011	0	PUR
su0011	pl0011	0	PUR
su0012	pl0011	0	PUR
su0013	pl0011	0	PUR
su0014	pl0011	0	PUR
su0015	pl0011	0	PUR
su0016	pl0011	0	PUR
su0017	pl0011	0	PUR
su0018	pl0011	0	PUR
su0019	pl0011	0	PUR
su0020	pl0011	0	PUR
su0021	pl0011	0	PUR
su0022	pl0011	0	PUR
su0023	pl0011	8.52501	PUR
su0024	pl0011	1965	PUR
su0025	pl0011	135.83	PUR
su0026	pl0011	0	PUR
su0027	pl0011	0	PUR
su0028	pl0011	1529.31	PUR
su0029	pl0011	7622.67	PUR
su0030	pl0011	865.985	PUR
su0031	pl0011	659.271	PUR
su0032	pl0011	0	PUR
su0033	pl0011	0	PUR
su0034	pl0011	32.1398	PUR
su0035	pl0011	0	PUR
su0036	pl0011	0	PUR
su0037	pl0011	0	PUR
su0038	pl0011	0	PUR
su0039	pl0011	0	PUR
su0040	pl0011	0	PUR
su0041	pl0011	825.93	PUR
su0042	pl0011	679.807	PUR
su0043	pl0011	2839.51	PUR
su0044	pl0011	736.016	PUR
su0045	pl0011	14310.2	PUR
su0046	pl0011	35144.9	PUR
su0047	pl0011	0	PUR
su0048	pl0011	0	PUR
su0049	pl0011	0	PUR
su0050	pl0011	0	PUR
su0051	pl0011	0	PUR
su0052	pl0011	0	PUR
su0053	pl0011	0	PUR
su0054	pl0011	0	PUR

## Sheet: Klotz_db_rec2017
Subsegment	Polymer	to_rec	rec_to_energyrecovery	rec_final	Polymertype			Sum of rec_final	Column Labels
su0001	pl0001		0	0	HDPE				pl0001	pl0002	pl0003	pl0004	pl0005	pl0006	pl0007	pl0008	pl0009	pl0010	pl0011	(blank)	Grand Total
su0002	pl0001		0	0	HDPE			Row Labels	HDPE	LDPE	PET	PP	PS	PVC	ABS	HIPS	PA	PC	PUR	(blank)
su0003	pl0001	5361.27	296.49	5064.78	HDPE			su0001	0	0	0	0	0	0	0	0	0	0	0		0
su0004	pl0001	31.0967	2.27628	28.8205	HDPE			su0002	0	0	0	0	0	0	0	0	0	0	0		0
su0005	pl0001	125.492	9.18604	116.306	HDPE			su0003	5064.78	0	23141.3	340.572	0	0	0	0	0	0	0		28546.6
su0006	pl0001		0	0	HDPE			su0004	28.8205	0	611.345	576.228	397.868	0	0	0	0	0	0		1614.26
su0007	pl0001		0	0	HDPE			su0005	116.306	0	39.0899	310.488	33.2029	0	0	0	0	0	0		499.087
su0008	pl0001	1367.64	76.8499	1290.79	HDPE			su0006	0	259.322	0	0	0	0	0	0	0	0	0		259.322
su0009	pl0001	23.6621	1.73207	21.9301	HDPE			su0007	0	21.2172	0	0	0	0	0	0	0	0	0		21.2172
su0010	pl0001	95.4896	6.98984	88.4997	HDPE			su0008	1290.79	0	537.66	77.8493	0	0	0	0	0	0	0		1906.3
su0011	pl0001		0	0	HDPE			su0009	21.9301	0	174.539	450.506	385.589	0	0	0	0	0	0		1032.56
su0012	pl0001	2647.7	135.289	2512.41	HDPE			su0010	88.4997	0	29.7443	236.256	25.2648	0	0	0	0	0	0		379.765
su0013	pl0001		0	0	HDPE			su0011	0	934.089	0	0	0	0	0	0	0	0	0		934.089
su0014	pl0001		0	0	HDPE			su0012	2512.41	0	0	582.919	0	0	0	0	0	0	0		3095.33
su0015	pl0001		0	0	HDPE			su0013	0	5547.82	0	0	0	0	0	0	0	0	0		5547.82
su0016	pl0001	999.753	37.8216	961.932	HDPE			su0014	0	0	301.433	314.64	0	0	0	0	0	0	0		616.073
su0017	pl0001		0	0	HDPE			su0015	0	275.063	0	0	0	0	0	0	0	0	0		275.063
su0018	pl0001	369.437	27.0428	342.394	HDPE			su0016	961.932	0	12271.5	24.7791	0	0	0	0	0	0	0		13258.3
su0019	pl0001	7.25337	0.220555	7.03282	HDPE			su0017	0	0	0	43.2521	0	0	0	0	0	0	0		43.2521
su0020	pl0001		0	0	HDPE			su0018	342.394	0	0	1442.16	0	0	0	0	0	0	0		1784.55
su0021	pl0001		0	0	HDPE			su0019	7.03282	205.467	0	0	0	0	0	0	0	0	0		212.5
su0022	pl0001		0	0	HDPE			su0020	0	0	0	0	0	0	0	0	0	0	0		0
su0023	pl0001	525.994	15.994	510	HDPE			su0021	0	0	0	0	0	0	0	0	0	0	0		0
su0024	pl0001			0	HDPE			su0022	0	0	0	0	0	0	0	0	0	0	0		0
su0025	pl0001			0	HDPE			su0023	510	0	0	255	0	0	0	0	0	0	0		765
su0026	pl0001			0	HDPE			su0024	0	0	0	0	0	0	0	0	0	0	0		0
su0027	pl0001			0	HDPE			su0025	0	0	0	0	0	531.25	0	0	0	0	0		531.25
su0028	pl0001			0	HDPE			su0026	0	-1.16415e-10	0	-1.19209e-07	0	1688.34	0	0	0	0	0		1688.34
su0029	pl0001			0	HDPE			su0027	0	0	0	0	0	17	0	0	0	0	0		17
su0030	pl0001	0		0	HDPE			su0028	0	0	0	0	0	0	0	0	0	0	0		0
su0031	pl0001	7.28809	7.28809	0	HDPE			su0029	0	0	0	30.793	0	0	0	0	0	0	0		30.793
su0032	pl0001	13.9188	13.9188	0	HDPE			su0030	0	0	0	337.333	74.9628	0	74.9628	74.9628	0	0	0		562.221
su0033	pl0001	31.9298	31.9298	0	HDPE			su0031	0	0	0	251.439	907.367	0	404.489	218.643	0	0	0		1781.94
su0034	pl0001	3.29749	3.29749	0	HDPE			su0032	0	0	0	445.402	146.148	0	514.997	0	0	0	0		1106.55
su0035	pl0001			0	HDPE			su0033	0	0	0	71.8421	0	0	1680.31	2028.88	0	0	0		3781.03
su0036	pl0001			0	HDPE			su0034	0	0	0	12.0539	13.3371	0	18.3479	11.5923	0	0	0		55.3312
su0037	pl0001			0	HDPE			su0035	0	1275	0	0	0	0	0	0	0	0	0		1275
su0038	pl0001			0	HDPE			su0036	0	85	0	0	0	0	0	0	0	0	0		85
su0039	pl0001			0	HDPE			su0037	0	0	0	0	0	0	0	0	0	0	0		0
su0040	pl0001			0	HDPE			su0038	0	0	0	0	0	0	0	0	0	0	0		0
su0041	pl0001	121.423	8.88813	112.534	HDPE			su0039	0	0	0	0	0	0	0	0	0	0	0		0
su0042	pl0001	9.01539	0.659927	8.35546	HDPE			su0040	0	0	0	0	0	0	0	0	0	0	0		0
su0043	pl0001			0	HDPE			su0041	112.534	0	1.91695	109.74	76.7398	0	0	0	0	0	0		300.931
su0044	pl0001			0	HDPE			su0042	8.35546	0	0.529931	27.3319	11.1503	0	0	0	0	0	0		47.3676
su0045	pl0001			0	HDPE			su0043	0	0	0	0	0	0	0	0	0	0	0		0
su0046	pl0001			0	HDPE			su0044	0	0	0	0	0	0	0	0	0	0	0		0
su0047	pl0001			0	HDPE			su0045	0	0	0	0	0	0	0	0	0	0	0		0
su0048	pl0001			0	HDPE			su0046	0	0	0	0	0	0	0	0	0	0	0		0
su0049	pl0001			0	HDPE			su0047	0	0	0	0	0	0	0	0	0	0	0		0
su0050	pl0001			0	HDPE			su0048	0	0	0	0	0	0	0	0	0	0	0		0
su0051	pl0001			0	HDPE			su0049	0	0	0	0	0	0	0	0	0	0	0		0
su0052	pl0001			0	HDPE			su0050	0	0	0	0	0	0	0	0	0	0	0		0
su0053	pl0001			0	HDPE			su0051	0	0	0	0	0	0	0	0	0	0	0		0
su0054	pl0001			0	HDPE			su0052	0	0	0	0	0	0	0	0	0	0	0		0
su0001	pl0002		0	0	LDPE			su0053	0	0	0	0	0	0	0	0	0	0	0		0
su0002	pl0002		0	0	LDPE			su0054	0	0	0	0	0	0	0	0	0	0	0		0
su0003	pl0002		0	0	LDPE			(blank)
su0004	pl0002		0	0	LDPE			Grand Total	11065.8	8602.98	37109.1	5940.58	2071.63	2236.59	2693.1	2334.07	0	0	0		72053.8
su0005	pl0002		0	0	LDPE
su0006	pl0002	267.454	8.13253	259.322	LDPE
su0007	pl0002	21.8826	0.665389	21.2172	LDPE
su0008	pl0002		0	0	LDPE
su0009	pl0002		0	0	LDPE
su0010	pl0002		0	0	LDPE
su0011	pl0002	963.383	29.2938	934.089	LDPE
su0012	pl0002		0	0	LDPE
su0013	pl0002	5721.81	173.984	5547.82	LDPE
su0014	pl0002		0	0	LDPE
su0015	pl0002	283.69	8.62622	275.063	LDPE
su0016	pl0002		0	0	LDPE
su0017	pl0002		0	0	LDPE
su0018	pl0002		0	0	LDPE
su0019	pl0002	211.911	6.44362	205.467	LDPE
su0020	pl0002		0	0	LDPE
su0021	pl0002		0	0	LDPE
su0022	pl0002		0	0	LDPE
su0023	pl0002			0	LDPE
su0024	pl0002			0	LDPE
su0025	pl0002			0	LDPE
su0026	pl0002	0.00196722	0.00196722	-1.16415e-10	LDPE
su0027	pl0002			0	LDPE
su0028	pl0002			0	LDPE
su0029	pl0002			0	LDPE
su0030	pl0002	0		0	LDPE
su0031	pl0002	7.28809	7.28809	0	LDPE
su0032	pl0002	13.9188	13.9188	0	LDPE
su0033	pl0002	31.9298	31.9298	0	LDPE
su0034	pl0002	5.21903	5.21903	0	LDPE
su0035	pl0002	1314.99	39.9851	1275	LDPE
su0036	pl0002	87.6657	2.66567	85	LDPE
su0037	pl0002			0	LDPE
su0038	pl0002			0	LDPE
su0039	pl0002			0	LDPE
su0040	pl0002			0	LDPE
su0041	pl0002			0	LDPE
su0042	pl0002			0	LDPE
su0043	pl0002			0	LDPE
su0044	pl0002			0	LDPE
su0045	pl0002			0	LDPE
su0046	pl0002			0	LDPE
su0047	pl0002			0	LDPE
su0048	pl0002			0	LDPE
su0049	pl0002			0	LDPE
su0050	pl0002			0	LDPE
su0051	pl0002			0	LDPE
su0052	pl0002			0	LDPE
su0053	pl0002			0	LDPE
su0054	pl0002			0	LDPE
su0001	pl0003		0	0	PET
su0002	pl0003		0	0	PET
su0003	pl0003	23943.2	801.883	23141.3	PET
su0004	pl0003	787.815	176.47	611.345	PET
su0005	pl0003	50.3736	11.2837	39.0899	PET
su0006	pl0003		0	0	PET
su0007	pl0003		0	0	PET
su0008	pl0003	692.86	155.2	537.66	PET
su0009	pl0003	224.922	50.3824	174.539	PET
su0010	pl0003	38.3302	8.58596	29.7443	PET
su0011	pl0003		0	0	PET
su0012	pl0003		0	0	PET
su0013	pl0003		0	0	PET
su0014	pl0003	388.445	87.0115	301.433	PET
su0015	pl0003		0	0	PET
su0016	pl0003	12656.4	384.846	12271.5	PET
su0017	pl0003		0	0	PET
su0018	pl0003		0	0	PET
su0019	pl0003		0	0	PET
su0020	pl0003		0	0	PET
su0021	pl0003		0	0	PET
su0022	pl0003		0	0	PET
su0023	pl0003			0	PET
su0024	pl0003			0	PET
su0025	pl0003			0	PET
su0026	pl0003			0	PET
su0027	pl0003			0	PET
su0028	pl0003			0	PET
su0029	pl0003			0	PET
su0030	pl0003	0		0	PET
su0031	pl0003	0		0	PET
su0032	pl0003	0		0	PET
su0033	pl0003	0		0	PET
su0034	pl0003	0.123527	0.123527	0	PET
su0035	pl0003			0	PET
su0036	pl0003			0	PET
su0037	pl0003			0	PET
su0038	pl0003			0	PET
su0039	pl0003			0	PET
su0040	pl0003			0	PET
su0041	pl0003	2.4703	0.553346	1.91695	PET
su0042	pl0003	0.6829	0.152969	0.529931	PET
su0043	pl0003			0	PET
su0044	pl0003			0	PET
su0045	pl0003			0	PET
su0046	pl0003			0	PET
su0047	pl0003			0	PET
su0048	pl0003			0	PET
su0049	pl0003			0	PET
su0050	pl0003			0	PET
su0051	pl0003			0	PET
su0052	pl0003			0	PET
su0053	pl0003			0	PET
su0054	pl0003			0	PET
su0001	pl0004		0	0	PP
su0002	pl0004		0	0	PP
su0003	pl0004	403.987	63.4157	340.572	PP
su0004	pl0004	705.273	129.045	576.228	PP
su0005	pl0004	383.318	72.8305	310.488	PP
su0006	pl0004		0	0	PP
su0007	pl0004		0	0	PP
su0008	pl0004	89.9901	12.1408	77.8493	PP
su0009	pl0004	550.06	99.5541	450.506	PP
su0010	pl0004	291.674	55.4181	236.256	PP
su0011	pl0004		0	0	PP
su0012	pl0004	719.653	136.734	582.919	PP
su0013	pl0004		0	0	PP
su0014	pl0004	388.445	73.8045	314.64	PP
su0015	pl0004		0	0	PP
su0016	pl0004	25.5562	0.777094	24.7791	PP
su0017	pl0004	53.3977	10.1456	43.2521	PP
su0018	pl0004	1780.44	338.284	1442.16	PP
su0019	pl0004		0	0	PP
su0020	pl0004		0	0	PP
su0021	pl0004		0	0	PP
su0022	pl0004		0	0	PP
su0023	pl0004	262.997	7.99702	255	PP
su0024	pl0004			0	PP
su0025	pl0004			0	PP
su0026	pl0004	7.45366	7.45366	-1.19209e-07	PP
su0027	pl0004			0	PP
su0028	pl0004			0	PP
su0029	pl0004	38.016	7.22304	30.793	PP
su0030	pl0004	449.777	112.444	337.333	PP
su0031	pl0004	335.252	83.8131	251.439	PP
su0032	pl0004	593.87	148.467	445.402	PP
su0033	pl0004	95.7895	23.9474	71.8421	PP
su0034	pl0004	16.0719	4.01796	12.0539	PP
su0035	pl0004			0	PP
su0036	pl0004			0	PP
su0037	pl0004			0	PP
su0038	pl0004			0	PP
su0039	pl0004			0	PP
su0040	pl0004			0	PP
su0041	pl0004	135.481	25.7415	109.74	PP
su0042	pl0004	33.7431	6.41119	27.3319	PP
su0043	pl0004			0	PP
su0044	pl0004			0	PP
su0045	pl0004			0	PP
su0046	pl0004			0	PP
su0047	pl0004			0	PP
su0048	pl0004			0	PP
su0049	pl0004			0	PP
su0050	pl0004			0	PP
su0051	pl0004			0	PP
su0052	pl0004			0	PP
su0053	pl0004			0	PP
su0054	pl0004			0	PP
su0001	pl0005		0	0	PS
su0002	pl0005		0	0	PS
su0003	pl0005		0	0	PS
su0004	pl0005	491.195	93.3271	397.868	PS
su0005	pl0005	37.2683	4.06531	33.2029	PS
su0006	pl0005		0	0	PS
su0007	pl0005		0	0	PS
su0008	pl0005		0	0	PS
su0009	pl0005	460.989	75.4004	385.589	PS
su0010	pl0005	28.3581	3.09337	25.2648	PS
su0011	pl0005		0	0	PS
su0012	pl0005		0	0	PS
su0013	pl0005		0	0	PS
su0014	pl0005		0	0	PS
su0015	pl0005		0	0	PS
su0016	pl0005		0	0	PS
su0017	pl0005		0	0	PS
su0018	pl0005		0	0	PS
su0019	pl0005		0	0	PS
su0020	pl0005		0	0	PS
su0021	pl0005		0	0	PS
su0022	pl0005		0	0	PS
su0023	pl0005			0	PS
su0024	pl0005			0	PS
su0025	pl0005			0	PS
su0026	pl0005	6.26244	6.26244	0	PS
su0027	pl0005			0	PS
su0028	pl0005			0	PS
su0029	pl0005			0	PS
su0030	pl0005	99.9504	24.9876	74.9628	PS
su0031	pl0005	1209.82	302.456	907.367	PS
su0032	pl0005	194.864	48.7159	146.148	PS
su0033	pl0005	26.6082	26.6082	0	PS
su0034	pl0005	17.7828	4.44571	13.3371	PS
su0035	pl0005			0	PS
su0036	pl0005			0	PS
su0037	pl0005			0	PS
su0038	pl0005			0	PS
su0039	pl0005			0	PS
su0040	pl0005			0	PS
su0041	pl0005	94.7404	18.0007	76.7398	PS
su0042	pl0005	13.7658	2.6155	11.1503	PS
su0043	pl0005			0	PS
su0044	pl0005			0	PS
su0045	pl0005			0	PS
su0046	pl0005			0	PS
su0047	pl0005			0	PS
su0048	pl0005			0	PS
su0049	pl0005			0	PS
su0050	pl0005			0	PS
su0051	pl0005			0	PS
su0052	pl0005			0	PS
su0053	pl0005			0	PS
su0054	pl0005			0	PS
su0001	pl0006		0	0	PVC
su0002	pl0006		0	0	PVC
su0003	pl0006		0	0	PVC
su0004	pl0006		0	0	PVC
su0005	pl0006		0	0	PVC
su0006	pl0006		0	0	PVC
su0007	pl0006		0	0	PVC
su0008	pl0006		0	0	PVC
su0009	pl0006		0	0	PVC
su0010	pl0006		0	0	PVC
su0011	pl0006		0	0	PVC
su0012	pl0006		0	0	PVC
su0013	pl0006		0	0	PVC
su0014	pl0006		0	0	PVC
su0015	pl0006		0	0	PVC
su0016	pl0006		0	0	PVC
su0017	pl0006		0	0	PVC
su0018	pl0006		0	0	PVC
su0019	pl0006		0	0	PVC
su0020	pl0006		0	0	PVC
su0021	pl0006		0	0	PVC
su0022	pl0006		0	0	PVC
su0023	pl0006			0	PVC
su0024	pl0006			0	PVC
su0025	pl0006	625	93.75	531.25	PVC
su0026	pl0006	1986.28	297.942	1688.34	PVC
su0027	pl0006	20	3	17	PVC
su0028	pl0006			0	PVC
su0029	pl0006			0	PVC
su0030	pl0006	49.9752	49.9752	0	PVC
su0031	pl0006	174.914	174.914	0	PVC
su0032	pl0006	83.513	83.513	0	PVC
su0033	pl0006	239.474	239.474	0	PVC
su0034	pl0006	1.68875	1.68875	0	PVC
su0035	pl0006			0	PVC
su0036	pl0006			0	PVC
su0037	pl0006			0	PVC
su0038	pl0006			0	PVC
su0039	pl0006			0	PVC
su0040	pl0006			0	PVC
su0041	pl0006			0	PVC
su0042	pl0006			0	PVC
su0043	pl0006			0	PVC
su0044	pl0006			0	PVC
su0045	pl0006			0	PVC
su0046	pl0006			0	PVC
su0047	pl0006			0	PVC
su0048	pl0006			0	PVC
su0049	pl0006			0	PVC
su0050	pl0006			0	PVC
su0051	pl0006			0	PVC
su0052	pl0006			0	PVC
su0053	pl0006			0	PVC
su0054	pl0006			0	PVC
su0001	pl0007			0	ABS
su0002	pl0007			0	ABS
su0003	pl0007			0	ABS
su0004	pl0007			0	ABS
su0005	pl0007			0	ABS
su0006	pl0007			0	ABS
su0007	pl0007			0	ABS
su0008	pl0007			0	ABS
su0009	pl0007			0	ABS
su0010	pl0007			0	ABS
su0011	pl0007			0	ABS
su0012	pl0007			0	ABS
su0013	pl0007			0	ABS
su0014	pl0007			0	ABS
su0015	pl0007			0	ABS
su0016	pl0007			0	ABS
su0017	pl0007			0	ABS
su0018	pl0007			0	ABS
su0019	pl0007			0	ABS
su0020	pl0007			0	ABS
su0021	pl0007			0	ABS
su0022	pl0007			0	ABS
su0023	pl0007			0	ABS
su0024	pl0007			0	ABS
su0025	pl0007			0	ABS
su0026	pl0007			0	ABS
su0027	pl0007			0	ABS
su0028	pl0007			0	ABS
su0029	pl0007			0	ABS
su0030	pl0007	99.9504	24.9876	74.9628	ABS
su0031	pl0007	539.319	134.83	404.489	ABS
su0032	pl0007	686.662	171.666	514.997	ABS
su0033	pl0007	2240.41	560.103	1680.31	ABS
su0034	pl0007	24.4639	6.11597	18.3479	ABS
su0035	pl0007			0	ABS
su0036	pl0007			0	ABS
su0037	pl0007			0	ABS
su0038	pl0007			0	ABS
su0039	pl0007			0	ABS
su0040	pl0007			0	ABS
su0041	pl0007			0	ABS
su0042	pl0007			0	ABS
su0043	pl0007			0	ABS
su0044	pl0007			0	ABS
su0045	pl0007			0	ABS
su0046	pl0007			0	ABS
su0047	pl0007			0	ABS
su0048	pl0007			0	ABS
su0049	pl0007			0	ABS
su0050	pl0007			0	ABS
su0051	pl0007			0	ABS
su0052	pl0007			0	ABS
su0053	pl0007			0	ABS
su0054	pl0007			0	ABS
su0001	pl0008			0	HIPS
su0002	pl0008			0	HIPS
su0003	pl0008			0	HIPS
su0004	pl0008			0	HIPS
su0005	pl0008			0	HIPS
su0006	pl0008			0	HIPS
su0007	pl0008			0	HIPS
su0008	pl0008			0	HIPS
su0009	pl0008			0	HIPS
su0010	pl0008			0	HIPS
su0011	pl0008			0	HIPS
su0012	pl0008			0	HIPS
su0013	pl0008			0	HIPS
su0014	pl0008			0	HIPS
su0015	pl0008			0	HIPS
su0016	pl0008			0	HIPS
su0017	pl0008			0	HIPS
su0018	pl0008			0	HIPS
su0019	pl0008			0	HIPS
su0020	pl0008			0	HIPS
su0021	pl0008			0	HIPS
su0022	pl0008			0	HIPS
su0023	pl0008			0	HIPS
su0024	pl0008			0	HIPS
su0025	pl0008			0	HIPS
su0026	pl0008			0	HIPS
su0027	pl0008			0	HIPS
su0028	pl0008			0	HIPS
su0029	pl0008			0	HIPS
su0030	pl0008	99.9504	24.9876	74.9628	HIPS
su0031	pl0008	291.524	72.8809	218.643	HIPS
su0032	pl0008	0		0	HIPS
su0033	pl0008	2705.17	676.292	2028.88	HIPS
su0034	pl0008	15.4564	3.8641	11.5923	HIPS
su0035	pl0008			0	HIPS
su0036	pl0008			0	HIPS
su0037	pl0008			0	HIPS
su0038	pl0008			0	HIPS
su0039	pl0008			0	HIPS
su0040	pl0008			0	HIPS
su0041	pl0008			0	HIPS
su0042	pl0008			0	HIPS
su0043	pl0008			0	HIPS
su0044	pl0008			0	HIPS
su0045	pl0008			0	HIPS
su0046	pl0008			0	HIPS
su0047	pl0008			0	HIPS
su0048	pl0008			0	HIPS
su0049	pl0008			0	HIPS
su0050	pl0008			0	HIPS
su0051	pl0008			0	HIPS
su0052	pl0008			0	HIPS
su0053	pl0008			0	HIPS
su0054	pl0008			0	HIPS
su0001	pl0009			0	PA
su0002	pl0009			0	PA
su0003	pl0009			0	PA
su0004	pl0009			0	PA
su0005	pl0009			0	PA
su0006	pl0009			0	PA
su0007	pl0009			0	PA
su0008	pl0009			0	PA
su0009	pl0009			0	PA
su0010	pl0009			0	PA
su0011	pl0009			0	PA
su0012	pl0009			0	PA
su0013	pl0009			0	PA
su0014	pl0009			0	PA
su0015	pl0009			0	PA
su0016	pl0009			0	PA
su0017	pl0009			0	PA
su0018	pl0009			0	PA
su0019	pl0009			0	PA
su0020	pl0009			0	PA
su0021	pl0009			0	PA
su0022	pl0009			0	PA
su0023	pl0009			0	PA
su0024	pl0009			0	PA
su0025	pl0009			0	PA
su0026	pl0009			0	PA
su0027	pl0009			0	PA
su0028	pl0009			0	PA
su0029	pl0009			0	PA
su0030	pl0009	49.9752	49.9752	0	PA
su0031	pl0009	0		0	PA
su0032	pl0009	27.8377	27.8377	0	PA
su0033	pl0009	154.328	154.328	0	PA
su0034	pl0009	3.7367	3.7367	0	PA
su0035	pl0009			0	PA
su0036	pl0009			0	PA
su0037	pl0009			0	PA
su0038	pl0009			0	PA
su0039	pl0009			0	PA
su0040	pl0009			0	PA
su0041	pl0009			0	PA
su0042	pl0009			0	PA
su0043	pl0009			0	PA
su0044	pl0009			0	PA
su0045	pl0009			0	PA
su0046	pl0009			0	PA
su0047	pl0009			0	PA
su0048	pl0009			0	PA
su0049	pl0009			0	PA
su0050	pl0009			0	PA
su0051	pl0009			0	PA
su0052	pl0009			0	PA
su0053	pl0009			0	PA
su0054	pl0009			0	PA
su0001	pl0010			0	PC
su0002	pl0010			0	PC
su0003	pl0010			0	PC
su0004	pl0010			0	PC
su0005	pl0010			0	PC
su0006	pl0010			0	PC
su0007	pl0010			0	PC
su0008	pl0010			0	PC
su0009	pl0010			0	PC
su0010	pl0010			0	PC
su0011	pl0010			0	PC
su0012	pl0010			0	PC
su0013	pl0010			0	PC
su0014	pl0010			0	PC
su0015	pl0010			0	PC
su0016	pl0010			0	PC
su0017	pl0010			0	PC
su0018	pl0010			0	PC
su0019	pl0010			0	PC
su0020	pl0010			0	PC
su0021	pl0010			0	PC
su0022	pl0010			0	PC
su0023	pl0010			0	PC
su0024	pl0010			0	PC
su0025	pl0010			0	PC
su0026	pl0010			0	PC
su0027	pl0010			0	PC
su0028	pl0010			0	PC
su0029	pl0010			0	PC
su0030	pl0010	0		0	PC
su0031	pl0010	0		0	PC
su0032	pl0010	46.3961	46.3961	0	PC
su0033	pl0010	271.404	271.404	0	PC
su0034	pl0010	11.8147	11.8147	0	PC
su0035	pl0010			0	PC
su0036	pl0010			0	PC
su0037	pl0010			0	PC
su0038	pl0010			0	PC
su0039	pl0010			0	PC
su0040	pl0010			0	PC
su0041	pl0010			0	PC
su0042	pl0010			0	PC
su0043	pl0010			0	PC
su0044	pl0010			0	PC
su0045	pl0010			0	PC
su0046	pl0010			0	PC
su0047	pl0010			0	PC
su0048	pl0010			0	PC
su0049	pl0010			0	PC
su0050	pl0010			0	PC
su0051	pl0010			0	PC
su0052	pl0010			0	PC
su0053	pl0010			0	PC
su0054	pl0010			0	PC
su0001	pl0011			0	PUR
su0002	pl0011			0	PUR
su0003	pl0011			0	PUR
su0004	pl0011			0	PUR
su0005	pl0011			0	PUR
su0006	pl0011			0	PUR
su0007	pl0011			0	PUR
su0008	pl0011			0	PUR
su0009	pl0011			0	PUR
su0010	pl0011			0	PUR
su0011	pl0011			0	PUR
su0012	pl0011			0	PUR
su0013	pl0011			0	PUR
su0014	pl0011			0	PUR
su0015	pl0011			0	PUR
su0016	pl0011			0	PUR
su0017	pl0011			0	PUR
su0018	pl0011			0	PUR
su0019	pl0011			0	PUR
su0020	pl0011			0	PUR
su0021	pl0011			0	PUR
su0022	pl0011			0	PUR
su0023	pl0011			0	PUR
su0024	pl0011			0	PUR
su0025	pl0011			0	PUR
su0026	pl0011			0	PUR
su0027	pl0011			0	PUR
su0028	pl0011			0	PUR
su0029	pl0011			0	PUR
su0030	pl0011	149.926	149.926	0	PUR
su0031	pl0011	291.524	291.524	0	PUR
su0032	pl0011	0		0	PUR
su0033	pl0011	0		0	PUR
su0034	pl0011	5.4901	5.4901	0	PUR
su0035	pl0011			0	PUR
su0036	pl0011			0	PUR
su0037	pl0011			0	PUR
su0038	pl0011			0	PUR
su0039	pl0011			0	PUR
su0040	pl0011			0	PUR
su0041	pl0011			0	PUR
su0042	pl0011			0	PUR
su0043	pl0011			0	PUR
su0044	pl0011			0	PUR
su0045	pl0011			0	PUR
su0046	pl0011			0	PUR
su0047	pl0011			0	PUR
su0048	pl0011			0	PUR
su0049	pl0011			0	PUR
su0050	pl0011			0	PUR
su0051	pl0011			0	PUR
su0052	pl0011			0	PUR
su0053	pl0011			0	PUR
su0054	pl0011			0	PUR
