# Supplementary material for: LitChemPlast: An Open Database of Chemicals Measured in Plastics
Source: Environ Sci Technol Lett. 2024 Oct 29;11(11):1147–60. doi: 10.1021/acs.estlett.4c00355 (PMC11562724; doi:10.1021/acs.estlett.4c00355)
Supplement: Supplementary file 3 — ez4c00355_si_003.zip [file ez4c00355_si_003.zip › SI3_LitChemPlast_Jupyter.ipynb]

# %% [code]
import pandas as pd
import numpy as np
from scipy import stats
import researchpy as rp
import re
from os import listdir

import matplotlib.pyplot as plt
from matplotlib import cm
from matplotlib_venn import venn3
from matplotlib.patches import Patch
from matplotlib.lines import Line2D
from mpl_toolkits.axes_grid1 import make_axes_locatable
import seaborn as sns
from datetime import datetime
import folium

import mysql.connector as mysql

from rdkit import Chem, DataStructs
from rdkit.Chem import AllChem, Draw
from rdkit.Chem.Draw import IPythonConsole

# %% [markdown]
# Literature Review - Data Analysis

Skript to analyse the collected data from the literature review

- compare to PlasticMAP
- show current overview (chemicals by sector)
- show concentration profiles

# %% [markdown]
## 1. Inputs


# %% [code]
############# Specify location and file-type ##################

location = 'C:/Users/Wiesinger/Documents/Doktorat_local/Working/Python/Skripts/local_files/02_LitReview/LitChemPlast_Analysis_paper/'
# location = 'C:/Users/.../Python/Skripts/LitChemPlast_Analysis_paper' # location of files

# # LitChemplast
# file_litrev contains three sheet in excel with harmonized literature, chemical and measurement (litaturechemical) data
file_litrev = "SI2_LitChemPlast_v221122.xlsx" # (.xls, .xlsx) file containing information of substances
sheet_lit = "Literature"
sheet_chem = "Chemicals"
sheet_chemplasticMAP = "Chemicals_PlasticMAP"
sheet_litchem = "LiteratureChemicals"

# MFA Data
file_mfa = "Product_MFA_231115.xlsx"
sheet_mfa= "MFA_application"

# Hazard and regulation data
file_hazreg = "Chem_Hazard_Regulation_processed.xlsx"
sheet_hazreg= "exported"

# PlasticMAP
file_plasticMAP = "PlasticMAP_selected.xlsx" # (.xls, .xlsx) file containing information of substances
sheet_plasticMAP_all = "Chemical_all"
sheet_plasticMAP_prio = "Chemical_priority"
sheet_plasticMAP_chemsub = "ChemicalSubstance"
sheet_plasticMAP_sub = "Substance"

###############################################################

# %% [markdown]
## 2. Function definitions

# %% [code]


# %% [markdown]
## 3. Analysis
### 3.1 Load data

# %% [code]
# LitReview
## Import harmonized literature review data from folder (output from 02_LitRev_2-Create_chemical)
if ".xls" in file_litrev:
        lit_in = pd.read_excel(location + file_litrev, header=[0], 
                               index_col=[0], sheet_name=sheet_lit)
        chem_in = pd.read_excel(location + file_litrev, header=[0], 
                                index_col=[0], sheet_name=sheet_chem)
        chemplasticMAP_in = pd.read_excel(location + file_litrev, header=[0], 
                                index_col=[0], sheet_name=sheet_chemplasticMAP)
        litchem_in = pd.read_excel(location + file_litrev, header=[0], 
                                   index_col=[0], sheet_name=sheet_litchem)
else: print("""Error! Data can only be loaded from '.xls' or '.xlsx'.
        Change your input in 'file_litchem'!""")  

## create working files
litchem = litchem_in.copy(deep=True)
chem = chem_in.copy(deep=True)
chemplasticMAP = chemplasticMAP_in.copy(deep=True)
lit = lit_in.copy(deep=True)

display(litchem.tail())
display(chem.tail())
display(lit.tail())

# %% [code]
# MFA
## Import harmonized literature review data from folder (output from 02_LitRev_2-Create_chemical)
if ".xls" in file_mfa:
    mfa_in = pd.read_excel(location + file_mfa, header=[0], 
                               index_col=[], sheet_name=sheet_mfa)
else: print("""Error! Data can only be loaded from '.xls' or '.xlsx'.
        Change your input in 'file_mfa'!""")  
display(mfa_in)

## create working files
mfa = mfa_in.copy(deep=True)

# display(litchem.tail())
# display(chem.tail())
# display(lit.tail())

# %% [code]
# Hazard Regulation
## Import harmonized literature review data from folder (output from 02_LitRev_2-Create_chemical)
if ".xls" in file_hazreg:
    hazreg_in = pd.read_excel(location + file_hazreg, header=[0], 
                               index_col=[0], sheet_name=sheet_hazreg)
else: print("""Error! Data can only be loaded from '.xls' or '.xlsx'.
        Change your input in 'file_hazreg'!""")  
display(hazreg_in)

## create working files
hazreg = hazreg_in.copy(deep=True)
haz_svhc_cond = ['H350-Carc. 1A','H350-Carc. 1B','H340-Muta. 1', 'H340-Muta. 1A', 'H340-Muta. 1B',
                 'H360-Repr. 1A','H360-Repr. 1B', 'EDC','PBT','vPvB'] # CMR, PBT, EDC
hazreg["haz_svhc"]=hazreg[haz_svhc_cond].max(axis=1)
display(hazreg.groupby(["haz_svhc"])["Chem_id"].nunique())

# display(litchem.tail())
# display(chem.tail())
# display(lit.tail())

# %% [code]
# PlasticMAP
if ".xls" in file_plasticMAP:
        PlasticMAP_all = pd.read_excel(location + file_plasticMAP, header=[0], 
                               index_col=[], sheet_name=sheet_plasticMAP_all)
        PlasticMAP_prio = pd.read_excel(location + file_plasticMAP, header=[0], 
                                index_col=[], sheet_name=sheet_plasticMAP_prio)
        PlasticMAP_chemsub = pd.read_excel(location + file_plasticMAP, header=[0], 
                                index_col=[], sheet_name=sheet_plasticMAP_chemsub)
        PlasticMAP_sub = pd.read_excel(location + file_plasticMAP, header=[0], 
                                   index_col=[], sheet_name=sheet_plasticMAP_sub)
else: print("""Error! Data can only be loaded from '.xls' or '.xlsx'.
        Change your input in 'file_litchem'!""")  

display(PlasticMAP_all.tail())
display(PlasticMAP_prio.tail())
display(PlasticMAP_chemsub.tail())
display(PlasticMAP_sub.tail())

# %% [markdown]
### 3.2 Process data
#### 3.2.1 Chemicals - Merge with PlasticMAP id to remove CASRNs duplicates

# %% [code]
# Sampling_size_new
## Make preliminarily countable 
litchem["Sampling_size_new_number"] = pd.to_numeric(
    litchem["Sampling_size_new"].replace("Waste - representative", "1")
    .replace("(not specified)","1"), errors="coerce")
litchem.loc[litchem["Sampling_size_new_number"].isnull(), "Sampling_size_new_number"] = pd.to_numeric(
    litchem.loc[litchem["Sampling_size_new_number"].isnull(), "Sampling_size_new"]
    .str.replace("\(check\) ","")).fillna(1)
litchem.groupby(["Sampling_size_new_number"])["Product_id_new"].nunique().sort_values(ascending=False)

# %% [markdown]
#### 3.2.2 Harmonize and create data tablse
Final Table (data)
 - Harmonize
 - Make relevant things countable

Expaned tables (data)
- create tables with estimates for data from statistics


# %% [code]
# Final Table - Harmonization 

## Harmonize Concentrations
litchem["selected_conc_number"] = pd.to_numeric(litchem["selected_conc"], errors="coerce")
## Remove concentrations that come from LOD
litchem.loc[((litchem["selected_type"].isin(["<LOD","Non Target","Not quantified"]))&
            (~litchem["selected_conc_number"].isnull()), "selected_conc_number")] = np.nan
litchem["log_selected_conc_number"] = np.log10(litchem["selected_conc_number"])
# display(litchem.groupby(["selected_conc_number"])["LitChem_id"].nunique().sort_values(ascending=False))

## Harmonize product cateogization
litchem["recycled_plot"] = litchem["recycled"].fillna("n")
litchem["Product_Level1_plot"]=litchem["Product_Level1_new"].replace("EEE; Automotive","EEE").replace("EEE; Automotive; B&C","EEE")
product_groups = list(litchem["Product_Level1_plot"].unique())
litchem.loc[litchem["Product_Level2_new"].str.contains("Food"),"Product_Level1_plot"] = "Packaging - Food"
litchem.loc[litchem["Product_Level2_new"].str.contains("Toys"),"Product_Level1_plot"] = "Other - Toys"

## Harmonize sample year
litchem = (litchem.drop(columns="Study_year", errors='ignore')
           .merge(lit[["Lit_id","Year"]], left_on="Lit_id" , right_on="Lit_id", how="left")
           .rename(columns={"Year":"Study_year"}))
litchem.drop(columns="id", errors="ignore", inplace=True)
litchem["Sampling_year_calc"] = pd.to_numeric(litchem["Sampling_year_new"], errors="coerce")
litchem["Sampling_year_plot"] = litchem["Sampling_year_calc"].copy(deep=True).fillna(litchem["Study_year"])

## Harmonize sampling size & detection frequency
litchem["Sampling_size_new_calc"] = litchem["Sampling_size_new_number"].fillna(1)
litchem["freq_detection_percent_calc"] = pd.to_numeric(litchem["freq_detection_percent"].fillna(0), errors="coerce")
litchem.loc[(litchem["freq_detection_percent"].isnull())&(~litchem['selected_type'].isin(["<LOD","Not quantified","Non Target"])),
                                                    "freq_detection_percent_calc"]=100
litchem["number_detection"] = (litchem["freq_detection_percent_calc"] / 100 * litchem["Sampling_size_new_calc"]).round(0)


######################################################################

data = litchem.merge(chem, on="Chem_id")
display(data)
display(data.columns)

# %% [code]
# create expanded table from data (w/o random selection)
# prepare data
test_data = data.copy(deep=True)
test_data["freq_detection_percent_new"] = (pd.to_numeric(test_data["freq_detection_percent"].fillna(100), 
                                                errors="coerce").apply(lambda x: min(100,x)))
test_data["number_detect"] = round(test_data["freq_detection_percent_new"] / 100 *
                                   test_data["Sampling_size_new_number"].fillna(1))
test_data["number_nondetect"] = round(test_data["Sampling_size_new_number"].fillna(1)-test_data["number_detect"])
test_data[["freq_detection_percent_new", "Sampling_size_new_number","number_detect", "number_nondetect"]]
#print(test_data["Sampling_size_new_number"].fillna(1).sum())

# Expand table
test_data_exp_nondetect = (test_data.loc[test_data.index.repeat(test_data["number_nondetect"])]
                           .reset_index(drop=True)) # multiply each row by number in number_nondetect
test_data_exp_nondetect["freq_detection_percent_exp"] = 0
test_data_exp_nondetect["Sampling_size_new_number_exp"] = 1
test_data_exp_nondetect["selected_conc_exp"] = np.nan
test_data_exp_nondetect["selected_conc_number_exp"] = np.nan
test_data_exp_nondetect["log_selected_conc_number_exp"] = np.nan

test_data_exp_detect = (test_data.loc[test_data.index.repeat(test_data["number_detect"])]
                           .reset_index(drop=True)) # multiply each row by number in number_detect
test_data_exp_detect["freq_detection_percent_exp"] = 100
test_data_exp_detect["Sampling_size_new_number_exp"] = 1
test_data_exp_detect["selected_conc_exp"] = test_data_exp_detect["selected_conc"].fillna(1)
test_data_exp_detect["selected_conc_number_exp"] = test_data_exp_detect["selected_conc_number"].fillna(1)
test_data_exp_detect["log_selected_conc_number_exp"] = test_data_exp_detect["log_selected_conc_number"].fillna(0)

test_data_exp = (pd.concat([test_data_exp_nondetect, test_data_exp_detect], 
                           ignore_index=True).reset_index(drop=True))
display(test_data_exp)

# %% [code]
# # get fake individual measurements for one row

# test_df = litchem.dropna(subset=["min","median","mean","standard_deviation","max"], how="any")

# def find_nearest(array, value):
#     array = np.asarray(array)
#     idx = (np.abs(array - value)).argmin()
#     return array[idx]


# np.random.seed(1)
# for row in [19866]:
#     # get raw data
#     display(test_df.loc[row:row,:])
#     samp_nr = test_df.loc[row,"Sampling_size_new_number"]
#     df = test_df.loc[row,"freq_detection_percent"]
#     lod = test_df.loc[row,"<LOD"]
#     min_row = test_df.loc[row,"min"]
#     mean = test_df.loc[row,"mean"]
#     sd = test_df.loc[row,"standard_deviation"]
#     median = test_df.loc[row,"median"]
#     min_row = test_df.loc[row,"min"]
#     max_row = test_df.loc[row,"max"]
    
#     # known values
#     N_nd = int(samp_nr*(100-df)/100)
#     nds = [lod]*N_nd
               
#     # Prediction of sample
#     ## prepare for prediction
#     N = int(samp_nr*df/100)
#     if type(mean)==float: mu=mean 
#     else: mu = median
#     sigma =  sd
#     lower = min_row
#     upper = max_row
    
#     ## get raw prediction
#     raw_pred = np.random.normal(mu, sigma, np.int(N))
#     print(raw_pred)
#     trunc_pred = list(stats.truncnorm.rvs((lower-mu)/sigma,(upper-mu)/sigma,loc=mu,scale=sigma,size=N))
#     print(trunc_pred)
    
#     ## replace nearest values with min, median and max 
#     fix_values = [min_row, mean, max_row]
#     for val in fix_values:
#         trunc_pred.remove(find_nearest(trunc_pred, value=val))
    
#     measurements = nds + fix_values + trunc_pred 
#     print(measurements)
    
#     display(pd.Series(measurements).describe())
    
    
    

# %% [code]
# Country


# %% [code]
# Individual substances

# %% [code]
# Elements

# %% [code]


# %% [code]


# %% [markdown]
### 3.3 Graphics for Paper
#### Overlap with PlasticMAP and overall substance relevance

# %% [code]
## get relevant element_ids from PlasticMAP
lit_elements = list(chem.loc[chem["identifier"] == "Substance - Element", "Substance"])
print("Elements in Literature Review that are not in PlasticMAP:")
print([elem for elem in lit_elements if elem not in list(PlasticMAP_sub["name"])]) # check which are missing

PlasticMAP_elem_id = list(PlasticMAP_sub.loc[PlasticMAP_sub["name"].isin(lit_elements),"id"])
PlasticMAP_elem_irrelevant_id = [1,6,7,8, 15] # remove: Hydrogen, Carbon, Nitrogen, Oxygen 
PlasticMAP_elem_id = [elem for elem in PlasticMAP_elem_id if elem not in PlasticMAP_elem_irrelevant_id]
PlasticMAP_elem_name = list(PlasticMAP_sub.loc[PlasticMAP_sub["id"].isin(PlasticMAP_elem_id),"name"])
print("\nElements in Literature Review that are considered:")
print(PlasticMAP_elem_name)
PlasticMAP_id = list(chemplasticMAP.loc[(chemplasticMAP["identifier"]=="Substance - Element")&
               (chemplasticMAP["PlasticMAP_Sub_id"].isin(PlasticMAP_elem_id)),"PlasticMAP_id"].unique())

## get relevant PlasticMAP ids
chem_PlasticMAP = set(PlasticMAP_prio["CAS"])
chem_elements = set(PlasticMAP_prio.loc[PlasticMAP_prio["id"].isin(PlasticMAP_id), "CAS"])
chem_lit = set(chem["CASRN"])

# %% [code]
## get relevant CASRNS
chem_PlasticMAP = set(PlasticMAP_prio["CAS"])

chem_element = set(PlasticMAP_prio.loc[(PlasticMAP_prio["substance_metal"]+
                                    PlasticMAP_prio["substance_halogen"])>0,"CAS"])

chem_id_nontarget = list(litchem.loc[litchem["Non-target_new"]=="y","Chem_id"].unique())
chem_nontarget = set(chem.loc[chem["Chem_id"].isin(chem_id_nontarget),"CASRN"])

chem_id_target = list(litchem.loc[litchem["Non-target_new"]=="n","Chem_id"].unique())
chem_target = set(chem.loc[chem["Chem_id"].isin(chem_id_target),"CASRN"])

# Venn Plot: LitReview - PlasticMAP - Hazard
### Change font
plt.rcParams['font.family'] = 'serif'
plt.rcParams['font.serif'] = ['Times New Roman'] + plt.rcParams['font.serif']

## Prepare chem_source such that it is grouped by source_type
### Create Graph
venn_keys = ["PlasticMAP","LitChemPlast","indicated by Element"]
#venn_keys = []
fig = plt.figure(figsize=(25, 25))
out= venn3([chem_PlasticMAP, chem_target|chem_nontarget, chem_element], 
           set_labels = venn_keys, alpha = 1, 
           set_colors=('#E3BC58','#E3BC58','#E3BC58'))

#change fontsize
for t in list(filter(None, out.set_labels)):t.set_fontsize(100)
for t in list(filter(None, out.subset_labels)): t.set_fontsize(60)

#change color
out.get_patch_by_id('101').set_color('#C57F1A')
# out.get_patch_by_id('011').set_color('#C57F1A')
out.get_patch_by_id('110').set_color('#C57F1A')
out.get_patch_by_id('111').set_color('#B05914')

### Save Graph
plot_name='Venn_%s.png'%'-'.join(venn_keys[:])
plot_out = location + "Graphics/"+ plot_name
fig.savefig(plot_out, bbox_inches='tight')
fig.savefig(plot_out.replace("png","svg"), bbox_inches='tight')
print('Plot(.png) and was exported as: \n %s '%
      (plot_out))

# ### remove labels and save graph
# for idx, subset in enumerate(out.set_labels):
#    out.set_labels[idx].set_visible(False)
# for idx, subset in enumerate(out.subset_labels): # returns too many lables
#    out.subset_labels[idx].set_visible(False)
# # for idx in ('001','010','011','110','111'):
# #    out.get_label_by_id(idx).set_visible(False)
# plot_name='Venn_empty_%s.png'%'-'.join(venn_keys[:]).replace("\n","")
# plot_out = location + "Paper/"+ plot_name
# fig.savefig(plot_out, bbox_inches='tight')
# fig.savefig(plot_out.replace("png","svg"), bbox_inches='tight')
# print('Plot(.png) and was exported as: \n %s '%
#       (plot_out))b

# %% [code]
## get relevant CASRNS
chem_PlasticMAP = set(PlasticMAP_prio["CAS"])

chem_id_nontarget = list(litchem.loc[litchem["Non-target_new"]=="y","Chem_id"].unique())
chem_nontarget = set(chem.loc[chem["Chem_id"].isin(chem_id_nontarget),"CASRN"])

chem_id_target = list(litchem.loc[litchem["Non-target_new"]=="n","Chem_id"].unique())
chem_target = set(chem.loc[chem["Chem_id"].isin(chem_id_target),"CASRN"])

# Venn Plot: LitReview - PlasticMAP - Hazard
### Change font
plt.rcParams['font.family'] = 'serif'
plt.rcParams['font.serif'] = ['Times New Roman'] + plt.rcParams['font.serif']

## Prepare chem_source such that it is grouped by source_type
### Create Graph
venn_keys = ["PlasticMAP","LitChemPlast - Target","LitChemPlast - Non-target"]
#venn_keys = []
fig = plt.figure(figsize=(25, 25))
out= venn3([chem_PlasticMAP, chem_target, chem_nontarget], 
           set_labels = venn_keys, alpha = 1, 
           set_colors=('#E3BC58','#E3BC58','#E3BC58'))

#change fontsize
for t in list(filter(None, out.set_labels)):t.set_fontsize(100)
for t in list(filter(None, out.subset_labels)): t.set_fontsize(60)

#change color
out.get_patch_by_id('101').set_color('#C57F1A')
out.get_patch_by_id('011').set_color('#C57F1A')
out.get_patch_by_id('110').set_color('#C57F1A')
out.get_patch_by_id('111').set_color('#B05914')

### Save Graph
plot_name='Venn_%s.png'%'-'.join(venn_keys[:])
plot_out = location + "Graphics/"+ plot_name
fig.savefig(plot_out, bbox_inches='tight')
fig.savefig(plot_out.replace("png","svg"), bbox_inches='tight')
print('Plot(.png) and was exported as: \n %s '%
      (plot_out))

# ### remove labels and save graph
# for idx, subset in enumerate(out.set_labels):
#    out.set_labels[idx].set_visible(False)
# for idx, subset in enumerate(out.subset_labels): # returns too many lables
#    out.subset_labels[idx].set_visible(False)
# # for idx in ('001','010','011','110','111'):
# #    out.get_label_by_id(idx).set_visible(False)
# plot_name='Venn_empty_%s.png'%'-'.join(venn_keys[:]).replace("\n","")
# plot_out = location + "Paper/"+ plot_name
# fig.savefig(plot_out, bbox_inches='tight')
# fig.savefig(plot_out.replace("png","svg"), bbox_inches='tight')
# print('Plot(.png) and was exported as: \n %s '%
#       (plot_out))b

# %% [code]
print("Total Review:")
print(len(chem_nontarget.union(chem_target)))
print(len(chem_nontarget|chem_target))
print("\nNon-Target [Fraction of total Review]: \n %s [%s]"%
      (len(chem_nontarget - chem_target),
       len(chem_nontarget - chem_target)/len(chem_nontarget|chem_target)))
print("\nFraction Review in PlasticMAP:")
print(len((chem_target|chem_nontarget)&chem_PlasticMAP)/len(chem_target|chem_nontarget)*100)
print("\nFraction Target in PlasticMAP:")
print(len(chem_target.intersection(chem_PlasticMAP))/len(chem_target)*100)
print("\nFraction Non-Target in PlasticMAP:")
print(len(chem_nontarget.intersection(chem_PlasticMAP))/len(chem_nontarget)*100)

# %% [markdown]
#### Major substances
<u> Top substance per number of studies </u>

# %% [code]
# Top 2 Targeted & Non-targeted
plt.rcParams['font.family'] = 'Arial'

# Studies per substance
chem_lit_count = litchem.groupby(["Chem_id","Non-target_new"])["Lit_id"].nunique().unstack().reset_index()
chem_lit_count["either"] = chem_lit_count["n"].fillna(0)+chem_lit_count["y"].fillna(0)
#display(chem_lit_count)
chem_lit_count = chem_lit_count.merge(chem[["Chem_id","Substance","category_new","count_LitChem_id"]], on="Chem_id")
chem_lit_count["category_new"] = chem_lit_count["category_new"].fillna("not categorized")

# Set colors (try colorblind-friendly: https://davidmathlogic.com/colorblind)
color_dict = {"BFRs - PBDEs" : "#882255", "BFRs" : "#b57595", "Metals" : "grey", 
              "Phthalates" : "#332288", "Plasticizers" :"#8075b5", 
             "Antioxidants": "#117733", "UV Stabilizers": "#6aaa80",
             "Monomers":"#DDCC77","Other organics":"#eadfaa",
             "PAHs":"#77b3d0","Other aromatics":"#b5dff4"}

# ## Either - Top 20
# data_sel = chem_lit_count.sort_values("either", ascending=False)[:25]
# #display(data_sel)

# fig, ax = plt.subplots(figsize=(5, 15))
# plt.rcParams['axes.spines.top'] = False
# plt.rcParams['axes.spines.right'] = False
# ax = sns.barplot(data = data_sel,y= "Substance", x="either",  
#              hue="category_new", dodge=False)
# ax = sns.barplot(data = data_sel,y= "Substance", x="y",  
#              color="black", dodge=False)
# plt.legend(frameon=False, loc="lower right",fontsize=14)
# plt.ylabel(None)
# plt.xlabel("Number of studies", size= 22, fontweight="bold")
# plt.yticks(fontsize=22, fontweight = 'light')
# plt.show()


## Targeted - Top 20
data_sel = chem_lit_count.sort_values("n", ascending=False)[:20]
# display(data_sel)
display(data_sel.merge(hazreg[["Chem_id","CASRN","reg","reg_lists","haz_svhc"]], on="Chem_id", how="left"))

fig, ax = plt.subplots(figsize=(5, 15))
ax = sns.barplot(data = data_sel,y= "Substance", x="n",  
             hue="category_new", dodge=False, 
                 palette= color_dict)
plt.legend("",frameon=False)
# plt.legend(frameon=False, loc="lower right",fontsize=14, bbox_to_anchor=(1.5, 1))
plt.ylabel(None)
plt.yticks(fontsize=22, fontweight = 'light')
plt.xlabel("Number of studies", size= 22, fontweight="bold")
plt.xlim(0,80)
plt.show()

### Empty
fig, ax = plt.subplots(figsize=(3, 15))
ax = sns.barplot(data = data_sel,y= "Substance", x="n",  
             hue="category_new", dodge=False, 
                 palette= color_dict)
ax.spines[['bottom','top','left','right']].set_visible(False)
plt.legend("")
# plt.legend(frameon=False, loc="lower right",fontsize=14, bbox_to_anchor=(1.5, 1))
plt.ylabel(None)
plt.yticks([])
plt.xlabel("")
ax.xaxis.tick_top()
plt.xlim(0,80)
plt.show()


## Non-Targeted - Top 20
data_sel = chem_lit_count.sort_values("y", ascending=False)[:20]
cat_dict = {"Antioxidants - Hindered Phenols":"Antioxidants", 'Phenyl/Benzyl derivatives' : "Other aromatics", 
            'Simple acids/esters' : "Other organics", 'Odorants' : "Other organics", 
            'Simple aldehydes/ketones' : "Other organics", 'Simple amines/amides': "Other organics"}
data_sel = data_sel.replace({"category_new":cat_dict})
# display(data_sel)
display(data_sel.merge(chem[["Chem_id","CASRN"]], on="Chem_id",how="left"))
display(data_sel.merge(hazreg[["Chem_id","CASRN","reg","reg_lists","haz_svhc"]],
                       on="Chem_id", how="left"))
print(list(data_sel["Substance"]))

fig, ax = plt.subplots(figsize=(5, 15), frameon=False)
ax = sns.barplot(data = data_sel,y= "Substance", x="y",  
             hue="category_new", dodge=False, palette= color_dict)
plt.rcParams['axes.spines.top'] = False
plt.rcParams['axes.spines.right'] = False
plt.legend("",frameon=False)
# plt.legend(frameon=False, loc="lower right",fontsize=14,  bbox_to_anchor=(1.2, 0))
plt.ylabel(None)
plt.yticks(fontsize=22, fontweight = 'light')
# plt.xlabel("Number of studies", size= 22, fontweight="bold")
plt.xlabel("")
plt.xlim(0,80)
plt.show()


### Empty
fig, ax = plt.subplots(figsize=(3, 15))
ax = sns.barplot(data = data_sel,y= "Substance", x="y",  
             hue="category_new", dodge=False, 
                 palette= color_dict)
ax.spines[['bottom','top','left','right']].set_visible(False)
plt.legend("")
# plt.legend(frameon=False, loc="lower right",fontsize=14, bbox_to_anchor=(1.5, 1))
plt.ylabel(None)
plt.yticks([])
plt.xlabel("")
ax.xaxis.tick_top()
plt.xlim(0,80)
plt.show()


## Legend
keys = list(color_dict.keys())
legend_elements = [Patch(facecolor = color_dict[keys[0]], edgecolor=None,label=keys[0]),
                   Patch(facecolor = color_dict[keys[1]], edgecolor=None,label=keys[1]),
                   Patch(facecolor = color_dict[keys[2]], edgecolor=None,label=keys[2]),
                   Patch(facecolor = color_dict[keys[3]], edgecolor=None,label=keys[3]),
                   Patch(facecolor = color_dict[keys[4]], edgecolor=None,label=keys[4]),
                   Patch(facecolor = color_dict[keys[5]], edgecolor=None,label=keys[5]),
                   Patch(facecolor = color_dict[keys[6]], edgecolor=None,label=keys[6]),
                   Patch(facecolor = color_dict[keys[7]], edgecolor=None,label=keys[7]),
                   Patch(facecolor = color_dict[keys[8]], edgecolor=None,label=keys[8]),
                ]
# Create the figure
fig, ax = plt.subplots()
plt.axis('off')
ax.legend(handles=legend_elements, loc='center', frameon=False)
plt.show()

# %% [code]
# top 20 - target: Number of samples, det. frequency, concentration
## Targeted - Top 20 - Number lit
data_sel = chem_lit_count.sort_values("n", ascending=False)[:20]
data_sel_chemid = list(data_sel["Chem_id"])
# display(data_sel)
#display(data_sel.merge(hazreg[["Chem_id","CASRN","reg","reg_lists","haz_svhc"]], on="Chem_id", how="left"))

fig, ax = plt.subplots(figsize=(5, 15))
ax = sns.barplot(data = data_sel,y= "Substance", x="n",  
             hue="category_new", dodge=False, 
                 palette= color_dict)
plt.legend("",frameon=False)
# plt.legend(frameon=False, loc="lower right",fontsize=14, bbox_to_anchor=(1.5, 1))
plt.ylabel(None)
plt.yticks(fontsize=22, fontweight = 'light')
plt.xlabel("Number of studies", size= 22, fontweight="bold")
plt.xlim(0,80)
plt.show()

## Number studies
# Studies per substance
chem_prod_count = (litchem[["Product_id_new","Sampling_size_new_number","Chem_id","Non-target_new"]]
                   .drop_duplicates().groupby(["Chem_id","Non-target_new"])["Sampling_size_new_number"]
                   .sum().unstack().reset_index())
chem_prod_count["either"] = chem_prod_count["n"].fillna(0)+chem_prod_count["y"].fillna(0)
chem_prod_count = chem_prod_count.merge(chem[["Chem_id","Substance","category_new","CASRN"]], 
                                        on="Chem_id")
chem_prod_count["category_new"] = chem_prod_count["category_new"].fillna("not categorized")

# select same top 20
data_sel = data_sel.merge(chem_prod_count[["Chem_id","n","y","either"]], on="Chem_id", how="left")
data_sel = data_sel.rename(columns={"n_x":"Lit_n","y_x":"Lit_y","either_x":"Lit",
                                    "n_y":"Sample_n","y_y":"Sample_y","either_y":"Sample"})
# Plot
fig, ax = plt.subplots(figsize=(5, 15))
ax = sns.barplot(data = data_sel,y= "Substance", x="Sample_n",  
             hue="category_new", dodge=False, 
                 palette= color_dict)
plt.legend("",frameon=False)
# plt.legend(frameon=False, loc="lower right",fontsize=14, bbox_to_anchor=(1.5, 1))
plt.ylabel(None)
plt.yticks([], fontsize=22, fontweight = 'light')
# plt.yticks(fontsize=22, fontweight = 'light')
plt.xlabel("Number of samples", size= 22, fontweight="bold")
#plt.xlim(0,10000)
plt.show()


## DF & concentration
# prep data
# Detection frequency
data_sel_df = data[data["Chem_id"].isin(data_sel_chemid)]
data_sel_df["Sampling_size_new_calc"] = data_sel_df["Sampling_size_new_number"].fillna(1)
data_sel_df["freq_detection_percent_calc"] = pd.to_numeric(data_sel_df["freq_detection_percent"].fillna(0), errors="coerce") 
data_sel_df["number_detection"] = (data_sel_df["freq_detection_percent_calc"] / 100 * data_sel_df["Sampling_size_new_calc"])
data_sel_df_group = (data_sel_df.groupby(["Chem_id"]).agg(
                        {"number_detection":"sum", "Sampling_size_new_calc":"sum" }).reset_index())
data_sel_df_group["freq_tot_perc"] = 100* data_sel_df_group["number_detection"] / data_sel_df_group["Sampling_size_new_calc"]
# display(data_sel_df_group)
data_sel = data_sel.merge(data_sel_df_group[["Chem_id","freq_tot_perc"]], on="Chem_id", how="left")
# display(data_sel)
# Plot
fig, ax = plt.subplots(figsize=(1.5, 15))
ax = sns.barplot(data = data_sel,y= "Substance", x="freq_tot_perc",  
             hue="category_new", dodge=False, 
                 palette= color_dict)
plt.legend("",frameon=False)
# plt.legend(frameon=False, loc="lower right",fontsize=14, bbox_to_anchor=(1.5, 1))
plt.ylabel(None)
plt.yticks([], fontsize=22, fontweight = 'light')
# plt.yticks(fontsize=22, fontweight = 'light')
plt.xlabel("DF [%]", size= 22, fontweight="bold")
plt.xlim(0,100)
plt.show()


# concentration
## Violin plot - Top 20
sorter = list(data_sel["Substance"])
data_sel_df_plot = data_sel_df.dropna(subset=["log_selected_conc_number"])
#display(data_sel_df_plot)
sns.catplot(y="Substance", x= "log_selected_conc_number", data = data_sel_df_plot,
                    color="lightgrey", #hue="category_new", 
                    order= sorter, kind="boxen", height=15, aspect=0.7, )
plt.axvline(3, linestyle="--", linewidth=1, color="red")
#plt.title('Element concentration', size = 20)
plt.xlim(-6,6)
plt.xlabel("Concentration [ppm]", size= 22, fontweight="bold" )
plt.xticks([-6,-5,-4,-3,-2,-1,0,1,2,3,4,5,6],
               ['$10^{-6}$','','','$10^{-3}$','','','1','','','$10^3$','','','$10^6$'],
               size=14) # make log tick-marksplt.ylabel("")
plt.ylabel("")
plt.yticks([], fontsize=22, fontweight = 'light')
#plt.yticks(fontsize=22, fontweight = 'light')
plt.show()

# %% [markdown]
<u> Top substances for number of entries </u>

# %% [code]
# plt.rcParams['font.family'] = 'Arial'

# # Studies per substance
# chem_entry_count = litchem.groupby(["Chem_id","Non-target_new"])["LitChem_id"].nunique().unstack().reset_index()
# chem_entry_count["either"] = chem_entry_count["n"].fillna(0)+chem_entry_count["y"].fillna(0)

# chem_entry_count = chem_entry_count.merge(chem[["Chem_id","Substance","category_new","CASRN"]], on="Chem_id")
# chem_entry_count["category_new"] = chem_entry_count["category_new"].fillna("not categorized")

# display(chem_entry_count)

# data_sel = chem_entry_count.sort_values("either", ascending=False)[:25]
# #display(data_sel)


# ## Targeted - Top 20
# fig, ax = plt.subplots(figsize=(5, 15))
# ax = sns.barplot(data = data_sel,y= "Substance", x="either",  
#              hue="category_new", dodge=False)
# ax = sns.barplot(data = data_sel,y= "Substance", x="y",  
#              color="black", dodge=False)
# plt.legend(frameon=False, loc="lower right",fontsize=15)
# plt.ylabel(None)
# plt.xlabel("Number of studies", size= 20, fontweight="bold")
# plt.yticks(fontsize=20, fontweight = 'light')
# plt.show()

# %% [markdown]
<u> Top substances for number of samples </u>

# %% [code]
# # Number of product_ids and total samples per source
# test_data = litchem.merge(chem[~chem["CASRN"].isnull()], on="Chem_id") # Litchem for individual substances
# (test_data[["Lit_id","Product_id_new","Sampling_size_new_number"]].drop_duplicates()
#  .groupby("Lit_id").agg({"Sampling_size_new_number": "sum", "Product_id_new": "count"})
#  .sort_values("Sampling_size_new_number").tail(30))

# %% [code]
plt.rcParams['font.family'] = 'Arial'

# Studies per substance
chem_prod_count = (litchem[["Product_id_new","Sampling_size_new_number","Chem_id","Non-target_new"]]
                   .drop_duplicates().groupby(["Chem_id","Non-target_new"])["Sampling_size_new_number"]
                   .sum().unstack().reset_index())
chem_prod_count["either"] = chem_prod_count["n"].fillna(0)+chem_prod_count["y"].fillna(0)
chem_prod_count = chem_prod_count.merge(chem[["Chem_id","Substance","category_new","CASRN"]], 
                                        on="Chem_id")
chem_prod_count["category_new"] = chem_prod_count["category_new"].fillna("not categorized")

## Bar plot - Top 20
data_sel = chem_prod_count.sort_values("either", ascending=False)[:25]
#display(data_sel)

fig, ax = plt.subplots(figsize=(5, 15))
ax = sns.barplot(data = data_sel,y= "Substance", x="either",  
             hue="category_new", dodge=False)
ax = sns.barplot(data = data_sel,y= "Substance", x="y",  
             color="black", dodge=False)
plt.legend(frameon=False, loc="lower right",fontsize=10)
plt.ylabel(None)
plt.xlabel("Number of samples", size= 16, fontweight="bold")
plt.yticks(fontsize=16, fontweight = 'light')
plt.show()


# Concentrations for top 20
top20_ids = data_sel.reset_index(drop=True).reset_index()[["Chem_id","Substance","category_new","index"]]
top20_measurements = litchem[litchem["Non-target_new"]=="n"].merge(
    top20_ids, on = "Chem_id")
top20_measurements["final_conc"] = top20_measurements["selected_conc_number"].fillna(0)
top20_measurements["final_conc_log"] = np.log10(top20_measurements["selected_conc_number"])


## Box plot - Top 20
fig, ax = plt.subplots(figsize=(5, 15))
flierprops = dict(marker='o', markersize=2, markeredgecolor='black')
ax = sns.boxplot(y="Substance", x= "final_conc", data = top20_measurements,
            palette="colorblind", hue="category_new", dodge=False,
            order= list(top20_ids["Substance"]))
#plt.title('Element concentration', size = 20)
plt.legend(frameon=False, title="Recycled")
plt.xlabel("Concentration [ppm]", size= 16)
plt.ylabel("", size= 16)
plt.yticks(fontsize=16, fontweight = 'light')
plt.show()


## Box plot - Top 20 - log
fig, ax = plt.subplots(figsize=(5, 15))
flierprops = dict(marker='o', markersize=2, markeredgecolor='black')
ax = sns.boxplot(y="Substance", x= "final_conc_log", data = top20_measurements,
            palette="colorblind", hue="category_new", dodge=False,
            order= list(top20_ids["Substance"]))
#plt.title('Element concentration', size = 20)
plt.legend(frameon=False, title="Recycled")
plt.xlabel("Concentration [ppm]", size= 16)
plt.xlim(-6,6)
plt.xticks([-6,-5,-4,-3,-2,-1,0,1,2,3,4,5,6],
               ['$10^{-6}$','','','$10^{-3}$','','','1','','','$10^3$','','','$10^6$'],
               size=14) # make log tick-marksplt.ylabel("")

plt.ylabel("", size= 16)
plt.yticks(fontsize=16, fontweight = 'light')
plt.show()

# ## Violin plot - Top 20
# fig, ax = plt.subplots(figsize=(5, 15))
# flierprops = dict(marker='o', markersize=2, markeredgecolor='black')
# ax = sns.violinplot(y="Substance", x= "final_conc", data = top20_measurements,
#                     cut =0, palette="colorblind", #hue="category_new", 
#                     inner="box", scale='width',  order= list(top20_ids["Substance"]))
# #plt.title('Element concentration', size = 20)
# plt.xlabel("Concentration [ppm]", size= 16)
# plt.ylabel("")
# plt.yticks(fontsize=16, fontweight = 'light')
# plt.show()

# ## Violin plot - Top 20 - zoom (<10000 ppm)
# fig, ax = plt.subplots(figsize=(5, 15))
# flierprops = dict(marker='o', markersize=2, markeredgecolor='black')
# ax = sns.violinplot(y="Substance", x= "final_conc", data = top20_measurements,
#                     cut =0, palette="colorblind", #hue="category_new", 
#                     inner="box", scale='width',  order= list(top20_ids["Substance"]))
# #plt.title('Element concentration', size = 20)
# plt.xlabel("Concentration [ppm]", size= 16)
# plt.ylabel("")
# plt.yticks(fontsize=16, fontweight = 'light')
# plt.xlim(-100,10000)
# plt.show()

# %% [markdown]
#### Grouped substances vs. Products
<u> Top substance per number of studies </u>

# %% [code]
def create_heatmap(data_sel, ylabel, xlabel, title ="Substance type", 
                   cb_max=70):  # cb_max should be adjusted to be able to display the max number of sources
    display(data_sel)
    print("cb_max should be at least: ", data_sel.max().max())
    #Create figure
    fig_size = tuple(x/2 for x in data_sel.transpose().shape)
    print(fig_size)
    plt.figure(figsize=fig_size)
    hm = plt.matshow(data_sel, fignum=1, cmap="Reds", aspect='auto')
    for (x, y), value in np.ndenumerate(data_sel.fillna(0)):
        plt.text(y,x, f"{value:.0f}", va="center", ha="center")
    hm.set_clim(0,cb_max)
    plt.title(title, y=1.7, fontsize=16, weight='bold')
    plt.ylabel(ylabel, fontsize=16, weight='bold') 
    plt.yticks(range(len(data_sel.index)), data_sel.index, fontsize=16)
    plt.xlabel(xlabel, fontsize=16, weight="bold", labelpad=10)
    plt.xticks(range(len(data_sel.columns)), data_sel.columns, fontsize=16, rotation=90)
    sns.despine(left=False, right=False, top=False, bottom=False)
    #cb_ticks = [1,2,3,4,5,6]
    #cb_ticklabels = ["10","100","1'000","10'000","100'000"]
    cb = plt.colorbar(orientation="horizontal", fraction = 0.064, pad=0.1)
    cb.set_label("Number of studies", rotation=0, fontsize=16, weight='bold')
    #cb.ax.tick_params(labelsize=10)
    #cb.ax.set_xticklabels([10**t for t in cb.ax.get_xticks()])
    #cb.ax.set_xticklabels(cb_ticklabels)
    plt.show()

    # Create empty with counter
    plt.figure(figsize=fig_size)
    hm = plt.matshow(data_sel, fignum=1, cmap="Reds", aspect='auto')
    for (x, y), value in np.ndenumerate(data_sel.fillna(0)):
        plt.text(y,x, f"{value:.0f}", va="center", ha="center")
    hm.set_clim(0,cb_max)
    sns.despine(left=False, right=False, top=False, bottom=False)
    plt.title("")
    plt.ylabel("") 
    plt.yticks([])
    plt.xlabel("")
    plt.xticks([])
    plt.show()
    
    # Create empty
    plt.figure(figsize=fig_size)
    hm = plt.matshow(data_sel, fignum=1, cmap="Reds", aspect='auto')
    hm.set_clim(0,cb_max)
    sns.despine(left=False, right=False, top=False, bottom=False)
    plt.title("")
    plt.ylabel("") 
    plt.yticks([])
    plt.xlabel("")
    plt.xticks([])
    plt.show()

###############################################
    
# Prep data
litchem_chem = litchem.merge(chem, on="Chem_id") # combined tables
## change substance category assignment
cat_dict = {"Antioxidants - Hindered Phenols":"Antioxidants", 
            "Bisphenol derivatives":"Bisphenols",
            "Terephthalates":"Plasticizers",
            'Phenyl/Benzyl derivatives' : "Other aromatics", 
            'Simple acids/esters' : "Other organics",
            'Odorants' : "Other organics", 
            'Simple aldehydes/ketones' : "Other organics",
            'Simple amines/amides': "Other organics", 
            "Simple alcohols/ethers":"Other organics", 
            "Chloroalkanes":"Other organics",
            "Simple alkanes":"Other organics", 
 }
litchem_chem["category_plot"] = litchem_chem["category_new"]
litchem_chem = litchem_chem.replace({"category_plot":cat_dict})
litchem_chem.loc[litchem_chem["Substance"]=="Bromine", "category_plot"] = "BFRs - Bromine"

## change product category assignment
# prod_dict = {"Market; Use":"Use","Market; Waste":"Waste",
#              "Use - Museum":"Use","Raw material; Market":"Raw material",
#              "Waste - Regranulate":"Regranulate"}
# litchem_chem = litchem_chem.replace({"Product_Level1_plot":prod_dict})

## change Polymer category assignment
pol_dict = {"(not specified)":"not specified"}
litchem_chem["Polymer_plot"] = litchem_chem["Polymer_new"]
litchem_chem.loc[litchem_chem["Polymer_plot"].str.contains(","),"Polymer_plot"]="Several"
litchem_chem.loc[litchem_chem["Polymer_plot"].str.contains("Multilayer"),"Polymer_plot"]="Multilayer"
litchem_chem["Polymer_plot"] = litchem_chem["Polymer_plot"].fillna("not specified")
litchem_chem = litchem_chem.replace({"Polymer_plot":pol_dict})
# litchem_chem["Polymer_Level1_plot"]=litchem["Polymer_Level1_new"]
# litchem_chem.loc[litchem_chem["Polymer_Level2_new"].str.contains("Food"),"Polymer_Level1_plot"] = "Packaging - Food"
# litchem_chem.loc[litchem_chem["Polymer_Level2_new"].str.contains("Toys"),"Polymer_Level1_plot"] = "Other - Toys"

## change Sampling stage assignment
stage_dict = {"Market; Use":"Use","Market; Waste":"Waste",
             "Use - Museum":"Use","Raw material; Market":"Raw material",
             "Waste - Regranulate":"Regranulate"}
litchem_chem = litchem_chem.replace({"Sampling_stage_new":stage_dict})
litchem_chem.loc[litchem_chem["recycled"]=="y","Sampling_stage_new"] = "Regranulate" # set all recycled samples as regranulate

###############################################

# Graphics    
## Product
### all
cat_prod1_lit = litchem_chem.groupby(["category_plot", "Product_Level1_plot"])["Lit_id"].nunique().unstack()
data_sel = cat_prod1_lit.loc[cat_prod1_lit.sum(axis=1)>30,
                            ~(cat_prod1_lit.columns).str.contains(";")].transpose()
prod_cat = list(data_sel.index)
chem_cat = list(data_sel.columns)
create_heatmap(data_sel,"Product_group","all")

### target
target_cat_prod1_lit = (litchem_chem.loc[litchem_chem["Non-target_new"]=="n"]
                 .groupby(["category_plot", "Product_Level1_plot"])["Lit_id"].nunique().unstack())
for index in [chem for chem in chem_cat if chem not in list(target_cat_prod1_lit.index)]: # substances that are not in data_sel
    target_cat_prod1_lit.loc[index,:]=np.nan
data_sel= target_cat_prod1_lit.loc[chem_cat, prod_cat].transpose()
create_heatmap(data_sel,"Product_group","targeted")


### non-target
nontarget_cat_prod1_lit = (litchem_chem.loc[litchem_chem["Non-target_new"]=="y"]
                 .groupby(["category_plot", "Product_Level1_plot"])["Lit_id"].nunique().unstack())
for index in [chem for chem in chem_cat if chem not in list(nontarget_cat_prod1_lit.index)]: # substances that are not in data_sel
    nontarget_cat_prod1_lit.loc[index,:]=np.nan
data_sel= nontarget_cat_prod1_lit.loc[chem_cat, prod_cat].transpose()
create_heatmap(data_sel,"Product_group","non-targeted")

######################

## Sampling stage
## all
cat_stage_lit = litchem_chem.groupby(["category_plot", "Sampling_stage_new"])["Lit_id"].nunique().unstack()
display(cat_stage_lit)

for index in [chem for chem in chem_cat if chem not in list(cat_stage_lit.index)]: # substances that are not in data_sel
    cat_stage_lit.loc[index,:]=np.nan
stage_cat = ['Raw material', 'Market', 'Use','Waste', 'Regranulate']
data_sel= cat_stage_lit.loc[chem_cat, stage_cat].transpose()
create_heatmap(data_sel,"stage","all")


### target
target_cat_stage_lit = (litchem_chem.loc[litchem_chem["Non-target_new"]=="n"]
                 .groupby(["category_plot", "Sampling_stage_new"])["Lit_id"].nunique().unstack())
for index in [chem for chem in chem_cat if chem not in list(target_cat_stage_lit.index)]: # substances that are not in data_sel
    target_cat_stage_lit.loc[index,:]=np.nan
stage_cat = ['Raw material', 'Market', 'Use','Waste', 'Regranulate']
data_sel= target_cat_stage_lit.loc[chem_cat, stage_cat].transpose()
create_heatmap(data_sel,"stage","target")

### non-target
nontarget_cat_stage_lit = (litchem_chem.loc[litchem_chem["Non-target_new"]=="y"]
                 .groupby(["category_plot", "Sampling_stage_new"])["Lit_id"].nunique().unstack())
for index in [chem for chem in chem_cat if chem not in list(nontarget_cat_stage_lit.index)]: # substances that are not in data_sel
    nontarget_cat_stage_lit.loc[index,:]=np.nan
stage_cat = ['Raw material', 'Market', 'Use','Waste', 'Regranulate']
data_sel= nontarget_cat_stage_lit.loc[chem_cat, stage_cat].transpose()
create_heatmap(data_sel,"stage","non-targeted")

#######################


## Polymer type
### all
cat_pol_lit = litchem_chem.groupby(["category_plot", "Polymer_plot"])["Lit_id"].nunique().unstack()
data_sel= cat_pol_lit.loc[chem_cat, cat_pol_lit.sum(axis=0)>30]
pol_cat = list(data_sel.columns)
pol_cat.sort()
pol_cat += [pol_cat.pop(pol_cat.index("not specified"))] # move "not specified" to last position in list 
data_sel = data_sel.loc[chem_cat, pol_cat].transpose()
create_heatmap(data_sel,"Polymer","all")


### target
target_cat_pol_lit = (litchem_chem.loc[litchem_chem["Non-target_new"]=="n"]
                 .groupby(["category_plot", "Polymer_plot"])["Lit_id"].nunique().unstack())
for index in [chem for chem in chem_cat if chem not in list(target_cat_pol_lit.index)]: # substances that are not in data_sel
    target_cat_pol_lit.loc[index,:]=np.nan
for index in [pol for pol in pol_cat if pol not in list(target_cat_pol_lit.columns)]: # substances that are not in data_sel
    target_cat_pol_lit.loc[:,index]=np.nan

data_sel= target_cat_pol_lit.loc[chem_cat, pol_cat].transpose()
create_heatmap(data_sel,"Polymer","target")


### non-target
nontarget_cat_pol_lit = (litchem_chem.loc[litchem_chem["Non-target_new"]=="y"]
                 .groupby(["category_plot", "Polymer_plot"])["Lit_id"].nunique().unstack())
for index in [chem for chem in chem_cat if chem not in list(nontarget_cat_pol_lit.index)]: # substances that are not in data_sel
    nontarget_cat_pol_lit.loc[index,:]=np.nan
for index in [pol for pol in pol_cat if pol not in list(nontarget_cat_pol_lit.columns)]: # substances that are not in data_sel
    nontarget_cat_pol_lit.loc[:,index]=np.nan

data_sel= nontarget_cat_pol_lit.loc[chem_cat, pol_cat].transpose()
create_heatmap(data_sel,"Polymer","non-target")


# %% [code]
# Create bar chart
## Product
prod1_lit = litchem_chem.groupby(["Product_Level1_plot","Non-target_new"])["Lit_id"].nunique().unstack()
# display(prod1_lit)

print("Product_Level1")
prod1_lit.loc[prod_cat[::-1],["y","n"]].plot(kind='barh', stacked=True, color=['silver', 'black'], 
                                       figsize=(1,5), legend=False)
plt.ylabel("")
plt.yticks([])
# plt.xticks([])
plt.xticks([0,100,200,300],["","","",""])
plt.xlim(0,300)
sns.despine(left=True, bottom=True)
plt.show()

## Sampling stage
stage_lit = litchem_chem.groupby(["Sampling_stage_new","Non-target_new"])["Lit_id"].nunique().unstack()
# display(stage_lit)

print("Sampling stage")
stage_lit.loc[stage_cat[::-1],["y","n"]].plot(kind='barh', stacked=True, color=['silver', 'black'], 
                                       figsize=(1,2.5), legend=False)
plt.ylabel("")
plt.yticks([])
# plt.xticks([])
plt.xticks([0,100,200,300],["","","",""])
plt.xlim(0,300)
sns.despine(left=True, bottom=True)
plt.show()

# ## Polymer
# pol_lit = litchem_chem.groupby(["Polymer_plot","Non-target_new"])["Lit_id"].nunique().unstack()
# display(pol_lit)

# print("Polymer")
# pol_lit.loc[pol_cat[::-1],["y","n"]].plot(kind='barh', stacked=True, color=['silver', 'black'], 
#                                        figsize=(1,7), legend=False)
# plt.ylabel("")
# plt.yticks([])
# # plt.xticks([])
# plt.xticks([0,100,200,300],["","","",""])
# plt.xlim(0,300)
# sns.despine(left=True, bottom=True)
# plt.show()

## Chem
pol_lit = litchem_chem.groupby(["category_plot","Non-target_new"])["Lit_id"].nunique().unstack()
display(pol_lit)

print("Chemicals - Non-target")
pol_lit.loc[chem_cat,["y"]].plot(kind='bar', color=['silver'], 
                                       figsize=(7,1), legend=False)
plt.ylabel("")
plt.yticks([])
plt.xticks([])
plt.xlabel("")
plt.rcParams['ytick.right'] = True
plt.rcParams['ytick.left'] = False
plt.yticks([0,100,200,300],["","","",""])
plt.ylim(300,0)
sns.despine(left=True, bottom=True)
plt.show()

print("Chemicals - target")
pol_lit.loc[chem_cat,["n"]].plot(kind='bar', color=['black'], 
                                       figsize=(7,1), legend=False)
plt.ylabel("")
plt.yticks([])
plt.xticks([])
plt.xlabel("")
plt.rcParams['ytick.right'] = True
plt.rcParams['ytick.left'] = False
plt.yticks([0,100,200,300],["","","",""])
plt.ylim(300,0)
sns.despine(left=True, bottom=True)
plt.show()

# %% [markdown]
#### Concentrations

# %% [code]


# %% [markdown]
##### recycled vs not recycled groups
- per chemical group

# %% [code]
# studies dealing with recycled products (and the most common sustances / groups)
## groups
rec_lit_group = data.loc[data["recycled_plot"]=="y"].groupby(["Lit_id","category_new"])["LitChem_id"].nunique().unstack()
order = rec_lit_group.sum().sort_values(ascending=False).index
display(rec_lit_group[order])


## substances
rec_lit_sub = data.loc[data["recycled_plot"]=="y"].groupby(["Lit_id","Substance"])["LitChem_id"].nunique().unstack()
order = rec_lit_sub.sum().sort_values(ascending=False).index
display(rec_lit_sub[order].count().head(50))
rec_lit_sub[[x for x in rec_lit_sub.columns if "brom" not in x]]

# %% [code]
# selction of relevant case studies - Chemical groups
## select groups with more than 20 results for both recycled and not-recyced
threshold = 15
data_sel = data[["Product_id_new","Sampling_size_new_number","Product_Level1_plot","category_new","recycled_plot"]].drop_duplicates()
data_sel = data_sel.groupby(["Product_Level1_plot","category_new","recycled_plot"])["Sampling_size_new_number"].sum().reset_index()
data_sel = pd.pivot_table(data_sel, index=["Product_Level1_plot","category_new"], 
               values="Sampling_size_new_number", columns="recycled_plot", aggfunc = "sum").reset_index()
data_sel = data_sel.loc[data_sel[["y","n"]].min(axis=1, skipna=False)>threshold,:]
data_sel = data_sel.sort_values("category_new")
print("these are the relevent product - substance group combinations (more than %s samples each)" % threshold)
display(data_sel)
pairs_sel = data_sel[["Product_Level1_plot","category_new"]].values.tolist()

# Create DF & concentration plot for each combination

# Detection frequency
data_df = data.groupby(["Product_Level1_plot","category_new","recycled_plot"]).agg(
                        {"number_detection":"sum", "Sampling_size_new_calc":"sum" }).reset_index()
data_df["freq_tot_perc"] = 100* data_df["number_detection"] / data_df["Sampling_size_new_calc"]

print("all detection frequencies as tables")
display(data_df)

# %% [code]
plt.rcParams['ytick.labelright'] = False
plt.rcParams['ytick.right'] = True
plt.rcParams['ytick.left'] = plt.rcParams['ytick.labelleft'] = True
hue_order = ['n', '', 'Automotive',"EEE","Agriculture","Other","Textiles"]
    
def df_box_prod_sub_rec(prod_cat,sub_cat, labelled=True):
    print(prod_cat, sub_cat)
    data_sel = data.loc[(data["Product_Level1_plot"] == prod_cat)&
                  (data["category_new"] == sub_cat),:]
   
    # Detection frequency
    ## Prep data
    ### remove double counting of samples (i.e. group by Product_id)
    data_sel_df_pre = (data_sel.groupby(["Lit_id","Product_id_new"]).agg(
                                {"freq_detection_percent_calc":"max", 
                                 "Sampling_size_new_calc":"median",
                                "recycled_plot":pd.Series.mode}).reset_index())
    data_sel_df_pre["number_detection"]= (data_sel_df_pre["Sampling_size_new_calc"]
                                          *data_sel_df_pre["freq_detection_percent_calc"]/100).round(0)

    ### group by recycled
    data_sel_df = (data_sel_df_pre.groupby(["recycled_plot"]).agg(
                                {"number_detection":"sum", "Sampling_size_new_calc":"sum" }).reset_index())
    data_sel_df["freq_tot_perc"] = 100* data_sel_df["number_detection"] / data_sel_df["Sampling_size_new_calc"]
    display(data_sel_df)

    # Plot
    fig, ax = plt.subplots(figsize=(4, 1.5))
    sns.barplot(data = data_sel_df, x="recycled_plot", y="freq_tot_perc", palette="colorblind", ax=ax)
    sns.despine(top=False, right=False, left=False, bottom=False)
    plt.legend("",frameon=False)
    # plt.legend(frameon=False, loc="lower right",fontsize=14, bbox_to_anchor=(1.5, 1))
    plt.ylim(0,100)
    if labelled: 
#         plt.xlabel("Recycling")
        plt.xlabel(None)
        plt.xticks(fontsize=22, fontweight = 'light')
        # plt.yticks([], fontsize=22, fontweight = 'light')
        plt.yticks(fontsize=22, fontweight = 'light')
        plt.ylabel("DF [%]", size= 22, fontweight="bold")
    else:
        plt.xlabel(None)
        plt.ylabel(None)
        ax.tick_params(labelbottom=False, labelleft=False)
#         plt.xticks([])
#         plt.yticks([])
    plt.show()

    #########################################################
    
    # concentration
    ## Violin plot - Top 20
    data_sel_plot = data_sel.dropna(subset=["log_selected_conc_number"])
    #display(data_sel_df_plot)
    ax2 = sns.catplot(x="recycled_plot", y= "log_selected_conc_number", data = data_sel_plot,
                #hue="category_new", 
                      palette="colorblind", kind="box", height=5, aspect=4/5)
    sns.despine(top=False, right=False, left=False, bottom=False)
    plt.axhline(3, linestyle="--", linewidth=2, color="red")
    #plt.title('Element concentration', size = 20)
    plt.ylim(-6,6)
    if labelled: 
#         plt.xlabel("Recycling")
        plt.xlabel(None)
        plt.xticks(fontsize=22, fontweight = 'light')
        # plt.yticks([], fontsize=22, fontweight = 'light')
        plt.yticks([-6,-5,-4,-3,-2,-1,0,1,2,3,4,5,6],
                   ['$10^{-6}$','','','$10^{-3}$','','','1','','','$10^3$','','','$10^6$'],
                   size=14) # make log tick-marksplt.ylabel("")
        plt.ylabel("Concentration [ppm]", size= 22, fontweight="bold")
    else:
        plt.xlabel(None)
        plt.ylabel(None)
        plt.yticks([-6,-5,-4,-3,-2,-1,0,1,2,3,4,5,6],
                   [],
                   size=14) # make log tick-marksplt.ylabel("")
        ax2.tick_params(labelbottom=False, labelleft=False)
#         plt.xticks([])
#         plt.yticks([])
    plt.show()

###################################################
###################################################

df_box_prod_sub_rec("EEE", "BFRs",  True)    
df_box_prod_sub_rec("EEE", "BFRs",  False)
for pairs in pairs_sel:
    df_box_prod_sub_rec(pairs[0], pairs[1], False)

# %% [code]
# Create graphics for selected groups:
## choose
sel_prod_cat_print = ["Generic","EEE","Other - Toys"]
sel_chem_cat_print =["BFRs - PBDEs","BFRs"]

## create graphics
for chem_cat in sel_chem_cat_print:
    print(chem_cat)
    for prod_cat in sel_prod_cat_print:
        print(prod_cat)
        df_box_prod_sub_rec(prod_cat, chem_cat, False)


# %% [markdown]
- time trend (BFRs / PBDE)

# %% [code]
# Create graphics for selected groups:
## choose
sel_chem_cat_print =["BFRs - PBDEs","BFRs"]
sub_cat="BFRs - PBDEs"

data_sel = data.loc[data["category_new"] == sub_cat,:]
data_sel

####################################

## concentration
### Data prep
data_sel_plot = data_sel.dropna(subset=["log_selected_conc_number"])

samples_per_chemical = data_sel_plot.groupby(["Chem_id"])["Product_id_new"].nunique().reset_index()
display(samples_per_chemical[samples_per_chemical["Product_id_new"]>15])

chemical_sel = list(samples_per_chemical.loc[samples_per_chemical["Product_id_new"]>15,"Chem_id"])

data_sel_plot_sel = data_sel_plot[data_sel_plot["Chem_id"].isin(chemical_sel)]
print(list(data_sel_plot_sel["Substance"].unique()))


#################
# Scatter - All PBDEs
fig, ax = plt.subplots(figsize=(9, 3))
sns.scatterplot(data = data_sel_plot, x= "Sampling_year_plot", y= "log_selected_conc_number",  
                hue="recycled_plot",palette="colorblind", alpha=.7, ax=ax)
plt.ylabel("")
plt.xlabel("Sampling Year")
plt.legend("", frameon=False)
plt.yticks([-6,-3,0,3,6],
                   ['$10^{-6}$','$10^{-3}$','1','$10^3$','$10^6$']) # make log tick-marksplt.ylabel("")
# plt.ylabel("Concentration [ppm]", size= 22, fontweight="bold")
plt.ylim=(-6,6)
plt.xlim(1975,2025)

#################

# Facet Grid - by substance
g = sns.FacetGrid(data_sel_plot_sel, row="Substance", hue="recycled_plot",palette="colorblind",
                  height=1.5, aspect=6, gridspec_kws={"hspace":0.3})
g.map(sns.scatterplot, "Sampling_year_plot", "log_selected_conc_number",alpha=.7)
g.set_ylabels("")
g.set_xlabels("Sampling Year")
plt.yticks([-6,-3,0,3,6],
                   ['$10^{-6}$','$10^{-3}$','1','$10^3$','$10^6$']) # make log tick-marksplt.ylabel("")
# plt.ylabel("Concentration [ppm]", size= 22, fontweight="bold")
plt.ylim=(-6,6)
plt.Xlim=(1975,2025)
# g.add_legend()
plt.show()

# #################
# # Facet Grid - by molecular formula + substance
# ## harmonize molecular formula
# molform_dict={"Brominated diphenyl ethers":"several",
#               "Dibromodiphenyl ether":"C12H8Br2O",
#               "Tribromodiphenyl ether":"C12H7Br3O",
#               "Tetrabromodiphenyl ether":"C12H6Br4O",
#               "Pentabromodiphenyl ether":"C12H5Br5O",
#               "Hexabromodiphenyl ether": "C12H4Br6O",
#               "Heptabromodiphenyl ether":"C12H3Br7O",
#               "Octabromodiphenyl ether":"C12H2Br8O",
#               "Nonabromodiphenyl ether":"C12HBr9O"}
# data_sel_plot_sel["mol_form"] = data_sel_plot_sel["MOLECULAR_FORMULA"].copy(deep=True)
# data_sel_plot_sel.loc[data_sel_plot_sel["mol_form"].isin([" ","C12O"]),"mol_form"]=np.nan
# data_sel_plot_sel["mol_form"] = data_sel_plot_sel["mol_form"].fillna(
#                                     data_sel_plot_sel["Substance"].replace(molform_dict))
# display(data_sel_plot_sel["mol_form"].unique())

# ## Facet grid for each
# for mol_form in list(data_sel_plot_sel["mol_form"].unique()):
#     print(mol_form)
#     data_selection = data_sel_plot_sel.loc[data_sel_plot_sel["mol_form"]==mol_form]
#     g = sns.FacetGrid(data_sel_plot_sel, row="Substance", hue="recycled_plot",palette="colorblind",
#                   height=1.5, aspect=6, gridspec_kws={"hspace":0.3})
#     g.map(sns.scatterplot, "Sampling_year_plot", "log_selected_conc_number",alpha=.7)
#     g.set_ylabels("")
#     g.set_xlabels("Sampling Year")
#     plt.yticks([-6,-3,0,3,6],
#                        ['$10^{-6}$','$10^{-3}$','1','$10^3$','$10^6$']) # make log tick-marksplt.ylabel("")
#     # plt.ylabel("Concentration [ppm]", size= 22, fontweight="bold")
#     plt.ylim=(-6,6)
#     plt.show()
#     # g.add_legend()

# %% [code]
#################
# Facet Grid - by molecular formula + substance
## harmonize molecular formula
molform_dict={"Brominated diphenyl ethers":"several",
              "Dibromodiphenyl ether":"C12H8Br2O",
              "Tribromodiphenyl ether":"C12H7Br3O",
              "Tetrabromodiphenyl ether":"C12H6Br4O",
              "Pentabromodiphenyl ether":"C12H5Br5O",
              "Hexabromodiphenyl ether": "C12H4Br6O",
              "Heptabromodiphenyl ether":"C12H3Br7O",
              "Octabromodiphenyl ether":"C12H2Br8O",
              "Nonabromodiphenyl ether":"C12HBr9O"}
data_sel_plot_sel["mol_form"] = data_sel_plot_sel["MOLECULAR_FORMULA"].copy(deep=True)
data_sel_plot_sel.loc[data_sel_plot_sel["mol_form"].isin([" ","C12O"]),"mol_form"]=np.nan
data_sel_plot_sel["mol_form"] = data_sel_plot_sel["mol_form"].fillna(
                                    data_sel_plot_sel["Substance"].replace(molform_dict))
display(data_sel_plot_sel["mol_form"].unique())

## Facet grid for each
for mol_form in list(data_sel_plot_sel["mol_form"].unique()):
    print(mol_form)
    data_selection = data_sel_plot_sel.loc[data_sel_plot_sel["mol_form"]==mol_form]
    g = sns.FacetGrid(data_selection, row="Substance", hue="recycled_plot",palette="colorblind",
                  height=1.5, aspect=6, gridspec_kws={"hspace":0.3})
    g.map(sns.scatterplot, "Sampling_year_plot", "log_selected_conc_number",alpha=.7)
    g.set_xlabels("Sampling Year")
    g.set(xlim=(1975, 2025))
    g.set_ylabels("")
    plt.yticks([-6,-3,0,3,6],
                       ['$10^{-6}$','$10^{-3}$','1','$10^3$','$10^6$']) # make log tick-marksplt.ylabel("")
    # plt.ylabel("Concentration [ppm]", size= 22, fontweight="bold")
    plt.ylim=(-6,6)

    plt.show()
    # g.add_legend()

# %% [code]


# %% [markdown]
#### 3.4.5 Datagaps
<u> Datagaps: Subcategory - Economic importance / Other relevance </u>
- Economic importance

# %% [code]
# # Dataprep
# level = 2
# mfa_col = "Product_Level"+str(level)
# litchem_col = mfa_col+"_new"
# print("present in litchem but not mfa:")
# print([x for x in list(litchem[litchem_col].unique()) if x not in list(mfa[mfa_col].unique())])

# ## litchem
# test_table = litchem.merge(chem, on="Chem_id", how="left")
# test_table["prod_level"] = test_table[litchem_col].replace(".*;.*", "Mixed",regex=True).fillna("(not specified)")
# test_table = test_table.groupby("prod_level")["Lit_id"].nunique().reset_index()

# ## Merge with MFA
# mfa_level = mfa[mfa["relevant_level"]==level]
# test_table = test_table.merge(mfa_level, left_on="prod_level", right_on=mfa_col, how="outer")
# test_table["Lit_id"] = test_table["Lit_id"].fillna(0) 
# display(test_table.tail())

# Dataprep - include level 1
level = 2
mfa_col = "Product_Level"+str(level)
litchem_col = mfa_col+"_new"
print("present in litchem but not mfa:")
print([x for x in list(litchem[litchem_col].unique()) 
       if x not in list(mfa[mfa_col].unique())])

## Litchem
test_table = litchem.merge(chem, on="Chem_id", how="left")
test_table["prod_level"] = (test_table[litchem_col]
                            .replace(".*;.*", "Mixed",regex=True)
                            .fillna("(not specified)"))
print([x for x in list(test_table["prod_level"].unique()) 
       if x not in list(mfa[mfa_col].unique())])


### Number of chemicals
test_table_chem = test_table.groupby(["prod_level"]).agg(
                        {"Chem_id":lambda x: x.nunique()}).reset_index()

### Number of samples
test_table = test_table.groupby(["prod_level","Product_id_new"]).agg(
                        {"Sampling_size_new_number": max, 
                         "Lit_id":pd.Series.mode}).reset_index()
test_table = test_table.groupby("prod_level").agg(
                        {"Sampling_size_new_number":sum,
                         "Lit_id":"nunique"}).reset_index()
display(test_table)

## Merge with MFA
mfa_level = mfa[mfa["relevant_level"]==level]
test_table = test_table.merge(mfa_level, left_on="prod_level",
                              right_on=mfa_col, how="outer")
test_table["Lit_id"] = test_table["Lit_id"].fillna(0) 
test_table["prod_level"] =test_table["prod_level"].fillna(test_table[mfa_col])

### Merge with Number of chemicals
test_table = test_table.merge(test_table_chem, on = ["prod_level"], how="left")
test_table["OECD_use_estimate_2019_MT"] = test_table["OECD_use_estimate_2019"].fillna(0)/1e6
display(test_table.head(20)) 


# # Dataprep - include level 1
# level = 2
# mfa_col = "Product_Level"+str(level)
# litchem_col = mfa_col+"_new"
# print("present in litchem but not mfa:")
# print([x for x in list(litchem[litchem_col].unique()) if x not in list(mfa[mfa_col].unique())])

# ## Litchem
# test_table = litchem.merge(chem, on="Chem_id", how="left")
# test_table["prod_level"] = (test_table[litchem_col]
#                             .replace(".*;.*", "Mixed",regex=True)
#                             .fillna("(not specified)"))
# test_table = test_table.groupby("prod_level")["Lit_id"].nunique().reset_index()

# ## Merge with MFA
# mfa_level = mfa[mfa["relevant_level"]==level]
# test_table = test_table.merge(mfa_level, left_on="prod_level", right_on=mfa_col, how="outer")
# test_table["Lit_id"] = test_table["Lit_id"].fillna(0) 
# display(test_table.tail())


# %% [code]
# Scatterplot - Production
plt.rcParams['ytick.labelright'] = plt.rcParams['ytick.right'] = False
plt.rcParams['ytick.left'] = plt.rcParams['ytick.labelleft'] = True

## Scatter - Production amout vs Number studies
ax = sns.scatterplot(data=test_table, x="OECD_use_estimate_2019", 
                     y="Lit_id", hue = "Product_Level1")
ax.legend(bbox_to_anchor=(1.1, 1.05), frameon=False)
ax.set(xscale='log')
plt.show()

## Scatter - Production amout vs Number samples
ax = sns.scatterplot(data=test_table, x="OECD_use_estimate_2019", 
                     y="Sampling_size_new_number", hue = "Product_Level1")
ax.legend(bbox_to_anchor=(1.1, 1.05), frameon=False)
ax.set(xscale='log')
plt.show()

# %% [code]
# Barplot - Production
test_table = test_table.sort_values("OECD_use_estimate_2019", ascending=False)

## Number of studies
plt.figure(figsize=(5,10))
ax1 = sns.lineplot(data=test_table, x="OECD_use_estimate_2019", 
             y="prod_level", marker="o", color="black", linestyle="",
             legend=False)
plt.xlim(0, test_table["OECD_use_estimate_2019"].max()*1.2)
plt.xlabel("Total use (2019) [Mt]", fontsize=15, weight='bold')
plt.ylabel("Product group", fontsize=15, weight='bold')
ax2 = ax1.twiny()
sns.barplot(data=test_table, x="Lit_id", y="Product_Level2", 
            hue = "Product_Level1", dodge=False, alpha=0.7, ax=ax2)
plt.xlabel("Number of studies", fontsize=15, weight='bold')
# plt.legend(title="Product category", frameon=False, 
#            title_fontproperties={'weight':'bold'}, loc="lower right")
legend_elements_extra = [
    Patch(facecolor='grey', visible=False),
    Line2D([0], [0], marker='o', color='w',  
           markerfacecolor='black', markersize=10),
    Patch(facecolor='grey', edgecolor='grey'),
    Patch(facecolor='grey', visible=False),
    Patch(facecolor='grey', visible=False)]
plt.legend(handles= (legend_elements_extra + ax2.get_legend_handles_labels()[0]), 
           labels = ([r"$\bf{Data type}$", "Total use", 
                      "Number of studies","", r"$\bf{Product category}$"]
                     +ax2.get_legend_handles_labels()[1]),
           frameon=False, bbox_to_anchor=(1.1, 0.5))

plt.show()


## Number of samples
plt.figure(figsize=(5,10))
ax1 = sns.lineplot(data=test_table, x="OECD_use_estimate_2019", 
             y="prod_level", marker="o", color="black", linestyle="",
             legend=False)
plt.xlim(0, test_table["OECD_use_estimate_2019"].max()*1.2)
plt.xlabel("Total use (2019) [Mt]", fontsize=15, weight='bold')
plt.ylabel("Product group", fontsize=15, weight='bold')
ax2 = ax1.twiny()
sns.barplot(data=test_table, x="Sampling_size_new_number", y="Product_Level2", 
            hue = "Product_Level1", dodge=False, linestyle="", alpha=0.7, ax=ax2)
plt.xlabel("Number of samples", fontsize=15, weight='bold')

legend_elements_extra = [
    Patch(facecolor='grey', visible=False),
    Line2D([0], [0], marker='o', color='w',  
           markerfacecolor='black', markersize=10),
    Patch(facecolor='grey', edgecolor='grey'),
    Patch(facecolor='grey', visible=False),
    Patch(facecolor='grey', visible=False)]
plt.legend(handles= (legend_elements_extra + ax2.get_legend_handles_labels()[0]), 
           labels = ([r"$\bf{Data type}$", "Total use", 
                      "Number of samples","", r"$\bf{Product category}$"]
                     +ax2.get_legend_handles_labels()[1]),
           frameon=False, bbox_to_anchor=(1.1, 0.5))
# plt.legend(title="Product category", frameon=False, 
#            title_fontproperties={'weight':'bold'}, loc="lower right")
plt.show()


# %% [code]
## adapt sorting
test_table = test_table.sort_values("OECD_use_estimate_2019_MT", ascending=False)
test_table = test_table[~test_table["prod_level"].str.contains("Generic|Waste|Raw material|Mixed", regex=True)] # remove waste, generic
### coloring
cmap_curr = "Dark2"
hue_order = ['Packaging', 'B&C', 'Automotive',"EEE","Agriculture","Other","Textiles"]


# butterfly - Production + Number of studies
fig, (ax1,ax2,dist23,ax3) = plt.subplots(1,4, figsize=(8.1,12), 
                            gridspec_kw={'width_ratios': [4, 2,0.1, 2]} )
fig.subplots_adjust(wspace=0, hspace=0)

# Production - reverse
## first
sns.barplot(data=test_table, x="OECD_use_estimate_2019_MT", y="prod_level", 
            hue = "Product_Level1", palette= cmap_curr, hue_order=hue_order, 
            dodge=False, alpha=0.7, ax=ax1)
ax1.invert_xaxis()
# ax1.set_xlim([0,100])
# ax1.set_xlabel("")
ax1.set_xlabel("Global use (2019, estimated) [Mt]", fontsize=12, weight='bold')
ax1.set_yticks([])
# ax1.set_ylabel("")
ax1.set_ylabel("Product category", fontsize=12, weight='bold')
ax1.get_legend().remove()
ax1.spines[['top', 'left']].set_visible(False)
ax1.spines['right'].set_linewidth(3)


# Number of studies - reverse + split
## first
sns.barplot(data=test_table, x="Lit_id", y="prod_level", 
            hue = "Product_Level1", palette= cmap_curr, hue_order=hue_order, 
            dodge=False, alpha=0.7, ax=ax2)
ax2.set_yticks([])
ax2.set_ylabel("")
ax2.set_xlim([0,25])
ax2.set_xlabel("")
ax2.get_legend().remove()
ax2.spines[['top', 'left',"right"]].set_visible(False)
# ax2.spines['right'].set_linewidth(2)
# ax2.spines['right'].set_linestyle((0,(4,4)))

## Axis break
dist23.spines[["top","left","right","bottom"]].set_visible(False)
dist23.set_xticks([])
dist23.set_xlabel("")
dist23.set_yticks([])
dist23.set_ylabel("")
dist23.set_ylim([0,1])
dist23.plot([0,0.5], [-0.01, 0.01], clip_on=False, color="black", linewidth=1)
dist23.plot([1,1.5], [-0.01, 0.01], clip_on=False, color="black", linewidth=1)

## second
x_axis_max = test_table["Lit_id"].max()*1.1
sns.barplot(data=test_table, x="Lit_id", y="prod_level", 
            hue = "Product_Level1", palette= cmap_curr, hue_order=hue_order, 
            dodge=False, alpha=0.7, ax=ax3)
ax3.set_yticks([])
ax3.set_ylabel("")
ax3.set_xlim([25,x_axis_max])
ax3.set_xlabel("Number of studies", fontsize=12, weight='bold')
# ax3.legend(title="Product category", title_fontproperties={'weight':'bold'},
#            frameon=False, bbox_to_anchor=(1.1, 0.5))
ax3.get_legend().remove()
ax3.spines[['top', 'left', "right"]].set_visible(False)

plt.show()

################################################# 

# butterfly - Number of samples + chemicals
fig, (ax1,dist12,ax2,ax3,dist34,ax4) = plt.subplots(1,6, figsize=(8.2,12), 
                                     gridspec_kw={'width_ratios': [2,0.1, 2, 2,0.1, 2]} )
fig.subplots_adjust(wspace=0, hspace=0)

# Number of samples - reverse + split
## first
x_axis_max = test_table["Sampling_size_new_number"].max()*1.1
sns.barplot(data=test_table, x="Sampling_size_new_number", y="prod_level", 
            hue = "Product_Level1", palette= cmap_curr, hue_order=hue_order, 
            dodge=False, alpha=0.7, ax=ax1)
ax1.set_yticks([])
ax1.set_ylabel("")
ax1.set_xlim([x_axis_max, 1000])
# ax1.set_xlabel("")
ax1.set_xlabel("Number of samples", fontsize=12, weight='bold')
ax1.get_legend().remove()
ax1.spines[['top', 'left', "right"]].set_visible(False)
# ax1.spines['right'].set_linewidth(2)
# ax1.spines['right'].set_linestyle((0,(4,4)))

## Axis break
dist12.spines[["top","left","right","bottom"]].set_visible(False)
dist12.set_xticks([])
dist12.set_xlabel("")
dist12.set_yticks([])
dist12.set_ylabel("")
dist12.set_ylim([0,1])
dist12.plot([0,0.5], [-0.01, 0.01], clip_on=False, color="black", linewidth=1)
dist12.plot([1,1.5], [-0.01, 0.01], clip_on=False, color="black", linewidth=1)

## second
sns.barplot(data=test_table, x="Sampling_size_new_number", y="prod_level", 
            hue = "Product_Level1", palette= cmap_curr, hue_order=hue_order, 
            dodge=False, alpha=0.7, ax=ax2)
ax2.set_yticks([])
ax2.set_ylabel("")
ax2.set_xlim([1000,0])
ax2.set_xlabel("")
# ax2.set_xlabel("Number of samples", fontsize=12, weight='bold')
ax2.get_legend().remove()
ax2.spines[['top', 'left']].set_visible(False)
ax2.spines['right'].set_linewidth(3)


# Number of chemicals - split
## first
sns.barplot(data=test_table, x="Chem_id", y="prod_level", 
            hue = "Product_Level1", palette= cmap_curr, hue_order=hue_order, 
            dodge=False, alpha=0.7, ax=ax3)
ax3.set_yticks([])
ax3.set_ylabel("")
ax3.set_xlim([0,500])
ax3.set_xlabel("")
ax3.get_legend().remove()
ax3.spines[['top', 'left',"right"]].set_visible(False)
# ax3.spines['right'].set_linewidth(2)
# ax3.spines['right'].set_linestyle((0,(4,4)))

## Axis break
dist34.spines[["top","left","right","bottom"]].set_visible(False)
dist34.set_xticks([])
dist34.set_xlabel("")
dist34.set_yticks([])
dist34.set_ylabel("")
dist34.set_ylim([0,1])
dist34.plot([0,0.5], [-0.01, 0.01], clip_on=False, color="black", linewidth=1)
dist34.plot([1,1.5], [-0.01, 0.01], clip_on=False, color="black", linewidth=1)

## second
x_axis_max = test_table["Chem_id"].max()*1.1
sns.barplot(data=test_table, x="Chem_id", y="prod_level", 
            hue = "Product_Level1", palette= cmap_curr, hue_order=hue_order, 
            dodge=False, alpha=0.7, ax=ax4)
ax4.set_yticks([])
ax4.set_ylabel("")
ax4.set_xlim([500,x_axis_max])
ax4.set_xlabel("Number of chemicals", fontsize=12, weight='bold')
ax4.legend(title="Product category", title_fontproperties={'weight':'bold'},
           frameon=False, bbox_to_anchor=(1.1, 0.5))
# ax4.get_legend().remove()
ax4.spines[['top', 'left', "right"]].set_visible(False)

plt.show()

print(list(test_table["prod_level"]))

# %% [code]
# prep data: major group - subgroups (except waste / raw)
## Level1
level = 1
mfa_col = "Product_Level"+str(level)
litchem_col = mfa_col+"_new"
print("present in litchem but not mfa:")
print([x for x in list(litchem[litchem_col].unique()) 
       if x not in list(mfa[mfa_col].unique())])

## Litchem
test_table1 = litchem.merge(chem, on="Chem_id", how="left")
test_table1["prod_level"] = (test_table1[litchem_col]
                            .replace(".*;.*", "Mixed",regex=True)
                            .fillna("(not specified)"))
print([x for x in list(test_table1["prod_level"].unique()) 
       if x not in list(mfa[mfa_col].unique())])

### Number of chemicals
test_table_chem1 = test_table1.groupby(["prod_level"]).agg(
                        {"Chem_id":lambda x: x.nunique()}).reset_index()

### Number of samples
test_table1 = test_table1.groupby(["prod_level","Product_id_new"]).agg(
                        {"Sampling_size_new_number": max, 
                         "Lit_id":pd.Series.mode}).reset_index()
test_table1 = test_table1.groupby("prod_level").agg(
                        {"Sampling_size_new_number":sum,
                         "Lit_id":"nunique"}).reset_index()

### Merge with MFA
mfa_level = mfa[mfa["relevant_level"]==level]
test_table1 = test_table1.merge(mfa_level, left_on="prod_level",
                              right_on=mfa_col, how="outer")
test_table1["Lit_id"] = test_table1["Lit_id"].fillna(0) 
test_table1["prod_level"] =test_table1["prod_level"].fillna(test_table1[mfa_col])

### Merge with Number of chemicals
test_table1 = test_table1.merge(test_table_chem1, on = ["prod_level"], how="left")
display(test_table1.head()) 


###################################################
## Level2
level = 2
mfa_col = "Product_Level"+str(level)
litchem_col = mfa_col+"_new"
print("present in litchem but not mfa:")
print([x for x in list(litchem[litchem_col].unique()) 
       if x not in list(mfa[mfa_col].unique())])

## Litchem
test_table2 = litchem.merge(chem, on="Chem_id", how="left")
test_table2["prod_level"] = (test_table2[litchem_col]
                            .replace(".*;.*", "Mixed",regex=True)
                            .fillna("(not specified)"))
print([x for x in list(test_table2["prod_level"].unique()) 
       if x not in list(mfa[mfa_col].unique())])

### Number of chemicals
test_table_chem2 = test_table2.groupby(["prod_level"]).agg(
                        {"Chem_id":lambda x: x.nunique()}).reset_index()

### Number of samples
test_table2 = test_table2.groupby(["prod_level","Product_id_new"]).agg(
                        {"Sampling_size_new_number": max, 
                         "Lit_id":pd.Series.mode}).reset_index()
test_table2 = test_table2.groupby("prod_level").agg(
                        {"Sampling_size_new_number":sum,
                         "Lit_id":"nunique"}).reset_index()

## Merge with Number of chemicals
test_table2 = test_table2.merge(test_table_chem2, on = ["prod_level"], how="left")

## Merge with MFA
mfa_level = mfa[mfa["relevant_level"]==level]
test_table2 = test_table2.merge(mfa_level, left_on="prod_level",
                              right_on=mfa_col, how="outer")
test_table2["Lit_id"] = test_table2["Lit_id"].fillna(0) 
test_table2["prod_level"] =test_table2["prod_level"].fillna(test_table2[mfa_col])
display(test_table2.tail()) 


####################################################

## combine Level 1 + 2
# include ids
test_table1["id_1"] = test_table1["id"]
test_table1["id_2"] = test_table1["id"].astype("str")+"_0"
test_table2["id_1"] = test_table2["id"].str.split("_").str[0]
test_table2["id_2"] = test_table2["id"]

# combine
test_table = pd.concat([test_table1,test_table2])
test_table = test_table[~test_table["prod_level"].str.contains("Generic|Waste|Raw material|Mixed", regex=True)]
test_table["OECD_use_estimate_2019_MT"] = test_table["OECD_use_estimate_2019"].fillna(0)/1e6
# test_table = test_table.sort_values("id_2") # sort like magna
test_table = test_table.sort_values(["id_1","OECD_use_estimate_2019_MT"], ascending=[True, False]) # sort by sector, then by amount
display(test_table)


# %% [code]
# Barplot - Production
cmap_curr = "Dark2"
hue_order = ['Packaging', 'B&C', 'Automotive',"EEE","Agriculture","Other","Textiles"]

## Number of studies
plt.figure(figsize=(5,10))
ax1 = sns.lineplot(data=test_table, x="OECD_use_estimate_2019_MT", 
             y="prod_level", marker="o", color="black", linestyle="",
             legend=False)
plt.xlim(0, test_table["OECD_use_estimate_2019_MT"].max()*1.2)
plt.xlabel("Total use (2019) [Mt]", fontsize=15, weight='bold')
plt.ylabel("Product group", fontsize=15, weight='bold')
ax2 = ax1.twiny()
sns.barplot(data=test_table, x="Lit_id", y="prod_level", 
            hue = "Product_Level1", palette = cmap_curr, hue_order=hue_order, 
            dodge=False, alpha=0.7, ax=ax2)
plt.xlabel("Number of studies", fontsize=15, weight='bold')
# plt.legend(title="Product category", frameon=False, 
#            title_fontproperties={'weight':'bold'}, loc="lower right")
legend_elements_extra = [
    Patch(facecolor='grey', visible=False),
    Line2D([0], [0], marker='o', color='w',  
           markerfacecolor='black', markersize=10),
    Patch(facecolor='grey', edgecolor='grey'),
    Patch(facecolor='grey', visible=False),
    Patch(facecolor='grey', visible=False)]
plt.legend(handles= (legend_elements_extra + ax2.get_legend_handles_labels()[0]), 
           labels = ([r"$\bf{Data type}$", "Total use", 
                      "Number of studies","", r"$\bf{Product category}$"]
                     +ax2.get_legend_handles_labels()[1]),
           frameon=False, bbox_to_anchor=(1.1, 0.5))
plt.show()

###############################################################
## Number of samples
plt.figure(figsize=(5,10))
ax1 = sns.lineplot(data=test_table, x="OECD_use_estimate_2019_MT", 
             y="prod_level", marker="o", color="black", linestyle="",
             legend=False)
plt.xlim(0, test_table["OECD_use_estimate_2019_MT"].max()*1.2)
plt.xlabel("Total use (2019) [Mt]", fontsize=15, weight='bold')
plt.ylabel("Product group", fontsize=15, weight='bold')
ax2 = ax1.twiny()
sns.barplot(data=test_table, x="Sampling_size_new_number", y="prod_level", 
            hue = "Product_Level1", palette= cmap_curr, hue_order=hue_order, 
            dodge=False, linestyle="", alpha=0.7, ax=ax2)
plt.xlabel("Number of samples", fontsize=15, weight='bold')

legend_elements_extra = [
    Patch(facecolor='grey', visible=False),
    Line2D([0], [0], marker='o', color='w',  
           markerfacecolor='black', markersize=10),
    Patch(facecolor='grey', edgecolor='grey'),
    Patch(facecolor='grey', visible=False),
    Patch(facecolor='grey', visible=False)]
plt.legend(handles= (legend_elements_extra + ax2.get_legend_handles_labels()[0]), 
           labels = ([r"$\bf{Data type}$", "Total use", 
                      "Number of samples","", r"$\bf{Product category}$"]
                     +ax2.get_legend_handles_labels()[1]),
           frameon=False, bbox_to_anchor=(1.1, 0.5))
# plt.legend(title="Product category", frameon=False, 
#            title_fontproperties={'weight':'bold'}, loc="lower right")
plt.show()

###############################################################
## Number of chemicals
plt.figure(figsize=(5,10))
ax1 = sns.lineplot(data=test_table, x="OECD_use_estimate_2019_MT", 
             y="prod_level", marker="o", color="black", linestyle="",
             legend=False)
plt.xlim(0, test_table["OECD_use_estimate_2019_MT"].max()*1.2)
plt.xlabel("Total use (2019) [Mt]", fontsize=15, weight='bold')
plt.ylabel("Product group", fontsize=15, weight='bold')
ax2 = ax1.twiny()
sns.barplot(data=test_table, x="Chem_id", y="prod_level", 
            hue = "Product_Level1", palette= cmap_curr, hue_order=hue_order, dodge=False, linestyle="", alpha=0.7, ax=ax2)
plt.xlabel("Number of chemicals", fontsize=15, weight='bold')

legend_elements_extra = [
    Patch(facecolor='grey', visible=False),
    Line2D([0], [0], marker='o', color='w',  
           markerfacecolor='black', markersize=10),
    Patch(facecolor='grey', edgecolor='grey'),
    Patch(facecolor='grey', visible=False),
    Patch(facecolor='grey', visible=False)]
plt.legend(handles= (legend_elements_extra + ax2.get_legend_handles_labels()[0]), 
           labels = ([r"$\bf{Data type}$", "Total use", 
                      "Number of chemicals","", r"$\bf{Product category}$"]
                     +ax2.get_legend_handles_labels()[1]),
           frameon=False, bbox_to_anchor=(1.1, 0.5))
# plt.legend(title="Product category", frameon=False, 
#            title_fontproperties={'weight':'bold'}, loc="lower right")
plt.show()


# %% [code]
cmap_curr = "Dark2"
hue_order = ['Packaging', 'B&C', 'Automotive',"EEE","Agriculture","Other","Textiles"]

fig, (ax1,ax2,ax3,ax4) = plt.subplots(1,4, figsize=(7,12), gridspec_kw={'width_ratios': [3, 2, 2, 2]} )

sns.barplot(data=test_table, x="OECD_use_estimate_2019_MT", y="prod_level", 
            hue = "Product_Level1", palette= cmap_curr, hue_order=hue_order, 
            dodge=False, alpha=0.7, ax=ax1)
ax1.set_xlabel("Total use (2019) [Mt]", fontsize=12, weight='bold')
ax1.set_ylabel("Product group", fontsize=12, weight='bold')
ax1.get_legend().remove()

sns.barplot(data=test_table, x="Lit_id", y="prod_level", 
            hue = "Product_Level1", palette= cmap_curr, hue_order=hue_order, 
            dodge=False, alpha=0.7, ax=ax2)
ax2.set_xlabel("Number of studies", fontsize=12, weight='bold')
ax2.set_ylabel("")
ax2.set_yticks([])
ax2.get_legend().remove()

sns.barplot(data=test_table, x="Sampling_size_new_number", y="prod_level", 
            hue = "Product_Level1", palette= cmap_curr, hue_order=hue_order, 
            dodge=False, alpha=0.7, ax=ax3)
ax3.set_xlabel("Number of samples", fontsize=12, weight='bold')
ax3.set_ylabel("")
ax3.set_yticks([])
ax3.get_legend().remove()

sns.barplot(data=test_table, x="Chem_id", y="prod_level", 
            hue = "Product_Level1", palette= cmap_curr, hue_order=hue_order, 
            dodge=False, alpha=0.7, ax=ax4)
ax4.set_xlabel("Number of chemicals", fontsize=12, weight='bold')
ax4.set_ylabel("")
ax4.set_yticks([])
ax4.legend(title="Product category", title_fontproperties={'weight':'bold'},
           frameon=False, bbox_to_anchor=(1.1, 0.5))

plt.show()

# %% [code]
cmap_curr = "Dark2"
hue_order = ['Packaging', 'B&C', 'Automotive',"EEE","Agriculture","Other","Textiles"]

# butterfly - Production + Number of studies
fig, (ax1,ax2,dist23,ax3) = plt.subplots(1,4, figsize=(8.1,12),
                                         gridspec_kw={'width_ratios': [4, 2, 0.1, 2]} )
fig.subplots_adjust(wspace=0, hspace=0)

# Production - reverse
## first
sns.barplot(data=test_table, x="OECD_use_estimate_2019_MT", y="prod_level", 
            hue = "Product_Level1", palette= cmap_curr, hue_order=hue_order, 
            dodge=False, alpha=0.7, ax=ax1)
ax1.invert_xaxis()
# ax1.set_xlim([0,100])
# ax1.set_xlabel("")
ax1.set_xlabel("Global use (2019, estimated) [Mt]", fontsize=12, weight='bold')
ax1.set_yticks([])
# ax1.set_ylabel("")
ax1.set_ylabel("Product subcategory", fontsize=12, weight='bold')
ax1.get_legend().remove()
# ax1.spines[['top', 'left']].set_visible(False)
sns.despine(ax=ax1, top=True, bottom=False,left=True, right=False)
ax1.spines['right'].set_linewidth(3)

# Number of studies - reverse + split
## first
sns.barplot(data=test_table, x="Lit_id", y="prod_level", 
            hue = "Product_Level1", palette= cmap_curr, hue_order=hue_order, 
            dodge=False, alpha=0.7, ax=ax2)
ax2.set_yticks([])
ax2.set_ylabel("")
ax2.set_xlim([0,25])
ax2.set_xlabel("")
ax2.get_legend().remove()
ax2.spines[['top', 'left', 'right']].set_visible(False)

## Axis break
dist23.spines[["top","left","right","bottom"]].set_visible(False)
dist23.set_xticks([])
dist23.set_xlabel("")
dist23.set_yticks([])
dist23.set_ylabel("")
dist23.set_ylim([0,1])
dist23.plot([0,0.5], [-0.01, 0.01], clip_on=False, color="black", linewidth=1)
dist23.plot([1,1.5], [-0.01, 0.01], clip_on=False, color="black", linewidth=1)

## second
x_axis_max = test_table["Lit_id"].max()*1.1
sns.barplot(data=test_table, x="Lit_id", y="prod_level", 
            hue = "Product_Level1", palette= cmap_curr, hue_order=hue_order, 
            dodge=False, alpha=0.7, ax=ax3)
ax3.set_yticks([])
ax3.set_ylabel("")
ax3.set_xlim([25,x_axis_max])
ax3.set_xlabel("Number of studies", fontsize=12, weight='bold')
# ax3.legend(title="Product category", title_fontproperties={'weight':'bold'},
#            frameon=False, bbox_to_anchor=(1.1, 0.5))
ax3.get_legend().remove()
ax3.spines[['top', 'left', "right"]].set_visible(False)

plt.show()

################################################# 

# butterfly - Number of samples + chemicals
fig, (ax1,dist12,ax2,ax3,dist34,ax4) = plt.subplots(1,6, figsize=(8.2,12), 
                                        gridspec_kw={'width_ratios': [2, 0.1, 2, 2, 0.1, 2]} )
fig.subplots_adjust(wspace=0, hspace=0)

# Number of samples - reverse + split
## first
x_axis_max = test_table["Sampling_size_new_number"].max()*1.1
sns.barplot(data=test_table, x="Sampling_size_new_number", y="prod_level", 
            hue = "Product_Level1", palette= cmap_curr, hue_order=hue_order, 
            dodge=False, alpha=0.7, ax=ax1)
ax1.set_yticks([])
ax1.set_ylabel("")
ax1.set_xlim([x_axis_max, 1000])
# ax1.set_xlabel("")
ax1.set_xlabel("Number of samples", fontsize=12, weight='bold')
ax1.get_legend().remove()
ax1.spines[['top', 'left','right']].set_visible(False)

## Axis break
dist12.spines[["top","left","right","bottom"]].set_visible(False)
dist12.set_xticks([])
dist12.set_xlabel("")
dist12.set_yticks([])
dist12.set_ylabel("")
dist12.set_ylim([0,1])
dist12.plot([0,0.5], [-0.01, 0.01], clip_on=False, color="black", linewidth=1)
dist12.plot([1,1.5], [-0.01, 0.01], clip_on=False, color="black", linewidth=1)

## second
sns.barplot(data=test_table, x="Sampling_size_new_number", y="prod_level", 
            hue = "Product_Level1", palette= cmap_curr, hue_order=hue_order, 
            dodge=False, alpha=0.7, ax=ax2)
ax2.set_yticks([])
ax2.set_ylabel("")
ax2.set_xlim([1000,0])
ax2.set_xlabel("")
# ax2.set_xlabel("Number of samples", fontsize=12, weight='bold')
ax2.get_legend().remove()
# ax2.spines[['top', 'left']].set_visible(False)
sns.despine(ax=ax2, top=True, bottom=False,left=True, right=False)
ax2.spines['right'].set_linewidth(3)

# Number of chemicals - split
## first
sns.barplot(data=test_table, x="Chem_id", y="prod_level", 
            hue = "Product_Level1", palette= cmap_curr, hue_order=hue_order, 
            dodge=False, alpha=0.7, ax=ax3)
ax3.set_yticks([])
ax3.set_ylabel("")
ax3.set_xlim([0,500])
ax3.set_xlabel("")
ax3.get_legend().remove()
ax3.spines[['top', 'left',"right"]].set_visible(False)

## Axis break
dist34.spines[["top","left","right","bottom"]].set_visible(False)
dist34.set_xticks([])
dist34.set_xlabel("")
dist34.set_yticks([])
dist34.set_ylabel("")
dist34.set_ylim([0,1])
dist34.plot([0,0.5], [-0.01, 0.01], clip_on=False, color="black", linewidth=1)
dist34.plot([1,1.5], [-0.01, 0.01], clip_on=False, color="black", linewidth=1)

## second
x_axis_max = test_table["Chem_id"].max()*1.1
sns.barplot(data=test_table, x="Chem_id", y="prod_level", 
            hue = "Product_Level1", palette= cmap_curr, hue_order=hue_order, 
            dodge=False, alpha=0.7, ax=ax4)
ax4.set_yticks([])
ax4.set_ylabel("")
ax4.set_xlim([500,x_axis_max])
ax4.set_xlabel("Number of chemicals", fontsize=12, weight='bold')
ax4.legend(title="Product category", title_fontproperties={'weight':'bold'},
           frameon=False, bbox_to_anchor=(1.1, 0.5))
# ax4.get_legend().remove()
ax4.spines[['top', 'left', "right"]].set_visible(False)

plt.show()

print(list(test_table["prod_level"]))


# %% [markdown]
- exposure relevance

# %% [code]
# Barplot - exposure
test_table["exposure_number"] = test_table["exposure potential"].replace({"high":3,"medium":2, "low":1})
test_table = test_table.sort_values(["exposure_number","Lit_id"], ascending=False)

## Number of studies
plt.figure(figsize=(5,10))
sns.barplot(data=test_table, x="Lit_id", y="Product_Level2", 
            hue = "Product_Level1", dodge=False, alpha=0.7)
plt.ylabel("Product group", fontsize=15, weight='bold')
plt.xlabel("Number of studies", fontsize=15, weight='bold')
plt.legend(title="Product category", title_fontproperties={'weight':'bold'},
           frameon=False, loc="lower right")
exp_test_table = test_table.groupby("exposure potential")["prod_level"].count()
lines_y = [exp_test_table["high"], exp_test_table["high"]+exp_test_table["medium"]]
for curr_y in lines_y:
    plt.axhline(curr_y-0.5, color = 'black', linestyle = '--', linewidth=0.6)
text_y = {"Exposure potential:\nhigh":exp_test_table["high"]/2,
         "medium": (exp_test_table["high"] + exp_test_table["medium"]/2),
         "low": (exp_test_table["high"]+exp_test_table["medium"]+
                 exp_test_table["low"]/2)}
for curr_text in text_y.keys():
    plt.text(max(test_table["Lit_id"])*0.8, text_y[curr_text],
             curr_text, fontsize = 15, ha='center')
plt.show()

## Number of samples
plt.figure(figsize=(5,10))
sns.barplot(data=test_table, x="Sampling_size_new_number", y="Product_Level2", 
            hue = "Product_Level1", dodge=False, alpha=0.7)
plt.ylabel("Product group", fontsize=15, weight='bold')
plt.xlabel("Number of samples", fontsize=15, weight='bold')
plt.legend(title="Product category", title_fontproperties={'weight':'bold'},
           frameon=False, loc="lower right")
exp_test_table = test_table.groupby("exposure potential")["prod_level"].count()
lines_y = [exp_test_table["high"], exp_test_table["high"]+exp_test_table["medium"]]
for curr_y in lines_y:
    plt.axhline(curr_y-0.5, color = 'black', linestyle = '--', linewidth=0.6)
text_y = {"Exposure potential:\nhigh":exp_test_table["high"]/2,
         "medium": (exp_test_table["high"] + exp_test_table["medium"]/2),
         "low": (exp_test_table["high"]+exp_test_table["medium"]+
                 exp_test_table["low"]/2)}
for curr_text in text_y.keys():
    plt.text(max(test_table["Sampling_size_new_number"])*0.8, text_y[curr_text],
             curr_text, fontsize = 15, ha='center')
plt.show()

# %% [markdown]
- Coverage of substances / samples

# %% [code]
### Number chemicals / Number samples per study grouped by Product type
############################### Data prep #########################################
level = 1
mfa_col = "Product_Level"+str(level)
litchem_col = mfa_col+"_new"
print("present in litchem but not mfa:")
print([x for x in list(litchem[litchem_col].unique()) 
       if x not in list(mfa[mfa_col].unique())])

## Litchem
test_table = litchem.merge(chem, on="Chem_id", how="left")
test_table["prod_level"] = (test_table[litchem_col]
                            .replace(".*;.*", "Mixed",regex=True)
                            .fillna("(not specified)"))
print([x for x in list(test_table["prod_level"].unique()) 
       if x not in list(mfa[mfa_col].unique())])

### number of chemicals
test_table_chem = test_table.groupby(["prod_level","Lit_id"]).agg(
                        {"Chem_id":lambda x: x.nunique()}).reset_index()
#display(test_table_chem)

### number samples
test_table = test_table.groupby(["prod_level","Lit_id","Product_id_new"]).agg(
                        {"Sampling_size_new_number": max}).reset_index()
test_table = test_table.groupby(["prod_level", "Lit_id"]).agg(
                        {"Sampling_size_new_number":sum}).reset_index()


### merge
test_table = (test_table.merge(test_table_chem, on = ["prod_level", "Lit_id"])
            .sort_values(["prod_level","Sampling_size_new_number","Chem_id"], ascending=[True, False, False])).reset_index()
test_table["index"] = test_table["index"].astype("str")
display(test_table)

# test_table=test_table.head(50)
################################## Plot #######################################
fig, (ax1,ax2,ax3,ax4) = plt.subplots(1,4, figsize=(8,10.8), gridspec_kw={'width_ratios': [2, 2, 2, 2]} )
fig.subplots_adjust(wspace=0, hspace=0)

# chem_id - reverse + split
## first
chem_max = test_table["Chem_id"].max()*1.1
sns.barplot(test_table, x="Chem_id", y="index", hue="prod_level", dodge=False, 
            width=1.0, ax=ax1)
ax1.set_yticks([])
ax1.set_ylabel("Individual studies", fontsize=12, weight='bold')
# ax1.set_ylabel("")
ax1.set_xlim([chem_max,50])
ax1.set_xlabel("Number of analyzed chemicals", fontsize=12, weight='bold')
ax1.get_legend().remove()
# ax1.set_frame_on(False)
ax1.spines[['top', 'left']].set_visible(False)
# sns.despine(ax=ax1, top=True, right=False, left=True, bottom=False, offset=None, trim=False)
ax1.spines['right'].set_linestyle((1,(4,4))) #dashed
# ax1.spines['right'].set_linestyle('dashed')
# ax1.spines['right'].set_capstyle("butt")
# ax1.spines['right'].set_linewidth(2)  

## second
sns.barplot(test_table, x="Chem_id", y="index", hue="prod_level", dodge=False, 
            width=1.0, ax=ax2)
ax2.set_yticks([])
ax2.set_ylabel("")
ax2.set_xlim([50,0])
ax2.set_xlabel("")
ax2.get_legend().remove()
ax2.spines[['top', 'left']].set_visible(False)
ax2.spines['right'].set_linewidth(3)

# Samples - split
## first
sns.barplot(test_table, x="Sampling_size_new_number", y="index", hue="prod_level", dodge=False,
            width=1.0, ax=ax3)
ax3.set_xlim([0,100])
ax3.set_xlabel("")
ax3.set_yticks([])
ax3.set_ylabel("")
ax3.get_legend().remove()
ax3.spines[['top', 'left']].set_visible(False)
ax3.spines['right'].set_linestyle((0,(4,4)))

## second
sample_max = test_table["Sampling_size_new_number"].max()*1.1
sns.barplot(test_table, x="Sampling_size_new_number", y="index", hue="prod_level", dodge=False,
            width=1.0, ax=ax4)
ax4.set_xlim([100,sample_max])
ax4.set_xlabel("Number of analyzed samples", fontsize=12, weight='bold')
ax4.set_yticks([])
ax4.set_ylabel("")
ax4.legend(title="Product category", title_fontproperties={'weight':'bold'},
           frameon=False, bbox_to_anchor=(1.1, 0.5))
# ax4.set_frame_on(False)
# sns.despine(ax=ax4, top=True, right=True, left=False, bottom=False, offset=None, trim=False)
ax4.spines[['top', 'right',"left"]].set_visible(False)
# ax4.spines['left'].set_linestyle((0,(4,4)))
# ax4.spines['left'].set_capstyle("butt")
# ax4.spines['left'].set_linewidth(2)  

for spine in [ax1.spines["right"], ax3.spines["right"]]:
    spine.set_linewidth(2)

plt.show()


# %% [code]
### Number chemicals / Number samples per study grouped by Product type
############################### Data prep #########################################


################################## Adapted Plot #######################################
fig, (ax1,ax2,ax3,ax4) = plt.subplots(1,4, figsize=(8,10.8), gridspec_kw={'width_ratios': [2, 2, 2, 2]} )
fig.subplots_adjust(wspace=0, hspace=0)

# chem_id - reverse + split
## first
chem_max = test_table["Chem_id"].max()*1.1
sns.barplot(test_table, x="Chem_id", y="index", hue="prod_level", dodge=False, 
            width=1.0, ax=ax1)
ax1.set_yticks([])
ax1.set_ylabel("Individual studies", fontsize=12, weight='bold')
# ax1.set_ylabel("")
ax1.set_xlim([chem_max,50])
ax1.set_xlabel("Number of analyzed chemicals", fontsize=12, weight='bold')
ax1.get_legend().remove()
# ax1.set_frame_on(False)
ax1.spines[['top', 'left']].set_visible(False)
# sns.despine(ax=ax1, top=True, right=False, left=True, bottom=False, offset=None, trim=False)
ax1.spines['right'].set_linestyle((1,(4,4))) #dashed
# ax1.spines['right'].set_linestyle('dashed')
# ax1.spines['right'].set_capstyle("butt")
# ax1.spines['right'].set_linewidth(2)  

## second
sns.barplot(test_table, x="Chem_id", y="index", hue="prod_level", dodge=False, 
            width=1.0, ax=ax2)
ax2.set_yticks([])
ax2.set_ylabel("")
ax2.set_xlim([50,0])
ax2.set_xlabel("")
ax2.get_legend().remove()
ax2.spines[['top', 'left']].set_visible(False)
ax2.spines['right'].set_linewidth(3)

# Samples - split
## first
sns.barplot(test_table, x="Sampling_size_new_number", y="index", hue="prod_level", dodge=False,
            width=1.0, ax=ax3)
ax3.set_xlim([0,100])
ax3.set_xlabel("")
ax3.set_yticks([])
ax3.set_ylabel("")
ax3.get_legend().remove()
ax3.spines[['top', 'left']].set_visible(False)
ax3.spines['right'].set_linestyle((0,(4,4)))

## second
sample_max = test_table["Sampling_size_new_number"].max()*1.1
sns.barplot(test_table, x="Sampling_size_new_number", y="index", hue="prod_level", dodge=False,
            width=1.0, ax=ax4)
ax4.set_xlim([100,sample_max])
ax4.set_xlabel("Number of analyzed samples", fontsize=12, weight='bold')
ax4.set_yticks([])
ax4.set_ylabel("")
ax4.legend(title="Product category", title_fontproperties={'weight':'bold'},
           frameon=False, bbox_to_anchor=(1.1, 0.5))
# ax4.set_frame_on(False)
# sns.despine(ax=ax4, top=True, right=True, left=False, bottom=False, offset=None, trim=False)
ax4.spines[['top', 'right',"left"]].set_visible(False)
# ax4.spines['left'].set_linestyle((0,(4,4)))
# ax4.spines['left'].set_capstyle("butt")
# ax4.spines['left'].set_linewidth(2)  

for spine in [ax1.spines["right"], ax3.spines["right"]]:
    spine.set_linewidth(2)

plt.show()


# %% [code]


# %% [code]


# %% [code]


# %% [code]


# %% [code]


# %% [code]
